# Supplementary material for: Effects of Psychological Stress on Innate Immunity and Metabolism in Humans: A Systematic Analysis
Source: PLoS One. 2012 Sep 19;7(9):e43232. doi: 10.1371/journal.pone.0043232 (PMC3446986; doi:10.1371/journal.pone.0043232)
Supplement: PSI-MI Data S1 — Proteomics Standards Initiative (PSI)-Molecular Interactions (MI) data for all cytoscape clusters and interactions data are shown in xml format. (ZIP) [file pone.0043232.s002.zip]

Archive with 10 entries (9 files):
- PSI-MIData S1/
- PSI-MIData S1/II(S)nM(S)_Clustered.xml
- PSI-MIData S1/II(S)uM(S)_Clustered.xml
- PSI-MIData S1/IInM(till1_25)_Clustered.xml
- PSI-MIData S1/IIuM(till1_5)_Clustered.xml
- PSI-MIData S1/immune_limit100.xml
- PSI-MIData S1/immune_stress-limit1000sets2.xml
- PSI-MIData S1/meta-(meta)_stress.xml
- PSI-MIData S1/meta-trian_limit100.xml
- PSI-MIData S1/Network-All.xml
