# Supplementary material for: Effects of Psychological Stress on Innate Immunity and Metabolism in Humans: A Systematic Analysis
Source: PLoS One. 2012 Sep 19;7(9):e43232. doi: 10.1371/journal.pone.0043232 (PMC3446986; doi:10.1371/journal.pone.0043232)
Supplement: PSI-MI Data S1 — Proteomics Standards Initiative (PSI)-Molecular Interactions (MI) data for all cytoscape clusters and interactions data are shown in xml format. (ZIP) [file pone.0043232.s002.zip › PSI-MIData S1/II(S)uM(S)_Clustered.xml]

<?xml version="1.0" encoding="UTF-8" standalone="yes"?>
<entrySet version="5" level="2" xmlns="net:sf:psidev:mi">
    <entry>
        <interactorList>
            <interactor id="0">
                <names>
                    <shortLabel>cnr1</shortLabel>
                </names>
                <organism ncbiTaxId="0">
                    <names/>
                </organism>
            </interactor>
            <interactor id="1">
                <names>
                    <shortLabel>cox1</shortLabel>
                </names>
                <organism ncbiTaxId="0">
                    <names/>
                </organism>
            </interactor>
            <interactor id="2">
                <names>
                    <shortLabel>fos</shortLabel>
                </names>
                <organism ncbiTaxId="0">
                    <names/>
                </organism>
            </interactor>
            <interactor id="3">
                <names>
                    <shortLabel>sirt1</shortLabel>
                </names>
                <organism ncbiTaxId="0">
                    <names/>
                </organism>
            </interactor>
            <interactor id="4">
                <names>
                    <shortLabel>nf-kappab</shortLabel>
                </names>
                <organism ncbiTaxId="0">
                    <names/>
                </organism>
            </interactor>
            <interactor id="5">
                <names>
                    <shortLabel>cyp2e1</shortLabel>
                </names>
                <organism ncbiTaxId="0">
                    <names/>
                </organism>
            </interactor>
            <interactor id="6">
                <names>
                    <shortLabel>irf6</shortLabel>
                </names>
                <organism ncbiTaxId="0">
                    <names/>
                </organism>
            </interactor>
            <interactor id="7">
                <names>
                    <shortLabel>plg</shortLabel>
                </names>
                <organism ncbiTaxId="0">
                    <names/>
                </organism>
            </interactor>
            <interactor id="8">
                <names>
                    <shortLabel>cd8a</shortLabel>
                </names>
                <organism ncbiTaxId="0">
                    <names/>
                </organism>
            </interactor>
            <interactor id="9">
                <names>
                    <shortLabel>vip</shortLabel>
                </names>
                <organism ncbiTaxId="0">
                    <names/>
                </organism>
            </interactor>
            <interactor id="10">
                <names>
                    <shortLabel>cck</shortLabel>
                </names>
                <organism ncbiTaxId="0">
                    <names/>
                </organism>
            </interactor>
            <interactor id="11">
                <names>
                    <shortLabel>cd14</shortLabel>
                </names>
                <organism ncbiTaxId="0">
                    <names/>
                </organism>
            </interactor>
            <interactor id="12">
                <names>
                    <shortLabel>mcp</shortLabel>
                </names>
                <organism ncbiTaxId="0">
                    <names/>
                </organism>
            </interactor>
            <interactor id="13">
                <names>
                    <shortLabel>htr5a</shortLabel>
                </names>
                <organism ncbiTaxId="0">
                    <names/>
                </organism>
            </interactor>
            <interactor id="14">
                <names>
                    <shortLabel>npy</shortLabel>
                </names>
                <organism ncbiTaxId="0">
                    <names/>
                </organism>
            </interactor>
            <interactor id="15">
                <names>
                    <shortLabel>sod1</shortLabel>
                </names>
                <organism ncbiTaxId="0">
                    <names/>
                </organism>
            </interactor>
            <interactor id="16">
                <names>
                    <shortLabel>cyp3a7</shortLabel>
                </names>
                <organism ncbiTaxId="0">
                    <names/>
                </organism>
            </interactor>
            <interactor id="17">
                <names>
                    <shortLabel>cpp</shortLabel>
                </names>
                <organism ncbiTaxId="0">
                    <names/>
                </organism>
            </interactor>
            <interactor id="18">
                <names>
                    <shortLabel>htr7</shortLabel>
                </names>
                <organism ncbiTaxId="0">
                    <names/>
                </organism>
            </interactor>
            <interactor id="19">
                <names>
                    <shortLabel>timp1</shortLabel>
                </names>
                <organism ncbiTaxId="0">
                    <names/>
                </organism>
            </interactor>
            <interactor id="20">
                <names>
                    <shortLabel>htr1a</shortLabel>
                </names>
                <organism ncbiTaxId="0">
                    <names/>
                </organism>
            </interactor>
            <interactor id="21">
                <names>
                    <shortLabel>htr1b</shortLabel>
                </names>
                <organism ncbiTaxId="0">
                    <names/>
                </organism>
            </interactor>
            <interactor id="22">
                <names>
                    <shortLabel>il2</shortLabel>
                </names>
                <organism ncbiTaxId="0">
                    <names/>
                </organism>
            </interactor>
            <interactor id="23">
                <names>
                    <shortLabel>cyp1a1</shortLabel>
                </names>
                <organism ncbiTaxId="0">
                    <names/>
                </organism>
            </interactor>
            <interactor id="24">
                <names>
                    <shortLabel>il4</shortLabel>
                </names>
                <organism ncbiTaxId="0">
                    <names/>
                </organism>
            </interactor>
            <interactor id="25">
                <names>
                    <shortLabel>il6</shortLabel>
                </names>
                <organism ncbiTaxId="0">
                    <names/>
                </organism>
            </interactor>
            <interactor id="26">
                <names>
                    <shortLabel>il8</shortLabel>
                </names>
                <organism ncbiTaxId="0">
                    <names/>
                </organism>
            </interactor>
            <interactor id="27">
                <names>
                    <shortLabel>nova2</shortLabel>
                </names>
                <organism ncbiTaxId="0">
                    <names/>
                </organism>
            </interactor>
            <interactor id="28">
                <names>
                    <shortLabel>hspa4</shortLabel>
                </names>
                <organism ncbiTaxId="0">
                    <names/>
                </organism>
            </interactor>
            <interactor id="29">
                <names>
                    <shortLabel>htr4</shortLabel>
                </names>
                <organism ncbiTaxId="0">
                    <names/>
                </organism>
            </interactor>
            <interactor id="30">
                <names>
                    <shortLabel>hsr</shortLabel>
                </names>
                <organism ncbiTaxId="0">
                    <names/>
                </organism>
            </interactor>
            <interactor id="31">
                <names>
                    <shortLabel>ifng</shortLabel>
                </names>
                <organism ncbiTaxId="0">
                    <names/>
                </organism>
            </interactor>
            <interactor id="32">
                <names>
                    <shortLabel>cyp27b1</shortLabel>
                </names>
                <organism ncbiTaxId="0">
                    <names/>
                </organism>
            </interactor>
            <interactor id="33">
                <names>
                    <shortLabel>2.6.1.77</shortLabel>
                </names>
                <organism ncbiTaxId="0">
                    <names/>
                </organism>
            </interactor>
            <interactor id="34">
                <names>
                    <shortLabel>nos2a</shortLabel>
                </names>
                <organism ncbiTaxId="0">
                    <names/>
                </organism>
            </interactor>
            <interactor id="35">
                <names>
                    <shortLabel>htr2a</shortLabel>
                </names>
                <organism ncbiTaxId="0">
                    <names/>
                </organism>
            </interactor>
            <interactor id="36">
                <names>
                    <shortLabel>1.5.1.19</shortLabel>
                </names>
                <organism ncbiTaxId="0">
                    <names/>
                </organism>
            </interactor>
            <interactor id="37">
                <names>
                    <shortLabel>htr2c</shortLabel>
                </names>
                <organism ncbiTaxId="0">
                    <names/>
                </organism>
            </interactor>
            <interactor id="38">
                <names>
                    <shortLabel>il1b</shortLabel>
                </names>
                <organism ncbiTaxId="0">
                    <names/>
                </organism>
            </interactor>
            <interactor id="39">
                <names>
                    <shortLabel>il1a</shortLabel>
                </names>
                <organism ncbiTaxId="0">
                    <names/>
                </organism>
            </interactor>
            <interactor id="40">
                <names>
                    <shortLabel>atr</shortLabel>
                </names>
                <organism ncbiTaxId="0">
                    <names/>
                </organism>
            </interactor>
            <interactor id="41">
                <names>
                    <shortLabel>vwf</shortLabel>
                </names>
                <organism ncbiTaxId="0">
                    <names/>
                </organism>
            </interactor>
            <interactor id="42">
                <names>
                    <shortLabel>hsf1</shortLabel>
                </names>
                <organism ncbiTaxId="0">
                    <names/>
                </organism>
            </interactor>
            <interactor id="43">
                <names>
                    <shortLabel>crh</shortLabel>
                </names>
                <organism ncbiTaxId="0">
                    <names/>
                </organism>
            </interactor>
            <interactor id="44">
                <names>
                    <shortLabel>tnfa</shortLabel>
                </names>
                <organism ncbiTaxId="0">
                    <names/>
                </organism>
            </interactor>
            <interactor id="45">
                <names>
                    <shortLabel>cd4</shortLabel>
                </names>
                <organism ncbiTaxId="0">
                    <names/>
                </organism>
            </interactor>
            <interactor id="46">
                <names>
                    <shortLabel>il10</shortLabel>
                </names>
                <organism ncbiTaxId="0">
                    <names/>
                </organism>
            </interactor>
            <interactor id="47">
                <names>
                    <shortLabel>ptgs2</shortLabel>
                </names>
                <organism ncbiTaxId="0">
                    <names/>
                </organism>
            </interactor>
            <interactor id="48">
                <names>
                    <shortLabel>crhbp</shortLabel>
                </names>
                <organism ncbiTaxId="0">
                    <names/>
                </organism>
            </interactor>
            <interactor id="49">
                <names>
                    <shortLabel>ace</shortLabel>
                </names>
                <organism ncbiTaxId="0">
                    <names/>
                </organism>
            </interactor>
            <interactor id="50">
                <names>
                    <shortLabel>serpine1</shortLabel>
                </names>
                <organism ncbiTaxId="0">
                    <names/>
                </organism>
            </interactor>
            <interactor id="51">
                <names>
                    <shortLabel>rnu50</shortLabel>
                </names>
                <organism ncbiTaxId="0">
                    <names/>
                </organism>
            </interactor>
            <interactor id="52">
                <names>
                    <shortLabel>lypla3</shortLabel>
                </names>
                <organism ncbiTaxId="0">
                    <names/>
                </organism>
            </interactor>
            <interactor id="53">
                <names>
                    <shortLabel>il1r1</shortLabel>
                </names>
                <organism ncbiTaxId="0">
                    <names/>
                </organism>
            </interactor>
            <interactor id="54">
                <names>
                    <shortLabel>prkcb1</shortLabel>
                </names>
                <organism ncbiTaxId="0">
                    <names/>
                </organism>
            </interactor>
            <interactor id="55">
                <names>
                    <shortLabel>mif</shortLabel>
                </names>
                <organism ncbiTaxId="0">
                    <names/>
                </organism>
            </interactor>
            <interactor id="56">
                <names>
                    <shortLabel>oprk1</shortLabel>
                </names>
                <organism ncbiTaxId="0">
                    <names/>
                </organism>
            </interactor>
            <interactor id="57">
                <names>
                    <shortLabel>crhr2</shortLabel>
                </names>
                <organism ncbiTaxId="0">
                    <names/>
                </organism>
            </interactor>
            <interactor id="58">
                <names>
                    <shortLabel>ccl2</shortLabel>
                </names>
                <organism ncbiTaxId="0">
                    <names/>
                </organism>
            </interactor>
            <interactor id="59">
                <names>
                    <shortLabel>lbr</shortLabel>
                </names>
                <organism ncbiTaxId="0">
                    <names/>
                </organism>
            </interactor>
            <interactor id="60">
                <names>
                    <shortLabel>crhr1</shortLabel>
                </names>
                <organism ncbiTaxId="0">
                    <names/>
                </organism>
            </interactor>
            <interactor id="61">
                <names>
                    <shortLabel>pomc</shortLabel>
                </names>
                <organism ncbiTaxId="0">
                    <names/>
                </organism>
            </interactor>
        </interactorList>
        <interactionList>
            <interaction id="0">
                <experimentList>
                    <experimentDescription id="0">
                        <interactionDetectionMethod>
                            <names>
                                <shortLabel>Not Specified</shortLabel>
                            </names>
                            <xref>
                                <primaryRef id="Not Specified" db="PSI-MI"/>
                            </xref>
                        </interactionDetectionMethod>
                    </experimentDescription>
                </experimentList>
                <participantList>
                    <participant id="0">
                        <interactorRef>23</interactorRef>
                    </participant>
                    <participant id="1">
                        <interactorRef>32</interactorRef>
                    </participant>
                </participantList>
            </interaction>
            <interaction id="1">
                <experimentList>
                    <experimentDescription id="1">
                        <interactionDetectionMethod>
                            <names>
                                <shortLabel>Not Specified</shortLabel>
                            </names>
                            <xref>
                                <primaryRef id="Not Specified" db="PSI-MI"/>
                            </xref>
                        </interactionDetectionMethod>
                    </experimentDescription>
                </experimentList>
                <participantList>
                    <participant id="2">
                        <interactorRef>23</interactorRef>
                    </participant>
                    <participant id="3">
                        <interactorRef>5</interactorRef>
                    </participant>
                </participantList>
            </interaction>
            <interaction id="2">
                <experimentList>
                    <experimentDescription id="2">
                        <interactionDetectionMethod>
                            <names>
                                <shortLabel>Not Specified</shortLabel>
                            </names>
                            <xref>
                                <primaryRef id="Not Specified" db="PSI-MI"/>
                            </xref>
                        </interactionDetectionMethod>
                    </experimentDescription>
                </experimentList>
                <participantList>
                    <participant id="4">
                        <interactorRef>23</interactorRef>
                    </participant>
                    <participant id="5">
                        <interactorRef>16</interactorRef>
                    </participant>
                </participantList>
            </interaction>
            <interaction id="3">
                <experimentList>
                    <experimentDescription id="3">
                        <interactionDetectionMethod>
                            <names>
                                <shortLabel>Not Specified</shortLabel>
                            </names>
                            <xref>
                                <primaryRef id="Not Specified" db="PSI-MI"/>
                            </xref>
                        </interactionDetectionMethod>
                    </experimentDescription>
                </experimentList>
                <participantList>
                    <participant id="6">
                        <interactorRef>58</interactorRef>
                    </participant>
                    <participant id="7">
                        <interactorRef>52</interactorRef>
                    </participant>
                </participantList>
            </interaction>
            <interaction id="4">
                <experimentList>
                    <experimentDescription id="4">
                        <interactionDetectionMethod>
                            <names>
                                <shortLabel>Not Specified</shortLabel>
                            </names>
                            <xref>
                                <primaryRef id="Not Specified" db="PSI-MI"/>
                            </xref>
                        </interactionDetectionMethod>
                    </experimentDescription>
                </experimentList>
                <participantList>
                    <participant id="8">
                        <interactorRef>58</interactorRef>
                    </participant>
                    <participant id="9">
                        <interactorRef>26</interactorRef>
                    </participant>
                </participantList>
            </interaction>
            <interaction id="5">
                <experimentList>
                    <experimentDescription id="5">
                        <interactionDetectionMethod>
                            <names>
                                <shortLabel>Not Specified</shortLabel>
                            </names>
                            <xref>
                                <primaryRef id="Not Specified" db="PSI-MI"/>
                            </xref>
                        </interactionDetectionMethod>
                    </experimentDescription>
                </experimentList>
                <participantList>
                    <participant id="10">
                        <interactorRef>52</interactorRef>
                    </participant>
                    <participant id="11">
                        <interactorRef>26</interactorRef>
                    </participant>
                </participantList>
            </interaction>
            <interaction id="6">
                <experimentList>
                    <experimentDescription id="6">
                        <interactionDetectionMethod>
                            <names>
                                <shortLabel>Not Specified</shortLabel>
                            </names>
                            <xref>
                                <primaryRef id="Not Specified" db="PSI-MI"/>
                            </xref>
                        </interactionDetectionMethod>
                    </experimentDescription>
                </experimentList>
                <participantList>
                    <participant id="12">
                        <interactorRef>59</interactorRef>
                    </participant>
                    <participant id="13">
                        <interactorRef>31</interactorRef>
                    </participant>
                </participantList>
            </interaction>
            <interaction id="7">
                <experimentList>
                    <experimentDescription id="7">
                        <interactionDetectionMethod>
                            <names>
                                <shortLabel>Not Specified</shortLabel>
                            </names>
                            <xref>
                                <primaryRef id="Not Specified" db="PSI-MI"/>
                            </xref>
                        </interactionDetectionMethod>
                    </experimentDescription>
                </experimentList>
                <participantList>
                    <participant id="14">
                        <interactorRef>59</interactorRef>
                    </participant>
                    <participant id="15">
                        <interactorRef>44</interactorRef>
                    </participant>
                </participantList>
            </interaction>
            <interaction id="8">
                <experimentList>
                    <experimentDescription id="8">
                        <interactionDetectionMethod>
                            <names>
                                <shortLabel>Not Specified</shortLabel>
                            </names>
                            <xref>
                                <primaryRef id="Not Specified" db="PSI-MI"/>
                            </xref>
                        </interactionDetectionMethod>
                    </experimentDescription>
                </experimentList>
                <participantList>
                    <participant id="16">
                        <interactorRef>59</interactorRef>
                    </participant>
                    <participant id="17">
                        <interactorRef>46</interactorRef>
                    </participant>
                </participantList>
            </interaction>
            <interaction id="9">
                <experimentList>
                    <experimentDescription id="9">
                        <interactionDetectionMethod>
                            <names>
                                <shortLabel>Not Specified</shortLabel>
                            </names>
                            <xref>
                                <primaryRef id="Not Specified" db="PSI-MI"/>
                            </xref>
                        </interactionDetectionMethod>
                    </experimentDescription>
                </experimentList>
                <participantList>
                    <participant id="18">
                        <interactorRef>59</interactorRef>
                    </participant>
                    <participant id="19">
                        <interactorRef>24</interactorRef>
                    </participant>
                </participantList>
            </interaction>
            <interaction id="10">
                <experimentList>
                    <experimentDescription id="10">
                        <interactionDetectionMethod>
                            <names>
                                <shortLabel>Not Specified</shortLabel>
                            </names>
                            <xref>
                                <primaryRef id="Not Specified" db="PSI-MI"/>
                            </xref>
                        </interactionDetectionMethod>
                    </experimentDescription>
                </experimentList>
                <participantList>
                    <participant id="20">
                        <interactorRef>59</interactorRef>
                    </participant>
                    <participant id="21">
                        <interactorRef>38</interactorRef>
                    </participant>
                </participantList>
            </interaction>
            <interaction id="11">
                <experimentList>
                    <experimentDescription id="11">
                        <interactionDetectionMethod>
                            <names>
                                <shortLabel>Not Specified</shortLabel>
                            </names>
                            <xref>
                                <primaryRef id="Not Specified" db="PSI-MI"/>
                            </xref>
                        </interactionDetectionMethod>
                    </experimentDescription>
                </experimentList>
                <participantList>
                    <participant id="22">
                        <interactorRef>59</interactorRef>
                    </participant>
                    <participant id="23">
                        <interactorRef>53</interactorRef>
                    </participant>
                </participantList>
            </interaction>
            <interaction id="12">
                <experimentList>
                    <experimentDescription id="12">
                        <interactionDetectionMethod>
                            <names>
                                <shortLabel>Not Specified</shortLabel>
                            </names>
                            <xref>
                                <primaryRef id="Not Specified" db="PSI-MI"/>
                            </xref>
                        </interactionDetectionMethod>
                    </experimentDescription>
                </experimentList>
                <participantList>
                    <participant id="24">
                        <interactorRef>59</interactorRef>
                    </participant>
                    <participant id="25">
                        <interactorRef>22</interactorRef>
                    </participant>
                </participantList>
            </interaction>
            <interaction id="13">
                <experimentList>
                    <experimentDescription id="13">
                        <interactionDetectionMethod>
                            <names>
                                <shortLabel>Not Specified</shortLabel>
                            </names>
                            <xref>
                                <primaryRef id="Not Specified" db="PSI-MI"/>
                            </xref>
                        </interactionDetectionMethod>
                    </experimentDescription>
                </experimentList>
                <participantList>
                    <participant id="26">
                        <interactorRef>59</interactorRef>
                    </participant>
                    <participant id="27">
                        <interactorRef>6</interactorRef>
                    </participant>
                </participantList>
            </interaction>
            <interaction id="14">
                <experimentList>
                    <experimentDescription id="14">
                        <interactionDetectionMethod>
                            <names>
                                <shortLabel>Not Specified</shortLabel>
                            </names>
                            <xref>
                                <primaryRef id="Not Specified" db="PSI-MI"/>
                            </xref>
                        </interactionDetectionMethod>
                    </experimentDescription>
                </experimentList>
                <participantList>
                    <participant id="28">
                        <interactorRef>49</interactorRef>
                    </participant>
                    <participant id="29">
                        <interactorRef>0</interactorRef>
                    </participant>
                </participantList>
            </interaction>
            <interaction id="15">
                <experimentList>
                    <experimentDescription id="15">
                        <interactionDetectionMethod>
                            <names>
                                <shortLabel>Not Specified</shortLabel>
                            </names>
                            <xref>
                                <primaryRef id="Not Specified" db="PSI-MI"/>
                            </xref>
                        </interactionDetectionMethod>
                    </experimentDescription>
                </experimentList>
                <participantList>
                    <participant id="30">
                        <interactorRef>49</interactorRef>
                    </participant>
                    <participant id="31">
                        <interactorRef>54</interactorRef>
                    </participant>
                </participantList>
            </interaction>
            <interaction id="16">
                <experimentList>
                    <experimentDescription id="16">
                        <interactionDetectionMethod>
                            <names>
                                <shortLabel>Not Specified</shortLabel>
                            </names>
                            <xref>
                                <primaryRef id="Not Specified" db="PSI-MI"/>
                            </xref>
                        </interactionDetectionMethod>
                    </experimentDescription>
                </experimentList>
                <participantList>
                    <participant id="32">
                        <interactorRef>49</interactorRef>
                    </participant>
                    <participant id="33">
                        <interactorRef>40</interactorRef>
                    </participant>
                </participantList>
            </interaction>
            <interaction id="17">
                <experimentList>
                    <experimentDescription id="17">
                        <interactionDetectionMethod>
                            <names>
                                <shortLabel>Not Specified</shortLabel>
                            </names>
                            <xref>
                                <primaryRef id="Not Specified" db="PSI-MI"/>
                            </xref>
                        </interactionDetectionMethod>
                    </experimentDescription>
                </experimentList>
                <participantList>
                    <participant id="34">
                        <interactorRef>49</interactorRef>
                    </participant>
                    <participant id="35">
                        <interactorRef>19</interactorRef>
                    </participant>
                </participantList>
            </interaction>
            <interaction id="18">
                <experimentList>
                    <experimentDescription id="18">
                        <interactionDetectionMethod>
                            <names>
                                <shortLabel>Not Specified</shortLabel>
                            </names>
                            <xref>
                                <primaryRef id="Not Specified" db="PSI-MI"/>
                            </xref>
                        </interactionDetectionMethod>
                    </experimentDescription>
                </experimentList>
                <participantList>
                    <participant id="36">
                        <interactorRef>40</interactorRef>
                    </participant>
                    <participant id="37">
                        <interactorRef>19</interactorRef>
                    </participant>
                </participantList>
            </interaction>
            <interaction id="19">
                <experimentList>
                    <experimentDescription id="19">
                        <interactionDetectionMethod>
                            <names>
                                <shortLabel>Not Specified</shortLabel>
                            </names>
                            <xref>
                                <primaryRef id="Not Specified" db="PSI-MI"/>
                            </xref>
                        </interactionDetectionMethod>
                    </experimentDescription>
                </experimentList>
                <participantList>
                    <participant id="38">
                        <interactorRef>40</interactorRef>
                    </participant>
                    <participant id="39">
                        <interactorRef>54</interactorRef>
                    </participant>
                </participantList>
            </interaction>
            <interaction id="20">
                <experimentList>
                    <experimentDescription id="20">
                        <interactionDetectionMethod>
                            <names>
                                <shortLabel>Not Specified</shortLabel>
                            </names>
                            <xref>
                                <primaryRef id="Not Specified" db="PSI-MI"/>
                            </xref>
                        </interactionDetectionMethod>
                    </experimentDescription>
                </experimentList>
                <participantList>
                    <participant id="40">
                        <interactorRef>40</interactorRef>
                    </participant>
                    <participant id="41">
                        <interactorRef>0</interactorRef>
                    </participant>
                </participantList>
            </interaction>
            <interaction id="21">
                <experimentList>
                    <experimentDescription id="21">
                        <interactionDetectionMethod>
                            <names>
                                <shortLabel>Not Specified</shortLabel>
                            </names>
                            <xref>
                                <primaryRef id="Not Specified" db="PSI-MI"/>
                            </xref>
                        </interactionDetectionMethod>
                    </experimentDescription>
                </experimentList>
                <participantList>
                    <participant id="42">
                        <interactorRef>15</interactorRef>
                    </participant>
                    <participant id="43">
                        <interactorRef>49</interactorRef>
                    </participant>
                </participantList>
            </interaction>
            <interaction id="22">
                <experimentList>
                    <experimentDescription id="22">
                        <interactionDetectionMethod>
                            <names>
                                <shortLabel>Not Specified</shortLabel>
                            </names>
                            <xref>
                                <primaryRef id="Not Specified" db="PSI-MI"/>
                            </xref>
                        </interactionDetectionMethod>
                    </experimentDescription>
                </experimentList>
                <participantList>
                    <participant id="44">
                        <interactorRef>15</interactorRef>
                    </participant>
                    <participant id="45">
                        <interactorRef>54</interactorRef>
                    </participant>
                </participantList>
            </interaction>
            <interaction id="23">
                <experimentList>
                    <experimentDescription id="23">
                        <interactionDetectionMethod>
                            <names>
                                <shortLabel>Not Specified</shortLabel>
                            </names>
                            <xref>
                                <primaryRef id="Not Specified" db="PSI-MI"/>
                            </xref>
                        </interactionDetectionMethod>
                    </experimentDescription>
                </experimentList>
                <participantList>
                    <participant id="46">
                        <interactorRef>15</interactorRef>
                    </participant>
                    <participant id="47">
                        <interactorRef>19</interactorRef>
                    </participant>
                </participantList>
            </interaction>
            <interaction id="24">
                <experimentList>
                    <experimentDescription id="24">
                        <interactionDetectionMethod>
                            <names>
                                <shortLabel>Not Specified</shortLabel>
                            </names>
                            <xref>
                                <primaryRef id="Not Specified" db="PSI-MI"/>
                            </xref>
                        </interactionDetectionMethod>
                    </experimentDescription>
                </experimentList>
                <participantList>
                    <participant id="48">
                        <interactorRef>15</interactorRef>
                    </participant>
                    <participant id="49">
                        <interactorRef>40</interactorRef>
                    </participant>
                </participantList>
            </interaction>
            <interaction id="25">
                <experimentList>
                    <experimentDescription id="25">
                        <interactionDetectionMethod>
                            <names>
                                <shortLabel>Not Specified</shortLabel>
                            </names>
                            <xref>
                                <primaryRef id="Not Specified" db="PSI-MI"/>
                            </xref>
                        </interactionDetectionMethod>
                    </experimentDescription>
                </experimentList>
                <participantList>
                    <participant id="50">
                        <interactorRef>15</interactorRef>
                    </participant>
                    <participant id="51">
                        <interactorRef>0</interactorRef>
                    </participant>
                </participantList>
            </interaction>
            <interaction id="26">
                <experimentList>
                    <experimentDescription id="26">
                        <interactionDetectionMethod>
                            <names>
                                <shortLabel>Not Specified</shortLabel>
                            </names>
                            <xref>
                                <primaryRef id="Not Specified" db="PSI-MI"/>
                            </xref>
                        </interactionDetectionMethod>
                    </experimentDescription>
                </experimentList>
                <participantList>
                    <participant id="52">
                        <interactorRef>0</interactorRef>
                    </participant>
                    <participant id="53">
                        <interactorRef>54</interactorRef>
                    </participant>
                </participantList>
            </interaction>
            <interaction id="27">
                <experimentList>
                    <experimentDescription id="27">
                        <interactionDetectionMethod>
                            <names>
                                <shortLabel>Not Specified</shortLabel>
                            </names>
                            <xref>
                                <primaryRef id="Not Specified" db="PSI-MI"/>
                            </xref>
                        </interactionDetectionMethod>
                    </experimentDescription>
                </experimentList>
                <participantList>
                    <participant id="54">
                        <interactorRef>0</interactorRef>
                    </participant>
                    <participant id="55">
                        <interactorRef>19</interactorRef>
                    </participant>
                </participantList>
            </interaction>
            <interaction id="28">
                <experimentList>
                    <experimentDescription id="28">
                        <interactionDetectionMethod>
                            <names>
                                <shortLabel>Not Specified</shortLabel>
                            </names>
                            <xref>
                                <primaryRef id="Not Specified" db="PSI-MI"/>
                            </xref>
                        </interactionDetectionMethod>
                    </experimentDescription>
                </experimentList>
                <participantList>
                    <participant id="56">
                        <interactorRef>57</interactorRef>
                    </participant>
                    <participant id="57">
                        <interactorRef>43</interactorRef>
                    </participant>
                </participantList>
            </interaction>
            <interaction id="29">
                <experimentList>
                    <experimentDescription id="29">
                        <interactionDetectionMethod>
                            <names>
                                <shortLabel>Not Specified</shortLabel>
                            </names>
                            <xref>
                                <primaryRef id="Not Specified" db="PSI-MI"/>
                            </xref>
                        </interactionDetectionMethod>
                    </experimentDescription>
                </experimentList>
                <participantList>
                    <participant id="58">
                        <interactorRef>57</interactorRef>
                    </participant>
                    <participant id="59">
                        <interactorRef>48</interactorRef>
                    </participant>
                </participantList>
            </interaction>
            <interaction id="30">
                <experimentList>
                    <experimentDescription id="30">
                        <interactionDetectionMethod>
                            <names>
                                <shortLabel>Not Specified</shortLabel>
                            </names>
                            <xref>
                                <primaryRef id="Not Specified" db="PSI-MI"/>
                            </xref>
                        </interactionDetectionMethod>
                    </experimentDescription>
                </experimentList>
                <participantList>
                    <participant id="60">
                        <interactorRef>57</interactorRef>
                    </participant>
                    <participant id="61">
                        <interactorRef>60</interactorRef>
                    </participant>
                </participantList>
            </interaction>
            <interaction id="31">
                <experimentList>
                    <experimentDescription id="31">
                        <interactionDetectionMethod>
                            <names>
                                <shortLabel>Not Specified</shortLabel>
                            </names>
                            <xref>
                                <primaryRef id="Not Specified" db="PSI-MI"/>
                            </xref>
                        </interactionDetectionMethod>
                    </experimentDescription>
                </experimentList>
                <participantList>
                    <participant id="62">
                        <interactorRef>54</interactorRef>
                    </participant>
                    <participant id="63">
                        <interactorRef>19</interactorRef>
                    </participant>
                </participantList>
            </interaction>
            <interaction id="32">
                <experimentList>
                    <experimentDescription id="32">
                        <interactionDetectionMethod>
                            <names>
                                <shortLabel>Not Specified</shortLabel>
                            </names>
                            <xref>
                                <primaryRef id="Not Specified" db="PSI-MI"/>
                            </xref>
                        </interactionDetectionMethod>
                    </experimentDescription>
                </experimentList>
                <participantList>
                    <participant id="64">
                        <interactorRef>56</interactorRef>
                    </participant>
                    <participant id="65">
                        <interactorRef>17</interactorRef>
                    </participant>
                </participantList>
            </interaction>
            <interaction id="33">
                <experimentList>
                    <experimentDescription id="33">
                        <interactionDetectionMethod>
                            <names>
                                <shortLabel>Not Specified</shortLabel>
                            </names>
                            <xref>
                                <primaryRef id="Not Specified" db="PSI-MI"/>
                            </xref>
                        </interactionDetectionMethod>
                    </experimentDescription>
                </experimentList>
                <participantList>
                    <participant id="66">
                        <interactorRef>51</interactorRef>
                    </participant>
                    <participant id="67">
                        <interactorRef>56</interactorRef>
                    </participant>
                </participantList>
            </interaction>
            <interaction id="34">
                <experimentList>
                    <experimentDescription id="34">
                        <interactionDetectionMethod>
                            <names>
                                <shortLabel>Not Specified</shortLabel>
                            </names>
                            <xref>
                                <primaryRef id="Not Specified" db="PSI-MI"/>
                            </xref>
                        </interactionDetectionMethod>
                    </experimentDescription>
                </experimentList>
                <participantList>
                    <participant id="68">
                        <interactorRef>51</interactorRef>
                    </participant>
                    <participant id="69">
                        <interactorRef>17</interactorRef>
                    </participant>
                </participantList>
            </interaction>
            <interaction id="35">
                <experimentList>
                    <experimentDescription id="35">
                        <interactionDetectionMethod>
                            <names>
                                <shortLabel>Not Specified</shortLabel>
                            </names>
                            <xref>
                                <primaryRef id="Not Specified" db="PSI-MI"/>
                            </xref>
                        </interactionDetectionMethod>
                    </experimentDescription>
                </experimentList>
                <participantList>
                    <participant id="70">
                        <interactorRef>13</interactorRef>
                    </participant>
                    <participant id="71">
                        <interactorRef>18</interactorRef>
                    </participant>
                </participantList>
            </interaction>
            <interaction id="36">
                <experimentList>
                    <experimentDescription id="36">
                        <interactionDetectionMethod>
                            <names>
                                <shortLabel>Not Specified</shortLabel>
                            </names>
                            <xref>
                                <primaryRef id="Not Specified" db="PSI-MI"/>
                            </xref>
                        </interactionDetectionMethod>
                    </experimentDescription>
                </experimentList>
                <participantList>
                    <participant id="72">
                        <interactorRef>37</interactorRef>
                    </participant>
                    <participant id="73">
                        <interactorRef>13</interactorRef>
                    </participant>
                </participantList>
            </interaction>
            <interaction id="37">
                <experimentList>
                    <experimentDescription id="37">
                        <interactionDetectionMethod>
                            <names>
                                <shortLabel>Not Specified</shortLabel>
                            </names>
                            <xref>
                                <primaryRef id="Not Specified" db="PSI-MI"/>
                            </xref>
                        </interactionDetectionMethod>
                    </experimentDescription>
                </experimentList>
                <participantList>
                    <participant id="74">
                        <interactorRef>37</interactorRef>
                    </participant>
                    <participant id="75">
                        <interactorRef>18</interactorRef>
                    </participant>
                </participantList>
            </interaction>
            <interaction id="38">
                <experimentList>
                    <experimentDescription id="38">
                        <interactionDetectionMethod>
                            <names>
                                <shortLabel>Not Specified</shortLabel>
                            </names>
                            <xref>
                                <primaryRef id="Not Specified" db="PSI-MI"/>
                            </xref>
                        </interactionDetectionMethod>
                    </experimentDescription>
                </experimentList>
                <participantList>
                    <participant id="76">
                        <interactorRef>37</interactorRef>
                    </participant>
                    <participant id="77">
                        <interactorRef>29</interactorRef>
                    </participant>
                </participantList>
            </interaction>
            <interaction id="39">
                <experimentList>
                    <experimentDescription id="39">
                        <interactionDetectionMethod>
                            <names>
                                <shortLabel>Not Specified</shortLabel>
                            </names>
                            <xref>
                                <primaryRef id="Not Specified" db="PSI-MI"/>
                            </xref>
                        </interactionDetectionMethod>
                    </experimentDescription>
                </experimentList>
                <participantList>
                    <participant id="78">
                        <interactorRef>29</interactorRef>
                    </participant>
                    <participant id="79">
                        <interactorRef>18</interactorRef>
                    </participant>
                </participantList>
            </interaction>
            <interaction id="40">
                <experimentList>
                    <experimentDescription id="40">
                        <interactionDetectionMethod>
                            <names>
                                <shortLabel>Not Specified</shortLabel>
                            </names>
                            <xref>
                                <primaryRef id="Not Specified" db="PSI-MI"/>
                            </xref>
                        </interactionDetectionMethod>
                    </experimentDescription>
                </experimentList>
                <participantList>
                    <participant id="80">
                        <interactorRef>29</interactorRef>
                    </participant>
                    <participant id="81">
                        <interactorRef>13</interactorRef>
                    </participant>
                </participantList>
            </interaction>
            <interaction id="41">
                <experimentList>
                    <experimentDescription id="41">
                        <interactionDetectionMethod>
                            <names>
                                <shortLabel>Not Specified</shortLabel>
                            </names>
                            <xref>
                                <primaryRef id="Not Specified" db="PSI-MI"/>
                            </xref>
                        </interactionDetectionMethod>
                    </experimentDescription>
                </experimentList>
                <participantList>
                    <participant id="82">
                        <interactorRef>20</interactorRef>
                    </participant>
                    <participant id="83">
                        <interactorRef>29</interactorRef>
                    </participant>
                </participantList>
            </interaction>
            <interaction id="42">
                <experimentList>
                    <experimentDescription id="42">
                        <interactionDetectionMethod>
                            <names>
                                <shortLabel>Not Specified</shortLabel>
                            </names>
                            <xref>
                                <primaryRef id="Not Specified" db="PSI-MI"/>
                            </xref>
                        </interactionDetectionMethod>
                    </experimentDescription>
                </experimentList>
                <participantList>
                    <participant id="84">
                        <interactorRef>20</interactorRef>
                    </participant>
                    <participant id="85">
                        <interactorRef>18</interactorRef>
                    </participant>
                </participantList>
            </interaction>
            <interaction id="43">
                <experimentList>
                    <experimentDescription id="43">
                        <interactionDetectionMethod>
                            <names>
                                <shortLabel>Not Specified</shortLabel>
                            </names>
                            <xref>
                                <primaryRef id="Not Specified" db="PSI-MI"/>
                            </xref>
                        </interactionDetectionMethod>
                    </experimentDescription>
                </experimentList>
                <participantList>
                    <participant id="86">
                        <interactorRef>20</interactorRef>
                    </participant>
                    <participant id="87">
                        <interactorRef>13</interactorRef>
                    </participant>
                </participantList>
            </interaction>
            <interaction id="44">
                <experimentList>
                    <experimentDescription id="44">
                        <interactionDetectionMethod>
                            <names>
                                <shortLabel>Not Specified</shortLabel>
                            </names>
                            <xref>
                                <primaryRef id="Not Specified" db="PSI-MI"/>
                            </xref>
                        </interactionDetectionMethod>
                    </experimentDescription>
                </experimentList>
                <participantList>
                    <participant id="88">
                        <interactorRef>20</interactorRef>
                    </participant>
                    <participant id="89">
                        <interactorRef>21</interactorRef>
                    </participant>
                </participantList>
            </interaction>
            <interaction id="45">
                <experimentList>
                    <experimentDescription id="45">
                        <interactionDetectionMethod>
                            <names>
                                <shortLabel>Not Specified</shortLabel>
                            </names>
                            <xref>
                                <primaryRef id="Not Specified" db="PSI-MI"/>
                            </xref>
                        </interactionDetectionMethod>
                    </experimentDescription>
                </experimentList>
                <participantList>
                    <participant id="90">
                        <interactorRef>20</interactorRef>
                    </participant>
                    <participant id="91">
                        <interactorRef>35</interactorRef>
                    </participant>
                </participantList>
            </interaction>
            <interaction id="46">
                <experimentList>
                    <experimentDescription id="46">
                        <interactionDetectionMethod>
                            <names>
                                <shortLabel>Not Specified</shortLabel>
                            </names>
                            <xref>
                                <primaryRef id="Not Specified" db="PSI-MI"/>
                            </xref>
                        </interactionDetectionMethod>
                    </experimentDescription>
                </experimentList>
                <participantList>
                    <participant id="92">
                        <interactorRef>20</interactorRef>
                    </participant>
                    <participant id="93">
                        <interactorRef>37</interactorRef>
                    </participant>
                </participantList>
            </interaction>
            <interaction id="47">
                <experimentList>
                    <experimentDescription id="47">
                        <interactionDetectionMethod>
                            <names>
                                <shortLabel>Not Specified</shortLabel>
                            </names>
                            <xref>
                                <primaryRef id="Not Specified" db="PSI-MI"/>
                            </xref>
                        </interactionDetectionMethod>
                    </experimentDescription>
                </experimentList>
                <participantList>
                    <participant id="94">
                        <interactorRef>21</interactorRef>
                    </participant>
                    <participant id="95">
                        <interactorRef>35</interactorRef>
                    </participant>
                </participantList>
            </interaction>
            <interaction id="48">
                <experimentList>
                    <experimentDescription id="48">
                        <interactionDetectionMethod>
                            <names>
                                <shortLabel>Not Specified</shortLabel>
                            </names>
                            <xref>
                                <primaryRef id="Not Specified" db="PSI-MI"/>
                            </xref>
                        </interactionDetectionMethod>
                    </experimentDescription>
                </experimentList>
                <participantList>
                    <participant id="96">
                        <interactorRef>21</interactorRef>
                    </participant>
                    <participant id="97">
                        <interactorRef>13</interactorRef>
                    </participant>
                </participantList>
            </interaction>
            <interaction id="49">
                <experimentList>
                    <experimentDescription id="49">
                        <interactionDetectionMethod>
                            <names>
                                <shortLabel>Not Specified</shortLabel>
                            </names>
                            <xref>
                                <primaryRef id="Not Specified" db="PSI-MI"/>
                            </xref>
                        </interactionDetectionMethod>
                    </experimentDescription>
                </experimentList>
                <participantList>
                    <participant id="98">
                        <interactorRef>21</interactorRef>
                    </participant>
                    <participant id="99">
                        <interactorRef>18</interactorRef>
                    </participant>
                </participantList>
            </interaction>
            <interaction id="50">
                <experimentList>
                    <experimentDescription id="50">
                        <interactionDetectionMethod>
                            <names>
                                <shortLabel>Not Specified</shortLabel>
                            </names>
                            <xref>
                                <primaryRef id="Not Specified" db="PSI-MI"/>
                            </xref>
                        </interactionDetectionMethod>
                    </experimentDescription>
                </experimentList>
                <participantList>
                    <participant id="100">
                        <interactorRef>21</interactorRef>
                    </participant>
                    <participant id="101">
                        <interactorRef>29</interactorRef>
                    </participant>
                </participantList>
            </interaction>
            <interaction id="51">
                <experimentList>
                    <experimentDescription id="51">
                        <interactionDetectionMethod>
                            <names>
                                <shortLabel>Not Specified</shortLabel>
                            </names>
                            <xref>
                                <primaryRef id="Not Specified" db="PSI-MI"/>
                            </xref>
                        </interactionDetectionMethod>
                    </experimentDescription>
                </experimentList>
                <participantList>
                    <participant id="102">
                        <interactorRef>21</interactorRef>
                    </participant>
                    <participant id="103">
                        <interactorRef>37</interactorRef>
                    </participant>
                </participantList>
            </interaction>
            <interaction id="52">
                <experimentList>
                    <experimentDescription id="52">
                        <interactionDetectionMethod>
                            <names>
                                <shortLabel>Not Specified</shortLabel>
                            </names>
                            <xref>
                                <primaryRef id="Not Specified" db="PSI-MI"/>
                            </xref>
                        </interactionDetectionMethod>
                    </experimentDescription>
                </experimentList>
                <participantList>
                    <participant id="104">
                        <interactorRef>35</interactorRef>
                    </participant>
                    <participant id="105">
                        <interactorRef>29</interactorRef>
                    </participant>
                </participantList>
            </interaction>
            <interaction id="53">
                <experimentList>
                    <experimentDescription id="53">
                        <interactionDetectionMethod>
                            <names>
                                <shortLabel>Not Specified</shortLabel>
                            </names>
                            <xref>
                                <primaryRef id="Not Specified" db="PSI-MI"/>
                            </xref>
                        </interactionDetectionMethod>
                    </experimentDescription>
                </experimentList>
                <participantList>
                    <participant id="106">
                        <interactorRef>35</interactorRef>
                    </participant>
                    <participant id="107">
                        <interactorRef>13</interactorRef>
                    </participant>
                </participantList>
            </interaction>
            <interaction id="54">
                <experimentList>
                    <experimentDescription id="54">
                        <interactionDetectionMethod>
                            <names>
                                <shortLabel>Not Specified</shortLabel>
                            </names>
                            <xref>
                                <primaryRef id="Not Specified" db="PSI-MI"/>
                            </xref>
                        </interactionDetectionMethod>
                    </experimentDescription>
                </experimentList>
                <participantList>
                    <participant id="108">
                        <interactorRef>35</interactorRef>
                    </participant>
                    <participant id="109">
                        <interactorRef>37</interactorRef>
                    </participant>
                </participantList>
            </interaction>
            <interaction id="55">
                <experimentList>
                    <experimentDescription id="55">
                        <interactionDetectionMethod>
                            <names>
                                <shortLabel>Not Specified</shortLabel>
                            </names>
                            <xref>
                                <primaryRef id="Not Specified" db="PSI-MI"/>
                            </xref>
                        </interactionDetectionMethod>
                    </experimentDescription>
                </experimentList>
                <participantList>
                    <participant id="110">
                        <interactorRef>35</interactorRef>
                    </participant>
                    <participant id="111">
                        <interactorRef>18</interactorRef>
                    </participant>
                </participantList>
            </interaction>
            <interaction id="56">
                <experimentList>
                    <experimentDescription id="56">
                        <interactionDetectionMethod>
                            <names>
                                <shortLabel>Not Specified</shortLabel>
                            </names>
                            <xref>
                                <primaryRef id="Not Specified" db="PSI-MI"/>
                            </xref>
                        </interactionDetectionMethod>
                    </experimentDescription>
                </experimentList>
                <participantList>
                    <participant id="112">
                        <interactorRef>61</interactorRef>
                    </participant>
                    <participant id="113">
                        <interactorRef>37</interactorRef>
                    </participant>
                </participantList>
            </interaction>
            <interaction id="57">
                <experimentList>
                    <experimentDescription id="57">
                        <interactionDetectionMethod>
                            <names>
                                <shortLabel>Not Specified</shortLabel>
                            </names>
                            <xref>
                                <primaryRef id="Not Specified" db="PSI-MI"/>
                            </xref>
                        </interactionDetectionMethod>
                    </experimentDescription>
                </experimentList>
                <participantList>
                    <participant id="114">
                        <interactorRef>61</interactorRef>
                    </participant>
                    <participant id="115">
                        <interactorRef>38</interactorRef>
                    </participant>
                </participantList>
            </interaction>
            <interaction id="58">
                <experimentList>
                    <experimentDescription id="58">
                        <interactionDetectionMethod>
                            <names>
                                <shortLabel>Not Specified</shortLabel>
                            </names>
                            <xref>
                                <primaryRef id="Not Specified" db="PSI-MI"/>
                            </xref>
                        </interactionDetectionMethod>
                    </experimentDescription>
                </experimentList>
                <participantList>
                    <participant id="116">
                        <interactorRef>61</interactorRef>
                    </participant>
                    <participant id="117">
                        <interactorRef>18</interactorRef>
                    </participant>
                </participantList>
            </interaction>
            <interaction id="59">
                <experimentList>
                    <experimentDescription id="59">
                        <interactionDetectionMethod>
                            <names>
                                <shortLabel>Not Specified</shortLabel>
                            </names>
                            <xref>
                                <primaryRef id="Not Specified" db="PSI-MI"/>
                            </xref>
                        </interactionDetectionMethod>
                    </experimentDescription>
                </experimentList>
                <participantList>
                    <participant id="118">
                        <interactorRef>61</interactorRef>
                    </participant>
                    <participant id="119">
                        <interactorRef>29</interactorRef>
                    </participant>
                </participantList>
            </interaction>
            <interaction id="60">
                <experimentList>
                    <experimentDescription id="60">
                        <interactionDetectionMethod>
                            <names>
                                <shortLabel>Not Specified</shortLabel>
                            </names>
                            <xref>
                                <primaryRef id="Not Specified" db="PSI-MI"/>
                            </xref>
                        </interactionDetectionMethod>
                    </experimentDescription>
                </experimentList>
                <participantList>
                    <participant id="120">
                        <interactorRef>61</interactorRef>
                    </participant>
                    <participant id="121">
                        <interactorRef>20</interactorRef>
                    </participant>
                </participantList>
            </interaction>
            <interaction id="61">
                <experimentList>
                    <experimentDescription id="61">
                        <interactionDetectionMethod>
                            <names>
                                <shortLabel>Not Specified</shortLabel>
                            </names>
                            <xref>
                                <primaryRef id="Not Specified" db="PSI-MI"/>
                            </xref>
                        </interactionDetectionMethod>
                    </experimentDescription>
                </experimentList>
                <participantList>
                    <participant id="122">
                        <interactorRef>61</interactorRef>
                    </participant>
                    <participant id="123">
                        <interactorRef>21</interactorRef>
                    </participant>
                </participantList>
            </interaction>
            <interaction id="62">
                <experimentList>
                    <experimentDescription id="62">
                        <interactionDetectionMethod>
                            <names>
                                <shortLabel>Not Specified</shortLabel>
                            </names>
                            <xref>
                                <primaryRef id="Not Specified" db="PSI-MI"/>
                            </xref>
                        </interactionDetectionMethod>
                    </experimentDescription>
                </experimentList>
                <participantList>
                    <participant id="124">
                        <interactorRef>61</interactorRef>
                    </participant>
                    <participant id="125">
                        <interactorRef>35</interactorRef>
                    </participant>
                </participantList>
            </interaction>
            <interaction id="63">
                <experimentList>
                    <experimentDescription id="63">
                        <interactionDetectionMethod>
                            <names>
                                <shortLabel>Not Specified</shortLabel>
                            </names>
                            <xref>
                                <primaryRef id="Not Specified" db="PSI-MI"/>
                            </xref>
                        </interactionDetectionMethod>
                    </experimentDescription>
                </experimentList>
                <participantList>
                    <participant id="126">
                        <interactorRef>30</interactorRef>
                    </participant>
                    <participant id="127">
                        <interactorRef>42</interactorRef>
                    </participant>
                </participantList>
            </interaction>
            <interaction id="64">
                <experimentList>
                    <experimentDescription id="64">
                        <interactionDetectionMethod>
                            <names>
                                <shortLabel>Not Specified</shortLabel>
                            </names>
                            <xref>
                                <primaryRef id="Not Specified" db="PSI-MI"/>
                            </xref>
                        </interactionDetectionMethod>
                    </experimentDescription>
                </experimentList>
                <participantList>
                    <participant id="128">
                        <interactorRef>42</interactorRef>
                    </participant>
                    <participant id="129">
                        <interactorRef>28</interactorRef>
                    </participant>
                </participantList>
            </interaction>
            <interaction id="65">
                <experimentList>
                    <experimentDescription id="65">
                        <interactionDetectionMethod>
                            <names>
                                <shortLabel>Not Specified</shortLabel>
                            </names>
                            <xref>
                                <primaryRef id="Not Specified" db="PSI-MI"/>
                            </xref>
                        </interactionDetectionMethod>
                    </experimentDescription>
                </experimentList>
                <participantList>
                    <participant id="130">
                        <interactorRef>3</interactorRef>
                    </participant>
                    <participant id="131">
                        <interactorRef>30</interactorRef>
                    </participant>
                </participantList>
            </interaction>
            <interaction id="66">
                <experimentList>
                    <experimentDescription id="66">
                        <interactionDetectionMethod>
                            <names>
                                <shortLabel>Not Specified</shortLabel>
                            </names>
                            <xref>
                                <primaryRef id="Not Specified" db="PSI-MI"/>
                            </xref>
                        </interactionDetectionMethod>
                    </experimentDescription>
                </experimentList>
                <participantList>
                    <participant id="132">
                        <interactorRef>3</interactorRef>
                    </participant>
                    <participant id="133">
                        <interactorRef>42</interactorRef>
                    </participant>
                </participantList>
            </interaction>
            <interaction id="67">
                <experimentList>
                    <experimentDescription id="67">
                        <interactionDetectionMethod>
                            <names>
                                <shortLabel>Not Specified</shortLabel>
                            </names>
                            <xref>
                                <primaryRef id="Not Specified" db="PSI-MI"/>
                            </xref>
                        </interactionDetectionMethod>
                    </experimentDescription>
                </experimentList>
                <participantList>
                    <participant id="134">
                        <interactorRef>3</interactorRef>
                    </participant>
                    <participant id="135">
                        <interactorRef>28</interactorRef>
                    </participant>
                </participantList>
            </interaction>
            <interaction id="68">
                <experimentList>
                    <experimentDescription id="68">
                        <interactionDetectionMethod>
                            <names>
                                <shortLabel>Not Specified</shortLabel>
                            </names>
                            <xref>
                                <primaryRef id="Not Specified" db="PSI-MI"/>
                            </xref>
                        </interactionDetectionMethod>
                    </experimentDescription>
                </experimentList>
                <participantList>
                    <participant id="136">
                        <interactorRef>41</interactorRef>
                    </participant>
                    <participant id="137">
                        <interactorRef>50</interactorRef>
                    </participant>
                </participantList>
            </interaction>
            <interaction id="69">
                <experimentList>
                    <experimentDescription id="69">
                        <interactionDetectionMethod>
                            <names>
                                <shortLabel>Not Specified</shortLabel>
                            </names>
                            <xref>
                                <primaryRef id="Not Specified" db="PSI-MI"/>
                            </xref>
                        </interactionDetectionMethod>
                    </experimentDescription>
                </experimentList>
                <participantList>
                    <participant id="138">
                        <interactorRef>41</interactorRef>
                    </participant>
                    <participant id="139">
                        <interactorRef>7</interactorRef>
                    </participant>
                </participantList>
            </interaction>
            <interaction id="70">
                <experimentList>
                    <experimentDescription id="70">
                        <interactionDetectionMethod>
                            <names>
                                <shortLabel>Not Specified</shortLabel>
                            </names>
                            <xref>
                                <primaryRef id="Not Specified" db="PSI-MI"/>
                            </xref>
                        </interactionDetectionMethod>
                    </experimentDescription>
                </experimentList>
                <participantList>
                    <participant id="140">
                        <interactorRef>41</interactorRef>
                    </participant>
                    <participant id="141">
                        <interactorRef>33</interactorRef>
                    </participant>
                </participantList>
            </interaction>
            <interaction id="71">
                <experimentList>
                    <experimentDescription id="71">
                        <interactionDetectionMethod>
                            <names>
                                <shortLabel>Not Specified</shortLabel>
                            </names>
                            <xref>
                                <primaryRef id="Not Specified" db="PSI-MI"/>
                            </xref>
                        </interactionDetectionMethod>
                    </experimentDescription>
                </experimentList>
                <participantList>
                    <participant id="142">
                        <interactorRef>45</interactorRef>
                    </participant>
                    <participant id="143">
                        <interactorRef>11</interactorRef>
                    </participant>
                </participantList>
            </interaction>
            <interaction id="72">
                <experimentList>
                    <experimentDescription id="72">
                        <interactionDetectionMethod>
                            <names>
                                <shortLabel>Not Specified</shortLabel>
                            </names>
                            <xref>
                                <primaryRef id="Not Specified" db="PSI-MI"/>
                            </xref>
                        </interactionDetectionMethod>
                    </experimentDescription>
                </experimentList>
                <participantList>
                    <participant id="144">
                        <interactorRef>45</interactorRef>
                    </participant>
                    <participant id="145">
                        <interactorRef>39</interactorRef>
                    </participant>
                </participantList>
            </interaction>
            <interaction id="73">
                <experimentList>
                    <experimentDescription id="73">
                        <interactionDetectionMethod>
                            <names>
                                <shortLabel>Not Specified</shortLabel>
                            </names>
                            <xref>
                                <primaryRef id="Not Specified" db="PSI-MI"/>
                            </xref>
                        </interactionDetectionMethod>
                    </experimentDescription>
                </experimentList>
                <participantList>
                    <participant id="146">
                        <interactorRef>8</interactorRef>
                    </participant>
                    <participant id="147">
                        <interactorRef>39</interactorRef>
                    </participant>
                </participantList>
            </interaction>
            <interaction id="74">
                <experimentList>
                    <experimentDescription id="74">
                        <interactionDetectionMethod>
                            <names>
                                <shortLabel>Not Specified</shortLabel>
                            </names>
                            <xref>
                                <primaryRef id="Not Specified" db="PSI-MI"/>
                            </xref>
                        </interactionDetectionMethod>
                    </experimentDescription>
                </experimentList>
                <participantList>
                    <participant id="148">
                        <interactorRef>8</interactorRef>
                    </participant>
                    <participant id="149">
                        <interactorRef>11</interactorRef>
                    </participant>
                </participantList>
            </interaction>
            <interaction id="75">
                <experimentList>
                    <experimentDescription id="75">
                        <interactionDetectionMethod>
                            <names>
                                <shortLabel>Not Specified</shortLabel>
                            </names>
                            <xref>
                                <primaryRef id="Not Specified" db="PSI-MI"/>
                            </xref>
                        </interactionDetectionMethod>
                    </experimentDescription>
                </experimentList>
                <participantList>
                    <participant id="150">
                        <interactorRef>8</interactorRef>
                    </participant>
                    <participant id="151">
                        <interactorRef>45</interactorRef>
                    </participant>
                </participantList>
            </interaction>
            <interaction id="76">
                <experimentList>
                    <experimentDescription id="76">
                        <interactionDetectionMethod>
                            <names>
                                <shortLabel>Not Specified</shortLabel>
                            </names>
                            <xref>
                                <primaryRef id="Not Specified" db="PSI-MI"/>
                            </xref>
                        </interactionDetectionMethod>
                    </experimentDescription>
                </experimentList>
                <participantList>
                    <participant id="152">
                        <interactorRef>31</interactorRef>
                    </participant>
                    <participant id="153">
                        <interactorRef>53</interactorRef>
                    </participant>
                </participantList>
            </interaction>
            <interaction id="77">
                <experimentList>
                    <experimentDescription id="77">
                        <interactionDetectionMethod>
                            <names>
                                <shortLabel>Not Specified</shortLabel>
                            </names>
                            <xref>
                                <primaryRef id="Not Specified" db="PSI-MI"/>
                            </xref>
                        </interactionDetectionMethod>
                    </experimentDescription>
                </experimentList>
                <participantList>
                    <participant id="154">
                        <interactorRef>31</interactorRef>
                    </participant>
                    <participant id="155">
                        <interactorRef>39</interactorRef>
                    </participant>
                </participantList>
            </interaction>
            <interaction id="78">
                <experimentList>
                    <experimentDescription id="78">
                        <interactionDetectionMethod>
                            <names>
                                <shortLabel>Not Specified</shortLabel>
                            </names>
                            <xref>
                                <primaryRef id="Not Specified" db="PSI-MI"/>
                            </xref>
                        </interactionDetectionMethod>
                    </experimentDescription>
                </experimentList>
                <participantList>
                    <participant id="156">
                        <interactorRef>31</interactorRef>
                    </participant>
                    <participant id="157">
                        <interactorRef>8</interactorRef>
                    </participant>
                </participantList>
            </interaction>
            <interaction id="79">
                <experimentList>
                    <experimentDescription id="79">
                        <interactionDetectionMethod>
                            <names>
                                <shortLabel>Not Specified</shortLabel>
                            </names>
                            <xref>
                                <primaryRef id="Not Specified" db="PSI-MI"/>
                            </xref>
                        </interactionDetectionMethod>
                    </experimentDescription>
                </experimentList>
                <participantList>
                    <participant id="158">
                        <interactorRef>31</interactorRef>
                    </participant>
                    <participant id="159">
                        <interactorRef>11</interactorRef>
                    </participant>
                </participantList>
            </interaction>
            <interaction id="80">
                <experimentList>
                    <experimentDescription id="80">
                        <interactionDetectionMethod>
                            <names>
                                <shortLabel>Not Specified</shortLabel>
                            </names>
                            <xref>
                                <primaryRef id="Not Specified" db="PSI-MI"/>
                            </xref>
                        </interactionDetectionMethod>
                    </experimentDescription>
                </experimentList>
                <participantList>
                    <participant id="160">
                        <interactorRef>31</interactorRef>
                    </participant>
                    <participant id="161">
                        <interactorRef>44</interactorRef>
                    </participant>
                </participantList>
            </interaction>
            <interaction id="81">
                <experimentList>
                    <experimentDescription id="81">
                        <interactionDetectionMethod>
                            <names>
                                <shortLabel>Not Specified</shortLabel>
                            </names>
                            <xref>
                                <primaryRef id="Not Specified" db="PSI-MI"/>
                            </xref>
                        </interactionDetectionMethod>
                    </experimentDescription>
                </experimentList>
                <participantList>
                    <participant id="162">
                        <interactorRef>31</interactorRef>
                    </participant>
                    <participant id="163">
                        <interactorRef>45</interactorRef>
                    </participant>
                </participantList>
            </interaction>
            <interaction id="82">
                <experimentList>
                    <experimentDescription id="82">
                        <interactionDetectionMethod>
                            <names>
                                <shortLabel>Not Specified</shortLabel>
                            </names>
                            <xref>
                                <primaryRef id="Not Specified" db="PSI-MI"/>
                            </xref>
                        </interactionDetectionMethod>
                    </experimentDescription>
                </experimentList>
                <participantList>
                    <participant id="164">
                        <interactorRef>31</interactorRef>
                    </participant>
                    <participant id="165">
                        <interactorRef>46</interactorRef>
                    </participant>
                </participantList>
            </interaction>
            <interaction id="83">
                <experimentList>
                    <experimentDescription id="83">
                        <interactionDetectionMethod>
                            <names>
                                <shortLabel>Not Specified</shortLabel>
                            </names>
                            <xref>
                                <primaryRef id="Not Specified" db="PSI-MI"/>
                            </xref>
                        </interactionDetectionMethod>
                    </experimentDescription>
                </experimentList>
                <participantList>
                    <participant id="166">
                        <interactorRef>31</interactorRef>
                    </participant>
                    <participant id="167">
                        <interactorRef>38</interactorRef>
                    </participant>
                </participantList>
            </interaction>
            <interaction id="84">
                <experimentList>
                    <experimentDescription id="84">
                        <interactionDetectionMethod>
                            <names>
                                <shortLabel>Not Specified</shortLabel>
                            </names>
                            <xref>
                                <primaryRef id="Not Specified" db="PSI-MI"/>
                            </xref>
                        </interactionDetectionMethod>
                    </experimentDescription>
                </experimentList>
                <participantList>
                    <participant id="168">
                        <interactorRef>31</interactorRef>
                    </participant>
                    <participant id="169">
                        <interactorRef>25</interactorRef>
                    </participant>
                </participantList>
            </interaction>
            <interaction id="85">
                <experimentList>
                    <experimentDescription id="85">
                        <interactionDetectionMethod>
                            <names>
                                <shortLabel>Not Specified</shortLabel>
                            </names>
                            <xref>
                                <primaryRef id="Not Specified" db="PSI-MI"/>
                            </xref>
                        </interactionDetectionMethod>
                    </experimentDescription>
                </experimentList>
                <participantList>
                    <participant id="170">
                        <interactorRef>24</interactorRef>
                    </participant>
                    <participant id="171">
                        <interactorRef>38</interactorRef>
                    </participant>
                </participantList>
            </interaction>
            <interaction id="86">
                <experimentList>
                    <experimentDescription id="86">
                        <interactionDetectionMethod>
                            <names>
                                <shortLabel>Not Specified</shortLabel>
                            </names>
                            <xref>
                                <primaryRef id="Not Specified" db="PSI-MI"/>
                            </xref>
                        </interactionDetectionMethod>
                    </experimentDescription>
                </experimentList>
                <participantList>
                    <participant id="172">
                        <interactorRef>24</interactorRef>
                    </participant>
                    <participant id="173">
                        <interactorRef>53</interactorRef>
                    </participant>
                </participantList>
            </interaction>
            <interaction id="87">
                <experimentList>
                    <experimentDescription id="87">
                        <interactionDetectionMethod>
                            <names>
                                <shortLabel>Not Specified</shortLabel>
                            </names>
                            <xref>
                                <primaryRef id="Not Specified" db="PSI-MI"/>
                            </xref>
                        </interactionDetectionMethod>
                    </experimentDescription>
                </experimentList>
                <participantList>
                    <participant id="174">
                        <interactorRef>24</interactorRef>
                    </participant>
                    <participant id="175">
                        <interactorRef>46</interactorRef>
                    </participant>
                </participantList>
            </interaction>
            <interaction id="88">
                <experimentList>
                    <experimentDescription id="88">
                        <interactionDetectionMethod>
                            <names>
                                <shortLabel>Not Specified</shortLabel>
                            </names>
                            <xref>
                                <primaryRef id="Not Specified" db="PSI-MI"/>
                            </xref>
                        </interactionDetectionMethod>
                    </experimentDescription>
                </experimentList>
                <participantList>
                    <participant id="176">
                        <interactorRef>24</interactorRef>
                    </participant>
                    <participant id="177">
                        <interactorRef>31</interactorRef>
                    </participant>
                </participantList>
            </interaction>
            <interaction id="89">
                <experimentList>
                    <experimentDescription id="89">
                        <interactionDetectionMethod>
                            <names>
                                <shortLabel>Not Specified</shortLabel>
                            </names>
                            <xref>
                                <primaryRef id="Not Specified" db="PSI-MI"/>
                            </xref>
                        </interactionDetectionMethod>
                    </experimentDescription>
                </experimentList>
                <participantList>
                    <participant id="178">
                        <interactorRef>6</interactorRef>
                    </participant>
                    <participant id="179">
                        <interactorRef>39</interactorRef>
                    </participant>
                </participantList>
            </interaction>
            <interaction id="90">
                <experimentList>
                    <experimentDescription id="90">
                        <interactionDetectionMethod>
                            <names>
                                <shortLabel>Not Specified</shortLabel>
                            </names>
                            <xref>
                                <primaryRef id="Not Specified" db="PSI-MI"/>
                            </xref>
                        </interactionDetectionMethod>
                    </experimentDescription>
                </experimentList>
                <participantList>
                    <participant id="180">
                        <interactorRef>6</interactorRef>
                    </participant>
                    <participant id="181">
                        <interactorRef>45</interactorRef>
                    </participant>
                </participantList>
            </interaction>
            <interaction id="91">
                <experimentList>
                    <experimentDescription id="91">
                        <interactionDetectionMethod>
                            <names>
                                <shortLabel>Not Specified</shortLabel>
                            </names>
                            <xref>
                                <primaryRef id="Not Specified" db="PSI-MI"/>
                            </xref>
                        </interactionDetectionMethod>
                    </experimentDescription>
                </experimentList>
                <participantList>
                    <participant id="182">
                        <interactorRef>6</interactorRef>
                    </participant>
                    <participant id="183">
                        <interactorRef>22</interactorRef>
                    </participant>
                </participantList>
            </interaction>
            <interaction id="92">
                <experimentList>
                    <experimentDescription id="92">
                        <interactionDetectionMethod>
                            <names>
                                <shortLabel>Not Specified</shortLabel>
                            </names>
                            <xref>
                                <primaryRef id="Not Specified" db="PSI-MI"/>
                            </xref>
                        </interactionDetectionMethod>
                    </experimentDescription>
                </experimentList>
                <participantList>
                    <participant id="184">
                        <interactorRef>6</interactorRef>
                    </participant>
                    <participant id="185">
                        <interactorRef>8</interactorRef>
                    </participant>
                </participantList>
            </interaction>
            <interaction id="93">
                <experimentList>
                    <experimentDescription id="93">
                        <interactionDetectionMethod>
                            <names>
                                <shortLabel>Not Specified</shortLabel>
                            </names>
                            <xref>
                                <primaryRef id="Not Specified" db="PSI-MI"/>
                            </xref>
                        </interactionDetectionMethod>
                    </experimentDescription>
                </experimentList>
                <participantList>
                    <participant id="186">
                        <interactorRef>6</interactorRef>
                    </participant>
                    <participant id="187">
                        <interactorRef>53</interactorRef>
                    </participant>
                </participantList>
            </interaction>
            <interaction id="94">
                <experimentList>
                    <experimentDescription id="94">
                        <interactionDetectionMethod>
                            <names>
                                <shortLabel>Not Specified</shortLabel>
                            </names>
                            <xref>
                                <primaryRef id="Not Specified" db="PSI-MI"/>
                            </xref>
                        </interactionDetectionMethod>
                    </experimentDescription>
                </experimentList>
                <participantList>
                    <participant id="188">
                        <interactorRef>6</interactorRef>
                    </participant>
                    <participant id="189">
                        <interactorRef>31</interactorRef>
                    </participant>
                </participantList>
            </interaction>
            <interaction id="95">
                <experimentList>
                    <experimentDescription id="95">
                        <interactionDetectionMethod>
                            <names>
                                <shortLabel>Not Specified</shortLabel>
                            </names>
                            <xref>
                                <primaryRef id="Not Specified" db="PSI-MI"/>
                            </xref>
                        </interactionDetectionMethod>
                    </experimentDescription>
                </experimentList>
                <participantList>
                    <participant id="190">
                        <interactorRef>6</interactorRef>
                    </participant>
                    <participant id="191">
                        <interactorRef>25</interactorRef>
                    </participant>
                </participantList>
            </interaction>
            <interaction id="96">
                <experimentList>
                    <experimentDescription id="96">
                        <interactionDetectionMethod>
                            <names>
                                <shortLabel>Not Specified</shortLabel>
                            </names>
                            <xref>
                                <primaryRef id="Not Specified" db="PSI-MI"/>
                            </xref>
                        </interactionDetectionMethod>
                    </experimentDescription>
                </experimentList>
                <participantList>
                    <participant id="192">
                        <interactorRef>6</interactorRef>
                    </participant>
                    <participant id="193">
                        <interactorRef>46</interactorRef>
                    </participant>
                </participantList>
            </interaction>
            <interaction id="97">
                <experimentList>
                    <experimentDescription id="97">
                        <interactionDetectionMethod>
                            <names>
                                <shortLabel>Not Specified</shortLabel>
                            </names>
                            <xref>
                                <primaryRef id="Not Specified" db="PSI-MI"/>
                            </xref>
                        </interactionDetectionMethod>
                    </experimentDescription>
                </experimentList>
                <participantList>
                    <participant id="194">
                        <interactorRef>6</interactorRef>
                    </participant>
                    <participant id="195">
                        <interactorRef>24</interactorRef>
                    </participant>
                </participantList>
            </interaction>
            <interaction id="98">
                <experimentList>
                    <experimentDescription id="98">
                        <interactionDetectionMethod>
                            <names>
                                <shortLabel>Not Specified</shortLabel>
                            </names>
                            <xref>
                                <primaryRef id="Not Specified" db="PSI-MI"/>
                            </xref>
                        </interactionDetectionMethod>
                    </experimentDescription>
                </experimentList>
                <participantList>
                    <participant id="196">
                        <interactorRef>6</interactorRef>
                    </participant>
                    <participant id="197">
                        <interactorRef>11</interactorRef>
                    </participant>
                </participantList>
            </interaction>
            <interaction id="99">
                <experimentList>
                    <experimentDescription id="99">
                        <interactionDetectionMethod>
                            <names>
                                <shortLabel>Not Specified</shortLabel>
                            </names>
                            <xref>
                                <primaryRef id="Not Specified" db="PSI-MI"/>
                            </xref>
                        </interactionDetectionMethod>
                    </experimentDescription>
                </experimentList>
                <participantList>
                    <participant id="198">
                        <interactorRef>6</interactorRef>
                    </participant>
                    <participant id="199">
                        <interactorRef>38</interactorRef>
                    </participant>
                </participantList>
            </interaction>
            <interaction id="100">
                <experimentList>
                    <experimentDescription id="100">
                        <interactionDetectionMethod>
                            <names>
                                <shortLabel>Not Specified</shortLabel>
                            </names>
                            <xref>
                                <primaryRef id="Not Specified" db="PSI-MI"/>
                            </xref>
                        </interactionDetectionMethod>
                    </experimentDescription>
                </experimentList>
                <participantList>
                    <participant id="200">
                        <interactorRef>6</interactorRef>
                    </participant>
                    <participant id="201">
                        <interactorRef>44</interactorRef>
                    </participant>
                </participantList>
            </interaction>
            <interaction id="101">
                <experimentList>
                    <experimentDescription id="101">
                        <interactionDetectionMethod>
                            <names>
                                <shortLabel>Not Specified</shortLabel>
                            </names>
                            <xref>
                                <primaryRef id="Not Specified" db="PSI-MI"/>
                            </xref>
                        </interactionDetectionMethod>
                    </experimentDescription>
                </experimentList>
                <participantList>
                    <participant id="202">
                        <interactorRef>50</interactorRef>
                    </participant>
                    <participant id="203">
                        <interactorRef>33</interactorRef>
                    </participant>
                </participantList>
            </interaction>
            <interaction id="102">
                <experimentList>
                    <experimentDescription id="102">
                        <interactionDetectionMethod>
                            <names>
                                <shortLabel>Not Specified</shortLabel>
                            </names>
                            <xref>
                                <primaryRef id="Not Specified" db="PSI-MI"/>
                            </xref>
                        </interactionDetectionMethod>
                    </experimentDescription>
                </experimentList>
                <participantList>
                    <participant id="204">
                        <interactorRef>7</interactorRef>
                    </participant>
                    <participant id="205">
                        <interactorRef>50</interactorRef>
                    </participant>
                </participantList>
            </interaction>
            <interaction id="103">
                <experimentList>
                    <experimentDescription id="103">
                        <interactionDetectionMethod>
                            <names>
                                <shortLabel>Not Specified</shortLabel>
                            </names>
                            <xref>
                                <primaryRef id="Not Specified" db="PSI-MI"/>
                            </xref>
                        </interactionDetectionMethod>
                    </experimentDescription>
                </experimentList>
                <participantList>
                    <participant id="206">
                        <interactorRef>7</interactorRef>
                    </participant>
                    <participant id="207">
                        <interactorRef>33</interactorRef>
                    </participant>
                </participantList>
            </interaction>
            <interaction id="104">
                <experimentList>
                    <experimentDescription id="104">
                        <interactionDetectionMethod>
                            <names>
                                <shortLabel>Not Specified</shortLabel>
                            </names>
                            <xref>
                                <primaryRef id="Not Specified" db="PSI-MI"/>
                            </xref>
                        </interactionDetectionMethod>
                    </experimentDescription>
                </experimentList>
                <participantList>
                    <participant id="208">
                        <interactorRef>43</interactorRef>
                    </participant>
                    <participant id="209">
                        <interactorRef>48</interactorRef>
                    </participant>
                </participantList>
            </interaction>
            <interaction id="105">
                <experimentList>
                    <experimentDescription id="105">
                        <interactionDetectionMethod>
                            <names>
                                <shortLabel>Not Specified</shortLabel>
                            </names>
                            <xref>
                                <primaryRef id="Not Specified" db="PSI-MI"/>
                            </xref>
                        </interactionDetectionMethod>
                    </experimentDescription>
                </experimentList>
                <participantList>
                    <participant id="210">
                        <interactorRef>43</interactorRef>
                    </participant>
                    <participant id="211">
                        <interactorRef>60</interactorRef>
                    </participant>
                </participantList>
            </interaction>
            <interaction id="106">
                <experimentList>
                    <experimentDescription id="106">
                        <interactionDetectionMethod>
                            <names>
                                <shortLabel>Not Specified</shortLabel>
                            </names>
                            <xref>
                                <primaryRef id="Not Specified" db="PSI-MI"/>
                            </xref>
                        </interactionDetectionMethod>
                    </experimentDescription>
                </experimentList>
                <participantList>
                    <participant id="212">
                        <interactorRef>55</interactorRef>
                    </participant>
                    <participant id="213">
                        <interactorRef>12</interactorRef>
                    </participant>
                </participantList>
            </interaction>
            <interaction id="107">
                <experimentList>
                    <experimentDescription id="107">
                        <interactionDetectionMethod>
                            <names>
                                <shortLabel>Not Specified</shortLabel>
                            </names>
                            <xref>
                                <primaryRef id="Not Specified" db="PSI-MI"/>
                            </xref>
                        </interactionDetectionMethod>
                    </experimentDescription>
                </experimentList>
                <participantList>
                    <participant id="214">
                        <interactorRef>27</interactorRef>
                    </participant>
                    <participant id="215">
                        <interactorRef>55</interactorRef>
                    </participant>
                </participantList>
            </interaction>
            <interaction id="108">
                <experimentList>
                    <experimentDescription id="108">
                        <interactionDetectionMethod>
                            <names>
                                <shortLabel>Not Specified</shortLabel>
                            </names>
                            <xref>
                                <primaryRef id="Not Specified" db="PSI-MI"/>
                            </xref>
                        </interactionDetectionMethod>
                    </experimentDescription>
                </experimentList>
                <participantList>
                    <participant id="216">
                        <interactorRef>27</interactorRef>
                    </participant>
                    <participant id="217">
                        <interactorRef>12</interactorRef>
                    </participant>
                </participantList>
            </interaction>
            <interaction id="109">
                <experimentList>
                    <experimentDescription id="109">
                        <interactionDetectionMethod>
                            <names>
                                <shortLabel>Not Specified</shortLabel>
                            </names>
                            <xref>
                                <primaryRef id="Not Specified" db="PSI-MI"/>
                            </xref>
                        </interactionDetectionMethod>
                    </experimentDescription>
                </experimentList>
                <participantList>
                    <participant id="218">
                        <interactorRef>36</interactorRef>
                    </participant>
                    <participant id="219">
                        <interactorRef>2</interactorRef>
                    </participant>
                </participantList>
            </interaction>
            <interaction id="110">
                <experimentList>
                    <experimentDescription id="110">
                        <interactionDetectionMethod>
                            <names>
                                <shortLabel>Not Specified</shortLabel>
                            </names>
                            <xref>
                                <primaryRef id="Not Specified" db="PSI-MI"/>
                            </xref>
                        </interactionDetectionMethod>
                    </experimentDescription>
                </experimentList>
                <participantList>
                    <participant id="220">
                        <interactorRef>1</interactorRef>
                    </participant>
                    <participant id="221">
                        <interactorRef>36</interactorRef>
                    </participant>
                </participantList>
            </interaction>
            <interaction id="111">
                <experimentList>
                    <experimentDescription id="111">
                        <interactionDetectionMethod>
                            <names>
                                <shortLabel>Not Specified</shortLabel>
                            </names>
                            <xref>
                                <primaryRef id="Not Specified" db="PSI-MI"/>
                            </xref>
                        </interactionDetectionMethod>
                    </experimentDescription>
                </experimentList>
                <participantList>
                    <participant id="222">
                        <interactorRef>1</interactorRef>
                    </participant>
                    <participant id="223">
                        <interactorRef>2</interactorRef>
                    </participant>
                </participantList>
            </interaction>
            <interaction id="112">
                <experimentList>
                    <experimentDescription id="112">
                        <interactionDetectionMethod>
                            <names>
                                <shortLabel>Not Specified</shortLabel>
                            </names>
                            <xref>
                                <primaryRef id="Not Specified" db="PSI-MI"/>
                            </xref>
                        </interactionDetectionMethod>
                    </experimentDescription>
                </experimentList>
                <participantList>
                    <participant id="224">
                        <interactorRef>47</interactorRef>
                    </participant>
                    <participant id="225">
                        <interactorRef>4</interactorRef>
                    </participant>
                </participantList>
            </interaction>
            <interaction id="113">
                <experimentList>
                    <experimentDescription id="113">
                        <interactionDetectionMethod>
                            <names>
                                <shortLabel>Not Specified</shortLabel>
                            </names>
                            <xref>
                                <primaryRef id="Not Specified" db="PSI-MI"/>
                            </xref>
                        </interactionDetectionMethod>
                    </experimentDescription>
                </experimentList>
                <participantList>
                    <participant id="226">
                        <interactorRef>34</interactorRef>
                    </participant>
                    <participant id="227">
                        <interactorRef>4</interactorRef>
                    </participant>
                </participantList>
            </interaction>
            <interaction id="114">
                <experimentList>
                    <experimentDescription id="114">
                        <interactionDetectionMethod>
                            <names>
                                <shortLabel>Not Specified</shortLabel>
                            </names>
                            <xref>
                                <primaryRef id="Not Specified" db="PSI-MI"/>
                            </xref>
                        </interactionDetectionMethod>
                    </experimentDescription>
                </experimentList>
                <participantList>
                    <participant id="228">
                        <interactorRef>34</interactorRef>
                    </participant>
                    <participant id="229">
                        <interactorRef>47</interactorRef>
                    </participant>
                </participantList>
            </interaction>
            <interaction id="115">
                <experimentList>
                    <experimentDescription id="115">
                        <interactionDetectionMethod>
                            <names>
                                <shortLabel>Not Specified</shortLabel>
                            </names>
                            <xref>
                                <primaryRef id="Not Specified" db="PSI-MI"/>
                            </xref>
                        </interactionDetectionMethod>
                    </experimentDescription>
                </experimentList>
                <participantList>
                    <participant id="230">
                        <interactorRef>60</interactorRef>
                    </participant>
                    <participant id="231">
                        <interactorRef>48</interactorRef>
                    </participant>
                </participantList>
            </interaction>
            <interaction id="116">
                <experimentList>
                    <experimentDescription id="116">
                        <interactionDetectionMethod>
                            <names>
                                <shortLabel>Not Specified</shortLabel>
                            </names>
                            <xref>
                                <primaryRef id="Not Specified" db="PSI-MI"/>
                            </xref>
                        </interactionDetectionMethod>
                    </experimentDescription>
                </experimentList>
                <participantList>
                    <participant id="232">
                        <interactorRef>25</interactorRef>
                    </participant>
                    <participant id="233">
                        <interactorRef>44</interactorRef>
                    </participant>
                </participantList>
            </interaction>
            <interaction id="117">
                <experimentList>
                    <experimentDescription id="117">
                        <interactionDetectionMethod>
                            <names>
                                <shortLabel>Not Specified</shortLabel>
                            </names>
                            <xref>
                                <primaryRef id="Not Specified" db="PSI-MI"/>
                            </xref>
                        </interactionDetectionMethod>
                    </experimentDescription>
                </experimentList>
                <participantList>
                    <participant id="234">
                        <interactorRef>25</interactorRef>
                    </participant>
                    <participant id="235">
                        <interactorRef>46</interactorRef>
                    </participant>
                </participantList>
            </interaction>
            <interaction id="118">
                <experimentList>
                    <experimentDescription id="118">
                        <interactionDetectionMethod>
                            <names>
                                <shortLabel>Not Specified</shortLabel>
                            </names>
                            <xref>
                                <primaryRef id="Not Specified" db="PSI-MI"/>
                            </xref>
                        </interactionDetectionMethod>
                    </experimentDescription>
                </experimentList>
                <participantList>
                    <participant id="236">
                        <interactorRef>22</interactorRef>
                    </participant>
                    <participant id="237">
                        <interactorRef>31</interactorRef>
                    </participant>
                </participantList>
            </interaction>
            <interaction id="119">
                <experimentList>
                    <experimentDescription id="119">
                        <interactionDetectionMethod>
                            <names>
                                <shortLabel>Not Specified</shortLabel>
                            </names>
                            <xref>
                                <primaryRef id="Not Specified" db="PSI-MI"/>
                            </xref>
                        </interactionDetectionMethod>
                    </experimentDescription>
                </experimentList>
                <participantList>
                    <participant id="238">
                        <interactorRef>22</interactorRef>
                    </participant>
                    <participant id="239">
                        <interactorRef>39</interactorRef>
                    </participant>
                </participantList>
            </interaction>
            <interaction id="120">
                <experimentList>
                    <experimentDescription id="120">
                        <interactionDetectionMethod>
                            <names>
                                <shortLabel>Not Specified</shortLabel>
                            </names>
                            <xref>
                                <primaryRef id="Not Specified" db="PSI-MI"/>
                            </xref>
                        </interactionDetectionMethod>
                    </experimentDescription>
                </experimentList>
                <participantList>
                    <participant id="240">
                        <interactorRef>22</interactorRef>
                    </participant>
                    <participant id="241">
                        <interactorRef>45</interactorRef>
                    </participant>
                </participantList>
            </interaction>
            <interaction id="121">
                <experimentList>
                    <experimentDescription id="121">
                        <interactionDetectionMethod>
                            <names>
                                <shortLabel>Not Specified</shortLabel>
                            </names>
                            <xref>
                                <primaryRef id="Not Specified" db="PSI-MI"/>
                            </xref>
                        </interactionDetectionMethod>
                    </experimentDescription>
                </experimentList>
                <participantList>
                    <participant id="242">
                        <interactorRef>22</interactorRef>
                    </participant>
                    <participant id="243">
                        <interactorRef>8</interactorRef>
                    </participant>
                </participantList>
            </interaction>
            <interaction id="122">
                <experimentList>
                    <experimentDescription id="122">
                        <interactionDetectionMethod>
                            <names>
                                <shortLabel>Not Specified</shortLabel>
                            </names>
                            <xref>
                                <primaryRef id="Not Specified" db="PSI-MI"/>
                            </xref>
                        </interactionDetectionMethod>
                    </experimentDescription>
                </experimentList>
                <participantList>
                    <participant id="244">
                        <interactorRef>22</interactorRef>
                    </participant>
                    <participant id="245">
                        <interactorRef>11</interactorRef>
                    </participant>
                </participantList>
            </interaction>
            <interaction id="123">
                <experimentList>
                    <experimentDescription id="123">
                        <interactionDetectionMethod>
                            <names>
                                <shortLabel>Not Specified</shortLabel>
                            </names>
                            <xref>
                                <primaryRef id="Not Specified" db="PSI-MI"/>
                            </xref>
                        </interactionDetectionMethod>
                    </experimentDescription>
                </experimentList>
                <participantList>
                    <participant id="246">
                        <interactorRef>22</interactorRef>
                    </participant>
                    <participant id="247">
                        <interactorRef>53</interactorRef>
                    </participant>
                </participantList>
            </interaction>
            <interaction id="124">
                <experimentList>
                    <experimentDescription id="124">
                        <interactionDetectionMethod>
                            <names>
                                <shortLabel>Not Specified</shortLabel>
                            </names>
                            <xref>
                                <primaryRef id="Not Specified" db="PSI-MI"/>
                            </xref>
                        </interactionDetectionMethod>
                    </experimentDescription>
                </experimentList>
                <participantList>
                    <participant id="248">
                        <interactorRef>22</interactorRef>
                    </participant>
                    <participant id="249">
                        <interactorRef>25</interactorRef>
                    </participant>
                </participantList>
            </interaction>
            <interaction id="125">
                <experimentList>
                    <experimentDescription id="125">
                        <interactionDetectionMethod>
                            <names>
                                <shortLabel>Not Specified</shortLabel>
                            </names>
                            <xref>
                                <primaryRef id="Not Specified" db="PSI-MI"/>
                            </xref>
                        </interactionDetectionMethod>
                    </experimentDescription>
                </experimentList>
                <participantList>
                    <participant id="250">
                        <interactorRef>22</interactorRef>
                    </participant>
                    <participant id="251">
                        <interactorRef>24</interactorRef>
                    </participant>
                </participantList>
            </interaction>
            <interaction id="126">
                <experimentList>
                    <experimentDescription id="126">
                        <interactionDetectionMethod>
                            <names>
                                <shortLabel>Not Specified</shortLabel>
                            </names>
                            <xref>
                                <primaryRef id="Not Specified" db="PSI-MI"/>
                            </xref>
                        </interactionDetectionMethod>
                    </experimentDescription>
                </experimentList>
                <participantList>
                    <participant id="252">
                        <interactorRef>22</interactorRef>
                    </participant>
                    <participant id="253">
                        <interactorRef>44</interactorRef>
                    </participant>
                </participantList>
            </interaction>
            <interaction id="127">
                <experimentList>
                    <experimentDescription id="127">
                        <interactionDetectionMethod>
                            <names>
                                <shortLabel>Not Specified</shortLabel>
                            </names>
                            <xref>
                                <primaryRef id="Not Specified" db="PSI-MI"/>
                            </xref>
                        </interactionDetectionMethod>
                    </experimentDescription>
                </experimentList>
                <participantList>
                    <participant id="254">
                        <interactorRef>22</interactorRef>
                    </participant>
                    <participant id="255">
                        <interactorRef>46</interactorRef>
                    </participant>
                </participantList>
            </interaction>
            <interaction id="128">
                <experimentList>
                    <experimentDescription id="128">
                        <interactionDetectionMethod>
                            <names>
                                <shortLabel>Not Specified</shortLabel>
                            </names>
                            <xref>
                                <primaryRef id="Not Specified" db="PSI-MI"/>
                            </xref>
                        </interactionDetectionMethod>
                    </experimentDescription>
                </experimentList>
                <participantList>
                    <participant id="256">
                        <interactorRef>38</interactorRef>
                    </participant>
                    <participant id="257">
                        <interactorRef>53</interactorRef>
                    </participant>
                </participantList>
            </interaction>
            <interaction id="129">
                <experimentList>
                    <experimentDescription id="129">
                        <interactionDetectionMethod>
                            <names>
                                <shortLabel>Not Specified</shortLabel>
                            </names>
                            <xref>
                                <primaryRef id="Not Specified" db="PSI-MI"/>
                            </xref>
                        </interactionDetectionMethod>
                    </experimentDescription>
                </experimentList>
                <participantList>
                    <participant id="258">
                        <interactorRef>38</interactorRef>
                    </participant>
                    <participant id="259">
                        <interactorRef>46</interactorRef>
                    </participant>
                </participantList>
            </interaction>
            <interaction id="130">
                <experimentList>
                    <experimentDescription id="130">
                        <interactionDetectionMethod>
                            <names>
                                <shortLabel>Not Specified</shortLabel>
                            </names>
                            <xref>
                                <primaryRef id="Not Specified" db="PSI-MI"/>
                            </xref>
                        </interactionDetectionMethod>
                    </experimentDescription>
                </experimentList>
                <participantList>
                    <participant id="260">
                        <interactorRef>38</interactorRef>
                    </participant>
                    <participant id="261">
                        <interactorRef>44</interactorRef>
                    </participant>
                </participantList>
            </interaction>
            <interaction id="131">
                <experimentList>
                    <experimentDescription id="131">
                        <interactionDetectionMethod>
                            <names>
                                <shortLabel>Not Specified</shortLabel>
                            </names>
                            <xref>
                                <primaryRef id="Not Specified" db="PSI-MI"/>
                            </xref>
                        </interactionDetectionMethod>
                    </experimentDescription>
                </experimentList>
                <participantList>
                    <participant id="262">
                        <interactorRef>38</interactorRef>
                    </participant>
                    <participant id="263">
                        <interactorRef>25</interactorRef>
                    </participant>
                </participantList>
            </interaction>
            <interaction id="132">
                <experimentList>
                    <experimentDescription id="132">
                        <interactionDetectionMethod>
                            <names>
                                <shortLabel>Not Specified</shortLabel>
                            </names>
                            <xref>
                                <primaryRef id="Not Specified" db="PSI-MI"/>
                            </xref>
                        </interactionDetectionMethod>
                    </experimentDescription>
                </experimentList>
                <participantList>
                    <participant id="264">
                        <interactorRef>38</interactorRef>
                    </participant>
                    <participant id="265">
                        <interactorRef>22</interactorRef>
                    </participant>
                </participantList>
            </interaction>
            <interaction id="133">
                <experimentList>
                    <experimentDescription id="133">
                        <interactionDetectionMethod>
                            <names>
                                <shortLabel>Not Specified</shortLabel>
                            </names>
                            <xref>
                                <primaryRef id="Not Specified" db="PSI-MI"/>
                            </xref>
                        </interactionDetectionMethod>
                    </experimentDescription>
                </experimentList>
                <participantList>
                    <participant id="266">
                        <interactorRef>39</interactorRef>
                    </participant>
                    <participant id="267">
                        <interactorRef>11</interactorRef>
                    </participant>
                </participantList>
            </interaction>
            <interaction id="134">
                <experimentList>
                    <experimentDescription id="134">
                        <interactionDetectionMethod>
                            <names>
                                <shortLabel>Not Specified</shortLabel>
                            </names>
                            <xref>
                                <primaryRef id="Not Specified" db="PSI-MI"/>
                            </xref>
                        </interactionDetectionMethod>
                    </experimentDescription>
                </experimentList>
                <participantList>
                    <participant id="268">
                        <interactorRef>14</interactorRef>
                    </participant>
                    <participant id="269">
                        <interactorRef>9</interactorRef>
                    </participant>
                </participantList>
            </interaction>
            <interaction id="135">
                <experimentList>
                    <experimentDescription id="135">
                        <interactionDetectionMethod>
                            <names>
                                <shortLabel>Not Specified</shortLabel>
                            </names>
                            <xref>
                                <primaryRef id="Not Specified" db="PSI-MI"/>
                            </xref>
                        </interactionDetectionMethod>
                    </experimentDescription>
                </experimentList>
                <participantList>
                    <participant id="270">
                        <interactorRef>10</interactorRef>
                    </participant>
                    <participant id="271">
                        <interactorRef>9</interactorRef>
                    </participant>
                </participantList>
            </interaction>
            <interaction id="136">
                <experimentList>
                    <experimentDescription id="136">
                        <interactionDetectionMethod>
                            <names>
                                <shortLabel>Not Specified</shortLabel>
                            </names>
                            <xref>
                                <primaryRef id="Not Specified" db="PSI-MI"/>
                            </xref>
                        </interactionDetectionMethod>
                    </experimentDescription>
                </experimentList>
                <participantList>
                    <participant id="272">
                        <interactorRef>10</interactorRef>
                    </participant>
                    <participant id="273">
                        <interactorRef>14</interactorRef>
                    </participant>
                </participantList>
            </interaction>
            <interaction id="137">
                <experimentList>
                    <experimentDescription id="137">
                        <interactionDetectionMethod>
                            <names>
                                <shortLabel>Not Specified</shortLabel>
                            </names>
                            <xref>
                                <primaryRef id="Not Specified" db="PSI-MI"/>
                            </xref>
                        </interactionDetectionMethod>
                    </experimentDescription>
                </experimentList>
                <participantList>
                    <participant id="274">
                        <interactorRef>44</interactorRef>
                    </participant>
                    <participant id="275">
                        <interactorRef>24</interactorRef>
                    </participant>
                </participantList>
            </interaction>
            <interaction id="138">
                <experimentList>
                    <experimentDescription id="138">
                        <interactionDetectionMethod>
                            <names>
                                <shortLabel>Not Specified</shortLabel>
                            </names>
                            <xref>
                                <primaryRef id="Not Specified" db="PSI-MI"/>
                            </xref>
                        </interactionDetectionMethod>
                    </experimentDescription>
                </experimentList>
                <participantList>
                    <participant id="276">
                        <interactorRef>46</interactorRef>
                    </participant>
                    <participant id="277">
                        <interactorRef>53</interactorRef>
                    </participant>
                </participantList>
            </interaction>
            <interaction id="139">
                <experimentList>
                    <experimentDescription id="139">
                        <interactionDetectionMethod>
                            <names>
                                <shortLabel>Not Specified</shortLabel>
                            </names>
                            <xref>
                                <primaryRef id="Not Specified" db="PSI-MI"/>
                            </xref>
                        </interactionDetectionMethod>
                    </experimentDescription>
                </experimentList>
                <participantList>
                    <participant id="278">
                        <interactorRef>46</interactorRef>
                    </participant>
                    <participant id="279">
                        <interactorRef>44</interactorRef>
                    </participant>
                </participantList>
            </interaction>
            <interaction id="140">
                <experimentList>
                    <experimentDescription id="140">
                        <interactionDetectionMethod>
                            <names>
                                <shortLabel>Not Specified</shortLabel>
                            </names>
                            <xref>
                                <primaryRef id="Not Specified" db="PSI-MI"/>
                            </xref>
                        </interactionDetectionMethod>
                    </experimentDescription>
                </experimentList>
                <participantList>
                    <participant id="280">
                        <interactorRef>16</interactorRef>
                    </participant>
                    <participant id="281">
                        <interactorRef>32</interactorRef>
                    </participant>
                </participantList>
            </interaction>
            <interaction id="141">
                <experimentList>
                    <experimentDescription id="141">
                        <interactionDetectionMethod>
                            <names>
                                <shortLabel>Not Specified</shortLabel>
                            </names>
                            <xref>
                                <primaryRef id="Not Specified" db="PSI-MI"/>
                            </xref>
                        </interactionDetectionMethod>
                    </experimentDescription>
                </experimentList>
                <participantList>
                    <participant id="282">
                        <interactorRef>5</interactorRef>
                    </participant>
                    <participant id="283">
                        <interactorRef>32</interactorRef>
                    </participant>
                </participantList>
            </interaction>
            <interaction id="142">
                <experimentList>
                    <experimentDescription id="142">
                        <interactionDetectionMethod>
                            <names>
                                <shortLabel>Not Specified</shortLabel>
                            </names>
                            <xref>
                                <primaryRef id="Not Specified" db="PSI-MI"/>
                            </xref>
                        </interactionDetectionMethod>
                    </experimentDescription>
                </experimentList>
                <participantList>
                    <participant id="284">
                        <interactorRef>5</interactorRef>
                    </participant>
                    <participant id="285">
                        <interactorRef>16</interactorRef>
                    </participant>
                </participantList>
            </interaction>
        </interactionList>
    </entry>
</entrySet>
