# Supplementary material for: Effects of Psychological Stress on Innate Immunity and Metabolism in Humans: A Systematic Analysis
Source: PLoS One. 2012 Sep 19;7(9):e43232. doi: 10.1371/journal.pone.0043232 (PMC3446986; doi:10.1371/journal.pone.0043232)
Supplement: PSI-MI Data S1 — Proteomics Standards Initiative (PSI)-Molecular Interactions (MI) data for all cytoscape clusters and interactions data are shown in xml format. (ZIP) [file pone.0043232.s002.zip › PSI-MIData S1/IIuM(till1_5)_Clustered.xml]

<?xml version="1.0" encoding="UTF-8" standalone="yes"?>
<entrySet version="5" level="2" xmlns="net:sf:psidev:mi">
    <entry>
        <interactorList>
            <interactor id="0">
                <names>
                    <shortLabel>chaf1b</shortLabel>
                </names>
                <organism ncbiTaxId="0">
                    <names/>
                </organism>
            </interactor>
            <interactor id="1">
                <names>
                    <shortLabel>ccnd1</shortLabel>
                </names>
                <organism ncbiTaxId="0">
                    <names/>
                </organism>
            </interactor>
            <interactor id="2">
                <names>
                    <shortLabel>scnn1g</shortLabel>
                </names>
                <organism ncbiTaxId="0">
                    <names/>
                </organism>
            </interactor>
            <interactor id="3">
                <names>
                    <shortLabel>scnn1a</shortLabel>
                </names>
                <organism ncbiTaxId="0">
                    <names/>
                </organism>
            </interactor>
            <interactor id="4">
                <names>
                    <shortLabel>stat5a</shortLabel>
                </names>
                <organism ncbiTaxId="0">
                    <names/>
                </organism>
            </interactor>
            <interactor id="5">
                <names>
                    <shortLabel>casp8</shortLabel>
                </names>
                <organism ncbiTaxId="0">
                    <names/>
                </organism>
            </interactor>
            <interactor id="6">
                <names>
                    <shortLabel>scnn1b</shortLabel>
                </names>
                <organism ncbiTaxId="0">
                    <names/>
                </organism>
            </interactor>
            <interactor id="7">
                <names>
                    <shortLabel>ccnd2</shortLabel>
                </names>
                <organism ncbiTaxId="0">
                    <names/>
                </organism>
            </interactor>
            <interactor id="8">
                <names>
                    <shortLabel>foxe1</shortLabel>
                </names>
                <organism ncbiTaxId="0">
                    <names/>
                </organism>
            </interactor>
            <interactor id="9">
                <names>
                    <shortLabel>il2ra</shortLabel>
                </names>
                <organism ncbiTaxId="0">
                    <names/>
                </organism>
            </interactor>
            <interactor id="10">
                <names>
                    <shortLabel>runx3</shortLabel>
                </names>
                <organism ncbiTaxId="0">
                    <names/>
                </organism>
            </interactor>
            <interactor id="11">
                <names>
                    <shortLabel>runx2</shortLabel>
                </names>
                <organism ncbiTaxId="0">
                    <names/>
                </organism>
            </interactor>
            <interactor id="12">
                <names>
                    <shortLabel>runx1</shortLabel>
                </names>
                <organism ncbiTaxId="0">
                    <names/>
                </organism>
            </interactor>
            <interactor id="13">
                <names>
                    <shortLabel>abcb1</shortLabel>
                </names>
                <organism ncbiTaxId="0">
                    <names/>
                </organism>
            </interactor>
            <interactor id="14">
                <names>
                    <shortLabel>bat2</shortLabel>
                </names>
                <organism ncbiTaxId="0">
                    <names/>
                </organism>
            </interactor>
            <interactor id="15">
                <names>
                    <shortLabel>scarb1</shortLabel>
                </names>
                <organism ncbiTaxId="0">
                    <names/>
                </organism>
            </interactor>
            <interactor id="16">
                <names>
                    <shortLabel>ebp</shortLabel>
                </names>
                <organism ncbiTaxId="0">
                    <names/>
                </organism>
            </interactor>
            <interactor id="17">
                <names>
                    <shortLabel>dusp2</shortLabel>
                </names>
                <organism ncbiTaxId="0">
                    <names/>
                </organism>
            </interactor>
            <interactor id="18">
                <names>
                    <shortLabel>1.1.1.51</shortLabel>
                </names>
                <organism ncbiTaxId="0">
                    <names/>
                </organism>
            </interactor>
            <interactor id="19">
                <names>
                    <shortLabel>cdkn1b</shortLabel>
                </names>
                <organism ncbiTaxId="0">
                    <names/>
                </organism>
            </interactor>
            <interactor id="20">
                <names>
                    <shortLabel>sod2</shortLabel>
                </names>
                <organism ncbiTaxId="0">
                    <names/>
                </organism>
            </interactor>
            <interactor id="21">
                <names>
                    <shortLabel>cdkn1a</shortLabel>
                </names>
                <organism ncbiTaxId="0">
                    <names/>
                </organism>
            </interactor>
            <interactor id="22">
                <names>
                    <shortLabel>lef1</shortLabel>
                </names>
                <organism ncbiTaxId="0">
                    <names/>
                </organism>
            </interactor>
            <interactor id="23">
                <names>
                    <shortLabel>dusp6</shortLabel>
                </names>
                <organism ncbiTaxId="0">
                    <names/>
                </organism>
            </interactor>
            <interactor id="24">
                <names>
                    <shortLabel>gch1</shortLabel>
                </names>
                <organism ncbiTaxId="0">
                    <names/>
                </organism>
            </interactor>
            <interactor id="25">
                <names>
                    <shortLabel>cdkn1c</shortLabel>
                </names>
                <organism ncbiTaxId="0">
                    <names/>
                </organism>
            </interactor>
            <interactor id="26">
                <names>
                    <shortLabel>sod1</shortLabel>
                </names>
                <organism ncbiTaxId="0">
                    <names/>
                </organism>
            </interactor>
            <interactor id="27">
                <names>
                    <shortLabel>shh</shortLabel>
                </names>
                <organism ncbiTaxId="0">
                    <names/>
                </organism>
            </interactor>
            <interactor id="28">
                <names>
                    <shortLabel>gli2</shortLabel>
                </names>
                <organism ncbiTaxId="0">
                    <names/>
                </organism>
            </interactor>
            <interactor id="29">
                <names>
                    <shortLabel>npr2</shortLabel>
                </names>
                <organism ncbiTaxId="0">
                    <names/>
                </organism>
            </interactor>
            <interactor id="30">
                <names>
                    <shortLabel>il8ra</shortLabel>
                </names>
                <organism ncbiTaxId="0">
                    <names/>
                </organism>
            </interactor>
            <interactor id="31">
                <names>
                    <shortLabel>3.1.4.3</shortLabel>
                </names>
                <organism ncbiTaxId="0">
                    <names/>
                </organism>
            </interactor>
            <interactor id="32">
                <names>
                    <shortLabel>brca2</shortLabel>
                </names>
                <organism ncbiTaxId="0">
                    <names/>
                </organism>
            </interactor>
            <interactor id="33">
                <names>
                    <shortLabel>id2</shortLabel>
                </names>
                <organism ncbiTaxId="0">
                    <names/>
                </organism>
            </interactor>
            <interactor id="34">
                <names>
                    <shortLabel>brca1</shortLabel>
                </names>
                <organism ncbiTaxId="0">
                    <names/>
                </organism>
            </interactor>
            <interactor id="35">
                <names>
                    <shortLabel>abca8</shortLabel>
                </names>
                <organism ncbiTaxId="0">
                    <names/>
                </organism>
            </interactor>
            <interactor id="36">
                <names>
                    <shortLabel>id1</shortLabel>
                </names>
                <organism ncbiTaxId="0">
                    <names/>
                </organism>
            </interactor>
            <interactor id="37">
                <names>
                    <shortLabel>rad50</shortLabel>
                </names>
                <organism ncbiTaxId="0">
                    <names/>
                </organism>
            </interactor>
            <interactor id="38">
                <names>
                    <shortLabel>top2b</shortLabel>
                </names>
                <organism ncbiTaxId="0">
                    <names/>
                </organism>
            </interactor>
            <interactor id="39">
                <names>
                    <shortLabel>plcg1</shortLabel>
                </names>
                <organism ncbiTaxId="0">
                    <names/>
                </organism>
            </interactor>
            <interactor id="40">
                <names>
                    <shortLabel>tjp2</shortLabel>
                </names>
                <organism ncbiTaxId="0">
                    <names/>
                </organism>
            </interactor>
            <interactor id="41">
                <names>
                    <shortLabel>ccl12</shortLabel>
                </names>
                <organism ncbiTaxId="0">
                    <names/>
                </organism>
            </interactor>
            <interactor id="42">
                <names>
                    <shortLabel>ccl11</shortLabel>
                </names>
                <organism ncbiTaxId="0">
                    <names/>
                </organism>
            </interactor>
            <interactor id="43">
                <names>
                    <shortLabel>abca5</shortLabel>
                </names>
                <organism ncbiTaxId="0">
                    <names/>
                </organism>
            </interactor>
            <interactor id="44">
                <names>
                    <shortLabel>ccl13</shortLabel>
                </names>
                <organism ncbiTaxId="0">
                    <names/>
                </organism>
            </interactor>
            <interactor id="45">
                <names>
                    <shortLabel>id3</shortLabel>
                </names>
                <organism ncbiTaxId="0">
                    <names/>
                </organism>
            </interactor>
            <interactor id="46">
                <names>
                    <shortLabel>ripk2</shortLabel>
                </names>
                <organism ncbiTaxId="0">
                    <names/>
                </organism>
            </interactor>
            <interactor id="47">
                <names>
                    <shortLabel>abca1</shortLabel>
                </names>
                <organism ncbiTaxId="0">
                    <names/>
                </organism>
            </interactor>
            <interactor id="48">
                <names>
                    <shortLabel>ripk3</shortLabel>
                </names>
                <organism ncbiTaxId="0">
                    <names/>
                </organism>
            </interactor>
            <interactor id="49">
                <names>
                    <shortLabel>abca2</shortLabel>
                </names>
                <organism ncbiTaxId="0">
                    <names/>
                </organism>
            </interactor>
            <interactor id="50">
                <names>
                    <shortLabel>meg3</shortLabel>
                </names>
                <organism ncbiTaxId="0">
                    <names/>
                </organism>
            </interactor>
            <interactor id="51">
                <names>
                    <shortLabel>spg7</shortLabel>
                </names>
                <organism ncbiTaxId="0">
                    <names/>
                </organism>
            </interactor>
            <interactor id="52">
                <names>
                    <shortLabel>trnp</shortLabel>
                </names>
                <organism ncbiTaxId="0">
                    <names/>
                </organism>
            </interactor>
            <interactor id="53">
                <names>
                    <shortLabel>cyp17a1</shortLabel>
                </names>
                <organism ncbiTaxId="0">
                    <names/>
                </organism>
            </interactor>
            <interactor id="54">
                <names>
                    <shortLabel>mgmt</shortLabel>
                </names>
                <organism ncbiTaxId="0">
                    <names/>
                </organism>
            </interactor>
            <interactor id="55">
                <names>
                    <shortLabel>ddx41</shortLabel>
                </names>
                <organism ncbiTaxId="0">
                    <names/>
                </organism>
            </interactor>
            <interactor id="56">
                <names>
                    <shortLabel>sh3bp2</shortLabel>
                </names>
                <organism ncbiTaxId="0">
                    <names/>
                </organism>
            </interactor>
            <interactor id="57">
                <names>
                    <shortLabel>ccl17</shortLabel>
                </names>
                <organism ncbiTaxId="0">
                    <names/>
                </organism>
            </interactor>
            <interactor id="58">
                <names>
                    <shortLabel>bckdhb</shortLabel>
                </names>
                <organism ncbiTaxId="0">
                    <names/>
                </organism>
            </interactor>
            <interactor id="59">
                <names>
                    <shortLabel>g0s2</shortLabel>
                </names>
                <organism ncbiTaxId="0">
                    <names/>
                </organism>
            </interactor>
            <interactor id="60">
                <names>
                    <shortLabel>ak2</shortLabel>
                </names>
                <organism ncbiTaxId="0">
                    <names/>
                </organism>
            </interactor>
            <interactor id="61">
                <names>
                    <shortLabel>dlx6</shortLabel>
                </names>
                <organism ncbiTaxId="0">
                    <names/>
                </organism>
            </interactor>
            <interactor id="62">
                <names>
                    <shortLabel>cdkn2c</shortLabel>
                </names>
                <organism ncbiTaxId="0">
                    <names/>
                </organism>
            </interactor>
            <interactor id="63">
                <names>
                    <shortLabel>cdkn2b</shortLabel>
                </names>
                <organism ncbiTaxId="0">
                    <names/>
                </organism>
            </interactor>
            <interactor id="64">
                <names>
                    <shortLabel>tnfsf6</shortLabel>
                </names>
                <organism ncbiTaxId="0">
                    <names/>
                </organism>
            </interactor>
            <interactor id="65">
                <names>
                    <shortLabel>cdkn2a</shortLabel>
                </names>
                <organism ncbiTaxId="0">
                    <names/>
                </organism>
            </interactor>
            <interactor id="66">
                <names>
                    <shortLabel>tnfsf5</shortLabel>
                </names>
                <organism ncbiTaxId="0">
                    <names/>
                </organism>
            </interactor>
            <interactor id="67">
                <names>
                    <shortLabel>sgk</shortLabel>
                </names>
                <organism ncbiTaxId="0">
                    <names/>
                </organism>
            </interactor>
            <interactor id="68">
                <names>
                    <shortLabel>c21orf63</shortLabel>
                </names>
                <organism ncbiTaxId="0">
                    <names/>
                </organism>
            </interactor>
            <interactor id="69">
                <names>
                    <shortLabel>f8</shortLabel>
                </names>
                <organism ncbiTaxId="0">
                    <names/>
                </organism>
            </interactor>
            <interactor id="70">
                <names>
                    <shortLabel>fosl1</shortLabel>
                </names>
                <organism ncbiTaxId="0">
                    <names/>
                </organism>
            </interactor>
            <interactor id="71">
                <names>
                    <shortLabel>foxc2</shortLabel>
                </names>
                <organism ncbiTaxId="0">
                    <names/>
                </organism>
            </interactor>
            <interactor id="72">
                <names>
                    <shortLabel>creb1</shortLabel>
                </names>
                <organism ncbiTaxId="0">
                    <names/>
                </organism>
            </interactor>
            <interactor id="73">
                <names>
                    <shortLabel>gng11</shortLabel>
                </names>
                <organism ncbiTaxId="0">
                    <names/>
                </organism>
            </interactor>
            <interactor id="74">
                <names>
                    <shortLabel>bcl2a1</shortLabel>
                </names>
                <organism ncbiTaxId="0">
                    <names/>
                </organism>
            </interactor>
            <interactor id="75">
                <names>
                    <shortLabel>ccl20</shortLabel>
                </names>
                <organism ncbiTaxId="0">
                    <names/>
                </organism>
            </interactor>
            <interactor id="76">
                <names>
                    <shortLabel>becn1</shortLabel>
                </names>
                <organism ncbiTaxId="0">
                    <names/>
                </organism>
            </interactor>
            <interactor id="77">
                <names>
                    <shortLabel>s100a12</shortLabel>
                </names>
                <organism ncbiTaxId="0">
                    <names/>
                </organism>
            </interactor>
            <interactor id="78">
                <names>
                    <shortLabel>ccl24</shortLabel>
                </names>
                <organism ncbiTaxId="0">
                    <names/>
                </organism>
            </interactor>
            <interactor id="79">
                <names>
                    <shortLabel>ccl22</shortLabel>
                </names>
                <organism ncbiTaxId="0">
                    <names/>
                </organism>
            </interactor>
            <interactor id="80">
                <names>
                    <shortLabel>bnip2</shortLabel>
                </names>
                <organism ncbiTaxId="0">
                    <names/>
                </organism>
            </interactor>
            <interactor id="81">
                <names>
                    <shortLabel>ccl26</shortLabel>
                </names>
                <organism ncbiTaxId="0">
                    <names/>
                </organism>
            </interactor>
            <interactor id="82">
                <names>
                    <shortLabel>fabp4</shortLabel>
                </names>
                <organism ncbiTaxId="0">
                    <names/>
                </organism>
            </interactor>
            <interactor id="83">
                <names>
                    <shortLabel>fabp3</shortLabel>
                </names>
                <organism ncbiTaxId="0">
                    <names/>
                </organism>
            </interactor>
            <interactor id="84">
                <names>
                    <shortLabel>fabp1</shortLabel>
                </names>
                <organism ncbiTaxId="0">
                    <names/>
                </organism>
            </interactor>
            <interactor id="85">
                <names>
                    <shortLabel>fabp5</shortLabel>
                </names>
                <organism ncbiTaxId="0">
                    <names/>
                </organism>
            </interactor>
            <interactor id="86">
                <names>
                    <shortLabel>ugt1a7</shortLabel>
                </names>
                <organism ncbiTaxId="0">
                    <names/>
                </organism>
            </interactor>
            <interactor id="87">
                <names>
                    <shortLabel>ugt1a8</shortLabel>
                </names>
                <organism ncbiTaxId="0">
                    <names/>
                </organism>
            </interactor>
            <interactor id="88">
                <names>
                    <shortLabel>vegf</shortLabel>
                </names>
                <organism ncbiTaxId="0">
                    <names/>
                </organism>
            </interactor>
            <interactor id="89">
                <names>
                    <shortLabel>mtl1</shortLabel>
                </names>
                <organism ncbiTaxId="0">
                    <names/>
                </organism>
            </interactor>
            <interactor id="90">
                <names>
                    <shortLabel>tgm1</shortLabel>
                </names>
                <organism ncbiTaxId="0">
                    <names/>
                </organism>
            </interactor>
            <interactor id="91">
                <names>
                    <shortLabel>ndfip2</shortLabel>
                </names>
                <organism ncbiTaxId="0">
                    <names/>
                </organism>
            </interactor>
            <interactor id="92">
                <names>
                    <shortLabel>th1l</shortLabel>
                </names>
                <organism ncbiTaxId="0">
                    <names/>
                </organism>
            </interactor>
            <interactor id="93">
                <names>
                    <shortLabel>nppb</shortLabel>
                </names>
                <organism ncbiTaxId="0">
                    <names/>
                </organism>
            </interactor>
            <interactor id="94">
                <names>
                    <shortLabel>dyrk1a</shortLabel>
                </names>
                <organism ncbiTaxId="0">
                    <names/>
                </organism>
            </interactor>
            <interactor id="95">
                <names>
                    <shortLabel>cnot8</shortLabel>
                </names>
                <organism ncbiTaxId="0">
                    <names/>
                </organism>
            </interactor>
            <interactor id="96">
                <names>
                    <shortLabel>vdr</shortLabel>
                </names>
                <organism ncbiTaxId="0">
                    <names/>
                </organism>
            </interactor>
            <interactor id="97">
                <names>
                    <shortLabel>tlr7</shortLabel>
                </names>
                <organism ncbiTaxId="0">
                    <names/>
                </organism>
            </interactor>
            <interactor id="98">
                <names>
                    <shortLabel>tlr6</shortLabel>
                </names>
                <organism ncbiTaxId="0">
                    <names/>
                </organism>
            </interactor>
            <interactor id="99">
                <names>
                    <shortLabel>tlr9</shortLabel>
                </names>
                <organism ncbiTaxId="0">
                    <names/>
                </organism>
            </interactor>
            <interactor id="100">
                <names>
                    <shortLabel>tlr3</shortLabel>
                </names>
                <organism ncbiTaxId="0">
                    <names/>
                </organism>
            </interactor>
            <interactor id="101">
                <names>
                    <shortLabel>il1r1</shortLabel>
                </names>
                <organism ncbiTaxId="0">
                    <names/>
                </organism>
            </interactor>
            <interactor id="102">
                <names>
                    <shortLabel>fgg</shortLabel>
                </names>
                <organism ncbiTaxId="0">
                    <names/>
                </organism>
            </interactor>
            <interactor id="103">
                <names>
                    <shortLabel>tlr2</shortLabel>
                </names>
                <organism ncbiTaxId="0">
                    <names/>
                </organism>
            </interactor>
            <interactor id="104">
                <names>
                    <shortLabel>tlr5</shortLabel>
                </names>
                <organism ncbiTaxId="0">
                    <names/>
                </organism>
            </interactor>
            <interactor id="105">
                <names>
                    <shortLabel>tlr4</shortLabel>
                </names>
                <organism ncbiTaxId="0">
                    <names/>
                </organism>
            </interactor>
            <interactor id="106">
                <names>
                    <shortLabel>il1r2</shortLabel>
                </names>
                <organism ncbiTaxId="0">
                    <names/>
                </organism>
            </interactor>
            <interactor id="107">
                <names>
                    <shortLabel>tlr1</shortLabel>
                </names>
                <organism ncbiTaxId="0">
                    <names/>
                </organism>
            </interactor>
            <interactor id="108">
                <names>
                    <shortLabel>foxa3</shortLabel>
                </names>
                <organism ncbiTaxId="0">
                    <names/>
                </organism>
            </interactor>
            <interactor id="109">
                <names>
                    <shortLabel>agt</shortLabel>
                </names>
                <organism ncbiTaxId="0">
                    <names/>
                </organism>
            </interactor>
            <interactor id="110">
                <names>
                    <shortLabel>foxa2</shortLabel>
                </names>
                <organism ncbiTaxId="0">
                    <names/>
                </organism>
            </interactor>
            <interactor id="111">
                <names>
                    <shortLabel>boc</shortLabel>
                </names>
                <organism ncbiTaxId="0">
                    <names/>
                </organism>
            </interactor>
            <interactor id="112">
                <names>
                    <shortLabel>tspy1</shortLabel>
                </names>
                <organism ncbiTaxId="0">
                    <names/>
                </organism>
            </interactor>
            <interactor id="113">
                <names>
                    <shortLabel>mmrn1</shortLabel>
                </names>
                <organism ncbiTaxId="0">
                    <names/>
                </organism>
            </interactor>
            <interactor id="114">
                <names>
                    <shortLabel>cox1</shortLabel>
                </names>
                <organism ncbiTaxId="0">
                    <names/>
                </organism>
            </interactor>
            <interactor id="115">
                <names>
                    <shortLabel>ack1</shortLabel>
                </names>
                <organism ncbiTaxId="0">
                    <names/>
                </organism>
            </interactor>
            <interactor id="116">
                <names>
                    <shortLabel>edn1</shortLabel>
                </names>
                <organism ncbiTaxId="0">
                    <names/>
                </organism>
            </interactor>
            <interactor id="117">
                <names>
                    <shortLabel>rgs4</shortLabel>
                </names>
                <organism ncbiTaxId="0">
                    <names/>
                </organism>
            </interactor>
            <interactor id="118">
                <names>
                    <shortLabel>csf2</shortLabel>
                </names>
                <organism ncbiTaxId="0">
                    <names/>
                </organism>
            </interactor>
            <interactor id="119">
                <names>
                    <shortLabel>csf3</shortLabel>
                </names>
                <organism ncbiTaxId="0">
                    <names/>
                </organism>
            </interactor>
            <interactor id="120">
                <names>
                    <shortLabel>hspg2</shortLabel>
                </names>
                <organism ncbiTaxId="0">
                    <names/>
                </organism>
            </interactor>
            <interactor id="121">
                <names>
                    <shortLabel>pf4</shortLabel>
                </names>
                <organism ncbiTaxId="0">
                    <names/>
                </organism>
            </interactor>
            <interactor id="122">
                <names>
                    <shortLabel>hat</shortLabel>
                </names>
                <organism ncbiTaxId="0">
                    <names/>
                </organism>
            </interactor>
            <interactor id="123">
                <names>
                    <shortLabel>thra</shortLabel>
                </names>
                <organism ncbiTaxId="0">
                    <names/>
                </organism>
            </interactor>
            <interactor id="124">
                <names>
                    <shortLabel>mcl1</shortLabel>
                </names>
                <organism ncbiTaxId="0">
                    <names/>
                </organism>
            </interactor>
            <interactor id="125">
                <names>
                    <shortLabel>adrb1</shortLabel>
                </names>
                <organism ncbiTaxId="0">
                    <names/>
                </organism>
            </interactor>
            <interactor id="126">
                <names>
                    <shortLabel>adrb2</shortLabel>
                </names>
                <organism ncbiTaxId="0">
                    <names/>
                </organism>
            </interactor>
            <interactor id="127">
                <names>
                    <shortLabel>grb10</shortLabel>
                </names>
                <organism ncbiTaxId="0">
                    <names/>
                </organism>
            </interactor>
            <interactor id="128">
                <names>
                    <shortLabel>mcp</shortLabel>
                </names>
                <organism ncbiTaxId="0">
                    <names/>
                </organism>
            </interactor>
            <interactor id="129">
                <names>
                    <shortLabel>ralbp1</shortLabel>
                </names>
                <organism ncbiTaxId="0">
                    <names/>
                </organism>
            </interactor>
            <interactor id="130">
                <names>
                    <shortLabel>ncor2</shortLabel>
                </names>
                <organism ncbiTaxId="0">
                    <names/>
                </organism>
            </interactor>
            <interactor id="131">
                <names>
                    <shortLabel>thrb</shortLabel>
                </names>
                <organism ncbiTaxId="0">
                    <names/>
                </organism>
            </interactor>
            <interactor id="132">
                <names>
                    <shortLabel>bdkrb2</shortLabel>
                </names>
                <organism ncbiTaxId="0">
                    <names/>
                </organism>
            </interactor>
            <interactor id="133">
                <names>
                    <shortLabel>bdkrb1</shortLabel>
                </names>
                <organism ncbiTaxId="0">
                    <names/>
                </organism>
            </interactor>
            <interactor id="134">
                <names>
                    <shortLabel>ror2</shortLabel>
                </names>
                <organism ncbiTaxId="0">
                    <names/>
                </organism>
            </interactor>
            <interactor id="135">
                <names>
                    <shortLabel>4.1.1.49</shortLabel>
                </names>
                <organism ncbiTaxId="0">
                    <names/>
                </organism>
            </interactor>
            <interactor id="136">
                <names>
                    <shortLabel>atp6v0a1</shortLabel>
                </names>
                <organism ncbiTaxId="0">
                    <names/>
                </organism>
            </interactor>
            <interactor id="137">
                <names>
                    <shortLabel>acadm</shortLabel>
                </names>
                <organism ncbiTaxId="0">
                    <names/>
                </organism>
            </interactor>
            <interactor id="138">
                <names>
                    <shortLabel>ang</shortLabel>
                </names>
                <organism ncbiTaxId="0">
                    <names/>
                </organism>
            </interactor>
            <interactor id="139">
                <names>
                    <shortLabel>lcat</shortLabel>
                </names>
                <organism ncbiTaxId="0">
                    <names/>
                </organism>
            </interactor>
            <interactor id="140">
                <names>
                    <shortLabel>fat</shortLabel>
                </names>
                <organism ncbiTaxId="0">
                    <names/>
                </organism>
            </interactor>
            <interactor id="141">
                <names>
                    <shortLabel>usp2</shortLabel>
                </names>
                <organism ncbiTaxId="0">
                    <names/>
                </organism>
            </interactor>
            <interactor id="142">
                <names>
                    <shortLabel>arhi</shortLabel>
                </names>
                <organism ncbiTaxId="0">
                    <names/>
                </organism>
            </interactor>
            <interactor id="143">
                <names>
                    <shortLabel>grb2</shortLabel>
                </names>
                <organism ncbiTaxId="0">
                    <names/>
                </organism>
            </interactor>
            <interactor id="144">
                <names>
                    <shortLabel>eno1</shortLabel>
                </names>
                <organism ncbiTaxId="0">
                    <names/>
                </organism>
            </interactor>
            <interactor id="145">
                <names>
                    <shortLabel>tbk1</shortLabel>
                </names>
                <organism ncbiTaxId="0">
                    <names/>
                </organism>
            </interactor>
            <interactor id="146">
                <names>
                    <shortLabel>fasn</shortLabel>
                </names>
                <organism ncbiTaxId="0">
                    <names/>
                </organism>
            </interactor>
            <interactor id="147">
                <names>
                    <shortLabel>scd</shortLabel>
                </names>
                <organism ncbiTaxId="0">
                    <names/>
                </organism>
            </interactor>
            <interactor id="148">
                <names>
                    <shortLabel>nedd5</shortLabel>
                </names>
                <organism ncbiTaxId="0">
                    <names/>
                </organism>
            </interactor>
            <interactor id="149">
                <names>
                    <shortLabel>slc6a3</shortLabel>
                </names>
                <organism ncbiTaxId="0">
                    <names/>
                </organism>
            </interactor>
            <interactor id="150">
                <names>
                    <shortLabel>dnajc4</shortLabel>
                </names>
                <organism ncbiTaxId="0">
                    <names/>
                </organism>
            </interactor>
            <interactor id="151">
                <names>
                    <shortLabel>slc6a4</shortLabel>
                </names>
                <organism ncbiTaxId="0">
                    <names/>
                </organism>
            </interactor>
            <interactor id="152">
                <names>
                    <shortLabel>esr2</shortLabel>
                </names>
                <organism ncbiTaxId="0">
                    <names/>
                </organism>
            </interactor>
            <interactor id="153">
                <names>
                    <shortLabel>hspa1a</shortLabel>
                </names>
                <organism ncbiTaxId="0">
                    <names/>
                </organism>
            </interactor>
            <interactor id="154">
                <names>
                    <shortLabel>il18rap</shortLabel>
                </names>
                <organism ncbiTaxId="0">
                    <names/>
                </organism>
            </interactor>
            <interactor id="155">
                <names>
                    <shortLabel>hspa1b</shortLabel>
                </names>
                <organism ncbiTaxId="0">
                    <names/>
                </organism>
            </interactor>
            <interactor id="156">
                <names>
                    <shortLabel>esr1</shortLabel>
                </names>
                <organism ncbiTaxId="0">
                    <names/>
                </organism>
            </interactor>
            <interactor id="157">
                <names>
                    <shortLabel>plagl1</shortLabel>
                </names>
                <organism ncbiTaxId="0">
                    <names/>
                </organism>
            </interactor>
            <interactor id="158">
                <names>
                    <shortLabel>parp1</shortLabel>
                </names>
                <organism ncbiTaxId="0">
                    <names/>
                </organism>
            </interactor>
            <interactor id="159">
                <names>
                    <shortLabel>psmb10</shortLabel>
                </names>
                <organism ncbiTaxId="0">
                    <names/>
                </organism>
            </interactor>
            <interactor id="160">
                <names>
                    <shortLabel>atf4</shortLabel>
                </names>
                <organism ncbiTaxId="0">
                    <names/>
                </organism>
            </interactor>
            <interactor id="161">
                <names>
                    <shortLabel>klrk1</shortLabel>
                </names>
                <organism ncbiTaxId="0">
                    <names/>
                </organism>
            </interactor>
            <interactor id="162">
                <names>
                    <shortLabel>ier5l</shortLabel>
                </names>
                <organism ncbiTaxId="0">
                    <names/>
                </organism>
            </interactor>
            <interactor id="163">
                <names>
                    <shortLabel>asip</shortLabel>
                </names>
                <organism ncbiTaxId="0">
                    <names/>
                </organism>
            </interactor>
            <interactor id="164">
                <names>
                    <shortLabel>areg</shortLabel>
                </names>
                <organism ncbiTaxId="0">
                    <names/>
                </organism>
            </interactor>
            <interactor id="165">
                <names>
                    <shortLabel>inhbc</shortLabel>
                </names>
                <organism ncbiTaxId="0">
                    <names/>
                </organism>
            </interactor>
            <interactor id="166">
                <names>
                    <shortLabel>gadd45a</shortLabel>
                </names>
                <organism ncbiTaxId="0">
                    <names/>
                </organism>
            </interactor>
            <interactor id="167">
                <names>
                    <shortLabel>met</shortLabel>
                </names>
                <organism ncbiTaxId="0">
                    <names/>
                </organism>
            </interactor>
            <interactor id="168">
                <names>
                    <shortLabel>ppard</shortLabel>
                </names>
                <organism ncbiTaxId="0">
                    <names/>
                </organism>
            </interactor>
            <interactor id="169">
                <names>
                    <shortLabel>inhbe</shortLabel>
                </names>
                <organism ncbiTaxId="0">
                    <names/>
                </organism>
            </interactor>
            <interactor id="170">
                <names>
                    <shortLabel>ddx58</shortLabel>
                </names>
                <organism ncbiTaxId="0">
                    <names/>
                </organism>
            </interactor>
            <interactor id="171">
                <names>
                    <shortLabel>pparg</shortLabel>
                </names>
                <organism ncbiTaxId="0">
                    <names/>
                </organism>
            </interactor>
            <interactor id="172">
                <names>
                    <shortLabel>hspa1l</shortLabel>
                </names>
                <organism ncbiTaxId="0">
                    <names/>
                </organism>
            </interactor>
            <interactor id="173">
                <names>
                    <shortLabel>sfn</shortLabel>
                </names>
                <organism ncbiTaxId="0">
                    <names/>
                </organism>
            </interactor>
            <interactor id="174">
                <names>
                    <shortLabel>ccl3l1</shortLabel>
                </names>
                <organism ncbiTaxId="0">
                    <names/>
                </organism>
            </interactor>
            <interactor id="175">
                <names>
                    <shortLabel>spink5</shortLabel>
                </names>
                <organism ncbiTaxId="0">
                    <names/>
                </organism>
            </interactor>
            <interactor id="176">
                <names>
                    <shortLabel>trif</shortLabel>
                </names>
                <organism ncbiTaxId="0">
                    <names/>
                </organism>
            </interactor>
            <interactor id="177">
                <names>
                    <shortLabel>tu3a</shortLabel>
                </names>
                <organism ncbiTaxId="0">
                    <names/>
                </organism>
            </interactor>
            <interactor id="178">
                <names>
                    <shortLabel>ppia</shortLabel>
                </names>
                <organism ncbiTaxId="0">
                    <names/>
                </organism>
            </interactor>
            <interactor id="179">
                <names>
                    <shortLabel>s100a7</shortLabel>
                </names>
                <organism ncbiTaxId="0">
                    <names/>
                </organism>
            </interactor>
            <interactor id="180">
                <names>
                    <shortLabel>ptgs1</shortLabel>
                </names>
                <organism ncbiTaxId="0">
                    <names/>
                </organism>
            </interactor>
            <interactor id="181">
                <names>
                    <shortLabel>foxf1</shortLabel>
                </names>
                <organism ncbiTaxId="0">
                    <names/>
                </organism>
            </interactor>
            <interactor id="182">
                <names>
                    <shortLabel>s100a8</shortLabel>
                </names>
                <organism ncbiTaxId="0">
                    <names/>
                </organism>
            </interactor>
            <interactor id="183">
                <names>
                    <shortLabel>ptgs2</shortLabel>
                </names>
                <organism ncbiTaxId="0">
                    <names/>
                </organism>
            </interactor>
            <interactor id="184">
                <names>
                    <shortLabel>dlec1</shortLabel>
                </names>
                <organism ncbiTaxId="0">
                    <names/>
                </organism>
            </interactor>
            <interactor id="185">
                <names>
                    <shortLabel>tbxas1</shortLabel>
                </names>
                <organism ncbiTaxId="0">
                    <names/>
                </organism>
            </interactor>
            <interactor id="186">
                <names>
                    <shortLabel>cd226</shortLabel>
                </names>
                <organism ncbiTaxId="0">
                    <names/>
                </organism>
            </interactor>
            <interactor id="187">
                <names>
                    <shortLabel>s100a1</shortLabel>
                </names>
                <organism ncbiTaxId="0">
                    <names/>
                </organism>
            </interactor>
            <interactor id="188">
                <names>
                    <shortLabel>mapk9</shortLabel>
                </names>
                <organism ncbiTaxId="0">
                    <names/>
                </organism>
            </interactor>
            <interactor id="189">
                <names>
                    <shortLabel>rxra</shortLabel>
                </names>
                <organism ncbiTaxId="0">
                    <names/>
                </organism>
            </interactor>
            <interactor id="190">
                <names>
                    <shortLabel>mapk8</shortLabel>
                </names>
                <organism ncbiTaxId="0">
                    <names/>
                </organism>
            </interactor>
            <interactor id="191">
                <names>
                    <shortLabel>gck</shortLabel>
                </names>
                <organism ncbiTaxId="0">
                    <names/>
                </organism>
            </interactor>
            <interactor id="192">
                <names>
                    <shortLabel>meis2</shortLabel>
                </names>
                <organism ncbiTaxId="0">
                    <names/>
                </organism>
            </interactor>
            <interactor id="193">
                <names>
                    <shortLabel>rxrg</shortLabel>
                </names>
                <organism ncbiTaxId="0">
                    <names/>
                </organism>
            </interactor>
            <interactor id="194">
                <names>
                    <shortLabel>mapk3</shortLabel>
                </names>
                <organism ncbiTaxId="0">
                    <names/>
                </organism>
            </interactor>
            <interactor id="195">
                <names>
                    <shortLabel>tmem35</shortLabel>
                </names>
                <organism ncbiTaxId="0">
                    <names/>
                </organism>
            </interactor>
            <interactor id="196">
                <names>
                    <shortLabel>srebf1</shortLabel>
                </names>
                <organism ncbiTaxId="0">
                    <names/>
                </organism>
            </interactor>
            <interactor id="197">
                <names>
                    <shortLabel>hoxa10</shortLabel>
                </names>
                <organism ncbiTaxId="0">
                    <names/>
                </organism>
            </interactor>
            <interactor id="198">
                <names>
                    <shortLabel>e2f1</shortLabel>
                </names>
                <organism ncbiTaxId="0">
                    <names/>
                </organism>
            </interactor>
            <interactor id="199">
                <names>
                    <shortLabel>nfkb1</shortLabel>
                </names>
                <organism ncbiTaxId="0">
                    <names/>
                </organism>
            </interactor>
            <interactor id="200">
                <names>
                    <shortLabel>slc5a1</shortLabel>
                </names>
                <organism ncbiTaxId="0">
                    <names/>
                </organism>
            </interactor>
            <interactor id="201">
                <names>
                    <shortLabel>akt1</shortLabel>
                </names>
                <organism ncbiTaxId="0">
                    <names/>
                </organism>
            </interactor>
            <interactor id="202">
                <names>
                    <shortLabel>cxcl11</shortLabel>
                </names>
                <organism ncbiTaxId="0">
                    <names/>
                </organism>
            </interactor>
            <interactor id="203">
                <names>
                    <shortLabel>nos3</shortLabel>
                </names>
                <organism ncbiTaxId="0">
                    <names/>
                </organism>
            </interactor>
            <interactor id="204">
                <names>
                    <shortLabel>cxcl12</shortLabel>
                </names>
                <organism ncbiTaxId="0">
                    <names/>
                </organism>
            </interactor>
            <interactor id="205">
                <names>
                    <shortLabel>tgfb</shortLabel>
                </names>
                <organism ncbiTaxId="0">
                    <names/>
                </organism>
            </interactor>
            <interactor id="206">
                <names>
                    <shortLabel>cxcl10</shortLabel>
                </names>
                <organism ncbiTaxId="0">
                    <names/>
                </organism>
            </interactor>
            <interactor id="207">
                <names>
                    <shortLabel>il18r1</shortLabel>
                </names>
                <organism ncbiTaxId="0">
                    <names/>
                </organism>
            </interactor>
            <interactor id="208">
                <names>
                    <shortLabel>fgf20</shortLabel>
                </names>
                <organism ncbiTaxId="0">
                    <names/>
                </organism>
            </interactor>
            <interactor id="209">
                <names>
                    <shortLabel>tbx3</shortLabel>
                </names>
                <organism ncbiTaxId="0">
                    <names/>
                </organism>
            </interactor>
            <interactor id="210">
                <names>
                    <shortLabel>tbx2</shortLabel>
                </names>
                <organism ncbiTaxId="0">
                    <names/>
                </organism>
            </interactor>
            <interactor id="211">
                <names>
                    <shortLabel>ibd5</shortLabel>
                </names>
                <organism ncbiTaxId="0">
                    <names/>
                </organism>
            </interactor>
            <interactor id="212">
                <names>
                    <shortLabel>dnmt3b</shortLabel>
                </names>
                <organism ncbiTaxId="0">
                    <names/>
                </organism>
            </interactor>
            <interactor id="213">
                <names>
                    <shortLabel>pdlim4</shortLabel>
                </names>
                <organism ncbiTaxId="0">
                    <names/>
                </organism>
            </interactor>
            <interactor id="214">
                <names>
                    <shortLabel>neurod1</shortLabel>
                </names>
                <organism ncbiTaxId="0">
                    <names/>
                </organism>
            </interactor>
            <interactor id="215">
                <names>
                    <shortLabel>pip5k2a</shortLabel>
                </names>
                <organism ncbiTaxId="0">
                    <names/>
                </organism>
            </interactor>
            <interactor id="216">
                <names>
                    <shortLabel>vcam1</shortLabel>
                </names>
                <organism ncbiTaxId="0">
                    <names/>
                </organism>
            </interactor>
            <interactor id="217">
                <names>
                    <shortLabel>ewsr1</shortLabel>
                </names>
                <organism ncbiTaxId="0">
                    <names/>
                </organism>
            </interactor>
            <interactor id="218">
                <names>
                    <shortLabel>cftr</shortLabel>
                </names>
                <organism ncbiTaxId="0">
                    <names/>
                </organism>
            </interactor>
            <interactor id="219">
                <names>
                    <shortLabel>pten</shortLabel>
                </names>
                <organism ncbiTaxId="0">
                    <names/>
                </organism>
            </interactor>
            <interactor id="220">
                <names>
                    <shortLabel>ifn-alpha</shortLabel>
                </names>
                <organism ncbiTaxId="0">
                    <names/>
                </organism>
            </interactor>
            <interactor id="221">
                <names>
                    <shortLabel>cdc42</shortLabel>
                </names>
                <organism ncbiTaxId="0">
                    <names/>
                </organism>
            </interactor>
            <interactor id="222">
                <names>
                    <shortLabel>tlx3</shortLabel>
                </names>
                <organism ncbiTaxId="0">
                    <names/>
                </organism>
            </interactor>
            <interactor id="223">
                <names>
                    <shortLabel>il17d</shortLabel>
                </names>
                <organism ncbiTaxId="0">
                    <names/>
                </organism>
            </interactor>
            <interactor id="224">
                <names>
                    <shortLabel>rtel1</shortLabel>
                </names>
                <organism ncbiTaxId="0">
                    <names/>
                </organism>
            </interactor>
            <interactor id="225">
                <names>
                    <shortLabel>ms4a2</shortLabel>
                </names>
                <organism ncbiTaxId="0">
                    <names/>
                </organism>
            </interactor>
            <interactor id="226">
                <names>
                    <shortLabel>mef2c</shortLabel>
                </names>
                <organism ncbiTaxId="0">
                    <names/>
                </organism>
            </interactor>
            <interactor id="227">
                <names>
                    <shortLabel>cetp</shortLabel>
                </names>
                <organism ncbiTaxId="0">
                    <names/>
                </organism>
            </interactor>
            <interactor id="228">
                <names>
                    <shortLabel>il2</shortLabel>
                </names>
                <organism ncbiTaxId="0">
                    <names/>
                </organism>
            </interactor>
            <interactor id="229">
                <names>
                    <shortLabel>il4</shortLabel>
                </names>
                <organism ncbiTaxId="0">
                    <names/>
                </organism>
            </interactor>
            <interactor id="230">
                <names>
                    <shortLabel>il3</shortLabel>
                </names>
                <organism ncbiTaxId="0">
                    <names/>
                </organism>
            </interactor>
            <interactor id="231">
                <names>
                    <shortLabel>il6</shortLabel>
                </names>
                <organism ncbiTaxId="0">
                    <names/>
                </organism>
            </interactor>
            <interactor id="232">
                <names>
                    <shortLabel>il5</shortLabel>
                </names>
                <organism ncbiTaxId="0">
                    <names/>
                </organism>
            </interactor>
            <interactor id="233">
                <names>
                    <shortLabel>il8</shortLabel>
                </names>
                <organism ncbiTaxId="0">
                    <names/>
                </organism>
            </interactor>
            <interactor id="234">
                <names>
                    <shortLabel>mmp1</shortLabel>
                </names>
                <organism ncbiTaxId="0">
                    <names/>
                </organism>
            </interactor>
            <interactor id="235">
                <names>
                    <shortLabel>prima1</shortLabel>
                </names>
                <organism ncbiTaxId="0">
                    <names/>
                </organism>
            </interactor>
            <interactor id="236">
                <names>
                    <shortLabel>apcs</shortLabel>
                </names>
                <organism ncbiTaxId="0">
                    <names/>
                </organism>
            </interactor>
            <interactor id="237">
                <names>
                    <shortLabel>bax</shortLabel>
                </names>
                <organism ncbiTaxId="0">
                    <names/>
                </organism>
            </interactor>
            <interactor id="238">
                <names>
                    <shortLabel>pgr</shortLabel>
                </names>
                <organism ncbiTaxId="0">
                    <names/>
                </organism>
            </interactor>
            <interactor id="239">
                <names>
                    <shortLabel>mmp2</shortLabel>
                </names>
                <organism ncbiTaxId="0">
                    <names/>
                </organism>
            </interactor>
            <interactor id="240">
                <names>
                    <shortLabel>ifna1</shortLabel>
                </names>
                <organism ncbiTaxId="0">
                    <names/>
                </organism>
            </interactor>
            <interactor id="241">
                <names>
                    <shortLabel>il9</shortLabel>
                </names>
                <organism ncbiTaxId="0">
                    <names/>
                </organism>
            </interactor>
            <interactor id="242">
                <names>
                    <shortLabel>saa@</shortLabel>
                </names>
                <organism ncbiTaxId="0">
                    <names/>
                </organism>
            </interactor>
            <interactor id="243">
                <names>
                    <shortLabel>myd88</shortLabel>
                </names>
                <organism ncbiTaxId="0">
                    <names/>
                </organism>
            </interactor>
            <interactor id="244">
                <names>
                    <shortLabel>mmp9</shortLabel>
                </names>
                <organism ncbiTaxId="0">
                    <names/>
                </organism>
            </interactor>
            <interactor id="245">
                <names>
                    <shortLabel>smarca4</shortLabel>
                </names>
                <organism ncbiTaxId="0">
                    <names/>
                </organism>
            </interactor>
            <interactor id="246">
                <names>
                    <shortLabel>ncstn</shortLabel>
                </names>
                <organism ncbiTaxId="0">
                    <names/>
                </organism>
            </interactor>
            <interactor id="247">
                <names>
                    <shortLabel>flrt2</shortLabel>
                </names>
                <organism ncbiTaxId="0">
                    <names/>
                </organism>
            </interactor>
            <interactor id="248">
                <names>
                    <shortLabel>bcatenin</shortLabel>
                </names>
                <organism ncbiTaxId="0">
                    <names/>
                </organism>
            </interactor>
            <interactor id="249">
                <names>
                    <shortLabel>scgb3a1</shortLabel>
                </names>
                <organism ncbiTaxId="0">
                    <names/>
                </organism>
            </interactor>
            <interactor id="250">
                <names>
                    <shortLabel>dnajb12</shortLabel>
                </names>
                <organism ncbiTaxId="0">
                    <names/>
                </organism>
            </interactor>
            <interactor id="251">
                <names>
                    <shortLabel>sry</shortLabel>
                </names>
                <organism ncbiTaxId="0">
                    <names/>
                </organism>
            </interactor>
            <interactor id="252">
                <names>
                    <shortLabel>igf1r</shortLabel>
                </names>
                <organism ncbiTaxId="0">
                    <names/>
                </organism>
            </interactor>
            <interactor id="253">
                <names>
                    <shortLabel>ctla4</shortLabel>
                </names>
                <organism ncbiTaxId="0">
                    <names/>
                </organism>
            </interactor>
            <interactor id="254">
                <names>
                    <shortLabel>map2k7</shortLabel>
                </names>
                <organism ncbiTaxId="0">
                    <names/>
                </organism>
            </interactor>
            <interactor id="255">
                <names>
                    <shortLabel>srs</shortLabel>
                </names>
                <organism ncbiTaxId="0">
                    <names/>
                </organism>
            </interactor>
            <interactor id="256">
                <names>
                    <shortLabel>map2k5</shortLabel>
                </names>
                <organism ncbiTaxId="0">
                    <names/>
                </organism>
            </interactor>
            <interactor id="257">
                <names>
                    <shortLabel>rhoa</shortLabel>
                </names>
                <organism ncbiTaxId="0">
                    <names/>
                </organism>
            </interactor>
            <interactor id="258">
                <names>
                    <shortLabel>lipe</shortLabel>
                </names>
                <organism ncbiTaxId="0">
                    <names/>
                </organism>
            </interactor>
            <interactor id="259">
                <names>
                    <shortLabel>mtap</shortLabel>
                </names>
                <organism ncbiTaxId="0">
                    <names/>
                </organism>
            </interactor>
            <interactor id="260">
                <names>
                    <shortLabel>hgf</shortLabel>
                </names>
                <organism ncbiTaxId="0">
                    <names/>
                </organism>
            </interactor>
            <interactor id="261">
                <names>
                    <shortLabel>pou3f1</shortLabel>
                </names>
                <organism ncbiTaxId="0">
                    <names/>
                </organism>
            </interactor>
            <interactor id="262">
                <names>
                    <shortLabel>hoxb5</shortLabel>
                </names>
                <organism ncbiTaxId="0">
                    <names/>
                </organism>
            </interactor>
            <interactor id="263">
                <names>
                    <shortLabel>ifnb1</shortLabel>
                </names>
                <organism ncbiTaxId="0">
                    <names/>
                </organism>
            </interactor>
            <interactor id="264">
                <names>
                    <shortLabel>rassf1</shortLabel>
                </names>
                <organism ncbiTaxId="0">
                    <names/>
                </organism>
            </interactor>
            <interactor id="265">
                <names>
                    <shortLabel>alpi</shortLabel>
                </names>
                <organism ncbiTaxId="0">
                    <names/>
                </organism>
            </interactor>
            <interactor id="266">
                <names>
                    <shortLabel>srf</shortLabel>
                </names>
                <organism ncbiTaxId="0">
                    <names/>
                </organism>
            </interactor>
            <interactor id="267">
                <names>
                    <shortLabel>src</shortLabel>
                </names>
                <organism ncbiTaxId="0">
                    <names/>
                </organism>
            </interactor>
            <interactor id="268">
                <names>
                    <shortLabel>cyp2c19</shortLabel>
                </names>
                <organism ncbiTaxId="0">
                    <names/>
                </organism>
            </interactor>
            <interactor id="269">
                <names>
                    <shortLabel>sufu</shortLabel>
                </names>
                <organism ncbiTaxId="0">
                    <names/>
                </organism>
            </interactor>
            <interactor id="270">
                <names>
                    <shortLabel>ros1</shortLabel>
                </names>
                <organism ncbiTaxId="0">
                    <names/>
                </organism>
            </interactor>
            <interactor id="271">
                <names>
                    <shortLabel>atp8a2</shortLabel>
                </names>
                <organism ncbiTaxId="0">
                    <names/>
                </organism>
            </interactor>
            <interactor id="272">
                <names>
                    <shortLabel>tnfa</shortLabel>
                </names>
                <organism ncbiTaxId="0">
                    <names/>
                </organism>
            </interactor>
            <interactor id="273">
                <names>
                    <shortLabel>svil</shortLabel>
                </names>
                <organism ncbiTaxId="0">
                    <names/>
                </organism>
            </interactor>
            <interactor id="274">
                <names>
                    <shortLabel>trim63</shortLabel>
                </names>
                <organism ncbiTaxId="0">
                    <names/>
                </organism>
            </interactor>
            <interactor id="275">
                <names>
                    <shortLabel>cybb</shortLabel>
                </names>
                <organism ncbiTaxId="0">
                    <names/>
                </organism>
            </interactor>
            <interactor id="276">
                <names>
                    <shortLabel>frizzled</shortLabel>
                </names>
                <organism ncbiTaxId="0">
                    <names/>
                </organism>
            </interactor>
            <interactor id="277">
                <names>
                    <shortLabel>star</shortLabel>
                </names>
                <organism ncbiTaxId="0">
                    <names/>
                </organism>
            </interactor>
            <interactor id="278">
                <names>
                    <shortLabel>ezh2</shortLabel>
                </names>
                <organism ncbiTaxId="0">
                    <names/>
                </organism>
            </interactor>
            <interactor id="279">
                <names>
                    <shortLabel>ihh</shortLabel>
                </names>
                <organism ncbiTaxId="0">
                    <names/>
                </organism>
            </interactor>
            <interactor id="280">
                <names>
                    <shortLabel>actn2</shortLabel>
                </names>
                <organism ncbiTaxId="0">
                    <names/>
                </organism>
            </interactor>
            <interactor id="281">
                <names>
                    <shortLabel>actn3</shortLabel>
                </names>
                <organism ncbiTaxId="0">
                    <names/>
                </organism>
            </interactor>
            <interactor id="282">
                <names>
                    <shortLabel>cxcl14</shortLabel>
                </names>
                <organism ncbiTaxId="0">
                    <names/>
                </organism>
            </interactor>
            <interactor id="283">
                <names>
                    <shortLabel>cxcl13</shortLabel>
                </names>
                <organism ncbiTaxId="0">
                    <names/>
                </organism>
            </interactor>
            <interactor id="284">
                <names>
                    <shortLabel>cxcl16</shortLabel>
                </names>
                <organism ncbiTaxId="0">
                    <names/>
                </organism>
            </interactor>
            <interactor id="285">
                <names>
                    <shortLabel>na</shortLabel>
                </names>
                <organism ncbiTaxId="0">
                    <names/>
                </organism>
            </interactor>
            <interactor id="286">
                <names>
                    <shortLabel>nat1</shortLabel>
                </names>
                <organism ncbiTaxId="0">
                    <names/>
                </organism>
            </interactor>
            <interactor id="287">
                <names>
                    <shortLabel>ces1</shortLabel>
                </names>
                <organism ncbiTaxId="0">
                    <names/>
                </organism>
            </interactor>
            <interactor id="288">
                <names>
                    <shortLabel>notch1</shortLabel>
                </names>
                <organism ncbiTaxId="0">
                    <names/>
                </organism>
            </interactor>
            <interactor id="289">
                <names>
                    <shortLabel>plek</shortLabel>
                </names>
                <organism ncbiTaxId="0">
                    <names/>
                </organism>
            </interactor>
            <interactor id="290">
                <names>
                    <shortLabel>hoxa1</shortLabel>
                </names>
                <organism ncbiTaxId="0">
                    <names/>
                </organism>
            </interactor>
            <interactor id="291">
                <names>
                    <shortLabel>lepr</shortLabel>
                </names>
                <organism ncbiTaxId="0">
                    <names/>
                </organism>
            </interactor>
            <interactor id="292">
                <names>
                    <shortLabel>bcr</shortLabel>
                </names>
                <organism ncbiTaxId="0">
                    <names/>
                </organism>
            </interactor>
            <interactor id="293">
                <names>
                    <shortLabel>hoxa9</shortLabel>
                </names>
                <organism ncbiTaxId="0">
                    <names/>
                </organism>
            </interactor>
            <interactor id="294">
                <names>
                    <shortLabel>hes1</shortLabel>
                </names>
                <organism ncbiTaxId="0">
                    <names/>
                </organism>
            </interactor>
            <interactor id="295">
                <names>
                    <shortLabel>ccr5</shortLabel>
                </names>
                <organism ncbiTaxId="0">
                    <names/>
                </organism>
            </interactor>
            <interactor id="296">
                <names>
                    <shortLabel>ccr4</shortLabel>
                </names>
                <organism ncbiTaxId="0">
                    <names/>
                </organism>
            </interactor>
            <interactor id="297">
                <names>
                    <shortLabel>ccr3</shortLabel>
                </names>
                <organism ncbiTaxId="0">
                    <names/>
                </organism>
            </interactor>
            <interactor id="298">
                <names>
                    <shortLabel>irf3</shortLabel>
                </names>
                <organism ncbiTaxId="0">
                    <names/>
                </organism>
            </interactor>
            <interactor id="299">
                <names>
                    <shortLabel>nedd4l</shortLabel>
                </names>
                <organism ncbiTaxId="0">
                    <names/>
                </organism>
            </interactor>
            <interactor id="300">
                <names>
                    <shortLabel>hes5</shortLabel>
                </names>
                <organism ncbiTaxId="0">
                    <names/>
                </organism>
            </interactor>
            <interactor id="301">
                <names>
                    <shortLabel>irf1</shortLabel>
                </names>
                <organism ncbiTaxId="0">
                    <names/>
                </organism>
            </interactor>
            <interactor id="302">
                <names>
                    <shortLabel>icam1</shortLabel>
                </names>
                <organism ncbiTaxId="0">
                    <names/>
                </organism>
            </interactor>
            <interactor id="303">
                <names>
                    <shortLabel>pkd1</shortLabel>
                </names>
                <organism ncbiTaxId="0">
                    <names/>
                </organism>
            </interactor>
            <interactor id="304">
                <names>
                    <shortLabel>emx2</shortLabel>
                </names>
                <organism ncbiTaxId="0">
                    <names/>
                </organism>
            </interactor>
            <interactor id="305">
                <names>
                    <shortLabel>hk2</shortLabel>
                </names>
                <organism ncbiTaxId="0">
                    <names/>
                </organism>
            </interactor>
            <interactor id="306">
                <names>
                    <shortLabel>dpysl2</shortLabel>
                </names>
                <organism ncbiTaxId="0">
                    <names/>
                </organism>
            </interactor>
            <interactor id="307">
                <names>
                    <shortLabel>irf7</shortLabel>
                </names>
                <organism ncbiTaxId="0">
                    <names/>
                </organism>
            </interactor>
            <interactor id="308">
                <names>
                    <shortLabel>irf8</shortLabel>
                </names>
                <organism ncbiTaxId="0">
                    <names/>
                </organism>
            </interactor>
            <interactor id="309">
                <names>
                    <shortLabel>mest</shortLabel>
                </names>
                <organism ncbiTaxId="0">
                    <names/>
                </organism>
            </interactor>
            <interactor id="310">
                <names>
                    <shortLabel>irf6</shortLabel>
                </names>
                <organism ncbiTaxId="0">
                    <names/>
                </organism>
            </interactor>
            <interactor id="311">
                <names>
                    <shortLabel>upk2</shortLabel>
                </names>
                <organism ncbiTaxId="0">
                    <names/>
                </organism>
            </interactor>
            <interactor id="312">
                <names>
                    <shortLabel>rarg</shortLabel>
                </names>
                <organism ncbiTaxId="0">
                    <names/>
                </organism>
            </interactor>
            <interactor id="313">
                <names>
                    <shortLabel>ikbkb</shortLabel>
                </names>
                <organism ncbiTaxId="0">
                    <names/>
                </organism>
            </interactor>
            <interactor id="314">
                <names>
                    <shortLabel>pkca</shortLabel>
                </names>
                <organism ncbiTaxId="0">
                    <names/>
                </organism>
            </interactor>
            <interactor id="315">
                <names>
                    <shortLabel>foxa1</shortLabel>
                </names>
                <organism ncbiTaxId="0">
                    <names/>
                </organism>
            </interactor>
            <interactor id="316">
                <names>
                    <shortLabel>lyn</shortLabel>
                </names>
                <organism ncbiTaxId="0">
                    <names/>
                </organism>
            </interactor>
            <interactor id="317">
                <names>
                    <shortLabel>onecut1</shortLabel>
                </names>
                <organism ncbiTaxId="0">
                    <names/>
                </organism>
            </interactor>
            <interactor id="318">
                <names>
                    <shortLabel>ski</shortLabel>
                </names>
                <organism ncbiTaxId="0">
                    <names/>
                </organism>
            </interactor>
            <interactor id="319">
                <names>
                    <shortLabel>wnt5a</shortLabel>
                </names>
                <organism ncbiTaxId="0">
                    <names/>
                </organism>
            </interactor>
            <interactor id="320">
                <names>
                    <shortLabel>1.13.11.17</shortLabel>
                </names>
                <organism ncbiTaxId="0">
                    <names/>
                </organism>
            </interactor>
            <interactor id="321">
                <names>
                    <shortLabel>pkb</shortLabel>
                </names>
                <organism ncbiTaxId="0">
                    <names/>
                </organism>
            </interactor>
            <interactor id="322">
                <names>
                    <shortLabel>tnfaip3</shortLabel>
                </names>
                <organism ncbiTaxId="0">
                    <names/>
                </organism>
            </interactor>
            <interactor id="323">
                <names>
                    <shortLabel>birc2</shortLabel>
                </names>
                <organism ncbiTaxId="0">
                    <names/>
                </organism>
            </interactor>
            <interactor id="324">
                <names>
                    <shortLabel>ppbp</shortLabel>
                </names>
                <organism ncbiTaxId="0">
                    <names/>
                </organism>
            </interactor>
            <interactor id="325">
                <names>
                    <shortLabel>birc3</shortLabel>
                </names>
                <organism ncbiTaxId="0">
                    <names/>
                </organism>
            </interactor>
            <interactor id="326">
                <names>
                    <shortLabel>egr1</shortLabel>
                </names>
                <organism ncbiTaxId="0">
                    <names/>
                </organism>
            </interactor>
            <interactor id="327">
                <names>
                    <shortLabel>il23a</shortLabel>
                </names>
                <organism ncbiTaxId="0">
                    <names/>
                </organism>
            </interactor>
            <interactor id="328">
                <names>
                    <shortLabel>gad1</shortLabel>
                </names>
                <organism ncbiTaxId="0">
                    <names/>
                </organism>
            </interactor>
            <interactor id="329">
                <names>
                    <shortLabel>rara</shortLabel>
                </names>
                <organism ncbiTaxId="0">
                    <names/>
                </organism>
            </interactor>
            <interactor id="330">
                <names>
                    <shortLabel>rarb</shortLabel>
                </names>
                <organism ncbiTaxId="0">
                    <names/>
                </organism>
            </interactor>
            <interactor id="331">
                <names>
                    <shortLabel>igf2r</shortLabel>
                </names>
                <organism ncbiTaxId="0">
                    <names/>
                </organism>
            </interactor>
            <interactor id="332">
                <names>
                    <shortLabel>pkc</shortLabel>
                </names>
                <organism ncbiTaxId="0">
                    <names/>
                </organism>
            </interactor>
            <interactor id="333">
                <names>
                    <shortLabel>cdon</shortLabel>
                </names>
                <organism ncbiTaxId="0">
                    <names/>
                </organism>
            </interactor>
            <interactor id="334">
                <names>
                    <shortLabel>tnfaip8</shortLabel>
                </names>
                <organism ncbiTaxId="0">
                    <names/>
                </organism>
            </interactor>
            <interactor id="335">
                <names>
                    <shortLabel>c5r1</shortLabel>
                </names>
                <organism ncbiTaxId="0">
                    <names/>
                </organism>
            </interactor>
            <interactor id="336">
                <names>
                    <shortLabel>grin1</shortLabel>
                </names>
                <organism ncbiTaxId="0">
                    <names/>
                </organism>
            </interactor>
            <interactor id="337">
                <names>
                    <shortLabel>tagln</shortLabel>
                </names>
                <organism ncbiTaxId="0">
                    <names/>
                </organism>
            </interactor>
            <interactor id="338">
                <names>
                    <shortLabel>sp1</shortLabel>
                </names>
                <organism ncbiTaxId="0">
                    <names/>
                </organism>
            </interactor>
            <interactor id="339">
                <names>
                    <shortLabel>actin</shortLabel>
                </names>
                <organism ncbiTaxId="0">
                    <names/>
                </organism>
            </interactor>
            <interactor id="340">
                <names>
                    <shortLabel>2.6.1.77</shortLabel>
                </names>
                <organism ncbiTaxId="0">
                    <names/>
                </organism>
            </interactor>
            <interactor id="341">
                <names>
                    <shortLabel>impa2</shortLabel>
                </names>
                <organism ncbiTaxId="0">
                    <names/>
                </organism>
            </interactor>
            <interactor id="342">
                <names>
                    <shortLabel>g6pd</shortLabel>
                </names>
                <organism ncbiTaxId="0">
                    <names/>
                </organism>
            </interactor>
            <interactor id="343">
                <names>
                    <shortLabel>glo1</shortLabel>
                </names>
                <organism ncbiTaxId="0">
                    <names/>
                </organism>
            </interactor>
            <interactor id="344">
                <names>
                    <shortLabel>alox12</shortLabel>
                </names>
                <organism ncbiTaxId="0">
                    <names/>
                </organism>
            </interactor>
            <interactor id="345">
                <names>
                    <shortLabel>cpt1b</shortLabel>
                </names>
                <organism ncbiTaxId="0">
                    <names/>
                </organism>
            </interactor>
            <interactor id="346">
                <names>
                    <shortLabel>alox15</shortLabel>
                </names>
                <organism ncbiTaxId="0">
                    <names/>
                </organism>
            </interactor>
            <interactor id="347">
                <names>
                    <shortLabel>rip</shortLabel>
                </names>
                <organism ncbiTaxId="0">
                    <names/>
                </organism>
            </interactor>
            <interactor id="348">
                <names>
                    <shortLabel>peg3</shortLabel>
                </names>
                <organism ncbiTaxId="0">
                    <names/>
                </organism>
            </interactor>
            <interactor id="349">
                <names>
                    <shortLabel>ucp2</shortLabel>
                </names>
                <organism ncbiTaxId="0">
                    <names/>
                </organism>
            </interactor>
            <interactor id="350">
                <names>
                    <shortLabel>ucp3</shortLabel>
                </names>
                <organism ncbiTaxId="0">
                    <names/>
                </organism>
            </interactor>
            <interactor id="351">
                <names>
                    <shortLabel>dgat2</shortLabel>
                </names>
                <organism ncbiTaxId="0">
                    <names/>
                </organism>
            </interactor>
            <interactor id="352">
                <names>
                    <shortLabel>tnfrsf6</shortLabel>
                </names>
                <organism ncbiTaxId="0">
                    <names/>
                </organism>
            </interactor>
            <interactor id="353">
                <names>
                    <shortLabel>il6st</shortLabel>
                </names>
                <organism ncbiTaxId="0">
                    <names/>
                </organism>
            </interactor>
            <interactor id="354">
                <names>
                    <shortLabel>tnfrsf5</shortLabel>
                </names>
                <organism ncbiTaxId="0">
                    <names/>
                </organism>
            </interactor>
            <interactor id="355">
                <names>
                    <shortLabel>dnah9</shortLabel>
                </names>
                <organism ncbiTaxId="0">
                    <names/>
                </organism>
            </interactor>
            <interactor id="356">
                <names>
                    <shortLabel>plau</shortLabel>
                </names>
                <organism ncbiTaxId="0">
                    <names/>
                </organism>
            </interactor>
            <interactor id="357">
                <names>
                    <shortLabel>ace</shortLabel>
                </names>
                <organism ncbiTaxId="0">
                    <names/>
                </organism>
            </interactor>
            <interactor id="358">
                <names>
                    <shortLabel>dgat1</shortLabel>
                </names>
                <organism ncbiTaxId="0">
                    <names/>
                </organism>
            </interactor>
            <interactor id="359">
                <names>
                    <shortLabel>rrbp1</shortLabel>
                </names>
                <organism ncbiTaxId="0">
                    <names/>
                </organism>
            </interactor>
            <interactor id="360">
                <names>
                    <shortLabel>sox2</shortLabel>
                </names>
                <organism ncbiTaxId="0">
                    <names/>
                </organism>
            </interactor>
            <interactor id="361">
                <names>
                    <shortLabel>tnfrsf1a</shortLabel>
                </names>
                <organism ncbiTaxId="0">
                    <names/>
                </organism>
            </interactor>
            <interactor id="362">
                <names>
                    <shortLabel>syt1</shortLabel>
                </names>
                <organism ncbiTaxId="0">
                    <names/>
                </organism>
            </interactor>
            <interactor id="363">
                <names>
                    <shortLabel>ikka</shortLabel>
                </names>
                <organism ncbiTaxId="0">
                    <names/>
                </organism>
            </interactor>
            <interactor id="364">
                <names>
                    <shortLabel>sox4</shortLabel>
                </names>
                <organism ncbiTaxId="0">
                    <names/>
                </organism>
            </interactor>
            <interactor id="365">
                <names>
                    <shortLabel>tnfsf10</shortLabel>
                </names>
                <organism ncbiTaxId="0">
                    <names/>
                </organism>
            </interactor>
            <interactor id="366">
                <names>
                    <shortLabel>tnfsf11</shortLabel>
                </names>
                <organism ncbiTaxId="0">
                    <names/>
                </organism>
            </interactor>
            <interactor id="367">
                <names>
                    <shortLabel>hsd3b1</shortLabel>
                </names>
                <organism ncbiTaxId="0">
                    <names/>
                </organism>
            </interactor>
            <interactor id="368">
                <names>
                    <shortLabel>hsd3b2</shortLabel>
                </names>
                <organism ncbiTaxId="0">
                    <names/>
                </organism>
            </interactor>
            <interactor id="369">
                <names>
                    <shortLabel>sox9</shortLabel>
                </names>
                <organism ncbiTaxId="0">
                    <names/>
                </organism>
            </interactor>
            <interactor id="370">
                <names>
                    <shortLabel>myc</shortLabel>
                </names>
                <organism ncbiTaxId="0">
                    <names/>
                </organism>
            </interactor>
            <interactor id="371">
                <names>
                    <shortLabel>xcl1</shortLabel>
                </names>
                <organism ncbiTaxId="0">
                    <names/>
                </organism>
            </interactor>
            <interactor id="372">
                <names>
                    <shortLabel>itk</shortLabel>
                </names>
                <organism ncbiTaxId="0">
                    <names/>
                </organism>
            </interactor>
            <interactor id="373">
                <names>
                    <shortLabel>lpl</shortLabel>
                </names>
                <organism ncbiTaxId="0">
                    <names/>
                </organism>
            </interactor>
            <interactor id="374">
                <names>
                    <shortLabel>qrsl1</shortLabel>
                </names>
                <organism ncbiTaxId="0">
                    <names/>
                </organism>
            </interactor>
            <interactor id="375">
                <names>
                    <shortLabel>hpx</shortLabel>
                </names>
                <organism ncbiTaxId="0">
                    <names/>
                </organism>
            </interactor>
            <interactor id="376">
                <names>
                    <shortLabel>elf5</shortLabel>
                </names>
                <organism ncbiTaxId="0">
                    <names/>
                </organism>
            </interactor>
            <interactor id="377">
                <names>
                    <shortLabel>fut2</shortLabel>
                </names>
                <organism ncbiTaxId="0">
                    <names/>
                </organism>
            </interactor>
            <interactor id="378">
                <names>
                    <shortLabel>uchl1</shortLabel>
                </names>
                <organism ncbiTaxId="0">
                    <names/>
                </organism>
            </interactor>
            <interactor id="379">
                <names>
                    <shortLabel>sirt1</shortLabel>
                </names>
                <organism ncbiTaxId="0">
                    <names/>
                </organism>
            </interactor>
            <interactor id="380">
                <names>
                    <shortLabel>fut1</shortLabel>
                </names>
                <organism ncbiTaxId="0">
                    <names/>
                </organism>
            </interactor>
            <interactor id="381">
                <names>
                    <shortLabel>itgam</shortLabel>
                </names>
                <organism ncbiTaxId="0">
                    <names/>
                </organism>
            </interactor>
            <interactor id="382">
                <names>
                    <shortLabel>nkx2-5</shortLabel>
                </names>
                <organism ncbiTaxId="0">
                    <names/>
                </organism>
            </interactor>
            <interactor id="383">
                <names>
                    <shortLabel>fut4</shortLabel>
                </names>
                <organism ncbiTaxId="0">
                    <names/>
                </organism>
            </interactor>
            <interactor id="384">
                <names>
                    <shortLabel>sirt3</shortLabel>
                </names>
                <organism ncbiTaxId="0">
                    <names/>
                </organism>
            </interactor>
            <interactor id="385">
                <names>
                    <shortLabel>fut3</shortLabel>
                </names>
                <organism ncbiTaxId="0">
                    <names/>
                </organism>
            </interactor>
            <interactor id="386">
                <names>
                    <shortLabel>rage</shortLabel>
                </names>
                <organism ncbiTaxId="0">
                    <names/>
                </organism>
            </interactor>
            <interactor id="387">
                <names>
                    <shortLabel>socs3</shortLabel>
                </names>
                <organism ncbiTaxId="0">
                    <names/>
                </organism>
            </interactor>
            <interactor id="388">
                <names>
                    <shortLabel>icr1</shortLabel>
                </names>
                <organism ncbiTaxId="0">
                    <names/>
                </organism>
            </interactor>
            <interactor id="389">
                <names>
                    <shortLabel>socs1</shortLabel>
                </names>
                <organism ncbiTaxId="0">
                    <names/>
                </organism>
            </interactor>
            <interactor id="390">
                <names>
                    <shortLabel>pdcd1lg1</shortLabel>
                </names>
                <organism ncbiTaxId="0">
                    <names/>
                </organism>
            </interactor>
            <interactor id="391">
                <names>
                    <shortLabel>fut5</shortLabel>
                </names>
                <organism ncbiTaxId="0">
                    <names/>
                </organism>
            </interactor>
            <interactor id="392">
                <names>
                    <shortLabel>znf198</shortLabel>
                </names>
                <organism ncbiTaxId="0">
                    <names/>
                </organism>
            </interactor>
            <interactor id="393">
                <names>
                    <shortLabel>pkp1</shortLabel>
                </names>
                <organism ncbiTaxId="0">
                    <names/>
                </organism>
            </interactor>
            <interactor id="394">
                <names>
                    <shortLabel>wisp1</shortLabel>
                </names>
                <organism ncbiTaxId="0">
                    <names/>
                </organism>
            </interactor>
            <interactor id="395">
                <names>
                    <shortLabel>ptges</shortLabel>
                </names>
                <organism ncbiTaxId="0">
                    <names/>
                </organism>
            </interactor>
            <interactor id="396">
                <names>
                    <shortLabel>gli</shortLabel>
                </names>
                <organism ncbiTaxId="0">
                    <names/>
                </organism>
            </interactor>
            <interactor id="397">
                <names>
                    <shortLabel>hnf4a</shortLabel>
                </names>
                <organism ncbiTaxId="0">
                    <names/>
                </organism>
            </interactor>
            <interactor id="398">
                <names>
                    <shortLabel>dlk1</shortLabel>
                </names>
                <organism ncbiTaxId="0">
                    <names/>
                </organism>
            </interactor>
            <interactor id="399">
                <names>
                    <shortLabel>fyn</shortLabel>
                </names>
                <organism ncbiTaxId="0">
                    <names/>
                </organism>
            </interactor>
            <interactor id="400">
                <names>
                    <shortLabel>dkk1</shortLabel>
                </names>
                <organism ncbiTaxId="0">
                    <names/>
                </organism>
            </interactor>
            <interactor id="401">
                <names>
                    <shortLabel>il1rap</shortLabel>
                </names>
                <organism ncbiTaxId="0">
                    <names/>
                </organism>
            </interactor>
            <interactor id="402">
                <names>
                    <shortLabel>dkk3</shortLabel>
                </names>
                <organism ncbiTaxId="0">
                    <names/>
                </organism>
            </interactor>
            <interactor id="403">
                <names>
                    <shortLabel>eif4e</shortLabel>
                </names>
                <organism ncbiTaxId="0">
                    <names/>
                </organism>
            </interactor>
            <interactor id="404">
                <names>
                    <shortLabel>wit-1</shortLabel>
                </names>
                <organism ncbiTaxId="0">
                    <names/>
                </organism>
            </interactor>
            <interactor id="405">
                <names>
                    <shortLabel>l1cam</shortLabel>
                </names>
                <organism ncbiTaxId="0">
                    <names/>
                </organism>
            </interactor>
            <interactor id="406">
                <names>
                    <shortLabel>kiaa1210</shortLabel>
                </names>
                <organism ncbiTaxId="0">
                    <names/>
                </organism>
            </interactor>
            <interactor id="407">
                <names>
                    <shortLabel>ifng</shortLabel>
                </names>
                <organism ncbiTaxId="0">
                    <names/>
                </organism>
            </interactor>
            <interactor id="408">
                <names>
                    <shortLabel>f12</shortLabel>
                </names>
                <organism ncbiTaxId="0">
                    <names/>
                </organism>
            </interactor>
            <interactor id="409">
                <names>
                    <shortLabel>f11</shortLabel>
                </names>
                <organism ncbiTaxId="0">
                    <names/>
                </organism>
            </interactor>
            <interactor id="410">
                <names>
                    <shortLabel>frap1</shortLabel>
                </names>
                <organism ncbiTaxId="0">
                    <names/>
                </organism>
            </interactor>
            <interactor id="411">
                <names>
                    <shortLabel>dll1</shortLabel>
                </names>
                <organism ncbiTaxId="0">
                    <names/>
                </organism>
            </interactor>
            <interactor id="412">
                <names>
                    <shortLabel>upk1a</shortLabel>
                </names>
                <organism ncbiTaxId="0">
                    <names/>
                </organism>
            </interactor>
            <interactor id="413">
                <names>
                    <shortLabel>htr2a</shortLabel>
                </names>
                <organism ncbiTaxId="0">
                    <names/>
                </organism>
            </interactor>
            <interactor id="414">
                <names>
                    <shortLabel>syk</shortLabel>
                </names>
                <organism ncbiTaxId="0">
                    <names/>
                </organism>
            </interactor>
            <interactor id="415">
                <names>
                    <shortLabel>il1b</shortLabel>
                </names>
                <organism ncbiTaxId="0">
                    <names/>
                </organism>
            </interactor>
            <interactor id="416">
                <names>
                    <shortLabel>hcrt</shortLabel>
                </names>
                <organism ncbiTaxId="0">
                    <names/>
                </organism>
            </interactor>
            <interactor id="417">
                <names>
                    <shortLabel>il1a</shortLabel>
                </names>
                <organism ncbiTaxId="0">
                    <names/>
                </organism>
            </interactor>
            <interactor id="418">
                <names>
                    <shortLabel>ncr2</shortLabel>
                </names>
                <organism ncbiTaxId="0">
                    <names/>
                </organism>
            </interactor>
            <interactor id="419">
                <names>
                    <shortLabel>psen2</shortLabel>
                </names>
                <organism ncbiTaxId="0">
                    <names/>
                </organism>
            </interactor>
            <interactor id="420">
                <names>
                    <shortLabel>ncr1</shortLabel>
                </names>
                <organism ncbiTaxId="0">
                    <names/>
                </organism>
            </interactor>
            <interactor id="421">
                <names>
                    <shortLabel>psen1</shortLabel>
                </names>
                <organism ncbiTaxId="0">
                    <names/>
                </organism>
            </interactor>
            <interactor id="422">
                <names>
                    <shortLabel>ncr3</shortLabel>
                </names>
                <organism ncbiTaxId="0">
                    <names/>
                </organism>
            </interactor>
            <interactor id="423">
                <names>
                    <shortLabel>ifi27</shortLabel>
                </names>
                <organism ncbiTaxId="0">
                    <names/>
                </organism>
            </interactor>
            <interactor id="424">
                <names>
                    <shortLabel>psfl</shortLabel>
                </names>
                <organism ncbiTaxId="0">
                    <names/>
                </organism>
            </interactor>
            <interactor id="425">
                <names>
                    <shortLabel>cyp2c9</shortLabel>
                </names>
                <organism ncbiTaxId="0">
                    <names/>
                </organism>
            </interactor>
            <interactor id="426">
                <names>
                    <shortLabel>il13</shortLabel>
                </names>
                <organism ncbiTaxId="0">
                    <names/>
                </organism>
            </interactor>
            <interactor id="427">
                <names>
                    <shortLabel>lsp1</shortLabel>
                </names>
                <organism ncbiTaxId="0">
                    <names/>
                </organism>
            </interactor>
            <interactor id="428">
                <names>
                    <shortLabel>il15</shortLabel>
                </names>
                <organism ncbiTaxId="0">
                    <names/>
                </organism>
            </interactor>
            <interactor id="429">
                <names>
                    <shortLabel>mapk14</shortLabel>
                </names>
                <organism ncbiTaxId="0">
                    <names/>
                </organism>
            </interactor>
            <interactor id="430">
                <names>
                    <shortLabel>il10</shortLabel>
                </names>
                <organism ncbiTaxId="0">
                    <names/>
                </organism>
            </interactor>
            <interactor id="431">
                <names>
                    <shortLabel>jak2</shortLabel>
                </names>
                <organism ncbiTaxId="0">
                    <names/>
                </organism>
            </interactor>
            <interactor id="432">
                <names>
                    <shortLabel>map3k5</shortLabel>
                </names>
                <organism ncbiTaxId="0">
                    <names/>
                </organism>
            </interactor>
            <interactor id="433">
                <names>
                    <shortLabel>cnp</shortLabel>
                </names>
                <organism ncbiTaxId="0">
                    <names/>
                </organism>
            </interactor>
            <interactor id="434">
                <names>
                    <shortLabel>lrp6</shortLabel>
                </names>
                <organism ncbiTaxId="0">
                    <names/>
                </organism>
            </interactor>
            <interactor id="435">
                <names>
                    <shortLabel>jun</shortLabel>
                </names>
                <organism ncbiTaxId="0">
                    <names/>
                </organism>
            </interactor>
            <interactor id="436">
                <names>
                    <shortLabel>itgb3</shortLabel>
                </names>
                <organism ncbiTaxId="0">
                    <names/>
                </organism>
            </interactor>
            <interactor id="437">
                <names>
                    <shortLabel>map3k7</shortLabel>
                </names>
                <organism ncbiTaxId="0">
                    <names/>
                </organism>
            </interactor>
            <interactor id="438">
                <names>
                    <shortLabel>itgb2</shortLabel>
                </names>
                <organism ncbiTaxId="0">
                    <names/>
                </organism>
            </interactor>
            <interactor id="439">
                <names>
                    <shortLabel>jak1</shortLabel>
                </names>
                <organism ncbiTaxId="0">
                    <names/>
                </organism>
            </interactor>
            <interactor id="440">
                <names>
                    <shortLabel>il16</shortLabel>
                </names>
                <organism ncbiTaxId="0">
                    <names/>
                </organism>
            </interactor>
            <interactor id="441">
                <names>
                    <shortLabel>il17</shortLabel>
                </names>
                <organism ncbiTaxId="0">
                    <names/>
                </organism>
            </interactor>
            <interactor id="442">
                <names>
                    <shortLabel>il18</shortLabel>
                </names>
                <organism ncbiTaxId="0">
                    <names/>
                </organism>
            </interactor>
            <interactor id="443">
                <names>
                    <shortLabel>lrp5</shortLabel>
                </names>
                <organism ncbiTaxId="0">
                    <names/>
                </organism>
            </interactor>
            <interactor id="444">
                <names>
                    <shortLabel>htr3a</shortLabel>
                </names>
                <organism ncbiTaxId="0">
                    <names/>
                </organism>
            </interactor>
            <interactor id="445">
                <names>
                    <shortLabel>ccl4</shortLabel>
                </names>
                <organism ncbiTaxId="0">
                    <names/>
                </organism>
            </interactor>
            <interactor id="446">
                <names>
                    <shortLabel>ccl5</shortLabel>
                </names>
                <organism ncbiTaxId="0">
                    <names/>
                </organism>
            </interactor>
            <interactor id="447">
                <names>
                    <shortLabel>gtf2i</shortLabel>
                </names>
                <organism ncbiTaxId="0">
                    <names/>
                </organism>
            </interactor>
            <interactor id="448">
                <names>
                    <shortLabel>ttr</shortLabel>
                </names>
                <organism ncbiTaxId="0">
                    <names/>
                </organism>
            </interactor>
            <interactor id="449">
                <names>
                    <shortLabel>ccl7</shortLabel>
                </names>
                <organism ncbiTaxId="0">
                    <names/>
                </organism>
            </interactor>
            <interactor id="450">
                <names>
                    <shortLabel>upk3a</shortLabel>
                </names>
                <organism ncbiTaxId="0">
                    <names/>
                </organism>
            </interactor>
            <interactor id="451">
                <names>
                    <shortLabel>ccl8</shortLabel>
                </names>
                <organism ncbiTaxId="0">
                    <names/>
                </organism>
            </interactor>
            <interactor id="452">
                <names>
                    <shortLabel>nptxr</shortLabel>
                </names>
                <organism ncbiTaxId="0">
                    <names/>
                </organism>
            </interactor>
            <interactor id="453">
                <names>
                    <shortLabel>eif2a</shortLabel>
                </names>
                <organism ncbiTaxId="0">
                    <names/>
                </organism>
            </interactor>
            <interactor id="454">
                <names>
                    <shortLabel>prkag2</shortLabel>
                </names>
                <organism ncbiTaxId="0">
                    <names/>
                </organism>
            </interactor>
            <interactor id="455">
                <names>
                    <shortLabel>rps6ka5</shortLabel>
                </names>
                <organism ncbiTaxId="0">
                    <names/>
                </organism>
            </interactor>
            <interactor id="456">
                <names>
                    <shortLabel>ccl2</shortLabel>
                </names>
                <organism ncbiTaxId="0">
                    <names/>
                </organism>
            </interactor>
            <interactor id="457">
                <names>
                    <shortLabel>cyp2b6</shortLabel>
                </names>
                <organism ncbiTaxId="0">
                    <names/>
                </organism>
            </interactor>
            <interactor id="458">
                <names>
                    <shortLabel>ccl3</shortLabel>
                </names>
                <organism ncbiTaxId="0">
                    <names/>
                </organism>
            </interactor>
            <interactor id="459">
                <names>
                    <shortLabel>comt</shortLabel>
                </names>
                <organism ncbiTaxId="0">
                    <names/>
                </organism>
            </interactor>
            <interactor id="460">
                <names>
                    <shortLabel>irak1</shortLabel>
                </names>
                <organism ncbiTaxId="0">
                    <names/>
                </organism>
            </interactor>
            <interactor id="461">
                <names>
                    <shortLabel>pik3ca</shortLabel>
                </names>
                <organism ncbiTaxId="0">
                    <names/>
                </organism>
            </interactor>
            <interactor id="462">
                <names>
                    <shortLabel>cx3cl1</shortLabel>
                </names>
                <organism ncbiTaxId="0">
                    <names/>
                </organism>
            </interactor>
            <interactor id="463">
                <names>
                    <shortLabel>nrg1</shortLabel>
                </names>
                <organism ncbiTaxId="0">
                    <names/>
                </organism>
            </interactor>
            <interactor id="464">
                <names>
                    <shortLabel>bdnf</shortLabel>
                </names>
                <organism ncbiTaxId="0">
                    <names/>
                </organism>
            </interactor>
            <interactor id="465">
                <names>
                    <shortLabel>pen2</shortLabel>
                </names>
                <organism ncbiTaxId="0">
                    <names/>
                </organism>
            </interactor>
            <interactor id="466">
                <names>
                    <shortLabel>nf-kappab</shortLabel>
                </names>
                <organism ncbiTaxId="0">
                    <names/>
                </organism>
            </interactor>
            <interactor id="467">
                <names>
                    <shortLabel>map3k10</shortLabel>
                </names>
                <organism ncbiTaxId="0">
                    <names/>
                </organism>
            </interactor>
            <interactor id="468">
                <names>
                    <shortLabel>cryab</shortLabel>
                </names>
                <organism ncbiTaxId="0">
                    <names/>
                </organism>
            </interactor>
            <interactor id="469">
                <names>
                    <shortLabel>map2k4</shortLabel>
                </names>
                <organism ncbiTaxId="0">
                    <names/>
                </organism>
            </interactor>
            <interactor id="470">
                <names>
                    <shortLabel>map2k1</shortLabel>
                </names>
                <organism ncbiTaxId="0">
                    <names/>
                </organism>
            </interactor>
            <interactor id="471">
                <names>
                    <shortLabel>cd8a</shortLabel>
                </names>
                <organism ncbiTaxId="0">
                    <names/>
                </organism>
            </interactor>
            <interactor id="472">
                <names>
                    <shortLabel>hmox1</shortLabel>
                </names>
                <organism ncbiTaxId="0">
                    <names/>
                </organism>
            </interactor>
            <interactor id="473">
                <names>
                    <shortLabel>sst</shortLabel>
                </names>
                <organism ncbiTaxId="0">
                    <names/>
                </organism>
            </interactor>
            <interactor id="474">
                <names>
                    <shortLabel>mip1a</shortLabel>
                </names>
                <organism ncbiTaxId="0">
                    <names/>
                </organism>
            </interactor>
            <interactor id="475">
                <names>
                    <shortLabel>rela</shortLabel>
                </names>
                <organism ncbiTaxId="0">
                    <names/>
                </organism>
            </interactor>
            <interactor id="476">
                <names>
                    <shortLabel>apoc3</shortLabel>
                </names>
                <organism ncbiTaxId="0">
                    <names/>
                </organism>
            </interactor>
            <interactor id="477">
                <names>
                    <shortLabel>cyp3a5</shortLabel>
                </names>
                <organism ncbiTaxId="0">
                    <names/>
                </organism>
            </interactor>
            <interactor id="478">
                <names>
                    <shortLabel>tnf</shortLabel>
                </names>
                <organism ncbiTaxId="0">
                    <names/>
                </organism>
            </interactor>
            <interactor id="479">
                <names>
                    <shortLabel>mss</shortLabel>
                </names>
                <organism ncbiTaxId="0">
                    <names/>
                </organism>
            </interactor>
            <interactor id="480">
                <names>
                    <shortLabel>cr1</shortLabel>
                </names>
                <organism ncbiTaxId="0">
                    <names/>
                </organism>
            </interactor>
            <interactor id="481">
                <names>
                    <shortLabel>cr2</shortLabel>
                </names>
                <organism ncbiTaxId="0">
                    <names/>
                </organism>
            </interactor>
            <interactor id="482">
                <names>
                    <shortLabel>sparc</shortLabel>
                </names>
                <organism ncbiTaxId="0">
                    <names/>
                </organism>
            </interactor>
            <interactor id="483">
                <names>
                    <shortLabel>msp</shortLabel>
                </names>
                <organism ncbiTaxId="0">
                    <names/>
                </organism>
            </interactor>
            <interactor id="484">
                <names>
                    <shortLabel>krt14</shortLabel>
                </names>
                <organism ncbiTaxId="0">
                    <names/>
                </organism>
            </interactor>
            <interactor id="485">
                <names>
                    <shortLabel>rad51ap1</shortLabel>
                </names>
                <organism ncbiTaxId="0">
                    <names/>
                </organism>
            </interactor>
            <interactor id="486">
                <names>
                    <shortLabel>pik3c3</shortLabel>
                </names>
                <organism ncbiTaxId="0">
                    <names/>
                </organism>
            </interactor>
            <interactor id="487">
                <names>
                    <shortLabel>slc2a5</shortLabel>
                </names>
                <organism ncbiTaxId="0">
                    <names/>
                </organism>
            </interactor>
            <interactor id="488">
                <names>
                    <shortLabel>foxo1a</shortLabel>
                </names>
                <organism ncbiTaxId="0">
                    <names/>
                </organism>
            </interactor>
            <interactor id="489">
                <names>
                    <shortLabel>slc2a4</shortLabel>
                </names>
                <organism ncbiTaxId="0">
                    <names/>
                </organism>
            </interactor>
            <interactor id="490">
                <names>
                    <shortLabel>slc2a2</shortLabel>
                </names>
                <organism ncbiTaxId="0">
                    <names/>
                </organism>
            </interactor>
            <interactor id="491">
                <names>
                    <shortLabel>hsd11b1</shortLabel>
                </names>
                <organism ncbiTaxId="0">
                    <names/>
                </organism>
            </interactor>
            <interactor id="492">
                <names>
                    <shortLabel>fto</shortLabel>
                </names>
                <organism ncbiTaxId="0">
                    <names/>
                </organism>
            </interactor>
            <interactor id="493">
                <names>
                    <shortLabel>sts</shortLabel>
                </names>
                <organism ncbiTaxId="0">
                    <names/>
                </organism>
            </interactor>
            <interactor id="494">
                <names>
                    <shortLabel>lta</shortLabel>
                </names>
                <organism ncbiTaxId="0">
                    <names/>
                </organism>
            </interactor>
            <interactor id="495">
                <names>
                    <shortLabel>pkib</shortLabel>
                </names>
                <organism ncbiTaxId="0">
                    <names/>
                </organism>
            </interactor>
            <interactor id="496">
                <names>
                    <shortLabel>osm</shortLabel>
                </names>
                <organism ncbiTaxId="0">
                    <names/>
                </organism>
            </interactor>
            <interactor id="497">
                <names>
                    <shortLabel>ptk7</shortLabel>
                </names>
                <organism ncbiTaxId="0">
                    <names/>
                </organism>
            </interactor>
            <interactor id="498">
                <names>
                    <shortLabel>padi4</shortLabel>
                </names>
                <organism ncbiTaxId="0">
                    <names/>
                </organism>
            </interactor>
            <interactor id="499">
                <names>
                    <shortLabel>epo</shortLabel>
                </names>
                <organism ncbiTaxId="0">
                    <names/>
                </organism>
            </interactor>
            <interactor id="500">
                <names>
                    <shortLabel>gata4</shortLabel>
                </names>
                <organism ncbiTaxId="0">
                    <names/>
                </organism>
            </interactor>
            <interactor id="501">
                <names>
                    <shortLabel>synj1</shortLabel>
                </names>
                <organism ncbiTaxId="0">
                    <names/>
                </organism>
            </interactor>
            <interactor id="502">
                <names>
                    <shortLabel>igfbp3</shortLabel>
                </names>
                <organism ncbiTaxId="0">
                    <names/>
                </organism>
            </interactor>
            <interactor id="503">
                <names>
                    <shortLabel>igfbp1</shortLabel>
                </names>
                <organism ncbiTaxId="0">
                    <names/>
                </organism>
            </interactor>
            <interactor id="504">
                <names>
                    <shortLabel>nos2a</shortLabel>
                </names>
                <organism ncbiTaxId="0">
                    <names/>
                </organism>
            </interactor>
            <interactor id="505">
                <names>
                    <shortLabel>sdf1</shortLabel>
                </names>
                <organism ncbiTaxId="0">
                    <names/>
                </organism>
            </interactor>
            <interactor id="506">
                <names>
                    <shortLabel>ampd1</shortLabel>
                </names>
                <organism ncbiTaxId="0">
                    <names/>
                </organism>
            </interactor>
            <interactor id="507">
                <names>
                    <shortLabel>traf2</shortLabel>
                </names>
                <organism ncbiTaxId="0">
                    <names/>
                </organism>
            </interactor>
            <interactor id="508">
                <names>
                    <shortLabel>traf1</shortLabel>
                </names>
                <organism ncbiTaxId="0">
                    <names/>
                </organism>
            </interactor>
            <interactor id="509">
                <names>
                    <shortLabel>ifit5</shortLabel>
                </names>
                <organism ncbiTaxId="0">
                    <names/>
                </organism>
            </interactor>
            <interactor id="510">
                <names>
                    <shortLabel>traf6</shortLabel>
                </names>
                <organism ncbiTaxId="0">
                    <names/>
                </organism>
            </interactor>
            <interactor id="511">
                <names>
                    <shortLabel>ifit1</shortLabel>
                </names>
                <organism ncbiTaxId="0">
                    <names/>
                </organism>
            </interactor>
            <interactor id="512">
                <names>
                    <shortLabel>cdk4</shortLabel>
                </names>
                <organism ncbiTaxId="0">
                    <names/>
                </organism>
            </interactor>
            <interactor id="513">
                <names>
                    <shortLabel>dnmt3a</shortLabel>
                </names>
                <organism ncbiTaxId="0">
                    <names/>
                </organism>
            </interactor>
            <interactor id="514">
                <names>
                    <shortLabel>nr0b2</shortLabel>
                </names>
                <organism ncbiTaxId="0">
                    <names/>
                </organism>
            </interactor>
            <interactor id="515">
                <names>
                    <shortLabel>ifit2</shortLabel>
                </names>
                <organism ncbiTaxId="0">
                    <names/>
                </organism>
            </interactor>
            <interactor id="516">
                <names>
                    <shortLabel>ifit3</shortLabel>
                </names>
                <organism ncbiTaxId="0">
                    <names/>
                </organism>
            </interactor>
            <interactor id="517">
                <names>
                    <shortLabel>mip3a</shortLabel>
                </names>
                <organism ncbiTaxId="0">
                    <names/>
                </organism>
            </interactor>
            <interactor id="518">
                <names>
                    <shortLabel>cd80</shortLabel>
                </names>
                <organism ncbiTaxId="0">
                    <names/>
                </organism>
            </interactor>
            <interactor id="519">
                <names>
                    <shortLabel>jag1</shortLabel>
                </names>
                <organism ncbiTaxId="0">
                    <names/>
                </organism>
            </interactor>
            <interactor id="520">
                <names>
                    <shortLabel>cd83</shortLabel>
                </names>
                <organism ncbiTaxId="0">
                    <names/>
                </organism>
            </interactor>
            <interactor id="521">
                <names>
                    <shortLabel>apoa1</shortLabel>
                </names>
                <organism ncbiTaxId="0">
                    <names/>
                </organism>
            </interactor>
            <interactor id="522">
                <names>
                    <shortLabel>jag2</shortLabel>
                </names>
                <organism ncbiTaxId="0">
                    <names/>
                </organism>
            </interactor>
            <interactor id="523">
                <names>
                    <shortLabel>crh</shortLabel>
                </names>
                <organism ncbiTaxId="0">
                    <names/>
                </organism>
            </interactor>
            <interactor id="524">
                <names>
                    <shortLabel>cd86</shortLabel>
                </names>
                <organism ncbiTaxId="0">
                    <names/>
                </organism>
            </interactor>
            <interactor id="525">
                <names>
                    <shortLabel>wnt2b</shortLabel>
                </names>
                <organism ncbiTaxId="0">
                    <names/>
                </organism>
            </interactor>
            <interactor id="526">
                <names>
                    <shortLabel>hla-drb4</shortLabel>
                </names>
                <organism ncbiTaxId="0">
                    <names/>
                </organism>
            </interactor>
            <interactor id="527">
                <names>
                    <shortLabel>crp</shortLabel>
                </names>
                <organism ncbiTaxId="0">
                    <names/>
                </organism>
            </interactor>
            <interactor id="528">
                <names>
                    <shortLabel>cd4</shortLabel>
                </names>
                <organism ncbiTaxId="0">
                    <names/>
                </organism>
            </interactor>
            <interactor id="529">
                <names>
                    <shortLabel>tbx20</shortLabel>
                </names>
                <organism ncbiTaxId="0">
                    <names/>
                </organism>
            </interactor>
            <interactor id="530">
                <names>
                    <shortLabel>cxcr3</shortLabel>
                </names>
                <organism ncbiTaxId="0">
                    <names/>
                </organism>
            </interactor>
            <interactor id="531">
                <names>
                    <shortLabel>gstp1</shortLabel>
                </names>
                <organism ncbiTaxId="0">
                    <names/>
                </organism>
            </interactor>
            <interactor id="532">
                <names>
                    <shortLabel>cse</shortLabel>
                </names>
                <organism ncbiTaxId="0">
                    <names/>
                </organism>
            </interactor>
            <interactor id="533">
                <names>
                    <shortLabel>alox5ap</shortLabel>
                </names>
                <organism ncbiTaxId="0">
                    <names/>
                </organism>
            </interactor>
            <interactor id="534">
                <names>
                    <shortLabel>nr4a1</shortLabel>
                </names>
                <organism ncbiTaxId="0">
                    <names/>
                </organism>
            </interactor>
            <interactor id="535">
                <names>
                    <shortLabel>cxcr4</shortLabel>
                </names>
                <organism ncbiTaxId="0">
                    <names/>
                </organism>
            </interactor>
            <interactor id="536">
                <names>
                    <shortLabel>ncam1</shortLabel>
                </names>
                <organism ncbiTaxId="0">
                    <names/>
                </organism>
            </interactor>
            <interactor id="537">
                <names>
                    <shortLabel>kcnq2</shortLabel>
                </names>
                <organism ncbiTaxId="0">
                    <names/>
                </organism>
            </interactor>
            <interactor id="538">
                <names>
                    <shortLabel>csk</shortLabel>
                </names>
                <organism ncbiTaxId="0">
                    <names/>
                </organism>
            </interactor>
            <interactor id="539">
                <names>
                    <shortLabel>vav1</shortLabel>
                </names>
                <organism ncbiTaxId="0">
                    <names/>
                </organism>
            </interactor>
            <interactor id="540">
                <names>
                    <shortLabel>hey1</shortLabel>
                </names>
                <organism ncbiTaxId="0">
                    <names/>
                </organism>
            </interactor>
            <interactor id="541">
                <names>
                    <shortLabel>hey2</shortLabel>
                </names>
                <organism ncbiTaxId="0">
                    <names/>
                </organism>
            </interactor>
            <interactor id="542">
                <names>
                    <shortLabel>drd3</shortLabel>
                </names>
                <organism ncbiTaxId="0">
                    <names/>
                </organism>
            </interactor>
            <interactor id="543">
                <names>
                    <shortLabel>stat1</shortLabel>
                </names>
                <organism ncbiTaxId="0">
                    <names/>
                </organism>
            </interactor>
            <interactor id="544">
                <names>
                    <shortLabel>drd2</shortLabel>
                </names>
                <organism ncbiTaxId="0">
                    <names/>
                </organism>
            </interactor>
            <interactor id="545">
                <names>
                    <shortLabel>slc22a4</shortLabel>
                </names>
                <organism ncbiTaxId="0">
                    <names/>
                </organism>
            </interactor>
            <interactor id="546">
                <names>
                    <shortLabel>stat3</shortLabel>
                </names>
                <organism ncbiTaxId="0">
                    <names/>
                </organism>
            </interactor>
            <interactor id="547">
                <names>
                    <shortLabel>pcsk1</shortLabel>
                </names>
                <organism ncbiTaxId="0">
                    <names/>
                </organism>
            </interactor>
            <interactor id="548">
                <names>
                    <shortLabel>snrpn</shortLabel>
                </names>
                <organism ncbiTaxId="0">
                    <names/>
                </organism>
            </interactor>
            <interactor id="549">
                <names>
                    <shortLabel>drd1</shortLabel>
                </names>
                <organism ncbiTaxId="0">
                    <names/>
                </organism>
            </interactor>
            <interactor id="550">
                <names>
                    <shortLabel>grin2a</shortLabel>
                </names>
                <organism ncbiTaxId="0">
                    <names/>
                </organism>
            </interactor>
            <interactor id="551">
                <names>
                    <shortLabel>gnaz</shortLabel>
                </names>
                <organism ncbiTaxId="0">
                    <names/>
                </organism>
            </interactor>
            <interactor id="552">
                <names>
                    <shortLabel>gas1</shortLabel>
                </names>
                <organism ncbiTaxId="0">
                    <names/>
                </organism>
            </interactor>
            <interactor id="553">
                <names>
                    <shortLabel>cd3z</shortLabel>
                </names>
                <organism ncbiTaxId="0">
                    <names/>
                </organism>
            </interactor>
            <interactor id="554">
                <names>
                    <shortLabel>fli1</shortLabel>
                </names>
                <organism ncbiTaxId="0">
                    <names/>
                </organism>
            </interactor>
            <interactor id="555">
                <names>
                    <shortLabel>foxl1</shortLabel>
                </names>
                <organism ncbiTaxId="0">
                    <names/>
                </organism>
            </interactor>
            <interactor id="556">
                <names>
                    <shortLabel>pgam1</shortLabel>
                </names>
                <organism ncbiTaxId="0">
                    <names/>
                </organism>
            </interactor>
            <interactor id="557">
                <names>
                    <shortLabel>cyp19a1</shortLabel>
                </names>
                <organism ncbiTaxId="0">
                    <names/>
                </organism>
            </interactor>
            <interactor id="558">
                <names>
                    <shortLabel>prkaa2</shortLabel>
                </names>
                <organism ncbiTaxId="0">
                    <names/>
                </organism>
            </interactor>
            <interactor id="559">
                <names>
                    <shortLabel>prkaa1</shortLabel>
                </names>
                <organism ncbiTaxId="0">
                    <names/>
                </organism>
            </interactor>
            <interactor id="560">
                <names>
                    <shortLabel>bcar1</shortLabel>
                </names>
                <organism ncbiTaxId="0">
                    <names/>
                </organism>
            </interactor>
            <interactor id="561">
                <names>
                    <shortLabel>gipr</shortLabel>
                </names>
                <organism ncbiTaxId="0">
                    <names/>
                </organism>
            </interactor>
            <interactor id="562">
                <names>
                    <shortLabel>soat1</shortLabel>
                </names>
                <organism ncbiTaxId="0">
                    <names/>
                </organism>
            </interactor>
            <interactor id="563">
                <names>
                    <shortLabel>chek1</shortLabel>
                </names>
                <organism ncbiTaxId="0">
                    <names/>
                </organism>
            </interactor>
            <interactor id="564">
                <names>
                    <shortLabel>gnas</shortLabel>
                </names>
                <organism ncbiTaxId="0">
                    <names/>
                </organism>
            </interactor>
            <interactor id="565">
                <names>
                    <shortLabel>spock</shortLabel>
                </names>
                <organism ncbiTaxId="0">
                    <names/>
                </organism>
            </interactor>
            <interactor id="566">
                <names>
                    <shortLabel>ing1</shortLabel>
                </names>
                <organism ncbiTaxId="0">
                    <names/>
                </organism>
            </interactor>
            <interactor id="567">
                <names>
                    <shortLabel>cyp21a2</shortLabel>
                </names>
                <organism ncbiTaxId="0">
                    <names/>
                </organism>
            </interactor>
            <interactor id="568">
                <names>
                    <shortLabel>tnpo1</shortLabel>
                </names>
                <organism ncbiTaxId="0">
                    <names/>
                </organism>
            </interactor>
            <interactor id="569">
                <names>
                    <shortLabel>canp</shortLabel>
                </names>
                <organism ncbiTaxId="0">
                    <names/>
                </organism>
            </interactor>
            <interactor id="570">
                <names>
                    <shortLabel>dhh</shortLabel>
                </names>
                <organism ncbiTaxId="0">
                    <names/>
                </organism>
            </interactor>
            <interactor id="571">
                <names>
                    <shortLabel>stat6</shortLabel>
                </names>
                <organism ncbiTaxId="0">
                    <names/>
                </organism>
            </interactor>
            <interactor id="572">
                <names>
                    <shortLabel>sumo3</shortLabel>
                </names>
                <organism ncbiTaxId="0">
                    <names/>
                </organism>
            </interactor>
            <interactor id="573">
                <names>
                    <shortLabel>sat</shortLabel>
                </names>
                <organism ncbiTaxId="0">
                    <names/>
                </organism>
            </interactor>
            <interactor id="574">
                <names>
                    <shortLabel>nucb2</shortLabel>
                </names>
                <organism ncbiTaxId="0">
                    <names/>
                </organism>
            </interactor>
            <interactor id="575">
                <names>
                    <shortLabel>igf2</shortLabel>
                </names>
                <organism ncbiTaxId="0">
                    <names/>
                </organism>
            </interactor>
            <interactor id="576">
                <names>
                    <shortLabel>igf1</shortLabel>
                </names>
                <organism ncbiTaxId="0">
                    <names/>
                </organism>
            </interactor>
            <interactor id="577">
                <names>
                    <shortLabel>bcl2</shortLabel>
                </names>
                <organism ncbiTaxId="0">
                    <names/>
                </organism>
            </interactor>
            <interactor id="578">
                <names>
                    <shortLabel>cyp11b1</shortLabel>
                </names>
                <organism ncbiTaxId="0">
                    <names/>
                </organism>
            </interactor>
            <interactor id="579">
                <names>
                    <shortLabel>lhcgr</shortLabel>
                </names>
                <organism ncbiTaxId="0">
                    <names/>
                </organism>
            </interactor>
            <interactor id="580">
                <names>
                    <shortLabel>ep300</shortLabel>
                </names>
                <organism ncbiTaxId="0">
                    <names/>
                </organism>
            </interactor>
            <interactor id="581">
                <names>
                    <shortLabel>pak6</shortLabel>
                </names>
                <organism ncbiTaxId="0">
                    <names/>
                </organism>
            </interactor>
            <interactor id="582">
                <names>
                    <shortLabel>heyl</shortLabel>
                </names>
                <organism ncbiTaxId="0">
                    <names/>
                </organism>
            </interactor>
            <interactor id="583">
                <names>
                    <shortLabel>kitlg</shortLabel>
                </names>
                <organism ncbiTaxId="0">
                    <names/>
                </organism>
            </interactor>
            <interactor id="584">
                <names>
                    <shortLabel>a2m</shortLabel>
                </names>
                <organism ncbiTaxId="0">
                    <names/>
                </organism>
            </interactor>
            <interactor id="585">
                <names>
                    <shortLabel>hmgcs2</shortLabel>
                </names>
                <organism ncbiTaxId="0">
                    <names/>
                </organism>
            </interactor>
            <interactor id="586">
                <names>
                    <shortLabel>gsk3b</shortLabel>
                </names>
                <organism ncbiTaxId="0">
                    <names/>
                </organism>
            </interactor>
            <interactor id="587">
                <names>
                    <shortLabel>card15</shortLabel>
                </names>
                <organism ncbiTaxId="0">
                    <names/>
                </organism>
            </interactor>
            <interactor id="588">
                <names>
                    <shortLabel>egfr</shortLabel>
                </names>
                <organism ncbiTaxId="0">
                    <names/>
                </organism>
            </interactor>
            <interactor id="589">
                <names>
                    <shortLabel>gnb3</shortLabel>
                </names>
                <organism ncbiTaxId="0">
                    <names/>
                </organism>
            </interactor>
            <interactor id="590">
                <names>
                    <shortLabel>ppyr1</shortLabel>
                </names>
                <organism ncbiTaxId="0">
                    <names/>
                </organism>
            </interactor>
            <interactor id="591">
                <names>
                    <shortLabel>lilrb1</shortLabel>
                </names>
                <organism ncbiTaxId="0">
                    <names/>
                </organism>
            </interactor>
            <interactor id="592">
                <names>
                    <shortLabel>hip1r</shortLabel>
                </names>
                <organism ncbiTaxId="0">
                    <names/>
                </organism>
            </interactor>
            <interactor id="593">
                <names>
                    <shortLabel>sell</shortLabel>
                </names>
                <organism ncbiTaxId="0">
                    <names/>
                </organism>
            </interactor>
            <interactor id="594">
                <names>
                    <shortLabel>lilrb3</shortLabel>
                </names>
                <organism ncbiTaxId="0">
                    <names/>
                </organism>
            </interactor>
            <interactor id="595">
                <names>
                    <shortLabel>sox13</shortLabel>
                </names>
                <organism ncbiTaxId="0">
                    <names/>
                </organism>
            </interactor>
            <interactor id="596">
                <names>
                    <shortLabel>apc</shortLabel>
                </names>
                <organism ncbiTaxId="0">
                    <names/>
                </organism>
            </interactor>
            <interactor id="597">
                <names>
                    <shortLabel>h19</shortLabel>
                </names>
                <organism ncbiTaxId="0">
                    <names/>
                </organism>
            </interactor>
            <interactor id="598">
                <names>
                    <shortLabel>nfkbia</shortLabel>
                </names>
                <organism ncbiTaxId="0">
                    <names/>
                </organism>
            </interactor>
            <interactor id="599">
                <names>
                    <shortLabel>psme2</shortLabel>
                </names>
                <organism ncbiTaxId="0">
                    <names/>
                </organism>
            </interactor>
            <interactor id="600">
                <names>
                    <shortLabel>cish</shortLabel>
                </names>
                <organism ncbiTaxId="0">
                    <names/>
                </organism>
            </interactor>
            <interactor id="601">
                <names>
                    <shortLabel>hspb2</shortLabel>
                </names>
                <organism ncbiTaxId="0">
                    <names/>
                </organism>
            </interactor>
            <interactor id="602">
                <names>
                    <shortLabel>hspb1</shortLabel>
                </names>
                <organism ncbiTaxId="0">
                    <names/>
                </organism>
            </interactor>
            <interactor id="603">
                <names>
                    <shortLabel>cd38</shortLabel>
                </names>
                <organism ncbiTaxId="0">
                    <names/>
                </organism>
            </interactor>
            <interactor id="604">
                <names>
                    <shortLabel>cd36</shortLabel>
                </names>
                <organism ncbiTaxId="0">
                    <names/>
                </organism>
            </interactor>
            <interactor id="605">
                <names>
                    <shortLabel>slc26a4</shortLabel>
                </names>
                <organism ncbiTaxId="0">
                    <names/>
                </organism>
            </interactor>
            <interactor id="606">
                <names>
                    <shortLabel>selplg</shortLabel>
                </names>
                <organism ncbiTaxId="0">
                    <names/>
                </organism>
            </interactor>
            <interactor id="607">
                <names>
                    <shortLabel>cyp11a1</shortLabel>
                </names>
                <organism ncbiTaxId="0">
                    <names/>
                </organism>
            </interactor>
            <interactor id="608">
                <names>
                    <shortLabel>hmgb1</shortLabel>
                </names>
                <organism ncbiTaxId="0">
                    <names/>
                </organism>
            </interactor>
            <interactor id="609">
                <names>
                    <shortLabel>gamt</shortLabel>
                </names>
                <organism ncbiTaxId="0">
                    <names/>
                </organism>
            </interactor>
            <interactor id="610">
                <names>
                    <shortLabel>adam33</shortLabel>
                </names>
                <organism ncbiTaxId="0">
                    <names/>
                </organism>
            </interactor>
            <interactor id="611">
                <names>
                    <shortLabel>lep</shortLabel>
                </names>
                <organism ncbiTaxId="0">
                    <names/>
                </organism>
            </interactor>
            <interactor id="612">
                <names>
                    <shortLabel>kir2dl1</shortLabel>
                </names>
                <organism ncbiTaxId="0">
                    <names/>
                </organism>
            </interactor>
            <interactor id="613">
                <names>
                    <shortLabel>kir2dl2</shortLabel>
                </names>
                <organism ncbiTaxId="0">
                    <names/>
                </organism>
            </interactor>
            <interactor id="614">
                <names>
                    <shortLabel>nanog</shortLabel>
                </names>
                <organism ncbiTaxId="0">
                    <names/>
                </organism>
            </interactor>
            <interactor id="615">
                <names>
                    <shortLabel>serpine1</shortLabel>
                </names>
                <organism ncbiTaxId="0">
                    <names/>
                </organism>
            </interactor>
            <interactor id="616">
                <names>
                    <shortLabel>slc27a2</shortLabel>
                </names>
                <organism ncbiTaxId="0">
                    <names/>
                </organism>
            </interactor>
            <interactor id="617">
                <names>
                    <shortLabel>ephb2</shortLabel>
                </names>
                <organism ncbiTaxId="0">
                    <names/>
                </organism>
            </interactor>
            <interactor id="618">
                <names>
                    <shortLabel>slc27a4</shortLabel>
                </names>
                <organism ncbiTaxId="0">
                    <names/>
                </organism>
            </interactor>
            <interactor id="619">
                <names>
                    <shortLabel>grin2b</shortLabel>
                </names>
                <organism ncbiTaxId="0">
                    <names/>
                </organism>
            </interactor>
            <interactor id="620">
                <names>
                    <shortLabel>cd44</shortLabel>
                </names>
                <organism ncbiTaxId="0">
                    <names/>
                </organism>
            </interactor>
            <interactor id="621">
                <names>
                    <shortLabel>gpr77</shortLabel>
                </names>
                <organism ncbiTaxId="0">
                    <names/>
                </organism>
            </interactor>
            <interactor id="622">
                <names>
                    <shortLabel>aprt</shortLabel>
                </names>
                <organism ncbiTaxId="0">
                    <names/>
                </organism>
            </interactor>
            <interactor id="623">
                <names>
                    <shortLabel>cfh</shortLabel>
                </names>
                <organism ncbiTaxId="0">
                    <names/>
                </organism>
            </interactor>
            <interactor id="624">
                <names>
                    <shortLabel>lmna</shortLabel>
                </names>
                <organism ncbiTaxId="0">
                    <names/>
                </organism>
            </interactor>
            <interactor id="625">
                <names>
                    <shortLabel>decr1</shortLabel>
                </names>
                <organism ncbiTaxId="0">
                    <names/>
                </organism>
            </interactor>
            <interactor id="626">
                <names>
                    <shortLabel>wfs1</shortLabel>
                </names>
                <organism ncbiTaxId="0">
                    <names/>
                </organism>
            </interactor>
            <interactor id="627">
                <names>
                    <shortLabel>psmb8</shortLabel>
                </names>
                <organism ncbiTaxId="0">
                    <names/>
                </organism>
            </interactor>
            <interactor id="628">
                <names>
                    <shortLabel>serpinf1</shortLabel>
                </names>
                <organism ncbiTaxId="0">
                    <names/>
                </organism>
            </interactor>
            <interactor id="629">
                <names>
                    <shortLabel>nlk</shortLabel>
                </names>
                <organism ncbiTaxId="0">
                    <names/>
                </organism>
            </interactor>
            <interactor id="630">
                <names>
                    <shortLabel>apob</shortLabel>
                </names>
                <organism ncbiTaxId="0">
                    <names/>
                </organism>
            </interactor>
            <interactor id="631">
                <names>
                    <shortLabel>ighe</shortLabel>
                </names>
                <organism ncbiTaxId="0">
                    <names/>
                </organism>
            </interactor>
            <interactor id="632">
                <names>
                    <shortLabel>bcl2l1</shortLabel>
                </names>
                <organism ncbiTaxId="0">
                    <names/>
                </organism>
            </interactor>
            <interactor id="633">
                <names>
                    <shortLabel>il1rn</shortLabel>
                </names>
                <organism ncbiTaxId="0">
                    <names/>
                </organism>
            </interactor>
            <interactor id="634">
                <names>
                    <shortLabel>b3gnt3</shortLabel>
                </names>
                <organism ncbiTaxId="0">
                    <names/>
                </organism>
            </interactor>
            <interactor id="635">
                <names>
                    <shortLabel>slc9a3r1</shortLabel>
                </names>
                <organism ncbiTaxId="0">
                    <names/>
                </organism>
            </interactor>
            <interactor id="636">
                <names>
                    <shortLabel>irs2</shortLabel>
                </names>
                <organism ncbiTaxId="0">
                    <names/>
                </organism>
            </interactor>
            <interactor id="637">
                <names>
                    <shortLabel>cd14</shortLabel>
                </names>
                <organism ncbiTaxId="0">
                    <names/>
                </organism>
            </interactor>
            <interactor id="638">
                <names>
                    <shortLabel>klrd1</shortLabel>
                </names>
                <organism ncbiTaxId="0">
                    <names/>
                </organism>
            </interactor>
            <interactor id="639">
                <names>
                    <shortLabel>foxp3</shortLabel>
                </names>
                <organism ncbiTaxId="0">
                    <names/>
                </organism>
            </interactor>
            <interactor id="640">
                <names>
                    <shortLabel>abcc8</shortLabel>
                </names>
                <organism ncbiTaxId="0">
                    <names/>
                </organism>
            </interactor>
            <interactor id="641">
                <names>
                    <shortLabel>sult1a1</shortLabel>
                </names>
                <organism ncbiTaxId="0">
                    <names/>
                </organism>
            </interactor>
            <interactor id="642">
                <names>
                    <shortLabel>usf1</shortLabel>
                </names>
                <organism ncbiTaxId="0">
                    <names/>
                </organism>
            </interactor>
            <interactor id="643">
                <names>
                    <shortLabel>kras2</shortLabel>
                </names>
                <organism ncbiTaxId="0">
                    <names/>
                </organism>
            </interactor>
            <interactor id="644">
                <names>
                    <shortLabel>psmc6</shortLabel>
                </names>
                <organism ncbiTaxId="0">
                    <names/>
                </organism>
            </interactor>
            <interactor id="645">
                <names>
                    <shortLabel>abcc3</shortLabel>
                </names>
                <organism ncbiTaxId="0">
                    <names/>
                </organism>
            </interactor>
            <interactor id="646">
                <names>
                    <shortLabel>tmeff2</shortLabel>
                </names>
                <organism ncbiTaxId="0">
                    <names/>
                </organism>
            </interactor>
            <interactor id="647">
                <names>
                    <shortLabel>abcc2</shortLabel>
                </names>
                <organism ncbiTaxId="0">
                    <names/>
                </organism>
            </interactor>
            <interactor id="648">
                <names>
                    <shortLabel>cd19</shortLabel>
                </names>
                <organism ncbiTaxId="0">
                    <names/>
                </organism>
            </interactor>
            <interactor id="649">
                <names>
                    <shortLabel>abcc1</shortLabel>
                </names>
                <organism ncbiTaxId="0">
                    <names/>
                </organism>
            </interactor>
            <interactor id="650">
                <names>
                    <shortLabel>raf1</shortLabel>
                </names>
                <organism ncbiTaxId="0">
                    <names/>
                </organism>
            </interactor>
            <interactor id="651">
                <names>
                    <shortLabel>fhl3</shortLabel>
                </names>
                <organism ncbiTaxId="0">
                    <names/>
                </organism>
            </interactor>
            <interactor id="652">
                <names>
                    <shortLabel>cxcl9</shortLabel>
                </names>
                <organism ncbiTaxId="0">
                    <names/>
                </organism>
            </interactor>
            <interactor id="653">
                <names>
                    <shortLabel>cxcl6</shortLabel>
                </names>
                <organism ncbiTaxId="0">
                    <names/>
                </organism>
            </interactor>
            <interactor id="654">
                <names>
                    <shortLabel>cyp2d6</shortLabel>
                </names>
                <organism ncbiTaxId="0">
                    <names/>
                </organism>
            </interactor>
            <interactor id="655">
                <names>
                    <shortLabel>tcf4</shortLabel>
                </names>
                <organism ncbiTaxId="0">
                    <names/>
                </organism>
            </interactor>
            <interactor id="656">
                <names>
                    <shortLabel>cxcl5</shortLabel>
                </names>
                <organism ncbiTaxId="0">
                    <names/>
                </organism>
            </interactor>
            <interactor id="657">
                <names>
                    <shortLabel>cxcl2</shortLabel>
                </names>
                <organism ncbiTaxId="0">
                    <names/>
                </organism>
            </interactor>
            <interactor id="658">
                <names>
                    <shortLabel>cxcl3</shortLabel>
                </names>
                <organism ncbiTaxId="0">
                    <names/>
                </organism>
            </interactor>
            <interactor id="659">
                <names>
                    <shortLabel>foxq1</shortLabel>
                </names>
                <organism ncbiTaxId="0">
                    <names/>
                </organism>
            </interactor>
            <interactor id="660">
                <names>
                    <shortLabel>cxcl1</shortLabel>
                </names>
                <organism ncbiTaxId="0">
                    <names/>
                </organism>
            </interactor>
            <interactor id="661">
                <names>
                    <shortLabel>tcf2</shortLabel>
                </names>
                <organism ncbiTaxId="0">
                    <names/>
                </organism>
            </interactor>
            <interactor id="662">
                <names>
                    <shortLabel>tcf1</shortLabel>
                </names>
                <organism ncbiTaxId="0">
                    <names/>
                </organism>
            </interactor>
            <interactor id="663">
                <names>
                    <shortLabel>cyp1a1</shortLabel>
                </names>
                <organism ncbiTaxId="0">
                    <names/>
                </organism>
            </interactor>
            <interactor id="664">
                <names>
                    <shortLabel>klrc1</shortLabel>
                </names>
                <organism ncbiTaxId="0">
                    <names/>
                </organism>
            </interactor>
            <interactor id="665">
                <names>
                    <shortLabel>mc4r</shortLabel>
                </names>
                <organism ncbiTaxId="0">
                    <names/>
                </organism>
            </interactor>
            <interactor id="666">
                <names>
                    <shortLabel>pdcd1</shortLabel>
                </names>
                <organism ncbiTaxId="0">
                    <names/>
                </organism>
            </interactor>
            <interactor id="667">
                <names>
                    <shortLabel>cd28</shortLabel>
                </names>
                <organism ncbiTaxId="0">
                    <names/>
                </organism>
            </interactor>
            <interactor id="668">
                <names>
                    <shortLabel>cd22</shortLabel>
                </names>
                <organism ncbiTaxId="0">
                    <names/>
                </organism>
            </interactor>
            <interactor id="669">
                <names>
                    <shortLabel>akr1c1</shortLabel>
                </names>
                <organism ncbiTaxId="0">
                    <names/>
                </organism>
            </interactor>
            <interactor id="670">
                <names>
                    <shortLabel>hspa5</shortLabel>
                </names>
                <organism ncbiTaxId="0">
                    <names/>
                </organism>
            </interactor>
            <interactor id="671">
                <names>
                    <shortLabel>flnb</shortLabel>
                </names>
                <organism ncbiTaxId="0">
                    <names/>
                </organism>
            </interactor>
            <interactor id="672">
                <names>
                    <shortLabel>flna</shortLabel>
                </names>
                <organism ncbiTaxId="0">
                    <names/>
                </organism>
            </interactor>
            <interactor id="673">
                <names>
                    <shortLabel>rac1</shortLabel>
                </names>
                <organism ncbiTaxId="0">
                    <names/>
                </organism>
            </interactor>
            <interactor id="674">
                <names>
                    <shortLabel>ppargc1a</shortLabel>
                </names>
                <organism ncbiTaxId="0">
                    <names/>
                </organism>
            </interactor>
            <interactor id="675">
                <names>
                    <shortLabel>zmpste24</shortLabel>
                </names>
                <organism ncbiTaxId="0">
                    <names/>
                </organism>
            </interactor>
            <interactor id="676">
                <names>
                    <shortLabel>agrp</shortLabel>
                </names>
                <organism ncbiTaxId="0">
                    <names/>
                </organism>
            </interactor>
            <interactor id="677">
                <names>
                    <shortLabel>spp1</shortLabel>
                </names>
                <organism ncbiTaxId="0">
                    <names/>
                </organism>
            </interactor>
            <interactor id="678">
                <names>
                    <shortLabel>csrp3</shortLabel>
                </names>
                <organism ncbiTaxId="0">
                    <names/>
                </organism>
            </interactor>
            <interactor id="679">
                <names>
                    <shortLabel>add1</shortLabel>
                </names>
                <organism ncbiTaxId="0">
                    <names/>
                </organism>
            </interactor>
            <interactor id="680">
                <names>
                    <shortLabel>mt1g</shortLabel>
                </names>
                <organism ncbiTaxId="0">
                    <names/>
                </organism>
            </interactor>
            <interactor id="681">
                <names>
                    <shortLabel>lag3</shortLabel>
                </names>
                <organism ncbiTaxId="0">
                    <names/>
                </organism>
            </interactor>
            <interactor id="682">
                <names>
                    <shortLabel>sfrp5</shortLabel>
                </names>
                <organism ncbiTaxId="0">
                    <names/>
                </organism>
            </interactor>
            <interactor id="683">
                <names>
                    <shortLabel>tcf7</shortLabel>
                </names>
                <organism ncbiTaxId="0">
                    <names/>
                </organism>
            </interactor>
            <interactor id="684">
                <names>
                    <shortLabel>sfrp2</shortLabel>
                </names>
                <organism ncbiTaxId="0">
                    <names/>
                </organism>
            </interactor>
            <interactor id="685">
                <names>
                    <shortLabel>sfrp1</shortLabel>
                </names>
                <organism ncbiTaxId="0">
                    <names/>
                </organism>
            </interactor>
            <interactor id="686">
                <names>
                    <shortLabel>sfrp4</shortLabel>
                </names>
                <organism ncbiTaxId="0">
                    <names/>
                </organism>
            </interactor>
            <interactor id="687">
                <names>
                    <shortLabel>timeless</shortLabel>
                </names>
                <organism ncbiTaxId="0">
                    <names/>
                </organism>
            </interactor>
            <interactor id="688">
                <names>
                    <shortLabel>ryk</shortLabel>
                </names>
                <organism ncbiTaxId="0">
                    <names/>
                </organism>
            </interactor>
            <interactor id="689">
                <names>
                    <shortLabel>ctcf</shortLabel>
                </names>
                <organism ncbiTaxId="0">
                    <names/>
                </organism>
            </interactor>
            <interactor id="690">
                <names>
                    <shortLabel>msx2</shortLabel>
                </names>
                <organism ncbiTaxId="0">
                    <names/>
                </organism>
            </interactor>
            <interactor id="691">
                <names>
                    <shortLabel>psma5</shortLabel>
                </names>
                <organism ncbiTaxId="0">
                    <names/>
                </organism>
            </interactor>
            <interactor id="692">
                <names>
                    <shortLabel>hsf2</shortLabel>
                </names>
                <organism ncbiTaxId="0">
                    <names/>
                </organism>
            </interactor>
            <interactor id="693">
                <names>
                    <shortLabel>cdc2</shortLabel>
                </names>
                <organism ncbiTaxId="0">
                    <names/>
                </organism>
            </interactor>
            <interactor id="694">
                <names>
                    <shortLabel>ptk2b</shortLabel>
                </names>
                <organism ncbiTaxId="0">
                    <names/>
                </organism>
            </interactor>
            <interactor id="695">
                <names>
                    <shortLabel>card4</shortLabel>
                </names>
                <organism ncbiTaxId="0">
                    <names/>
                </organism>
            </interactor>
            <interactor id="696">
                <names>
                    <shortLabel>lamp1</shortLabel>
                </names>
                <organism ncbiTaxId="0">
                    <names/>
                </organism>
            </interactor>
            <interactor id="697">
                <names>
                    <shortLabel>tp53</shortLabel>
                </names>
                <organism ncbiTaxId="0">
                    <names/>
                </organism>
            </interactor>
            <interactor id="698">
                <names>
                    <shortLabel>msx1</shortLabel>
                </names>
                <organism ncbiTaxId="0">
                    <names/>
                </organism>
            </interactor>
            <interactor id="699">
                <names>
                    <shortLabel>tnfrsf10a</shortLabel>
                </names>
                <organism ncbiTaxId="0">
                    <names/>
                </organism>
            </interactor>
            <interactor id="700">
                <names>
                    <shortLabel>kcnq1ot1</shortLabel>
                </names>
                <organism ncbiTaxId="0">
                    <names/>
                </organism>
            </interactor>
            <interactor id="701">
                <names>
                    <shortLabel>arpc1b</shortLabel>
                </names>
                <organism ncbiTaxId="0">
                    <names/>
                </organism>
            </interactor>
            <interactor id="702">
                <names>
                    <shortLabel>fbn1</shortLabel>
                </names>
                <organism ncbiTaxId="0">
                    <names/>
                </organism>
            </interactor>
            <interactor id="703">
                <names>
                    <shortLabel>slc16a2</shortLabel>
                </names>
                <organism ncbiTaxId="0">
                    <names/>
                </organism>
            </interactor>
            <interactor id="704">
                <names>
                    <shortLabel>dyrk2</shortLabel>
                </names>
                <organism ncbiTaxId="0">
                    <names/>
                </organism>
            </interactor>
            <interactor id="705">
                <names>
                    <shortLabel>eif2ak3</shortLabel>
                </names>
                <organism ncbiTaxId="0">
                    <names/>
                </organism>
            </interactor>
        </interactorList>
        <interactionList>
            <interaction id="0">
                <experimentList>
                    <experimentDescription id="0">
                        <interactionDetectionMethod>
                            <names>
                                <shortLabel>Not Specified</shortLabel>
                            </names>
                            <xref>
                                <primaryRef id="Not Specified" db="PSI-MI"/>
                            </xref>
                        </interactionDetectionMethod>
                    </experimentDescription>
                </experimentList>
                <participantList>
                    <participant id="0">
                        <interactorRef>309</interactorRef>
                    </participant>
                    <participant id="1">
                        <interactorRef>50</interactorRef>
                    </participant>
                </participantList>
            </interaction>
            <interaction id="1">
                <experimentList>
                    <experimentDescription id="1">
                        <interactionDetectionMethod>
                            <names>
                                <shortLabel>Not Specified</shortLabel>
                            </names>
                            <xref>
                                <primaryRef id="Not Specified" db="PSI-MI"/>
                            </xref>
                        </interactionDetectionMethod>
                    </experimentDescription>
                </experimentList>
                <participantList>
                    <participant id="2">
                        <interactorRef>309</interactorRef>
                    </participant>
                    <participant id="3">
                        <interactorRef>127</interactorRef>
                    </participant>
                </participantList>
            </interaction>
            <interaction id="2">
                <experimentList>
                    <experimentDescription id="2">
                        <interactionDetectionMethod>
                            <names>
                                <shortLabel>Not Specified</shortLabel>
                            </names>
                            <xref>
                                <primaryRef id="Not Specified" db="PSI-MI"/>
                            </xref>
                        </interactionDetectionMethod>
                    </experimentDescription>
                </experimentList>
                <participantList>
                    <participant id="4">
                        <interactorRef>309</interactorRef>
                    </participant>
                    <participant id="5">
                        <interactorRef>614</interactorRef>
                    </participant>
                </participantList>
            </interaction>
            <interaction id="3">
                <experimentList>
                    <experimentDescription id="3">
                        <interactionDetectionMethod>
                            <names>
                                <shortLabel>Not Specified</shortLabel>
                            </names>
                            <xref>
                                <primaryRef id="Not Specified" db="PSI-MI"/>
                            </xref>
                        </interactionDetectionMethod>
                    </experimentDescription>
                </experimentList>
                <participantList>
                    <participant id="6">
                        <interactorRef>309</interactorRef>
                    </participant>
                    <participant id="7">
                        <interactorRef>348</interactorRef>
                    </participant>
                </participantList>
            </interaction>
            <interaction id="4">
                <experimentList>
                    <experimentDescription id="4">
                        <interactionDetectionMethod>
                            <names>
                                <shortLabel>Not Specified</shortLabel>
                            </names>
                            <xref>
                                <primaryRef id="Not Specified" db="PSI-MI"/>
                            </xref>
                        </interactionDetectionMethod>
                    </experimentDescription>
                </experimentList>
                <participantList>
                    <participant id="8">
                        <interactorRef>331</interactorRef>
                    </participant>
                    <participant id="9">
                        <interactorRef>309</interactorRef>
                    </participant>
                </participantList>
            </interaction>
            <interaction id="5">
                <experimentList>
                    <experimentDescription id="5">
                        <interactionDetectionMethod>
                            <names>
                                <shortLabel>Not Specified</shortLabel>
                            </names>
                            <xref>
                                <primaryRef id="Not Specified" db="PSI-MI"/>
                            </xref>
                        </interactionDetectionMethod>
                    </experimentDescription>
                </experimentList>
                <participantList>
                    <participant id="10">
                        <interactorRef>331</interactorRef>
                    </participant>
                    <participant id="11">
                        <interactorRef>127</interactorRef>
                    </participant>
                </participantList>
            </interaction>
            <interaction id="6">
                <experimentList>
                    <experimentDescription id="6">
                        <interactionDetectionMethod>
                            <names>
                                <shortLabel>Not Specified</shortLabel>
                            </names>
                            <xref>
                                <primaryRef id="Not Specified" db="PSI-MI"/>
                            </xref>
                        </interactionDetectionMethod>
                    </experimentDescription>
                </experimentList>
                <participantList>
                    <participant id="12">
                        <interactorRef>331</interactorRef>
                    </participant>
                    <participant id="13">
                        <interactorRef>50</interactorRef>
                    </participant>
                </participantList>
            </interaction>
            <interaction id="7">
                <experimentList>
                    <experimentDescription id="7">
                        <interactionDetectionMethod>
                            <names>
                                <shortLabel>Not Specified</shortLabel>
                            </names>
                            <xref>
                                <primaryRef id="Not Specified" db="PSI-MI"/>
                            </xref>
                        </interactionDetectionMethod>
                    </experimentDescription>
                </experimentList>
                <participantList>
                    <participant id="14">
                        <interactorRef>331</interactorRef>
                    </participant>
                    <participant id="15">
                        <interactorRef>348</interactorRef>
                    </participant>
                </participantList>
            </interaction>
            <interaction id="8">
                <experimentList>
                    <experimentDescription id="8">
                        <interactionDetectionMethod>
                            <names>
                                <shortLabel>Not Specified</shortLabel>
                            </names>
                            <xref>
                                <primaryRef id="Not Specified" db="PSI-MI"/>
                            </xref>
                        </interactionDetectionMethod>
                    </experimentDescription>
                </experimentList>
                <participantList>
                    <participant id="16">
                        <interactorRef>235</interactorRef>
                    </participant>
                    <participant id="17">
                        <interactorRef>678</interactorRef>
                    </participant>
                </participantList>
            </interaction>
            <interaction id="9">
                <experimentList>
                    <experimentDescription id="9">
                        <interactionDetectionMethod>
                            <names>
                                <shortLabel>Not Specified</shortLabel>
                            </names>
                            <xref>
                                <primaryRef id="Not Specified" db="PSI-MI"/>
                            </xref>
                        </interactionDetectionMethod>
                    </experimentDescription>
                </experimentList>
                <participantList>
                    <participant id="18">
                        <interactorRef>235</interactorRef>
                    </participant>
                    <participant id="19">
                        <interactorRef>273</interactorRef>
                    </participant>
                </participantList>
            </interaction>
            <interaction id="10">
                <experimentList>
                    <experimentDescription id="10">
                        <interactionDetectionMethod>
                            <names>
                                <shortLabel>Not Specified</shortLabel>
                            </names>
                            <xref>
                                <primaryRef id="Not Specified" db="PSI-MI"/>
                            </xref>
                        </interactionDetectionMethod>
                    </experimentDescription>
                </experimentList>
                <participantList>
                    <participant id="20">
                        <interactorRef>235</interactorRef>
                    </participant>
                    <participant id="21">
                        <interactorRef>68</interactorRef>
                    </participant>
                </participantList>
            </interaction>
            <interaction id="11">
                <experimentList>
                    <experimentDescription id="11">
                        <interactionDetectionMethod>
                            <names>
                                <shortLabel>Not Specified</shortLabel>
                            </names>
                            <xref>
                                <primaryRef id="Not Specified" db="PSI-MI"/>
                            </xref>
                        </interactionDetectionMethod>
                    </experimentDescription>
                </experimentList>
                <participantList>
                    <participant id="22">
                        <interactorRef>235</interactorRef>
                    </participant>
                    <participant id="23">
                        <interactorRef>406</interactorRef>
                    </participant>
                </participantList>
            </interaction>
            <interaction id="12">
                <experimentList>
                    <experimentDescription id="12">
                        <interactionDetectionMethod>
                            <names>
                                <shortLabel>Not Specified</shortLabel>
                            </names>
                            <xref>
                                <primaryRef id="Not Specified" db="PSI-MI"/>
                            </xref>
                        </interactionDetectionMethod>
                    </experimentDescription>
                </experimentList>
                <participantList>
                    <participant id="24">
                        <interactorRef>235</interactorRef>
                    </participant>
                    <participant id="25">
                        <interactorRef>177</interactorRef>
                    </participant>
                </participantList>
            </interaction>
            <interaction id="13">
                <experimentList>
                    <experimentDescription id="13">
                        <interactionDetectionMethod>
                            <names>
                                <shortLabel>Not Specified</shortLabel>
                            </names>
                            <xref>
                                <primaryRef id="Not Specified" db="PSI-MI"/>
                            </xref>
                        </interactionDetectionMethod>
                    </experimentDescription>
                </experimentList>
                <participantList>
                    <participant id="26">
                        <interactorRef>235</interactorRef>
                    </participant>
                    <participant id="27">
                        <interactorRef>213</interactorRef>
                    </participant>
                </participantList>
            </interaction>
            <interaction id="14">
                <experimentList>
                    <experimentDescription id="14">
                        <interactionDetectionMethod>
                            <names>
                                <shortLabel>Not Specified</shortLabel>
                            </names>
                            <xref>
                                <primaryRef id="Not Specified" db="PSI-MI"/>
                            </xref>
                        </interactionDetectionMethod>
                    </experimentDescription>
                </experimentList>
                <participantList>
                    <participant id="28">
                        <interactorRef>235</interactorRef>
                    </participant>
                    <participant id="29">
                        <interactorRef>195</interactorRef>
                    </participant>
                </participantList>
            </interaction>
            <interaction id="15">
                <experimentList>
                    <experimentDescription id="15">
                        <interactionDetectionMethod>
                            <names>
                                <shortLabel>Not Specified</shortLabel>
                            </names>
                            <xref>
                                <primaryRef id="Not Specified" db="PSI-MI"/>
                            </xref>
                        </interactionDetectionMethod>
                    </experimentDescription>
                </experimentList>
                <participantList>
                    <participant id="30">
                        <interactorRef>235</interactorRef>
                    </participant>
                    <participant id="31">
                        <interactorRef>364</interactorRef>
                    </participant>
                </participantList>
            </interaction>
            <interaction id="16">
                <experimentList>
                    <experimentDescription id="16">
                        <interactionDetectionMethod>
                            <names>
                                <shortLabel>Not Specified</shortLabel>
                            </names>
                            <xref>
                                <primaryRef id="Not Specified" db="PSI-MI"/>
                            </xref>
                        </interactionDetectionMethod>
                    </experimentDescription>
                </experimentList>
                <participantList>
                    <participant id="32">
                        <interactorRef>235</interactorRef>
                    </participant>
                    <participant id="33">
                        <interactorRef>85</interactorRef>
                    </participant>
                </participantList>
            </interaction>
            <interaction id="17">
                <experimentList>
                    <experimentDescription id="17">
                        <interactionDetectionMethod>
                            <names>
                                <shortLabel>Not Specified</shortLabel>
                            </names>
                            <xref>
                                <primaryRef id="Not Specified" db="PSI-MI"/>
                            </xref>
                        </interactionDetectionMethod>
                    </experimentDescription>
                </experimentList>
                <participantList>
                    <participant id="34">
                        <interactorRef>603</interactorRef>
                    </participant>
                    <participant id="35">
                        <interactorRef>124</interactorRef>
                    </participant>
                </participantList>
            </interaction>
            <interaction id="18">
                <experimentList>
                    <experimentDescription id="18">
                        <interactionDetectionMethod>
                            <names>
                                <shortLabel>Not Specified</shortLabel>
                            </names>
                            <xref>
                                <primaryRef id="Not Specified" db="PSI-MI"/>
                            </xref>
                        </interactionDetectionMethod>
                    </experimentDescription>
                </experimentList>
                <participantList>
                    <participant id="36">
                        <interactorRef>603</interactorRef>
                    </participant>
                    <participant id="37">
                        <interactorRef>321</interactorRef>
                    </participant>
                </participantList>
            </interaction>
            <interaction id="19">
                <experimentList>
                    <experimentDescription id="19">
                        <interactionDetectionMethod>
                            <names>
                                <shortLabel>Not Specified</shortLabel>
                            </names>
                            <xref>
                                <primaryRef id="Not Specified" db="PSI-MI"/>
                            </xref>
                        </interactionDetectionMethod>
                    </experimentDescription>
                </experimentList>
                <participantList>
                    <participant id="38">
                        <interactorRef>603</interactorRef>
                    </participant>
                    <participant id="39">
                        <interactorRef>593</interactorRef>
                    </participant>
                </participantList>
            </interaction>
            <interaction id="20">
                <experimentList>
                    <experimentDescription id="20">
                        <interactionDetectionMethod>
                            <names>
                                <shortLabel>Not Specified</shortLabel>
                            </names>
                            <xref>
                                <primaryRef id="Not Specified" db="PSI-MI"/>
                            </xref>
                        </interactionDetectionMethod>
                    </experimentDescription>
                </experimentList>
                <participantList>
                    <participant id="40">
                        <interactorRef>294</interactorRef>
                    </participant>
                    <participant id="41">
                        <interactorRef>300</interactorRef>
                    </participant>
                </participantList>
            </interaction>
            <interaction id="21">
                <experimentList>
                    <experimentDescription id="21">
                        <interactionDetectionMethod>
                            <names>
                                <shortLabel>Not Specified</shortLabel>
                            </names>
                            <xref>
                                <primaryRef id="Not Specified" db="PSI-MI"/>
                            </xref>
                        </interactionDetectionMethod>
                    </experimentDescription>
                </experimentList>
                <participantList>
                    <participant id="42">
                        <interactorRef>294</interactorRef>
                    </participant>
                    <participant id="43">
                        <interactorRef>540</interactorRef>
                    </participant>
                </participantList>
            </interaction>
            <interaction id="22">
                <experimentList>
                    <experimentDescription id="22">
                        <interactionDetectionMethod>
                            <names>
                                <shortLabel>Not Specified</shortLabel>
                            </names>
                            <xref>
                                <primaryRef id="Not Specified" db="PSI-MI"/>
                            </xref>
                        </interactionDetectionMethod>
                    </experimentDescription>
                </experimentList>
                <participantList>
                    <participant id="44">
                        <interactorRef>294</interactorRef>
                    </participant>
                    <participant id="45">
                        <interactorRef>582</interactorRef>
                    </participant>
                </participantList>
            </interaction>
            <interaction id="23">
                <experimentList>
                    <experimentDescription id="23">
                        <interactionDetectionMethod>
                            <names>
                                <shortLabel>Not Specified</shortLabel>
                            </names>
                            <xref>
                                <primaryRef id="Not Specified" db="PSI-MI"/>
                            </xref>
                        </interactionDetectionMethod>
                    </experimentDescription>
                </experimentList>
                <participantList>
                    <participant id="46">
                        <interactorRef>294</interactorRef>
                    </participant>
                    <participant id="47">
                        <interactorRef>541</interactorRef>
                    </participant>
                </participantList>
            </interaction>
            <interaction id="24">
                <experimentList>
                    <experimentDescription id="24">
                        <interactionDetectionMethod>
                            <names>
                                <shortLabel>Not Specified</shortLabel>
                            </names>
                            <xref>
                                <primaryRef id="Not Specified" db="PSI-MI"/>
                            </xref>
                        </interactionDetectionMethod>
                    </experimentDescription>
                </experimentList>
                <participantList>
                    <participant id="48">
                        <interactorRef>300</interactorRef>
                    </participant>
                    <participant id="49">
                        <interactorRef>540</interactorRef>
                    </participant>
                </participantList>
            </interaction>
            <interaction id="25">
                <experimentList>
                    <experimentDescription id="25">
                        <interactionDetectionMethod>
                            <names>
                                <shortLabel>Not Specified</shortLabel>
                            </names>
                            <xref>
                                <primaryRef id="Not Specified" db="PSI-MI"/>
                            </xref>
                        </interactionDetectionMethod>
                    </experimentDescription>
                </experimentList>
                <participantList>
                    <participant id="50">
                        <interactorRef>300</interactorRef>
                    </participant>
                    <participant id="51">
                        <interactorRef>582</interactorRef>
                    </participant>
                </participantList>
            </interaction>
            <interaction id="26">
                <experimentList>
                    <experimentDescription id="26">
                        <interactionDetectionMethod>
                            <names>
                                <shortLabel>Not Specified</shortLabel>
                            </names>
                            <xref>
                                <primaryRef id="Not Specified" db="PSI-MI"/>
                            </xref>
                        </interactionDetectionMethod>
                    </experimentDescription>
                </experimentList>
                <participantList>
                    <participant id="52">
                        <interactorRef>300</interactorRef>
                    </participant>
                    <participant id="53">
                        <interactorRef>33</interactorRef>
                    </participant>
                </participantList>
            </interaction>
            <interaction id="27">
                <experimentList>
                    <experimentDescription id="27">
                        <interactionDetectionMethod>
                            <names>
                                <shortLabel>Not Specified</shortLabel>
                            </names>
                            <xref>
                                <primaryRef id="Not Specified" db="PSI-MI"/>
                            </xref>
                        </interactionDetectionMethod>
                    </experimentDescription>
                </experimentList>
                <participantList>
                    <participant id="54">
                        <interactorRef>300</interactorRef>
                    </participant>
                    <participant id="55">
                        <interactorRef>541</interactorRef>
                    </participant>
                </participantList>
            </interaction>
            <interaction id="28">
                <experimentList>
                    <experimentDescription id="28">
                        <interactionDetectionMethod>
                            <names>
                                <shortLabel>Not Specified</shortLabel>
                            </names>
                            <xref>
                                <primaryRef id="Not Specified" db="PSI-MI"/>
                            </xref>
                        </interactionDetectionMethod>
                    </experimentDescription>
                </experimentList>
                <participantList>
                    <participant id="56">
                        <interactorRef>591</interactorRef>
                    </participant>
                    <participant id="57">
                        <interactorRef>664</interactorRef>
                    </participant>
                </participantList>
            </interaction>
            <interaction id="29">
                <experimentList>
                    <experimentDescription id="29">
                        <interactionDetectionMethod>
                            <names>
                                <shortLabel>Not Specified</shortLabel>
                            </names>
                            <xref>
                                <primaryRef id="Not Specified" db="PSI-MI"/>
                            </xref>
                        </interactionDetectionMethod>
                    </experimentDescription>
                </experimentList>
                <participantList>
                    <participant id="58">
                        <interactorRef>591</interactorRef>
                    </participant>
                    <participant id="59">
                        <interactorRef>638</interactorRef>
                    </participant>
                </participantList>
            </interaction>
            <interaction id="30">
                <experimentList>
                    <experimentDescription id="30">
                        <interactionDetectionMethod>
                            <names>
                                <shortLabel>Not Specified</shortLabel>
                            </names>
                            <xref>
                                <primaryRef id="Not Specified" db="PSI-MI"/>
                            </xref>
                        </interactionDetectionMethod>
                    </experimentDescription>
                </experimentList>
                <participantList>
                    <participant id="60">
                        <interactorRef>591</interactorRef>
                    </participant>
                    <participant id="61">
                        <interactorRef>612</interactorRef>
                    </participant>
                </participantList>
            </interaction>
            <interaction id="31">
                <experimentList>
                    <experimentDescription id="31">
                        <interactionDetectionMethod>
                            <names>
                                <shortLabel>Not Specified</shortLabel>
                            </names>
                            <xref>
                                <primaryRef id="Not Specified" db="PSI-MI"/>
                            </xref>
                        </interactionDetectionMethod>
                    </experimentDescription>
                </experimentList>
                <participantList>
                    <participant id="62">
                        <interactorRef>591</interactorRef>
                    </participant>
                    <participant id="63">
                        <interactorRef>613</interactorRef>
                    </participant>
                </participantList>
            </interaction>
            <interaction id="32">
                <experimentList>
                    <experimentDescription id="32">
                        <interactionDetectionMethod>
                            <names>
                                <shortLabel>Not Specified</shortLabel>
                            </names>
                            <xref>
                                <primaryRef id="Not Specified" db="PSI-MI"/>
                            </xref>
                        </interactionDetectionMethod>
                    </experimentDescription>
                </experimentList>
                <participantList>
                    <participant id="64">
                        <interactorRef>594</interactorRef>
                    </participant>
                    <participant id="65">
                        <interactorRef>591</interactorRef>
                    </participant>
                </participantList>
            </interaction>
            <interaction id="33">
                <experimentList>
                    <experimentDescription id="33">
                        <interactionDetectionMethod>
                            <names>
                                <shortLabel>Not Specified</shortLabel>
                            </names>
                            <xref>
                                <primaryRef id="Not Specified" db="PSI-MI"/>
                            </xref>
                        </interactionDetectionMethod>
                    </experimentDescription>
                </experimentList>
                <participantList>
                    <participant id="66">
                        <interactorRef>594</interactorRef>
                    </participant>
                    <participant id="67">
                        <interactorRef>638</interactorRef>
                    </participant>
                </participantList>
            </interaction>
            <interaction id="34">
                <experimentList>
                    <experimentDescription id="34">
                        <interactionDetectionMethod>
                            <names>
                                <shortLabel>Not Specified</shortLabel>
                            </names>
                            <xref>
                                <primaryRef id="Not Specified" db="PSI-MI"/>
                            </xref>
                        </interactionDetectionMethod>
                    </experimentDescription>
                </experimentList>
                <participantList>
                    <participant id="68">
                        <interactorRef>594</interactorRef>
                    </participant>
                    <participant id="69">
                        <interactorRef>664</interactorRef>
                    </participant>
                </participantList>
            </interaction>
            <interaction id="35">
                <experimentList>
                    <experimentDescription id="35">
                        <interactionDetectionMethod>
                            <names>
                                <shortLabel>Not Specified</shortLabel>
                            </names>
                            <xref>
                                <primaryRef id="Not Specified" db="PSI-MI"/>
                            </xref>
                        </interactionDetectionMethod>
                    </experimentDescription>
                </experimentList>
                <participantList>
                    <participant id="70">
                        <interactorRef>594</interactorRef>
                    </participant>
                    <participant id="71">
                        <interactorRef>612</interactorRef>
                    </participant>
                </participantList>
            </interaction>
            <interaction id="36">
                <experimentList>
                    <experimentDescription id="36">
                        <interactionDetectionMethod>
                            <names>
                                <shortLabel>Not Specified</shortLabel>
                            </names>
                            <xref>
                                <primaryRef id="Not Specified" db="PSI-MI"/>
                            </xref>
                        </interactionDetectionMethod>
                    </experimentDescription>
                </experimentList>
                <participantList>
                    <participant id="72">
                        <interactorRef>594</interactorRef>
                    </participant>
                    <participant id="73">
                        <interactorRef>613</interactorRef>
                    </participant>
                </participantList>
            </interaction>
            <interaction id="37">
                <experimentList>
                    <experimentDescription id="37">
                        <interactionDetectionMethod>
                            <names>
                                <shortLabel>Not Specified</shortLabel>
                            </names>
                            <xref>
                                <primaryRef id="Not Specified" db="PSI-MI"/>
                            </xref>
                        </interactionDetectionMethod>
                    </experimentDescription>
                </experimentList>
                <participantList>
                    <participant id="74">
                        <interactorRef>47</interactorRef>
                    </participant>
                    <participant id="75">
                        <interactorRef>662</interactorRef>
                    </participant>
                </participantList>
            </interaction>
            <interaction id="38">
                <experimentList>
                    <experimentDescription id="38">
                        <interactionDetectionMethod>
                            <names>
                                <shortLabel>Not Specified</shortLabel>
                            </names>
                            <xref>
                                <primaryRef id="Not Specified" db="PSI-MI"/>
                            </xref>
                        </interactionDetectionMethod>
                    </experimentDescription>
                </experimentList>
                <participantList>
                    <participant id="76">
                        <interactorRef>47</interactorRef>
                    </participant>
                    <participant id="77">
                        <interactorRef>329</interactorRef>
                    </participant>
                </participantList>
            </interaction>
            <interaction id="39">
                <experimentList>
                    <experimentDescription id="39">
                        <interactionDetectionMethod>
                            <names>
                                <shortLabel>Not Specified</shortLabel>
                            </names>
                            <xref>
                                <primaryRef id="Not Specified" db="PSI-MI"/>
                            </xref>
                        </interactionDetectionMethod>
                    </experimentDescription>
                </experimentList>
                <participantList>
                    <participant id="78">
                        <interactorRef>177</interactorRef>
                    </participant>
                    <participant id="79">
                        <interactorRef>195</interactorRef>
                    </participant>
                </participantList>
            </interaction>
            <interaction id="40">
                <experimentList>
                    <experimentDescription id="40">
                        <interactionDetectionMethod>
                            <names>
                                <shortLabel>Not Specified</shortLabel>
                            </names>
                            <xref>
                                <primaryRef id="Not Specified" db="PSI-MI"/>
                            </xref>
                        </interactionDetectionMethod>
                    </experimentDescription>
                </experimentList>
                <participantList>
                    <participant id="80">
                        <interactorRef>177</interactorRef>
                    </participant>
                    <participant id="81">
                        <interactorRef>85</interactorRef>
                    </participant>
                </participantList>
            </interaction>
            <interaction id="41">
                <experimentList>
                    <experimentDescription id="41">
                        <interactionDetectionMethod>
                            <names>
                                <shortLabel>Not Specified</shortLabel>
                            </names>
                            <xref>
                                <primaryRef id="Not Specified" db="PSI-MI"/>
                            </xref>
                        </interactionDetectionMethod>
                    </experimentDescription>
                </experimentList>
                <participantList>
                    <participant id="82">
                        <interactorRef>177</interactorRef>
                    </participant>
                    <participant id="83">
                        <interactorRef>364</interactorRef>
                    </participant>
                </participantList>
            </interaction>
            <interaction id="42">
                <experimentList>
                    <experimentDescription id="42">
                        <interactionDetectionMethod>
                            <names>
                                <shortLabel>Not Specified</shortLabel>
                            </names>
                            <xref>
                                <primaryRef id="Not Specified" db="PSI-MI"/>
                            </xref>
                        </interactionDetectionMethod>
                    </experimentDescription>
                </experimentList>
                <participantList>
                    <participant id="84">
                        <interactorRef>177</interactorRef>
                    </participant>
                    <participant id="85">
                        <interactorRef>678</interactorRef>
                    </participant>
                </participantList>
            </interaction>
            <interaction id="43">
                <experimentList>
                    <experimentDescription id="43">
                        <interactionDetectionMethod>
                            <names>
                                <shortLabel>Not Specified</shortLabel>
                            </names>
                            <xref>
                                <primaryRef id="Not Specified" db="PSI-MI"/>
                            </xref>
                        </interactionDetectionMethod>
                    </experimentDescription>
                </experimentList>
                <participantList>
                    <participant id="86">
                        <interactorRef>177</interactorRef>
                    </participant>
                    <participant id="87">
                        <interactorRef>213</interactorRef>
                    </participant>
                </participantList>
            </interaction>
            <interaction id="44">
                <experimentList>
                    <experimentDescription id="44">
                        <interactionDetectionMethod>
                            <names>
                                <shortLabel>Not Specified</shortLabel>
                            </names>
                            <xref>
                                <primaryRef id="Not Specified" db="PSI-MI"/>
                            </xref>
                        </interactionDetectionMethod>
                    </experimentDescription>
                </experimentList>
                <participantList>
                    <participant id="88">
                        <interactorRef>177</interactorRef>
                    </participant>
                    <participant id="89">
                        <interactorRef>273</interactorRef>
                    </participant>
                </participantList>
            </interaction>
            <interaction id="45">
                <experimentList>
                    <experimentDescription id="45">
                        <interactionDetectionMethod>
                            <names>
                                <shortLabel>Not Specified</shortLabel>
                            </names>
                            <xref>
                                <primaryRef id="Not Specified" db="PSI-MI"/>
                            </xref>
                        </interactionDetectionMethod>
                    </experimentDescription>
                </experimentList>
                <participantList>
                    <participant id="90">
                        <interactorRef>177</interactorRef>
                    </participant>
                    <participant id="91">
                        <interactorRef>68</interactorRef>
                    </participant>
                </participantList>
            </interaction>
            <interaction id="46">
                <experimentList>
                    <experimentDescription id="46">
                        <interactionDetectionMethod>
                            <names>
                                <shortLabel>Not Specified</shortLabel>
                            </names>
                            <xref>
                                <primaryRef id="Not Specified" db="PSI-MI"/>
                            </xref>
                        </interactionDetectionMethod>
                    </experimentDescription>
                </experimentList>
                <participantList>
                    <participant id="92">
                        <interactorRef>177</interactorRef>
                    </participant>
                    <participant id="93">
                        <interactorRef>406</interactorRef>
                    </participant>
                </participantList>
            </interaction>
            <interaction id="47">
                <experimentList>
                    <experimentDescription id="47">
                        <interactionDetectionMethod>
                            <names>
                                <shortLabel>Not Specified</shortLabel>
                            </names>
                            <xref>
                                <primaryRef id="Not Specified" db="PSI-MI"/>
                            </xref>
                        </interactionDetectionMethod>
                    </experimentDescription>
                </experimentList>
                <participantList>
                    <participant id="94">
                        <interactorRef>581</interactorRef>
                    </participant>
                    <participant id="95">
                        <interactorRef>334</interactorRef>
                    </participant>
                </participantList>
            </interaction>
            <interaction id="48">
                <experimentList>
                    <experimentDescription id="48">
                        <interactionDetectionMethod>
                            <names>
                                <shortLabel>Not Specified</shortLabel>
                            </names>
                            <xref>
                                <primaryRef id="Not Specified" db="PSI-MI"/>
                            </xref>
                        </interactionDetectionMethod>
                    </experimentDescription>
                </experimentList>
                <participantList>
                    <participant id="96">
                        <interactorRef>581</interactorRef>
                    </participant>
                    <participant id="97">
                        <interactorRef>702</interactorRef>
                    </participant>
                </participantList>
            </interaction>
            <interaction id="49">
                <experimentList>
                    <experimentDescription id="49">
                        <interactionDetectionMethod>
                            <names>
                                <shortLabel>Not Specified</shortLabel>
                            </names>
                            <xref>
                                <primaryRef id="Not Specified" db="PSI-MI"/>
                            </xref>
                        </interactionDetectionMethod>
                    </experimentDescription>
                </experimentList>
                <participantList>
                    <participant id="98">
                        <interactorRef>581</interactorRef>
                    </participant>
                    <participant id="99">
                        <interactorRef>222</interactorRef>
                    </participant>
                </participantList>
            </interaction>
            <interaction id="50">
                <experimentList>
                    <experimentDescription id="50">
                        <interactionDetectionMethod>
                            <names>
                                <shortLabel>Not Specified</shortLabel>
                            </names>
                            <xref>
                                <primaryRef id="Not Specified" db="PSI-MI"/>
                            </xref>
                        </interactionDetectionMethod>
                    </experimentDescription>
                </experimentList>
                <participantList>
                    <participant id="100">
                        <interactorRef>581</interactorRef>
                    </participant>
                    <participant id="101">
                        <interactorRef>256</interactorRef>
                    </participant>
                </participantList>
            </interaction>
            <interaction id="51">
                <experimentList>
                    <experimentDescription id="51">
                        <interactionDetectionMethod>
                            <names>
                                <shortLabel>Not Specified</shortLabel>
                            </names>
                            <xref>
                                <primaryRef id="Not Specified" db="PSI-MI"/>
                            </xref>
                        </interactionDetectionMethod>
                    </experimentDescription>
                </experimentList>
                <participantList>
                    <participant id="102">
                        <interactorRef>581</interactorRef>
                    </participant>
                    <participant id="103">
                        <interactorRef>37</interactorRef>
                    </participant>
                </participantList>
            </interaction>
            <interaction id="52">
                <experimentList>
                    <experimentDescription id="52">
                        <interactionDetectionMethod>
                            <names>
                                <shortLabel>Not Specified</shortLabel>
                            </names>
                            <xref>
                                <primaryRef id="Not Specified" db="PSI-MI"/>
                            </xref>
                        </interactionDetectionMethod>
                    </experimentDescription>
                </experimentList>
                <participantList>
                    <participant id="104">
                        <interactorRef>581</interactorRef>
                    </participant>
                    <participant id="105">
                        <interactorRef>485</interactorRef>
                    </participant>
                </participantList>
            </interaction>
            <interaction id="53">
                <experimentList>
                    <experimentDescription id="53">
                        <interactionDetectionMethod>
                            <names>
                                <shortLabel>Not Specified</shortLabel>
                            </names>
                            <xref>
                                <primaryRef id="Not Specified" db="PSI-MI"/>
                            </xref>
                        </interactionDetectionMethod>
                    </experimentDescription>
                </experimentList>
                <participantList>
                    <participant id="106">
                        <interactorRef>592</interactorRef>
                    </participant>
                    <participant id="107">
                        <interactorRef>473</interactorRef>
                    </participant>
                </participantList>
            </interaction>
            <interaction id="54">
                <experimentList>
                    <experimentDescription id="54">
                        <interactionDetectionMethod>
                            <names>
                                <shortLabel>Not Specified</shortLabel>
                            </names>
                            <xref>
                                <primaryRef id="Not Specified" db="PSI-MI"/>
                            </xref>
                        </interactionDetectionMethod>
                    </experimentDescription>
                </experimentList>
                <participantList>
                    <participant id="108">
                        <interactorRef>592</interactorRef>
                    </participant>
                    <participant id="109">
                        <interactorRef>626</interactorRef>
                    </participant>
                </participantList>
            </interaction>
            <interaction id="55">
                <experimentList>
                    <experimentDescription id="55">
                        <interactionDetectionMethod>
                            <names>
                                <shortLabel>Not Specified</shortLabel>
                            </names>
                            <xref>
                                <primaryRef id="Not Specified" db="PSI-MI"/>
                            </xref>
                        </interactionDetectionMethod>
                    </experimentDescription>
                </experimentList>
                <participantList>
                    <participant id="110">
                        <interactorRef>592</interactorRef>
                    </participant>
                    <participant id="111">
                        <interactorRef>117</interactorRef>
                    </participant>
                </participantList>
            </interaction>
            <interaction id="56">
                <experimentList>
                    <experimentDescription id="56">
                        <interactionDetectionMethod>
                            <names>
                                <shortLabel>Not Specified</shortLabel>
                            </names>
                            <xref>
                                <primaryRef id="Not Specified" db="PSI-MI"/>
                            </xref>
                        </interactionDetectionMethod>
                    </experimentDescription>
                </experimentList>
                <participantList>
                    <participant id="112">
                        <interactorRef>592</interactorRef>
                    </participant>
                    <participant id="113">
                        <interactorRef>23</interactorRef>
                    </participant>
                </participantList>
            </interaction>
            <interaction id="57">
                <experimentList>
                    <experimentDescription id="57">
                        <interactionDetectionMethod>
                            <names>
                                <shortLabel>Not Specified</shortLabel>
                            </names>
                            <xref>
                                <primaryRef id="Not Specified" db="PSI-MI"/>
                            </xref>
                        </interactionDetectionMethod>
                    </experimentDescription>
                </experimentList>
                <participantList>
                    <participant id="114">
                        <interactorRef>592</interactorRef>
                    </participant>
                    <participant id="115">
                        <interactorRef>151</interactorRef>
                    </participant>
                </participantList>
            </interaction>
            <interaction id="58">
                <experimentList>
                    <experimentDescription id="58">
                        <interactionDetectionMethod>
                            <names>
                                <shortLabel>Not Specified</shortLabel>
                            </names>
                            <xref>
                                <primaryRef id="Not Specified" db="PSI-MI"/>
                            </xref>
                        </interactionDetectionMethod>
                    </experimentDescription>
                </experimentList>
                <participantList>
                    <participant id="116">
                        <interactorRef>592</interactorRef>
                    </participant>
                    <participant id="117">
                        <interactorRef>149</interactorRef>
                    </participant>
                </participantList>
            </interaction>
            <interaction id="59">
                <experimentList>
                    <experimentDescription id="59">
                        <interactionDetectionMethod>
                            <names>
                                <shortLabel>Not Specified</shortLabel>
                            </names>
                            <xref>
                                <primaryRef id="Not Specified" db="PSI-MI"/>
                            </xref>
                        </interactionDetectionMethod>
                    </experimentDescription>
                </experimentList>
                <participantList>
                    <participant id="118">
                        <interactorRef>592</interactorRef>
                    </participant>
                    <participant id="119">
                        <interactorRef>687</interactorRef>
                    </participant>
                </participantList>
            </interaction>
            <interaction id="60">
                <experimentList>
                    <experimentDescription id="60">
                        <interactionDetectionMethod>
                            <names>
                                <shortLabel>Not Specified</shortLabel>
                            </names>
                            <xref>
                                <primaryRef id="Not Specified" db="PSI-MI"/>
                            </xref>
                        </interactionDetectionMethod>
                    </experimentDescription>
                </experimentList>
                <participantList>
                    <participant id="120">
                        <interactorRef>592</interactorRef>
                    </participant>
                    <participant id="121">
                        <interactorRef>306</interactorRef>
                    </participant>
                </participantList>
            </interaction>
            <interaction id="61">
                <experimentList>
                    <experimentDescription id="61">
                        <interactionDetectionMethod>
                            <names>
                                <shortLabel>Not Specified</shortLabel>
                            </names>
                            <xref>
                                <primaryRef id="Not Specified" db="PSI-MI"/>
                            </xref>
                        </interactionDetectionMethod>
                    </experimentDescription>
                </experimentList>
                <participantList>
                    <participant id="122">
                        <interactorRef>592</interactorRef>
                    </participant>
                    <participant id="123">
                        <interactorRef>542</interactorRef>
                    </participant>
                </participantList>
            </interaction>
            <interaction id="62">
                <experimentList>
                    <experimentDescription id="62">
                        <interactionDetectionMethod>
                            <names>
                                <shortLabel>Not Specified</shortLabel>
                            </names>
                            <xref>
                                <primaryRef id="Not Specified" db="PSI-MI"/>
                            </xref>
                        </interactionDetectionMethod>
                    </experimentDescription>
                </experimentList>
                <participantList>
                    <participant id="124">
                        <interactorRef>592</interactorRef>
                    </participant>
                    <participant id="125">
                        <interactorRef>24</interactorRef>
                    </participant>
                </participantList>
            </interaction>
            <interaction id="63">
                <experimentList>
                    <experimentDescription id="63">
                        <interactionDetectionMethod>
                            <names>
                                <shortLabel>Not Specified</shortLabel>
                            </names>
                            <xref>
                                <primaryRef id="Not Specified" db="PSI-MI"/>
                            </xref>
                        </interactionDetectionMethod>
                    </experimentDescription>
                </experimentList>
                <participantList>
                    <participant id="126">
                        <interactorRef>592</interactorRef>
                    </participant>
                    <participant id="127">
                        <interactorRef>203</interactorRef>
                    </participant>
                </participantList>
            </interaction>
            <interaction id="64">
                <experimentList>
                    <experimentDescription id="64">
                        <interactionDetectionMethod>
                            <names>
                                <shortLabel>Not Specified</shortLabel>
                            </names>
                            <xref>
                                <primaryRef id="Not Specified" db="PSI-MI"/>
                            </xref>
                        </interactionDetectionMethod>
                    </experimentDescription>
                </experimentList>
                <participantList>
                    <participant id="128">
                        <interactorRef>592</interactorRef>
                    </participant>
                    <participant id="129">
                        <interactorRef>140</interactorRef>
                    </participant>
                </participantList>
            </interaction>
            <interaction id="65">
                <experimentList>
                    <experimentDescription id="65">
                        <interactionDetectionMethod>
                            <names>
                                <shortLabel>Not Specified</shortLabel>
                            </names>
                            <xref>
                                <primaryRef id="Not Specified" db="PSI-MI"/>
                            </xref>
                        </interactionDetectionMethod>
                    </experimentDescription>
                </experimentList>
                <participantList>
                    <participant id="130">
                        <interactorRef>592</interactorRef>
                    </participant>
                    <participant id="131">
                        <interactorRef>551</interactorRef>
                    </participant>
                </participantList>
            </interaction>
            <interaction id="66">
                <experimentList>
                    <experimentDescription id="66">
                        <interactionDetectionMethod>
                            <names>
                                <shortLabel>Not Specified</shortLabel>
                            </names>
                            <xref>
                                <primaryRef id="Not Specified" db="PSI-MI"/>
                            </xref>
                        </interactionDetectionMethod>
                    </experimentDescription>
                </experimentList>
                <participantList>
                    <participant id="132">
                        <interactorRef>592</interactorRef>
                    </participant>
                    <participant id="133">
                        <interactorRef>537</interactorRef>
                    </participant>
                </participantList>
            </interaction>
            <interaction id="67">
                <experimentList>
                    <experimentDescription id="67">
                        <interactionDetectionMethod>
                            <names>
                                <shortLabel>Not Specified</shortLabel>
                            </names>
                            <xref>
                                <primaryRef id="Not Specified" db="PSI-MI"/>
                            </xref>
                        </interactionDetectionMethod>
                    </experimentDescription>
                </experimentList>
                <participantList>
                    <participant id="134">
                        <interactorRef>592</interactorRef>
                    </participant>
                    <participant id="135">
                        <interactorRef>292</interactorRef>
                    </participant>
                </participantList>
            </interaction>
            <interaction id="68">
                <experimentList>
                    <experimentDescription id="68">
                        <interactionDetectionMethod>
                            <names>
                                <shortLabel>Not Specified</shortLabel>
                            </names>
                            <xref>
                                <primaryRef id="Not Specified" db="PSI-MI"/>
                            </xref>
                        </interactionDetectionMethod>
                    </experimentDescription>
                </experimentList>
                <participantList>
                    <participant id="136">
                        <interactorRef>592</interactorRef>
                    </participant>
                    <participant id="137">
                        <interactorRef>328</interactorRef>
                    </participant>
                </participantList>
            </interaction>
            <interaction id="69">
                <experimentList>
                    <experimentDescription id="69">
                        <interactionDetectionMethod>
                            <names>
                                <shortLabel>Not Specified</shortLabel>
                            </names>
                            <xref>
                                <primaryRef id="Not Specified" db="PSI-MI"/>
                            </xref>
                        </interactionDetectionMethod>
                    </experimentDescription>
                </experimentList>
                <participantList>
                    <participant id="138">
                        <interactorRef>592</interactorRef>
                    </participant>
                    <participant id="139">
                        <interactorRef>342</interactorRef>
                    </participant>
                </participantList>
            </interaction>
            <interaction id="70">
                <experimentList>
                    <experimentDescription id="70">
                        <interactionDetectionMethod>
                            <names>
                                <shortLabel>Not Specified</shortLabel>
                            </names>
                            <xref>
                                <primaryRef id="Not Specified" db="PSI-MI"/>
                            </xref>
                        </interactionDetectionMethod>
                    </experimentDescription>
                </experimentList>
                <participantList>
                    <participant id="140">
                        <interactorRef>178</interactorRef>
                    </participant>
                    <participant id="141">
                        <interactorRef>561</interactorRef>
                    </participant>
                </participantList>
            </interaction>
            <interaction id="71">
                <experimentList>
                    <experimentDescription id="71">
                        <interactionDetectionMethod>
                            <names>
                                <shortLabel>Not Specified</shortLabel>
                            </names>
                            <xref>
                                <primaryRef id="Not Specified" db="PSI-MI"/>
                            </xref>
                        </interactionDetectionMethod>
                    </experimentDescription>
                </experimentList>
                <participantList>
                    <participant id="142">
                        <interactorRef>178</interactorRef>
                    </participant>
                    <participant id="143">
                        <interactorRef>144</interactorRef>
                    </participant>
                </participantList>
            </interaction>
            <interaction id="72">
                <experimentList>
                    <experimentDescription id="72">
                        <interactionDetectionMethod>
                            <names>
                                <shortLabel>Not Specified</shortLabel>
                            </names>
                            <xref>
                                <primaryRef id="Not Specified" db="PSI-MI"/>
                            </xref>
                        </interactionDetectionMethod>
                    </experimentDescription>
                </experimentList>
                <participantList>
                    <participant id="144">
                        <interactorRef>178</interactorRef>
                    </participant>
                    <participant id="145">
                        <interactorRef>669</interactorRef>
                    </participant>
                </participantList>
            </interaction>
            <interaction id="73">
                <experimentList>
                    <experimentDescription id="73">
                        <interactionDetectionMethod>
                            <names>
                                <shortLabel>Not Specified</shortLabel>
                            </names>
                            <xref>
                                <primaryRef id="Not Specified" db="PSI-MI"/>
                            </xref>
                        </interactionDetectionMethod>
                    </experimentDescription>
                </experimentList>
                <participantList>
                    <participant id="146">
                        <interactorRef>178</interactorRef>
                    </participant>
                    <participant id="147">
                        <interactorRef>556</interactorRef>
                    </participant>
                </participantList>
            </interaction>
            <interaction id="74">
                <experimentList>
                    <experimentDescription id="74">
                        <interactionDetectionMethod>
                            <names>
                                <shortLabel>Not Specified</shortLabel>
                            </names>
                            <xref>
                                <primaryRef id="Not Specified" db="PSI-MI"/>
                            </xref>
                        </interactionDetectionMethod>
                    </experimentDescription>
                </experimentList>
                <participantList>
                    <participant id="148">
                        <interactorRef>179</interactorRef>
                    </participant>
                    <participant id="149">
                        <interactorRef>187</interactorRef>
                    </participant>
                </participantList>
            </interaction>
            <interaction id="75">
                <experimentList>
                    <experimentDescription id="75">
                        <interactionDetectionMethod>
                            <names>
                                <shortLabel>Not Specified</shortLabel>
                            </names>
                            <xref>
                                <primaryRef id="Not Specified" db="PSI-MI"/>
                            </xref>
                        </interactionDetectionMethod>
                    </experimentDescription>
                </experimentList>
                <participantList>
                    <participant id="150">
                        <interactorRef>179</interactorRef>
                    </participant>
                    <participant id="151">
                        <interactorRef>604</interactorRef>
                    </participant>
                </participantList>
            </interaction>
            <interaction id="76">
                <experimentList>
                    <experimentDescription id="76">
                        <interactionDetectionMethod>
                            <names>
                                <shortLabel>Not Specified</shortLabel>
                            </names>
                            <xref>
                                <primaryRef id="Not Specified" db="PSI-MI"/>
                            </xref>
                        </interactionDetectionMethod>
                    </experimentDescription>
                </experimentList>
                <participantList>
                    <participant id="152">
                        <interactorRef>187</interactorRef>
                    </participant>
                    <participant id="153">
                        <interactorRef>604</interactorRef>
                    </participant>
                </participantList>
            </interaction>
            <interaction id="77">
                <experimentList>
                    <experimentDescription id="77">
                        <interactionDetectionMethod>
                            <names>
                                <shortLabel>Not Specified</shortLabel>
                            </names>
                            <xref>
                                <primaryRef id="Not Specified" db="PSI-MI"/>
                            </xref>
                        </interactionDetectionMethod>
                    </experimentDescription>
                </experimentList>
                <participantList>
                    <participant id="154">
                        <interactorRef>144</interactorRef>
                    </participant>
                    <participant id="155">
                        <interactorRef>556</interactorRef>
                    </participant>
                </participantList>
            </interaction>
            <interaction id="78">
                <experimentList>
                    <experimentDescription id="78">
                        <interactionDetectionMethod>
                            <names>
                                <shortLabel>Not Specified</shortLabel>
                            </names>
                            <xref>
                                <primaryRef id="Not Specified" db="PSI-MI"/>
                            </xref>
                        </interactionDetectionMethod>
                    </experimentDescription>
                </experimentList>
                <participantList>
                    <participant id="156">
                        <interactorRef>144</interactorRef>
                    </participant>
                    <participant id="157">
                        <interactorRef>669</interactorRef>
                    </participant>
                </participantList>
            </interaction>
            <interaction id="79">
                <experimentList>
                    <experimentDescription id="79">
                        <interactionDetectionMethod>
                            <names>
                                <shortLabel>Not Specified</shortLabel>
                            </names>
                            <xref>
                                <primaryRef id="Not Specified" db="PSI-MI"/>
                            </xref>
                        </interactionDetectionMethod>
                    </experimentDescription>
                </experimentList>
                <participantList>
                    <participant id="158">
                        <interactorRef>540</interactorRef>
                    </participant>
                    <participant id="159">
                        <interactorRef>582</interactorRef>
                    </participant>
                </participantList>
            </interaction>
            <interaction id="80">
                <experimentList>
                    <experimentDescription id="80">
                        <interactionDetectionMethod>
                            <names>
                                <shortLabel>Not Specified</shortLabel>
                            </names>
                            <xref>
                                <primaryRef id="Not Specified" db="PSI-MI"/>
                            </xref>
                        </interactionDetectionMethod>
                    </experimentDescription>
                </experimentList>
                <participantList>
                    <participant id="160">
                        <interactorRef>540</interactorRef>
                    </participant>
                    <participant id="161">
                        <interactorRef>541</interactorRef>
                    </participant>
                </participantList>
            </interaction>
            <interaction id="81">
                <experimentList>
                    <experimentDescription id="81">
                        <interactionDetectionMethod>
                            <names>
                                <shortLabel>Not Specified</shortLabel>
                            </names>
                            <xref>
                                <primaryRef id="Not Specified" db="PSI-MI"/>
                            </xref>
                        </interactionDetectionMethod>
                    </experimentDescription>
                </experimentList>
                <participantList>
                    <participant id="162">
                        <interactorRef>541</interactorRef>
                    </participant>
                    <participant id="163">
                        <interactorRef>582</interactorRef>
                    </participant>
                </participantList>
            </interaction>
            <interaction id="82">
                <experimentList>
                    <experimentDescription id="82">
                        <interactionDetectionMethod>
                            <names>
                                <shortLabel>Not Specified</shortLabel>
                            </names>
                            <xref>
                                <primaryRef id="Not Specified" db="PSI-MI"/>
                            </xref>
                        </interactionDetectionMethod>
                    </experimentDescription>
                </experimentList>
                <participantList>
                    <participant id="164">
                        <interactorRef>544</interactorRef>
                    </participant>
                    <participant id="165">
                        <interactorRef>549</interactorRef>
                    </participant>
                </participantList>
            </interaction>
            <interaction id="83">
                <experimentList>
                    <experimentDescription id="83">
                        <interactionDetectionMethod>
                            <names>
                                <shortLabel>Not Specified</shortLabel>
                            </names>
                            <xref>
                                <primaryRef id="Not Specified" db="PSI-MI"/>
                            </xref>
                        </interactionDetectionMethod>
                    </experimentDescription>
                </experimentList>
                <participantList>
                    <participant id="166">
                        <interactorRef>544</interactorRef>
                    </participant>
                    <participant id="167">
                        <interactorRef>416</interactorRef>
                    </participant>
                </participantList>
            </interaction>
            <interaction id="84">
                <experimentList>
                    <experimentDescription id="84">
                        <interactionDetectionMethod>
                            <names>
                                <shortLabel>Not Specified</shortLabel>
                            </names>
                            <xref>
                                <primaryRef id="Not Specified" db="PSI-MI"/>
                            </xref>
                        </interactionDetectionMethod>
                    </experimentDescription>
                </experimentList>
                <participantList>
                    <participant id="168">
                        <interactorRef>544</interactorRef>
                    </participant>
                    <participant id="169">
                        <interactorRef>413</interactorRef>
                    </participant>
                </participantList>
            </interaction>
            <interaction id="85">
                <experimentList>
                    <experimentDescription id="85">
                        <interactionDetectionMethod>
                            <names>
                                <shortLabel>Not Specified</shortLabel>
                            </names>
                            <xref>
                                <primaryRef id="Not Specified" db="PSI-MI"/>
                            </xref>
                        </interactionDetectionMethod>
                    </experimentDescription>
                </experimentList>
                <participantList>
                    <participant id="170">
                        <interactorRef>544</interactorRef>
                    </participant>
                    <participant id="171">
                        <interactorRef>444</interactorRef>
                    </participant>
                </participantList>
            </interaction>
            <interaction id="86">
                <experimentList>
                    <experimentDescription id="86">
                        <interactionDetectionMethod>
                            <names>
                                <shortLabel>Not Specified</shortLabel>
                            </names>
                            <xref>
                                <primaryRef id="Not Specified" db="PSI-MI"/>
                            </xref>
                        </interactionDetectionMethod>
                    </experimentDescription>
                </experimentList>
                <participantList>
                    <participant id="172">
                        <interactorRef>544</interactorRef>
                    </participant>
                    <participant id="173">
                        <interactorRef>459</interactorRef>
                    </participant>
                </participantList>
            </interaction>
            <interaction id="87">
                <experimentList>
                    <experimentDescription id="87">
                        <interactionDetectionMethod>
                            <names>
                                <shortLabel>Not Specified</shortLabel>
                            </names>
                            <xref>
                                <primaryRef id="Not Specified" db="PSI-MI"/>
                            </xref>
                        </interactionDetectionMethod>
                    </experimentDescription>
                </experimentList>
                <participantList>
                    <participant id="174">
                        <interactorRef>549</interactorRef>
                    </participant>
                    <participant id="175">
                        <interactorRef>459</interactorRef>
                    </participant>
                </participantList>
            </interaction>
            <interaction id="88">
                <experimentList>
                    <experimentDescription id="88">
                        <interactionDetectionMethod>
                            <names>
                                <shortLabel>Not Specified</shortLabel>
                            </names>
                            <xref>
                                <primaryRef id="Not Specified" db="PSI-MI"/>
                            </xref>
                        </interactionDetectionMethod>
                    </experimentDescription>
                </experimentList>
                <participantList>
                    <participant id="176">
                        <interactorRef>549</interactorRef>
                    </participant>
                    <participant id="177">
                        <interactorRef>416</interactorRef>
                    </participant>
                </participantList>
            </interaction>
            <interaction id="89">
                <experimentList>
                    <experimentDescription id="89">
                        <interactionDetectionMethod>
                            <names>
                                <shortLabel>Not Specified</shortLabel>
                            </names>
                            <xref>
                                <primaryRef id="Not Specified" db="PSI-MI"/>
                            </xref>
                        </interactionDetectionMethod>
                    </experimentDescription>
                </experimentList>
                <participantList>
                    <participant id="178">
                        <interactorRef>549</interactorRef>
                    </participant>
                    <participant id="179">
                        <interactorRef>444</interactorRef>
                    </participant>
                </participantList>
            </interaction>
            <interaction id="90">
                <experimentList>
                    <experimentDescription id="90">
                        <interactionDetectionMethod>
                            <names>
                                <shortLabel>Not Specified</shortLabel>
                            </names>
                            <xref>
                                <primaryRef id="Not Specified" db="PSI-MI"/>
                            </xref>
                        </interactionDetectionMethod>
                    </experimentDescription>
                </experimentList>
                <participantList>
                    <participant id="180">
                        <interactorRef>549</interactorRef>
                    </participant>
                    <participant id="181">
                        <interactorRef>413</interactorRef>
                    </participant>
                </participantList>
            </interaction>
            <interaction id="91">
                <experimentList>
                    <experimentDescription id="91">
                        <interactionDetectionMethod>
                            <names>
                                <shortLabel>Not Specified</shortLabel>
                            </names>
                            <xref>
                                <primaryRef id="Not Specified" db="PSI-MI"/>
                            </xref>
                        </interactionDetectionMethod>
                    </experimentDescription>
                </experimentList>
                <participantList>
                    <participant id="182">
                        <interactorRef>265</interactorRef>
                    </participant>
                    <participant id="183">
                        <interactorRef>74</interactorRef>
                    </participant>
                </participantList>
            </interaction>
            <interaction id="92">
                <experimentList>
                    <experimentDescription id="92">
                        <interactionDetectionMethod>
                            <names>
                                <shortLabel>Not Specified</shortLabel>
                            </names>
                            <xref>
                                <primaryRef id="Not Specified" db="PSI-MI"/>
                            </xref>
                        </interactionDetectionMethod>
                    </experimentDescription>
                </experimentList>
                <participantList>
                    <participant id="184">
                        <interactorRef>260</interactorRef>
                    </participant>
                    <participant id="185">
                        <interactorRef>167</interactorRef>
                    </participant>
                </participantList>
            </interaction>
            <interaction id="93">
                <experimentList>
                    <experimentDescription id="93">
                        <interactionDetectionMethod>
                            <names>
                                <shortLabel>Not Specified</shortLabel>
                            </names>
                            <xref>
                                <primaryRef id="Not Specified" db="PSI-MI"/>
                            </xref>
                        </interactionDetectionMethod>
                    </experimentDescription>
                </experimentList>
                <participantList>
                    <participant id="186">
                        <interactorRef>260</interactorRef>
                    </participant>
                    <participant id="187">
                        <interactorRef>248</interactorRef>
                    </participant>
                </participantList>
            </interaction>
            <interaction id="94">
                <experimentList>
                    <experimentDescription id="94">
                        <interactionDetectionMethod>
                            <names>
                                <shortLabel>Not Specified</shortLabel>
                            </names>
                            <xref>
                                <primaryRef id="Not Specified" db="PSI-MI"/>
                            </xref>
                        </interactionDetectionMethod>
                    </experimentDescription>
                </experimentList>
                <participantList>
                    <participant id="188">
                        <interactorRef>13</interactorRef>
                    </participant>
                    <participant id="189">
                        <interactorRef>645</interactorRef>
                    </participant>
                </participantList>
            </interaction>
            <interaction id="95">
                <experimentList>
                    <experimentDescription id="95">
                        <interactionDetectionMethod>
                            <names>
                                <shortLabel>Not Specified</shortLabel>
                            </names>
                            <xref>
                                <primaryRef id="Not Specified" db="PSI-MI"/>
                            </xref>
                        </interactionDetectionMethod>
                    </experimentDescription>
                </experimentList>
                <participantList>
                    <participant id="190">
                        <interactorRef>13</interactorRef>
                    </participant>
                    <participant id="191">
                        <interactorRef>32</interactorRef>
                    </participant>
                </participantList>
            </interaction>
            <interaction id="96">
                <experimentList>
                    <experimentDescription id="96">
                        <interactionDetectionMethod>
                            <names>
                                <shortLabel>Not Specified</shortLabel>
                            </names>
                            <xref>
                                <primaryRef id="Not Specified" db="PSI-MI"/>
                            </xref>
                        </interactionDetectionMethod>
                    </experimentDescription>
                </experimentList>
                <participantList>
                    <participant id="192">
                        <interactorRef>13</interactorRef>
                    </participant>
                    <participant id="193">
                        <interactorRef>152</interactorRef>
                    </participant>
                </participantList>
            </interaction>
            <interaction id="97">
                <experimentList>
                    <experimentDescription id="97">
                        <interactionDetectionMethod>
                            <names>
                                <shortLabel>Not Specified</shortLabel>
                            </names>
                            <xref>
                                <primaryRef id="Not Specified" db="PSI-MI"/>
                            </xref>
                        </interactionDetectionMethod>
                    </experimentDescription>
                </experimentList>
                <participantList>
                    <participant id="194">
                        <interactorRef>13</interactorRef>
                    </participant>
                    <participant id="195">
                        <interactorRef>647</interactorRef>
                    </participant>
                </participantList>
            </interaction>
            <interaction id="98">
                <experimentList>
                    <experimentDescription id="98">
                        <interactionDetectionMethod>
                            <names>
                                <shortLabel>Not Specified</shortLabel>
                            </names>
                            <xref>
                                <primaryRef id="Not Specified" db="PSI-MI"/>
                            </xref>
                        </interactionDetectionMethod>
                    </experimentDescription>
                </experimentList>
                <participantList>
                    <participant id="196">
                        <interactorRef>13</interactorRef>
                    </participant>
                    <participant id="197">
                        <interactorRef>649</interactorRef>
                    </participant>
                </participantList>
            </interaction>
            <interaction id="99">
                <experimentList>
                    <experimentDescription id="99">
                        <interactionDetectionMethod>
                            <names>
                                <shortLabel>Not Specified</shortLabel>
                            </names>
                            <xref>
                                <primaryRef id="Not Specified" db="PSI-MI"/>
                            </xref>
                        </interactionDetectionMethod>
                    </experimentDescription>
                </experimentList>
                <participantList>
                    <participant id="198">
                        <interactorRef>490</interactorRef>
                    </participant>
                    <participant id="199">
                        <interactorRef>13</interactorRef>
                    </participant>
                </participantList>
            </interaction>
            <interaction id="100">
                <experimentList>
                    <experimentDescription id="100">
                        <interactionDetectionMethod>
                            <names>
                                <shortLabel>Not Specified</shortLabel>
                            </names>
                            <xref>
                                <primaryRef id="Not Specified" db="PSI-MI"/>
                            </xref>
                        </interactionDetectionMethod>
                    </experimentDescription>
                </experimentList>
                <participantList>
                    <participant id="200">
                        <interactorRef>490</interactorRef>
                    </participant>
                    <participant id="201">
                        <interactorRef>645</interactorRef>
                    </participant>
                </participantList>
            </interaction>
            <interaction id="101">
                <experimentList>
                    <experimentDescription id="101">
                        <interactionDetectionMethod>
                            <names>
                                <shortLabel>Not Specified</shortLabel>
                            </names>
                            <xref>
                                <primaryRef id="Not Specified" db="PSI-MI"/>
                            </xref>
                        </interactionDetectionMethod>
                    </experimentDescription>
                </experimentList>
                <participantList>
                    <participant id="202">
                        <interactorRef>490</interactorRef>
                    </participant>
                    <participant id="203">
                        <interactorRef>647</interactorRef>
                    </participant>
                </participantList>
            </interaction>
            <interaction id="102">
                <experimentList>
                    <experimentDescription id="102">
                        <interactionDetectionMethod>
                            <names>
                                <shortLabel>Not Specified</shortLabel>
                            </names>
                            <xref>
                                <primaryRef id="Not Specified" db="PSI-MI"/>
                            </xref>
                        </interactionDetectionMethod>
                    </experimentDescription>
                </experimentList>
                <participantList>
                    <participant id="204">
                        <interactorRef>490</interactorRef>
                    </participant>
                    <participant id="205">
                        <interactorRef>649</interactorRef>
                    </participant>
                </participantList>
            </interaction>
            <interaction id="103">
                <experimentList>
                    <experimentDescription id="103">
                        <interactionDetectionMethod>
                            <names>
                                <shortLabel>Not Specified</shortLabel>
                            </names>
                            <xref>
                                <primaryRef id="Not Specified" db="PSI-MI"/>
                            </xref>
                        </interactionDetectionMethod>
                    </experimentDescription>
                </experimentList>
                <participantList>
                    <participant id="206">
                        <interactorRef>490</interactorRef>
                    </participant>
                    <participant id="207">
                        <interactorRef>640</interactorRef>
                    </participant>
                </participantList>
            </interaction>
            <interaction id="104">
                <experimentList>
                    <experimentDescription id="104">
                        <interactionDetectionMethod>
                            <names>
                                <shortLabel>Not Specified</shortLabel>
                            </names>
                            <xref>
                                <primaryRef id="Not Specified" db="PSI-MI"/>
                            </xref>
                        </interactionDetectionMethod>
                    </experimentDescription>
                </experimentList>
                <participantList>
                    <participant id="208">
                        <interactorRef>490</interactorRef>
                    </participant>
                    <participant id="209">
                        <interactorRef>191</interactorRef>
                    </participant>
                </participantList>
            </interaction>
            <interaction id="105">
                <experimentList>
                    <experimentDescription id="105">
                        <interactionDetectionMethod>
                            <names>
                                <shortLabel>Not Specified</shortLabel>
                            </names>
                            <xref>
                                <primaryRef id="Not Specified" db="PSI-MI"/>
                            </xref>
                        </interactionDetectionMethod>
                    </experimentDescription>
                </experimentList>
                <participantList>
                    <participant id="210">
                        <interactorRef>490</interactorRef>
                    </participant>
                    <participant id="211">
                        <interactorRef>547</interactorRef>
                    </participant>
                </participantList>
            </interaction>
            <interaction id="106">
                <experimentList>
                    <experimentDescription id="106">
                        <interactionDetectionMethod>
                            <names>
                                <shortLabel>Not Specified</shortLabel>
                            </names>
                            <xref>
                                <primaryRef id="Not Specified" db="PSI-MI"/>
                            </xref>
                        </interactionDetectionMethod>
                    </experimentDescription>
                </experimentList>
                <participantList>
                    <participant id="212">
                        <interactorRef>490</interactorRef>
                    </participant>
                    <participant id="213">
                        <interactorRef>218</interactorRef>
                    </participant>
                </participantList>
            </interaction>
            <interaction id="107">
                <experimentList>
                    <experimentDescription id="107">
                        <interactionDetectionMethod>
                            <names>
                                <shortLabel>Not Specified</shortLabel>
                            </names>
                            <xref>
                                <primaryRef id="Not Specified" db="PSI-MI"/>
                            </xref>
                        </interactionDetectionMethod>
                    </experimentDescription>
                </experimentList>
                <participantList>
                    <participant id="214">
                        <interactorRef>467</interactorRef>
                    </participant>
                    <participant id="215">
                        <interactorRef>704</interactorRef>
                    </participant>
                </participantList>
            </interaction>
            <interaction id="108">
                <experimentList>
                    <experimentDescription id="108">
                        <interactionDetectionMethod>
                            <names>
                                <shortLabel>Not Specified</shortLabel>
                            </names>
                            <xref>
                                <primaryRef id="Not Specified" db="PSI-MI"/>
                            </xref>
                        </interactionDetectionMethod>
                    </experimentDescription>
                </experimentList>
                <participantList>
                    <participant id="216">
                        <interactorRef>467</interactorRef>
                    </participant>
                    <participant id="217">
                        <interactorRef>269</interactorRef>
                    </participant>
                </participantList>
            </interaction>
            <interaction id="109">
                <experimentList>
                    <experimentDescription id="109">
                        <interactionDetectionMethod>
                            <names>
                                <shortLabel>Not Specified</shortLabel>
                            </names>
                            <xref>
                                <primaryRef id="Not Specified" db="PSI-MI"/>
                            </xref>
                        </interactionDetectionMethod>
                    </experimentDescription>
                </experimentList>
                <participantList>
                    <participant id="218">
                        <interactorRef>467</interactorRef>
                    </participant>
                    <participant id="219">
                        <interactorRef>28</interactorRef>
                    </participant>
                </participantList>
            </interaction>
            <interaction id="110">
                <experimentList>
                    <experimentDescription id="110">
                        <interactionDetectionMethod>
                            <names>
                                <shortLabel>Not Specified</shortLabel>
                            </names>
                            <xref>
                                <primaryRef id="Not Specified" db="PSI-MI"/>
                            </xref>
                        </interactionDetectionMethod>
                    </experimentDescription>
                </experimentList>
                <participantList>
                    <participant id="220">
                        <interactorRef>467</interactorRef>
                    </participant>
                    <participant id="221">
                        <interactorRef>659</interactorRef>
                    </participant>
                </participantList>
            </interaction>
            <interaction id="111">
                <experimentList>
                    <experimentDescription id="111">
                        <interactionDetectionMethod>
                            <names>
                                <shortLabel>Not Specified</shortLabel>
                            </names>
                            <xref>
                                <primaryRef id="Not Specified" db="PSI-MI"/>
                            </xref>
                        </interactionDetectionMethod>
                    </experimentDescription>
                </experimentList>
                <participantList>
                    <participant id="222">
                        <interactorRef>274</interactorRef>
                    </participant>
                    <participant id="223">
                        <interactorRef>170</interactorRef>
                    </participant>
                </participantList>
            </interaction>
            <interaction id="112">
                <experimentList>
                    <experimentDescription id="112">
                        <interactionDetectionMethod>
                            <names>
                                <shortLabel>Not Specified</shortLabel>
                            </names>
                            <xref>
                                <primaryRef id="Not Specified" db="PSI-MI"/>
                            </xref>
                        </interactionDetectionMethod>
                    </experimentDescription>
                </experimentList>
                <participantList>
                    <participant id="224">
                        <interactorRef>360</interactorRef>
                    </participant>
                    <participant id="225">
                        <interactorRef>642</interactorRef>
                    </participant>
                </participantList>
            </interaction>
            <interaction id="113">
                <experimentList>
                    <experimentDescription id="113">
                        <interactionDetectionMethod>
                            <names>
                                <shortLabel>Not Specified</shortLabel>
                            </names>
                            <xref>
                                <primaryRef id="Not Specified" db="PSI-MI"/>
                            </xref>
                        </interactionDetectionMethod>
                    </experimentDescription>
                </experimentList>
                <participantList>
                    <participant id="226">
                        <interactorRef>360</interactorRef>
                    </participant>
                    <participant id="227">
                        <interactorRef>317</interactorRef>
                    </participant>
                </participantList>
            </interaction>
            <interaction id="114">
                <experimentList>
                    <experimentDescription id="114">
                        <interactionDetectionMethod>
                            <names>
                                <shortLabel>Not Specified</shortLabel>
                            </names>
                            <xref>
                                <primaryRef id="Not Specified" db="PSI-MI"/>
                            </xref>
                        </interactionDetectionMethod>
                    </experimentDescription>
                </experimentList>
                <participantList>
                    <participant id="228">
                        <interactorRef>225</interactorRef>
                    </participant>
                    <participant id="229">
                        <interactorRef>199</interactorRef>
                    </participant>
                </participantList>
            </interaction>
            <interaction id="115">
                <experimentList>
                    <experimentDescription id="115">
                        <interactionDetectionMethod>
                            <names>
                                <shortLabel>Not Specified</shortLabel>
                            </names>
                            <xref>
                                <primaryRef id="Not Specified" db="PSI-MI"/>
                            </xref>
                        </interactionDetectionMethod>
                    </experimentDescription>
                </experimentList>
                <participantList>
                    <participant id="230">
                        <interactorRef>225</interactorRef>
                    </participant>
                    <participant id="231">
                        <interactorRef>623</interactorRef>
                    </participant>
                </participantList>
            </interaction>
            <interaction id="116">
                <experimentList>
                    <experimentDescription id="116">
                        <interactionDetectionMethod>
                            <names>
                                <shortLabel>Not Specified</shortLabel>
                            </names>
                            <xref>
                                <primaryRef id="Not Specified" db="PSI-MI"/>
                            </xref>
                        </interactionDetectionMethod>
                    </experimentDescription>
                </experimentList>
                <participantList>
                    <participant id="232">
                        <interactorRef>225</interactorRef>
                    </participant>
                    <participant id="233">
                        <interactorRef>633</interactorRef>
                    </participant>
                </participantList>
            </interaction>
            <interaction id="117">
                <experimentList>
                    <experimentDescription id="117">
                        <interactionDetectionMethod>
                            <names>
                                <shortLabel>Not Specified</shortLabel>
                            </names>
                            <xref>
                                <primaryRef id="Not Specified" db="PSI-MI"/>
                            </xref>
                        </interactionDetectionMethod>
                    </experimentDescription>
                </experimentList>
                <participantList>
                    <participant id="234">
                        <interactorRef>225</interactorRef>
                    </participant>
                    <participant id="235">
                        <interactorRef>211</interactorRef>
                    </participant>
                </participantList>
            </interaction>
            <interaction id="118">
                <experimentList>
                    <experimentDescription id="118">
                        <interactionDetectionMethod>
                            <names>
                                <shortLabel>Not Specified</shortLabel>
                            </names>
                            <xref>
                                <primaryRef id="Not Specified" db="PSI-MI"/>
                            </xref>
                        </interactionDetectionMethod>
                    </experimentDescription>
                </experimentList>
                <participantList>
                    <participant id="236">
                        <interactorRef>225</interactorRef>
                    </participant>
                    <participant id="237">
                        <interactorRef>498</interactorRef>
                    </participant>
                </participantList>
            </interaction>
            <interaction id="119">
                <experimentList>
                    <experimentDescription id="119">
                        <interactionDetectionMethod>
                            <names>
                                <shortLabel>Not Specified</shortLabel>
                            </names>
                            <xref>
                                <primaryRef id="Not Specified" db="PSI-MI"/>
                            </xref>
                        </interactionDetectionMethod>
                    </experimentDescription>
                </experimentList>
                <participantList>
                    <participant id="238">
                        <interactorRef>225</interactorRef>
                    </participant>
                    <participant id="239">
                        <interactorRef>635</interactorRef>
                    </participant>
                </participantList>
            </interaction>
            <interaction id="120">
                <experimentList>
                    <experimentDescription id="120">
                        <interactionDetectionMethod>
                            <names>
                                <shortLabel>Not Specified</shortLabel>
                            </names>
                            <xref>
                                <primaryRef id="Not Specified" db="PSI-MI"/>
                            </xref>
                        </interactionDetectionMethod>
                    </experimentDescription>
                </experimentList>
                <participantList>
                    <participant id="240">
                        <interactorRef>225</interactorRef>
                    </participant>
                    <participant id="241">
                        <interactorRef>545</interactorRef>
                    </participant>
                </participantList>
            </interaction>
            <interaction id="121">
                <experimentList>
                    <experimentDescription id="121">
                        <interactionDetectionMethod>
                            <names>
                                <shortLabel>Not Specified</shortLabel>
                            </names>
                            <xref>
                                <primaryRef id="Not Specified" db="PSI-MI"/>
                            </xref>
                        </interactionDetectionMethod>
                    </experimentDescription>
                </experimentList>
                <participantList>
                    <participant id="242">
                        <interactorRef>225</interactorRef>
                    </participant>
                    <participant id="243">
                        <interactorRef>681</interactorRef>
                    </participant>
                </participantList>
            </interaction>
            <interaction id="122">
                <experimentList>
                    <experimentDescription id="122">
                        <interactionDetectionMethod>
                            <names>
                                <shortLabel>Not Specified</shortLabel>
                            </names>
                            <xref>
                                <primaryRef id="Not Specified" db="PSI-MI"/>
                            </xref>
                        </interactionDetectionMethod>
                    </experimentDescription>
                </experimentList>
                <participantList>
                    <participant id="244">
                        <interactorRef>225</interactorRef>
                    </participant>
                    <participant id="245">
                        <interactorRef>610</interactorRef>
                    </participant>
                </participantList>
            </interaction>
            <interaction id="123">
                <experimentList>
                    <experimentDescription id="123">
                        <interactionDetectionMethod>
                            <names>
                                <shortLabel>Not Specified</shortLabel>
                            </names>
                            <xref>
                                <primaryRef id="Not Specified" db="PSI-MI"/>
                            </xref>
                        </interactionDetectionMethod>
                    </experimentDescription>
                </experimentList>
                <participantList>
                    <participant id="246">
                        <interactorRef>225</interactorRef>
                    </participant>
                    <participant id="247">
                        <interactorRef>175</interactorRef>
                    </participant>
                </participantList>
            </interaction>
            <interaction id="124">
                <experimentList>
                    <experimentDescription id="124">
                        <interactionDetectionMethod>
                            <names>
                                <shortLabel>Not Specified</shortLabel>
                            </names>
                            <xref>
                                <primaryRef id="Not Specified" db="PSI-MI"/>
                            </xref>
                        </interactionDetectionMethod>
                    </experimentDescription>
                </experimentList>
                <participantList>
                    <participant id="248">
                        <interactorRef>225</interactorRef>
                    </participant>
                    <participant id="249">
                        <interactorRef>12</interactorRef>
                    </participant>
                </participantList>
            </interaction>
            <interaction id="125">
                <experimentList>
                    <experimentDescription id="125">
                        <interactionDetectionMethod>
                            <names>
                                <shortLabel>Not Specified</shortLabel>
                            </names>
                            <xref>
                                <primaryRef id="Not Specified" db="PSI-MI"/>
                            </xref>
                        </interactionDetectionMethod>
                    </experimentDescription>
                </experimentList>
                <participantList>
                    <participant id="250">
                        <interactorRef>234</interactorRef>
                    </participant>
                    <participant id="251">
                        <interactorRef>587</interactorRef>
                    </participant>
                </participantList>
            </interaction>
            <interaction id="126">
                <experimentList>
                    <experimentDescription id="126">
                        <interactionDetectionMethod>
                            <names>
                                <shortLabel>Not Specified</shortLabel>
                            </names>
                            <xref>
                                <primaryRef id="Not Specified" db="PSI-MI"/>
                            </xref>
                        </interactionDetectionMethod>
                    </experimentDescription>
                </experimentList>
                <participantList>
                    <participant id="252">
                        <interactorRef>234</interactorRef>
                    </participant>
                    <participant id="253">
                        <interactorRef>356</interactorRef>
                    </participant>
                </participantList>
            </interaction>
            <interaction id="127">
                <experimentList>
                    <experimentDescription id="127">
                        <interactionDetectionMethod>
                            <names>
                                <shortLabel>Not Specified</shortLabel>
                            </names>
                            <xref>
                                <primaryRef id="Not Specified" db="PSI-MI"/>
                            </xref>
                        </interactionDetectionMethod>
                    </experimentDescription>
                </experimentList>
                <participantList>
                    <participant id="254">
                        <interactorRef>299</interactorRef>
                    </participant>
                    <participant id="255">
                        <interactorRef>91</interactorRef>
                    </participant>
                </participantList>
            </interaction>
            <interaction id="128">
                <experimentList>
                    <experimentDescription id="128">
                        <interactionDetectionMethod>
                            <names>
                                <shortLabel>Not Specified</shortLabel>
                            </names>
                            <xref>
                                <primaryRef id="Not Specified" db="PSI-MI"/>
                            </xref>
                        </interactionDetectionMethod>
                    </experimentDescription>
                </experimentList>
                <participantList>
                    <participant id="256">
                        <interactorRef>299</interactorRef>
                    </participant>
                    <participant id="257">
                        <interactorRef>2</interactorRef>
                    </participant>
                </participantList>
            </interaction>
            <interaction id="129">
                <experimentList>
                    <experimentDescription id="129">
                        <interactionDetectionMethod>
                            <names>
                                <shortLabel>Not Specified</shortLabel>
                            </names>
                            <xref>
                                <primaryRef id="Not Specified" db="PSI-MI"/>
                            </xref>
                        </interactionDetectionMethod>
                    </experimentDescription>
                </experimentList>
                <participantList>
                    <participant id="258">
                        <interactorRef>299</interactorRef>
                    </participant>
                    <participant id="259">
                        <interactorRef>141</interactorRef>
                    </participant>
                </participantList>
            </interaction>
            <interaction id="130">
                <experimentList>
                    <experimentDescription id="130">
                        <interactionDetectionMethod>
                            <names>
                                <shortLabel>Not Specified</shortLabel>
                            </names>
                            <xref>
                                <primaryRef id="Not Specified" db="PSI-MI"/>
                            </xref>
                        </interactionDetectionMethod>
                    </experimentDescription>
                </experimentList>
                <participantList>
                    <participant id="260">
                        <interactorRef>299</interactorRef>
                    </participant>
                    <participant id="261">
                        <interactorRef>67</interactorRef>
                    </participant>
                </participantList>
            </interaction>
            <interaction id="131">
                <experimentList>
                    <experimentDescription id="131">
                        <interactionDetectionMethod>
                            <names>
                                <shortLabel>Not Specified</shortLabel>
                            </names>
                            <xref>
                                <primaryRef id="Not Specified" db="PSI-MI"/>
                            </xref>
                        </interactionDetectionMethod>
                    </experimentDescription>
                </experimentList>
                <participantList>
                    <participant id="262">
                        <interactorRef>299</interactorRef>
                    </participant>
                    <participant id="263">
                        <interactorRef>3</interactorRef>
                    </participant>
                </participantList>
            </interaction>
            <interaction id="132">
                <experimentList>
                    <experimentDescription id="132">
                        <interactionDetectionMethod>
                            <names>
                                <shortLabel>Not Specified</shortLabel>
                            </names>
                            <xref>
                                <primaryRef id="Not Specified" db="PSI-MI"/>
                            </xref>
                        </interactionDetectionMethod>
                    </experimentDescription>
                </experimentList>
                <participantList>
                    <participant id="264">
                        <interactorRef>299</interactorRef>
                    </participant>
                    <participant id="265">
                        <interactorRef>6</interactorRef>
                    </participant>
                </participantList>
            </interaction>
            <interaction id="133">
                <experimentList>
                    <experimentDescription id="133">
                        <interactionDetectionMethod>
                            <names>
                                <shortLabel>Not Specified</shortLabel>
                            </names>
                            <xref>
                                <primaryRef id="Not Specified" db="PSI-MI"/>
                            </xref>
                        </interactionDetectionMethod>
                    </experimentDescription>
                </experimentList>
                <participantList>
                    <participant id="266">
                        <interactorRef>96</interactorRef>
                    </participant>
                    <participant id="267">
                        <interactorRef>308</interactorRef>
                    </participant>
                </participantList>
            </interaction>
            <interaction id="134">
                <experimentList>
                    <experimentDescription id="134">
                        <interactionDetectionMethod>
                            <names>
                                <shortLabel>Not Specified</shortLabel>
                            </names>
                            <xref>
                                <primaryRef id="Not Specified" db="PSI-MI"/>
                            </xref>
                        </interactionDetectionMethod>
                    </experimentDescription>
                </experimentList>
                <participantList>
                    <participant id="268">
                        <interactorRef>602</interactorRef>
                    </participant>
                    <participant id="269">
                        <interactorRef>83</interactorRef>
                    </participant>
                </participantList>
            </interaction>
            <interaction id="135">
                <experimentList>
                    <experimentDescription id="135">
                        <interactionDetectionMethod>
                            <names>
                                <shortLabel>Not Specified</shortLabel>
                            </names>
                            <xref>
                                <primaryRef id="Not Specified" db="PSI-MI"/>
                            </xref>
                        </interactionDetectionMethod>
                    </experimentDescription>
                </experimentList>
                <participantList>
                    <participant id="270">
                        <interactorRef>602</interactorRef>
                    </participant>
                    <participant id="271">
                        <interactorRef>96</interactorRef>
                    </participant>
                </participantList>
            </interaction>
            <interaction id="136">
                <experimentList>
                    <experimentDescription id="136">
                        <interactionDetectionMethod>
                            <names>
                                <shortLabel>Not Specified</shortLabel>
                            </names>
                            <xref>
                                <primaryRef id="Not Specified" db="PSI-MI"/>
                            </xref>
                        </interactionDetectionMethod>
                    </experimentDescription>
                </experimentList>
                <participantList>
                    <participant id="272">
                        <interactorRef>622</interactorRef>
                    </participant>
                    <participant id="273">
                        <interactorRef>72</interactorRef>
                    </participant>
                </participantList>
            </interaction>
            <interaction id="137">
                <experimentList>
                    <experimentDescription id="137">
                        <interactionDetectionMethod>
                            <names>
                                <shortLabel>Not Specified</shortLabel>
                            </names>
                            <xref>
                                <primaryRef id="Not Specified" db="PSI-MI"/>
                            </xref>
                        </interactionDetectionMethod>
                    </experimentDescription>
                </experimentList>
                <participantList>
                    <participant id="274">
                        <interactorRef>622</interactorRef>
                    </participant>
                    <participant id="275">
                        <interactorRef>271</interactorRef>
                    </participant>
                </participantList>
            </interaction>
            <interaction id="138">
                <experimentList>
                    <experimentDescription id="138">
                        <interactionDetectionMethod>
                            <names>
                                <shortLabel>Not Specified</shortLabel>
                            </names>
                            <xref>
                                <primaryRef id="Not Specified" db="PSI-MI"/>
                            </xref>
                        </interactionDetectionMethod>
                    </experimentDescription>
                </experimentList>
                <participantList>
                    <participant id="276">
                        <interactorRef>622</interactorRef>
                    </participant>
                    <participant id="277">
                        <interactorRef>491</interactorRef>
                    </participant>
                </participantList>
            </interaction>
            <interaction id="139">
                <experimentList>
                    <experimentDescription id="139">
                        <interactionDetectionMethod>
                            <names>
                                <shortLabel>Not Specified</shortLabel>
                            </names>
                            <xref>
                                <primaryRef id="Not Specified" db="PSI-MI"/>
                            </xref>
                        </interactionDetectionMethod>
                    </experimentDescription>
                </experimentList>
                <participantList>
                    <participant id="278">
                        <interactorRef>622</interactorRef>
                    </participant>
                    <participant id="279">
                        <interactorRef>577</interactorRef>
                    </participant>
                </participantList>
            </interaction>
            <interaction id="140">
                <experimentList>
                    <experimentDescription id="140">
                        <interactionDetectionMethod>
                            <names>
                                <shortLabel>Not Specified</shortLabel>
                            </names>
                            <xref>
                                <primaryRef id="Not Specified" db="PSI-MI"/>
                            </xref>
                        </interactionDetectionMethod>
                    </experimentDescription>
                </experimentList>
                <participantList>
                    <participant id="280">
                        <interactorRef>608</interactorRef>
                    </participant>
                    <participant id="281">
                        <interactorRef>673</interactorRef>
                    </participant>
                </participantList>
            </interaction>
            <interaction id="141">
                <experimentList>
                    <experimentDescription id="141">
                        <interactionDetectionMethod>
                            <names>
                                <shortLabel>Not Specified</shortLabel>
                            </names>
                            <xref>
                                <primaryRef id="Not Specified" db="PSI-MI"/>
                            </xref>
                        </interactionDetectionMethod>
                    </experimentDescription>
                </experimentList>
                <participantList>
                    <participant id="282">
                        <interactorRef>608</interactorRef>
                    </participant>
                    <participant id="283">
                        <interactorRef>72</interactorRef>
                    </participant>
                </participantList>
            </interaction>
            <interaction id="142">
                <experimentList>
                    <experimentDescription id="142">
                        <interactionDetectionMethod>
                            <names>
                                <shortLabel>Not Specified</shortLabel>
                            </names>
                            <xref>
                                <primaryRef id="Not Specified" db="PSI-MI"/>
                            </xref>
                        </interactionDetectionMethod>
                    </experimentDescription>
                </experimentList>
                <participantList>
                    <participant id="284">
                        <interactorRef>248</interactorRef>
                    </participant>
                    <participant id="285">
                        <interactorRef>677</interactorRef>
                    </participant>
                </participantList>
            </interaction>
            <interaction id="143">
                <experimentList>
                    <experimentDescription id="143">
                        <interactionDetectionMethod>
                            <names>
                                <shortLabel>Not Specified</shortLabel>
                            </names>
                            <xref>
                                <primaryRef id="Not Specified" db="PSI-MI"/>
                            </xref>
                        </interactionDetectionMethod>
                    </experimentDescription>
                </experimentList>
                <participantList>
                    <participant id="286">
                        <interactorRef>248</interactorRef>
                    </participant>
                    <participant id="287">
                        <interactorRef>691</interactorRef>
                    </participant>
                </participantList>
            </interaction>
            <interaction id="144">
                <experimentList>
                    <experimentDescription id="144">
                        <interactionDetectionMethod>
                            <names>
                                <shortLabel>Not Specified</shortLabel>
                            </names>
                            <xref>
                                <primaryRef id="Not Specified" db="PSI-MI"/>
                            </xref>
                        </interactionDetectionMethod>
                    </experimentDescription>
                </experimentList>
                <participantList>
                    <participant id="288">
                        <interactorRef>248</interactorRef>
                    </participant>
                    <participant id="289">
                        <interactorRef>372</interactorRef>
                    </participant>
                </participantList>
            </interaction>
            <interaction id="145">
                <experimentList>
                    <experimentDescription id="145">
                        <interactionDetectionMethod>
                            <names>
                                <shortLabel>Not Specified</shortLabel>
                            </names>
                            <xref>
                                <primaryRef id="Not Specified" db="PSI-MI"/>
                            </xref>
                        </interactionDetectionMethod>
                    </experimentDescription>
                </experimentList>
                <participantList>
                    <participant id="290">
                        <interactorRef>248</interactorRef>
                    </participant>
                    <participant id="291">
                        <interactorRef>508</interactorRef>
                    </participant>
                </participantList>
            </interaction>
            <interaction id="146">
                <experimentList>
                    <experimentDescription id="146">
                        <interactionDetectionMethod>
                            <names>
                                <shortLabel>Not Specified</shortLabel>
                            </names>
                            <xref>
                                <primaryRef id="Not Specified" db="PSI-MI"/>
                            </xref>
                        </interactionDetectionMethod>
                    </experimentDescription>
                </experimentList>
                <participantList>
                    <participant id="292">
                        <interactorRef>600</interactorRef>
                    </participant>
                    <participant id="293">
                        <interactorRef>633</interactorRef>
                    </participant>
                </participantList>
            </interaction>
            <interaction id="147">
                <experimentList>
                    <experimentDescription id="147">
                        <interactionDetectionMethod>
                            <names>
                                <shortLabel>Not Specified</shortLabel>
                            </names>
                            <xref>
                                <primaryRef id="Not Specified" db="PSI-MI"/>
                            </xref>
                        </interactionDetectionMethod>
                    </experimentDescription>
                </experimentList>
                <participantList>
                    <participant id="294">
                        <interactorRef>600</interactorRef>
                    </participant>
                    <participant id="295">
                        <interactorRef>320</interactorRef>
                    </participant>
                </participantList>
            </interaction>
            <interaction id="148">
                <experimentList>
                    <experimentDescription id="148">
                        <interactionDetectionMethod>
                            <names>
                                <shortLabel>Not Specified</shortLabel>
                            </names>
                            <xref>
                                <primaryRef id="Not Specified" db="PSI-MI"/>
                            </xref>
                        </interactionDetectionMethod>
                    </experimentDescription>
                </experimentList>
                <participantList>
                    <participant id="296">
                        <interactorRef>170</interactorRef>
                    </participant>
                    <participant id="297">
                        <interactorRef>493</interactorRef>
                    </participant>
                </participantList>
            </interaction>
            <interaction id="149">
                <experimentList>
                    <experimentDescription id="149">
                        <interactionDetectionMethod>
                            <names>
                                <shortLabel>Not Specified</shortLabel>
                            </names>
                            <xref>
                                <primaryRef id="Not Specified" db="PSI-MI"/>
                            </xref>
                        </interactionDetectionMethod>
                    </experimentDescription>
                </experimentList>
                <participantList>
                    <participant id="298">
                        <interactorRef>170</interactorRef>
                    </participant>
                    <participant id="299">
                        <interactorRef>236</interactorRef>
                    </participant>
                </participantList>
            </interaction>
            <interaction id="150">
                <experimentList>
                    <experimentDescription id="150">
                        <interactionDetectionMethod>
                            <names>
                                <shortLabel>Not Specified</shortLabel>
                            </names>
                            <xref>
                                <primaryRef id="Not Specified" db="PSI-MI"/>
                            </xref>
                        </interactionDetectionMethod>
                    </experimentDescription>
                </experimentList>
                <participantList>
                    <participant id="300">
                        <interactorRef>325</interactorRef>
                    </participant>
                    <participant id="301">
                        <interactorRef>5</interactorRef>
                    </participant>
                </participantList>
            </interaction>
            <interaction id="151">
                <experimentList>
                    <experimentDescription id="151">
                        <interactionDetectionMethod>
                            <names>
                                <shortLabel>Not Specified</shortLabel>
                            </names>
                            <xref>
                                <primaryRef id="Not Specified" db="PSI-MI"/>
                            </xref>
                        </interactionDetectionMethod>
                    </experimentDescription>
                </experimentList>
                <participantList>
                    <participant id="302">
                        <interactorRef>323</interactorRef>
                    </participant>
                    <participant id="303">
                        <interactorRef>5</interactorRef>
                    </participant>
                </participantList>
            </interaction>
            <interaction id="152">
                <experimentList>
                    <experimentDescription id="152">
                        <interactionDetectionMethod>
                            <names>
                                <shortLabel>Not Specified</shortLabel>
                            </names>
                            <xref>
                                <primaryRef id="Not Specified" db="PSI-MI"/>
                            </xref>
                        </interactionDetectionMethod>
                    </experimentDescription>
                </experimentList>
                <participantList>
                    <participant id="304">
                        <interactorRef>323</interactorRef>
                    </participant>
                    <participant id="305">
                        <interactorRef>325</interactorRef>
                    </participant>
                </participantList>
            </interaction>
            <interaction id="153">
                <experimentList>
                    <experimentDescription id="153">
                        <interactionDetectionMethod>
                            <names>
                                <shortLabel>Not Specified</shortLabel>
                            </names>
                            <xref>
                                <primaryRef id="Not Specified" db="PSI-MI"/>
                            </xref>
                        </interactionDetectionMethod>
                    </experimentDescription>
                </experimentList>
                <participantList>
                    <participant id="306">
                        <interactorRef>502</interactorRef>
                    </participant>
                    <participant id="307">
                        <interactorRef>192</interactorRef>
                    </participant>
                </participantList>
            </interaction>
            <interaction id="154">
                <experimentList>
                    <experimentDescription id="154">
                        <interactionDetectionMethod>
                            <names>
                                <shortLabel>Not Specified</shortLabel>
                            </names>
                            <xref>
                                <primaryRef id="Not Specified" db="PSI-MI"/>
                            </xref>
                        </interactionDetectionMethod>
                    </experimentDescription>
                </experimentList>
                <participantList>
                    <participant id="308">
                        <interactorRef>502</interactorRef>
                    </participant>
                    <participant id="309">
                        <interactorRef>167</interactorRef>
                    </participant>
                </participantList>
            </interaction>
            <interaction id="155">
                <experimentList>
                    <experimentDescription id="155">
                        <interactionDetectionMethod>
                            <names>
                                <shortLabel>Not Specified</shortLabel>
                            </names>
                            <xref>
                                <primaryRef id="Not Specified" db="PSI-MI"/>
                            </xref>
                        </interactionDetectionMethod>
                    </experimentDescription>
                </experimentList>
                <participantList>
                    <participant id="310">
                        <interactorRef>502</interactorRef>
                    </participant>
                    <participant id="311">
                        <interactorRef>392</interactorRef>
                    </participant>
                </participantList>
            </interaction>
            <interaction id="156">
                <experimentList>
                    <experimentDescription id="156">
                        <interactionDetectionMethod>
                            <names>
                                <shortLabel>Not Specified</shortLabel>
                            </names>
                            <xref>
                                <primaryRef id="Not Specified" db="PSI-MI"/>
                            </xref>
                        </interactionDetectionMethod>
                    </experimentDescription>
                </experimentList>
                <participantList>
                    <participant id="312">
                        <interactorRef>502</interactorRef>
                    </participant>
                    <participant id="313">
                        <interactorRef>209</interactorRef>
                    </participant>
                </participantList>
            </interaction>
            <interaction id="157">
                <experimentList>
                    <experimentDescription id="157">
                        <interactionDetectionMethod>
                            <names>
                                <shortLabel>Not Specified</shortLabel>
                            </names>
                            <xref>
                                <primaryRef id="Not Specified" db="PSI-MI"/>
                            </xref>
                        </interactionDetectionMethod>
                    </experimentDescription>
                </experimentList>
                <participantList>
                    <participant id="314">
                        <interactorRef>502</interactorRef>
                    </participant>
                    <participant id="315">
                        <interactorRef>563</interactorRef>
                    </participant>
                </participantList>
            </interaction>
            <interaction id="158">
                <experimentList>
                    <experimentDescription id="158">
                        <interactionDetectionMethod>
                            <names>
                                <shortLabel>Not Specified</shortLabel>
                            </names>
                            <xref>
                                <primaryRef id="Not Specified" db="PSI-MI"/>
                            </xref>
                        </interactionDetectionMethod>
                    </experimentDescription>
                </experimentList>
                <participantList>
                    <participant id="316">
                        <interactorRef>502</interactorRef>
                    </participant>
                    <participant id="317">
                        <interactorRef>609</interactorRef>
                    </participant>
                </participantList>
            </interaction>
            <interaction id="159">
                <experimentList>
                    <experimentDescription id="159">
                        <interactionDetectionMethod>
                            <names>
                                <shortLabel>Not Specified</shortLabel>
                            </names>
                            <xref>
                                <primaryRef id="Not Specified" db="PSI-MI"/>
                            </xref>
                        </interactionDetectionMethod>
                    </experimentDescription>
                </experimentList>
                <participantList>
                    <participant id="318">
                        <interactorRef>502</interactorRef>
                    </participant>
                    <participant id="319">
                        <interactorRef>193</interactorRef>
                    </participant>
                </participantList>
            </interaction>
            <interaction id="160">
                <experimentList>
                    <experimentDescription id="160">
                        <interactionDetectionMethod>
                            <names>
                                <shortLabel>Not Specified</shortLabel>
                            </names>
                            <xref>
                                <primaryRef id="Not Specified" db="PSI-MI"/>
                            </xref>
                        </interactionDetectionMethod>
                    </experimentDescription>
                </experimentList>
                <participantList>
                    <participant id="320">
                        <interactorRef>502</interactorRef>
                    </participant>
                    <participant id="321">
                        <interactorRef>616</interactorRef>
                    </participant>
                </participantList>
            </interaction>
            <interaction id="161">
                <experimentList>
                    <experimentDescription id="161">
                        <interactionDetectionMethod>
                            <names>
                                <shortLabel>Not Specified</shortLabel>
                            </names>
                            <xref>
                                <primaryRef id="Not Specified" db="PSI-MI"/>
                            </xref>
                        </interactionDetectionMethod>
                    </experimentDescription>
                </experimentList>
                <participantList>
                    <participant id="322">
                        <interactorRef>502</interactorRef>
                    </participant>
                    <participant id="323">
                        <interactorRef>443</interactorRef>
                    </participant>
                </participantList>
            </interaction>
            <interaction id="162">
                <experimentList>
                    <experimentDescription id="162">
                        <interactionDetectionMethod>
                            <names>
                                <shortLabel>Not Specified</shortLabel>
                            </names>
                            <xref>
                                <primaryRef id="Not Specified" db="PSI-MI"/>
                            </xref>
                        </interactionDetectionMethod>
                    </experimentDescription>
                </experimentList>
                <participantList>
                    <participant id="324">
                        <interactorRef>502</interactorRef>
                    </participant>
                    <participant id="325">
                        <interactorRef>280</interactorRef>
                    </participant>
                </participantList>
            </interaction>
            <interaction id="163">
                <experimentList>
                    <experimentDescription id="163">
                        <interactionDetectionMethod>
                            <names>
                                <shortLabel>Not Specified</shortLabel>
                            </names>
                            <xref>
                                <primaryRef id="Not Specified" db="PSI-MI"/>
                            </xref>
                        </interactionDetectionMethod>
                    </experimentDescription>
                </experimentList>
                <participantList>
                    <participant id="326">
                        <interactorRef>502</interactorRef>
                    </participant>
                    <participant id="327">
                        <interactorRef>54</interactorRef>
                    </participant>
                </participantList>
            </interaction>
            <interaction id="164">
                <experimentList>
                    <experimentDescription id="164">
                        <interactionDetectionMethod>
                            <names>
                                <shortLabel>Not Specified</shortLabel>
                            </names>
                            <xref>
                                <primaryRef id="Not Specified" db="PSI-MI"/>
                            </xref>
                        </interactionDetectionMethod>
                    </experimentDescription>
                </experimentList>
                <participantList>
                    <participant id="328">
                        <interactorRef>502</interactorRef>
                    </participant>
                    <participant id="329">
                        <interactorRef>60</interactorRef>
                    </participant>
                </participantList>
            </interaction>
            <interaction id="165">
                <experimentList>
                    <experimentDescription id="165">
                        <interactionDetectionMethod>
                            <names>
                                <shortLabel>Not Specified</shortLabel>
                            </names>
                            <xref>
                                <primaryRef id="Not Specified" db="PSI-MI"/>
                            </xref>
                        </interactionDetectionMethod>
                    </experimentDescription>
                </experimentList>
                <participantList>
                    <participant id="330">
                        <interactorRef>502</interactorRef>
                    </participant>
                    <participant id="331">
                        <interactorRef>495</interactorRef>
                    </participant>
                </participantList>
            </interaction>
            <interaction id="166">
                <experimentList>
                    <experimentDescription id="166">
                        <interactionDetectionMethod>
                            <names>
                                <shortLabel>Not Specified</shortLabel>
                            </names>
                            <xref>
                                <primaryRef id="Not Specified" db="PSI-MI"/>
                            </xref>
                        </interactionDetectionMethod>
                    </experimentDescription>
                </experimentList>
                <participantList>
                    <participant id="332">
                        <interactorRef>502</interactorRef>
                    </participant>
                    <participant id="333">
                        <interactorRef>94</interactorRef>
                    </participant>
                </participantList>
            </interaction>
            <interaction id="167">
                <experimentList>
                    <experimentDescription id="167">
                        <interactionDetectionMethod>
                            <names>
                                <shortLabel>Not Specified</shortLabel>
                            </names>
                            <xref>
                                <primaryRef id="Not Specified" db="PSI-MI"/>
                            </xref>
                        </interactionDetectionMethod>
                    </experimentDescription>
                </experimentList>
                <participantList>
                    <participant id="334">
                        <interactorRef>503</interactorRef>
                    </participant>
                    <participant id="335">
                        <interactorRef>54</interactorRef>
                    </participant>
                </participantList>
            </interaction>
            <interaction id="168">
                <experimentList>
                    <experimentDescription id="168">
                        <interactionDetectionMethod>
                            <names>
                                <shortLabel>Not Specified</shortLabel>
                            </names>
                            <xref>
                                <primaryRef id="Not Specified" db="PSI-MI"/>
                            </xref>
                        </interactionDetectionMethod>
                    </experimentDescription>
                </experimentList>
                <participantList>
                    <participant id="336">
                        <interactorRef>503</interactorRef>
                    </participant>
                    <participant id="337">
                        <interactorRef>60</interactorRef>
                    </participant>
                </participantList>
            </interaction>
            <interaction id="169">
                <experimentList>
                    <experimentDescription id="169">
                        <interactionDetectionMethod>
                            <names>
                                <shortLabel>Not Specified</shortLabel>
                            </names>
                            <xref>
                                <primaryRef id="Not Specified" db="PSI-MI"/>
                            </xref>
                        </interactionDetectionMethod>
                    </experimentDescription>
                </experimentList>
                <participantList>
                    <participant id="338">
                        <interactorRef>503</interactorRef>
                    </participant>
                    <participant id="339">
                        <interactorRef>563</interactorRef>
                    </participant>
                </participantList>
            </interaction>
            <interaction id="170">
                <experimentList>
                    <experimentDescription id="170">
                        <interactionDetectionMethod>
                            <names>
                                <shortLabel>Not Specified</shortLabel>
                            </names>
                            <xref>
                                <primaryRef id="Not Specified" db="PSI-MI"/>
                            </xref>
                        </interactionDetectionMethod>
                    </experimentDescription>
                </experimentList>
                <participantList>
                    <participant id="340">
                        <interactorRef>503</interactorRef>
                    </participant>
                    <participant id="341">
                        <interactorRef>609</interactorRef>
                    </participant>
                </participantList>
            </interaction>
            <interaction id="171">
                <experimentList>
                    <experimentDescription id="171">
                        <interactionDetectionMethod>
                            <names>
                                <shortLabel>Not Specified</shortLabel>
                            </names>
                            <xref>
                                <primaryRef id="Not Specified" db="PSI-MI"/>
                            </xref>
                        </interactionDetectionMethod>
                    </experimentDescription>
                </experimentList>
                <participantList>
                    <participant id="342">
                        <interactorRef>503</interactorRef>
                    </participant>
                    <participant id="343">
                        <interactorRef>392</interactorRef>
                    </participant>
                </participantList>
            </interaction>
            <interaction id="172">
                <experimentList>
                    <experimentDescription id="172">
                        <interactionDetectionMethod>
                            <names>
                                <shortLabel>Not Specified</shortLabel>
                            </names>
                            <xref>
                                <primaryRef id="Not Specified" db="PSI-MI"/>
                            </xref>
                        </interactionDetectionMethod>
                    </experimentDescription>
                </experimentList>
                <participantList>
                    <participant id="344">
                        <interactorRef>503</interactorRef>
                    </participant>
                    <participant id="345">
                        <interactorRef>192</interactorRef>
                    </participant>
                </participantList>
            </interaction>
            <interaction id="173">
                <experimentList>
                    <experimentDescription id="173">
                        <interactionDetectionMethod>
                            <names>
                                <shortLabel>Not Specified</shortLabel>
                            </names>
                            <xref>
                                <primaryRef id="Not Specified" db="PSI-MI"/>
                            </xref>
                        </interactionDetectionMethod>
                    </experimentDescription>
                </experimentList>
                <participantList>
                    <participant id="346">
                        <interactorRef>503</interactorRef>
                    </participant>
                    <participant id="347">
                        <interactorRef>167</interactorRef>
                    </participant>
                </participantList>
            </interaction>
            <interaction id="174">
                <experimentList>
                    <experimentDescription id="174">
                        <interactionDetectionMethod>
                            <names>
                                <shortLabel>Not Specified</shortLabel>
                            </names>
                            <xref>
                                <primaryRef id="Not Specified" db="PSI-MI"/>
                            </xref>
                        </interactionDetectionMethod>
                    </experimentDescription>
                </experimentList>
                <participantList>
                    <participant id="348">
                        <interactorRef>503</interactorRef>
                    </participant>
                    <participant id="349">
                        <interactorRef>443</interactorRef>
                    </participant>
                </participantList>
            </interaction>
            <interaction id="175">
                <experimentList>
                    <experimentDescription id="175">
                        <interactionDetectionMethod>
                            <names>
                                <shortLabel>Not Specified</shortLabel>
                            </names>
                            <xref>
                                <primaryRef id="Not Specified" db="PSI-MI"/>
                            </xref>
                        </interactionDetectionMethod>
                    </experimentDescription>
                </experimentList>
                <participantList>
                    <participant id="350">
                        <interactorRef>503</interactorRef>
                    </participant>
                    <participant id="351">
                        <interactorRef>209</interactorRef>
                    </participant>
                </participantList>
            </interaction>
            <interaction id="176">
                <experimentList>
                    <experimentDescription id="176">
                        <interactionDetectionMethod>
                            <names>
                                <shortLabel>Not Specified</shortLabel>
                            </names>
                            <xref>
                                <primaryRef id="Not Specified" db="PSI-MI"/>
                            </xref>
                        </interactionDetectionMethod>
                    </experimentDescription>
                </experimentList>
                <participantList>
                    <participant id="352">
                        <interactorRef>503</interactorRef>
                    </participant>
                    <participant id="353">
                        <interactorRef>193</interactorRef>
                    </participant>
                </participantList>
            </interaction>
            <interaction id="177">
                <experimentList>
                    <experimentDescription id="177">
                        <interactionDetectionMethod>
                            <names>
                                <shortLabel>Not Specified</shortLabel>
                            </names>
                            <xref>
                                <primaryRef id="Not Specified" db="PSI-MI"/>
                            </xref>
                        </interactionDetectionMethod>
                    </experimentDescription>
                </experimentList>
                <participantList>
                    <participant id="354">
                        <interactorRef>503</interactorRef>
                    </participant>
                    <participant id="355">
                        <interactorRef>280</interactorRef>
                    </participant>
                </participantList>
            </interaction>
            <interaction id="178">
                <experimentList>
                    <experimentDescription id="178">
                        <interactionDetectionMethod>
                            <names>
                                <shortLabel>Not Specified</shortLabel>
                            </names>
                            <xref>
                                <primaryRef id="Not Specified" db="PSI-MI"/>
                            </xref>
                        </interactionDetectionMethod>
                    </experimentDescription>
                </experimentList>
                <participantList>
                    <participant id="356">
                        <interactorRef>503</interactorRef>
                    </participant>
                    <participant id="357">
                        <interactorRef>495</interactorRef>
                    </participant>
                </participantList>
            </interaction>
            <interaction id="179">
                <experimentList>
                    <experimentDescription id="179">
                        <interactionDetectionMethod>
                            <names>
                                <shortLabel>Not Specified</shortLabel>
                            </names>
                            <xref>
                                <primaryRef id="Not Specified" db="PSI-MI"/>
                            </xref>
                        </interactionDetectionMethod>
                    </experimentDescription>
                </experimentList>
                <participantList>
                    <participant id="358">
                        <interactorRef>503</interactorRef>
                    </participant>
                    <participant id="359">
                        <interactorRef>616</interactorRef>
                    </participant>
                </participantList>
            </interaction>
            <interaction id="180">
                <experimentList>
                    <experimentDescription id="180">
                        <interactionDetectionMethod>
                            <names>
                                <shortLabel>Not Specified</shortLabel>
                            </names>
                            <xref>
                                <primaryRef id="Not Specified" db="PSI-MI"/>
                            </xref>
                        </interactionDetectionMethod>
                    </experimentDescription>
                </experimentList>
                <participantList>
                    <participant id="360">
                        <interactorRef>503</interactorRef>
                    </participant>
                    <participant id="361">
                        <interactorRef>502</interactorRef>
                    </participant>
                </participantList>
            </interaction>
            <interaction id="181">
                <experimentList>
                    <experimentDescription id="181">
                        <interactionDetectionMethod>
                            <names>
                                <shortLabel>Not Specified</shortLabel>
                            </names>
                            <xref>
                                <primaryRef id="Not Specified" db="PSI-MI"/>
                            </xref>
                        </interactionDetectionMethod>
                    </experimentDescription>
                </experimentList>
                <participantList>
                    <participant id="362">
                        <interactorRef>503</interactorRef>
                    </participant>
                    <participant id="363">
                        <interactorRef>94</interactorRef>
                    </participant>
                </participantList>
            </interaction>
            <interaction id="182">
                <experimentList>
                    <experimentDescription id="182">
                        <interactionDetectionMethod>
                            <names>
                                <shortLabel>Not Specified</shortLabel>
                            </names>
                            <xref>
                                <primaryRef id="Not Specified" db="PSI-MI"/>
                            </xref>
                        </interactionDetectionMethod>
                    </experimentDescription>
                </experimentList>
                <participantList>
                    <participant id="364">
                        <interactorRef>508</interactorRef>
                    </participant>
                    <participant id="365">
                        <interactorRef>98</interactorRef>
                    </participant>
                </participantList>
            </interaction>
            <interaction id="183">
                <experimentList>
                    <experimentDescription id="183">
                        <interactionDetectionMethod>
                            <names>
                                <shortLabel>Not Specified</shortLabel>
                            </names>
                            <xref>
                                <primaryRef id="Not Specified" db="PSI-MI"/>
                            </xref>
                        </interactionDetectionMethod>
                    </experimentDescription>
                </experimentList>
                <participantList>
                    <participant id="366">
                        <interactorRef>627</interactorRef>
                    </participant>
                    <participant id="367">
                        <interactorRef>159</interactorRef>
                    </participant>
                </participantList>
            </interaction>
            <interaction id="184">
                <experimentList>
                    <experimentDescription id="184">
                        <interactionDetectionMethod>
                            <names>
                                <shortLabel>Not Specified</shortLabel>
                            </names>
                            <xref>
                                <primaryRef id="Not Specified" db="PSI-MI"/>
                            </xref>
                        </interactionDetectionMethod>
                    </experimentDescription>
                </experimentList>
                <participantList>
                    <participant id="368">
                        <interactorRef>627</interactorRef>
                    </participant>
                    <participant id="369">
                        <interactorRef>599</interactorRef>
                    </participant>
                </participantList>
            </interaction>
            <interaction id="185">
                <experimentList>
                    <experimentDescription id="185">
                        <interactionDetectionMethod>
                            <names>
                                <shortLabel>Not Specified</shortLabel>
                            </names>
                            <xref>
                                <primaryRef id="Not Specified" db="PSI-MI"/>
                            </xref>
                        </interactionDetectionMethod>
                    </experimentDescription>
                </experimentList>
                <participantList>
                    <participant id="370">
                        <interactorRef>627</interactorRef>
                    </participant>
                    <participant id="371">
                        <interactorRef>479</interactorRef>
                    </participant>
                </participantList>
            </interaction>
            <interaction id="186">
                <experimentList>
                    <experimentDescription id="186">
                        <interactionDetectionMethod>
                            <names>
                                <shortLabel>Not Specified</shortLabel>
                            </names>
                            <xref>
                                <primaryRef id="Not Specified" db="PSI-MI"/>
                            </xref>
                        </interactionDetectionMethod>
                    </experimentDescription>
                </experimentList>
                <participantList>
                    <participant id="372">
                        <interactorRef>483</interactorRef>
                    </participant>
                    <participant id="373">
                        <interactorRef>479</interactorRef>
                    </participant>
                </participantList>
            </interaction>
            <interaction id="187">
                <experimentList>
                    <experimentDescription id="187">
                        <interactionDetectionMethod>
                            <names>
                                <shortLabel>Not Specified</shortLabel>
                            </names>
                            <xref>
                                <primaryRef id="Not Specified" db="PSI-MI"/>
                            </xref>
                        </interactionDetectionMethod>
                    </experimentDescription>
                </experimentList>
                <participantList>
                    <participant id="374">
                        <interactorRef>483</interactorRef>
                    </participant>
                    <participant id="375">
                        <interactorRef>599</interactorRef>
                    </participant>
                </participantList>
            </interaction>
            <interaction id="188">
                <experimentList>
                    <experimentDescription id="188">
                        <interactionDetectionMethod>
                            <names>
                                <shortLabel>Not Specified</shortLabel>
                            </names>
                            <xref>
                                <primaryRef id="Not Specified" db="PSI-MI"/>
                            </xref>
                        </interactionDetectionMethod>
                    </experimentDescription>
                </experimentList>
                <participantList>
                    <participant id="376">
                        <interactorRef>483</interactorRef>
                    </participant>
                    <participant id="377">
                        <interactorRef>159</interactorRef>
                    </participant>
                </participantList>
            </interaction>
            <interaction id="189">
                <experimentList>
                    <experimentDescription id="189">
                        <interactionDetectionMethod>
                            <names>
                                <shortLabel>Not Specified</shortLabel>
                            </names>
                            <xref>
                                <primaryRef id="Not Specified" db="PSI-MI"/>
                            </xref>
                        </interactionDetectionMethod>
                    </experimentDescription>
                </experimentList>
                <participantList>
                    <participant id="378">
                        <interactorRef>483</interactorRef>
                    </participant>
                    <participant id="379">
                        <interactorRef>627</interactorRef>
                    </participant>
                </participantList>
            </interaction>
            <interaction id="190">
                <experimentList>
                    <experimentDescription id="190">
                        <interactionDetectionMethod>
                            <names>
                                <shortLabel>Not Specified</shortLabel>
                            </names>
                            <xref>
                                <primaryRef id="Not Specified" db="PSI-MI"/>
                            </xref>
                        </interactionDetectionMethod>
                    </experimentDescription>
                </experimentList>
                <participantList>
                    <participant id="380">
                        <interactorRef>359</interactorRef>
                    </participant>
                    <participant id="381">
                        <interactorRef>525</interactorRef>
                    </participant>
                </participantList>
            </interaction>
            <interaction id="191">
                <experimentList>
                    <experimentDescription id="191">
                        <interactionDetectionMethod>
                            <names>
                                <shortLabel>Not Specified</shortLabel>
                            </names>
                            <xref>
                                <primaryRef id="Not Specified" db="PSI-MI"/>
                            </xref>
                        </interactionDetectionMethod>
                    </experimentDescription>
                </experimentList>
                <participantList>
                    <participant id="382">
                        <interactorRef>359</interactorRef>
                    </participant>
                    <participant id="383">
                        <interactorRef>36</interactorRef>
                    </participant>
                </participantList>
            </interaction>
            <interaction id="192">
                <experimentList>
                    <experimentDescription id="192">
                        <interactionDetectionMethod>
                            <names>
                                <shortLabel>Not Specified</shortLabel>
                            </names>
                            <xref>
                                <primaryRef id="Not Specified" db="PSI-MI"/>
                            </xref>
                        </interactionDetectionMethod>
                    </experimentDescription>
                </experimentList>
                <participantList>
                    <participant id="384">
                        <interactorRef>359</interactorRef>
                    </participant>
                    <participant id="385">
                        <interactorRef>33</interactorRef>
                    </participant>
                </participantList>
            </interaction>
            <interaction id="193">
                <experimentList>
                    <experimentDescription id="193">
                        <interactionDetectionMethod>
                            <names>
                                <shortLabel>Not Specified</shortLabel>
                            </names>
                            <xref>
                                <primaryRef id="Not Specified" db="PSI-MI"/>
                            </xref>
                        </interactionDetectionMethod>
                    </experimentDescription>
                </experimentList>
                <participantList>
                    <participant id="386">
                        <interactorRef>359</interactorRef>
                    </participant>
                    <participant id="387">
                        <interactorRef>45</interactorRef>
                    </participant>
                </participantList>
            </interaction>
            <interaction id="194">
                <experimentList>
                    <experimentDescription id="194">
                        <interactionDetectionMethod>
                            <names>
                                <shortLabel>Not Specified</shortLabel>
                            </names>
                            <xref>
                                <primaryRef id="Not Specified" db="PSI-MI"/>
                            </xref>
                        </interactionDetectionMethod>
                    </experimentDescription>
                </experimentList>
                <participantList>
                    <participant id="388">
                        <interactorRef>296</interactorRef>
                    </participant>
                    <participant id="389">
                        <interactorRef>89</interactorRef>
                    </participant>
                </participantList>
            </interaction>
            <interaction id="195">
                <experimentList>
                    <experimentDescription id="195">
                        <interactionDetectionMethod>
                            <names>
                                <shortLabel>Not Specified</shortLabel>
                            </names>
                            <xref>
                                <primaryRef id="Not Specified" db="PSI-MI"/>
                            </xref>
                        </interactionDetectionMethod>
                    </experimentDescription>
                </experimentList>
                <participantList>
                    <participant id="390">
                        <interactorRef>296</interactorRef>
                    </participant>
                    <participant id="391">
                        <interactorRef>95</interactorRef>
                    </participant>
                </participantList>
            </interaction>
            <interaction id="196">
                <experimentList>
                    <experimentDescription id="196">
                        <interactionDetectionMethod>
                            <names>
                                <shortLabel>Not Specified</shortLabel>
                            </names>
                            <xref>
                                <primaryRef id="Not Specified" db="PSI-MI"/>
                            </xref>
                        </interactionDetectionMethod>
                    </experimentDescription>
                </experimentList>
                <participantList>
                    <participant id="392">
                        <interactorRef>296</interactorRef>
                    </participant>
                    <participant id="393">
                        <interactorRef>0</interactorRef>
                    </participant>
                </participantList>
            </interaction>
            <interaction id="197">
                <experimentList>
                    <experimentDescription id="197">
                        <interactionDetectionMethod>
                            <names>
                                <shortLabel>Not Specified</shortLabel>
                            </names>
                            <xref>
                                <primaryRef id="Not Specified" db="PSI-MI"/>
                            </xref>
                        </interactionDetectionMethod>
                    </experimentDescription>
                </experimentList>
                <participantList>
                    <participant id="394">
                        <interactorRef>296</interactorRef>
                    </participant>
                    <participant id="395">
                        <interactorRef>318</interactorRef>
                    </participant>
                </participantList>
            </interaction>
            <interaction id="198">
                <experimentList>
                    <experimentDescription id="198">
                        <interactionDetectionMethod>
                            <names>
                                <shortLabel>Not Specified</shortLabel>
                            </names>
                            <xref>
                                <primaryRef id="Not Specified" db="PSI-MI"/>
                            </xref>
                        </interactionDetectionMethod>
                    </experimentDescription>
                </experimentList>
                <participantList>
                    <participant id="396">
                        <interactorRef>425</interactorRef>
                    </participant>
                    <participant id="397">
                        <interactorRef>268</interactorRef>
                    </participant>
                </participantList>
            </interaction>
            <interaction id="199">
                <experimentList>
                    <experimentDescription id="199">
                        <interactionDetectionMethod>
                            <names>
                                <shortLabel>Not Specified</shortLabel>
                            </names>
                            <xref>
                                <primaryRef id="Not Specified" db="PSI-MI"/>
                            </xref>
                        </interactionDetectionMethod>
                    </experimentDescription>
                </experimentList>
                <participantList>
                    <participant id="398">
                        <interactorRef>684</interactorRef>
                    </participant>
                    <participant id="399">
                        <interactorRef>402</interactorRef>
                    </participant>
                </participantList>
            </interaction>
            <interaction id="200">
                <experimentList>
                    <experimentDescription id="200">
                        <interactionDetectionMethod>
                            <names>
                                <shortLabel>Not Specified</shortLabel>
                            </names>
                            <xref>
                                <primaryRef id="Not Specified" db="PSI-MI"/>
                            </xref>
                        </interactionDetectionMethod>
                    </experimentDescription>
                </experimentList>
                <participantList>
                    <participant id="400">
                        <interactorRef>684</interactorRef>
                    </participant>
                    <participant id="401">
                        <interactorRef>400</interactorRef>
                    </participant>
                </participantList>
            </interaction>
            <interaction id="201">
                <experimentList>
                    <experimentDescription id="201">
                        <interactionDetectionMethod>
                            <names>
                                <shortLabel>Not Specified</shortLabel>
                            </names>
                            <xref>
                                <primaryRef id="Not Specified" db="PSI-MI"/>
                            </xref>
                        </interactionDetectionMethod>
                    </experimentDescription>
                </experimentList>
                <participantList>
                    <participant id="402">
                        <interactorRef>684</interactorRef>
                    </participant>
                    <participant id="403">
                        <interactorRef>682</interactorRef>
                    </participant>
                </participantList>
            </interaction>
            <interaction id="202">
                <experimentList>
                    <experimentDescription id="202">
                        <interactionDetectionMethod>
                            <names>
                                <shortLabel>Not Specified</shortLabel>
                            </names>
                            <xref>
                                <primaryRef id="Not Specified" db="PSI-MI"/>
                            </xref>
                        </interactionDetectionMethod>
                    </experimentDescription>
                </experimentList>
                <participantList>
                    <participant id="404">
                        <interactorRef>682</interactorRef>
                    </participant>
                    <participant id="405">
                        <interactorRef>402</interactorRef>
                    </participant>
                </participantList>
            </interaction>
            <interaction id="203">
                <experimentList>
                    <experimentDescription id="203">
                        <interactionDetectionMethod>
                            <names>
                                <shortLabel>Not Specified</shortLabel>
                            </names>
                            <xref>
                                <primaryRef id="Not Specified" db="PSI-MI"/>
                            </xref>
                        </interactionDetectionMethod>
                    </experimentDescription>
                </experimentList>
                <participantList>
                    <participant id="406">
                        <interactorRef>682</interactorRef>
                    </participant>
                    <participant id="407">
                        <interactorRef>400</interactorRef>
                    </participant>
                </participantList>
            </interaction>
            <interaction id="204">
                <experimentList>
                    <experimentDescription id="204">
                        <interactionDetectionMethod>
                            <names>
                                <shortLabel>Not Specified</shortLabel>
                            </names>
                            <xref>
                                <primaryRef id="Not Specified" db="PSI-MI"/>
                            </xref>
                        </interactionDetectionMethod>
                    </experimentDescription>
                </experimentList>
                <participantList>
                    <participant id="408">
                        <interactorRef>614</interactorRef>
                    </participant>
                    <participant id="409">
                        <interactorRef>397</interactorRef>
                    </participant>
                </participantList>
            </interaction>
            <interaction id="205">
                <experimentList>
                    <experimentDescription id="205">
                        <interactionDetectionMethod>
                            <names>
                                <shortLabel>Not Specified</shortLabel>
                            </names>
                            <xref>
                                <primaryRef id="Not Specified" db="PSI-MI"/>
                            </xref>
                        </interactionDetectionMethod>
                    </experimentDescription>
                </experimentList>
                <participantList>
                    <participant id="410">
                        <interactorRef>614</interactorRef>
                    </participant>
                    <participant id="411">
                        <interactorRef>662</interactorRef>
                    </participant>
                </participantList>
            </interaction>
            <interaction id="206">
                <experimentList>
                    <experimentDescription id="206">
                        <interactionDetectionMethod>
                            <names>
                                <shortLabel>Not Specified</shortLabel>
                            </names>
                            <xref>
                                <primaryRef id="Not Specified" db="PSI-MI"/>
                            </xref>
                        </interactionDetectionMethod>
                    </experimentDescription>
                </experimentList>
                <participantList>
                    <participant id="412">
                        <interactorRef>202</interactorRef>
                    </participant>
                    <participant id="413">
                        <interactorRef>55</interactorRef>
                    </participant>
                </participantList>
            </interaction>
            <interaction id="207">
                <experimentList>
                    <experimentDescription id="207">
                        <interactionDetectionMethod>
                            <names>
                                <shortLabel>Not Specified</shortLabel>
                            </names>
                            <xref>
                                <primaryRef id="Not Specified" db="PSI-MI"/>
                            </xref>
                        </interactionDetectionMethod>
                    </experimentDescription>
                </experimentList>
                <participantList>
                    <participant id="414">
                        <interactorRef>202</interactorRef>
                    </participant>
                    <participant id="415">
                        <interactorRef>274</interactorRef>
                    </participant>
                </participantList>
            </interaction>
            <interaction id="208">
                <experimentList>
                    <experimentDescription id="208">
                        <interactionDetectionMethod>
                            <names>
                                <shortLabel>Not Specified</shortLabel>
                            </names>
                            <xref>
                                <primaryRef id="Not Specified" db="PSI-MI"/>
                            </xref>
                        </interactionDetectionMethod>
                    </experimentDescription>
                </experimentList>
                <participantList>
                    <participant id="416">
                        <interactorRef>458</interactorRef>
                    </participant>
                    <participant id="417">
                        <interactorRef>236</interactorRef>
                    </participant>
                </participantList>
            </interaction>
            <interaction id="209">
                <experimentList>
                    <experimentDescription id="209">
                        <interactionDetectionMethod>
                            <names>
                                <shortLabel>Not Specified</shortLabel>
                            </names>
                            <xref>
                                <primaryRef id="Not Specified" db="PSI-MI"/>
                            </xref>
                        </interactionDetectionMethod>
                    </experimentDescription>
                </experimentList>
                <participantList>
                    <participant id="418">
                        <interactorRef>458</interactorRef>
                    </participant>
                    <participant id="419">
                        <interactorRef>449</interactorRef>
                    </participant>
                </participantList>
            </interaction>
            <interaction id="210">
                <experimentList>
                    <experimentDescription id="210">
                        <interactionDetectionMethod>
                            <names>
                                <shortLabel>Not Specified</shortLabel>
                            </names>
                            <xref>
                                <primaryRef id="Not Specified" db="PSI-MI"/>
                            </xref>
                        </interactionDetectionMethod>
                    </experimentDescription>
                </experimentList>
                <participantList>
                    <participant id="420">
                        <interactorRef>458</interactorRef>
                    </participant>
                    <participant id="421">
                        <interactorRef>474</interactorRef>
                    </participant>
                </participantList>
            </interaction>
            <interaction id="211">
                <experimentList>
                    <experimentDescription id="211">
                        <interactionDetectionMethod>
                            <names>
                                <shortLabel>Not Specified</shortLabel>
                            </names>
                            <xref>
                                <primaryRef id="Not Specified" db="PSI-MI"/>
                            </xref>
                        </interactionDetectionMethod>
                    </experimentDescription>
                </experimentList>
                <participantList>
                    <participant id="422">
                        <interactorRef>458</interactorRef>
                    </participant>
                    <participant id="423">
                        <interactorRef>202</interactorRef>
                    </participant>
                </participantList>
            </interaction>
            <interaction id="212">
                <experimentList>
                    <experimentDescription id="212">
                        <interactionDetectionMethod>
                            <names>
                                <shortLabel>Not Specified</shortLabel>
                            </names>
                            <xref>
                                <primaryRef id="Not Specified" db="PSI-MI"/>
                            </xref>
                        </interactionDetectionMethod>
                    </experimentDescription>
                </experimentList>
                <participantList>
                    <participant id="424">
                        <interactorRef>674</interactorRef>
                    </participant>
                    <participant id="425">
                        <interactorRef>566</interactorRef>
                    </participant>
                </participantList>
            </interaction>
            <interaction id="213">
                <experimentList>
                    <experimentDescription id="213">
                        <interactionDetectionMethod>
                            <names>
                                <shortLabel>Not Specified</shortLabel>
                            </names>
                            <xref>
                                <primaryRef id="Not Specified" db="PSI-MI"/>
                            </xref>
                        </interactionDetectionMethod>
                    </experimentDescription>
                </experimentList>
                <participantList>
                    <participant id="426">
                        <interactorRef>674</interactorRef>
                    </participant>
                    <participant id="427">
                        <interactorRef>65</interactorRef>
                    </participant>
                </participantList>
            </interaction>
            <interaction id="214">
                <experimentList>
                    <experimentDescription id="214">
                        <interactionDetectionMethod>
                            <names>
                                <shortLabel>Not Specified</shortLabel>
                            </names>
                            <xref>
                                <primaryRef id="Not Specified" db="PSI-MI"/>
                            </xref>
                        </interactionDetectionMethod>
                    </experimentDescription>
                </experimentList>
                <participantList>
                    <participant id="428">
                        <interactorRef>674</interactorRef>
                    </participant>
                    <participant id="429">
                        <interactorRef>697</interactorRef>
                    </participant>
                </participantList>
            </interaction>
            <interaction id="215">
                <experimentList>
                    <experimentDescription id="215">
                        <interactionDetectionMethod>
                            <names>
                                <shortLabel>Not Specified</shortLabel>
                            </names>
                            <xref>
                                <primaryRef id="Not Specified" db="PSI-MI"/>
                            </xref>
                        </interactionDetectionMethod>
                    </experimentDescription>
                </experimentList>
                <participantList>
                    <participant id="430">
                        <interactorRef>674</interactorRef>
                    </participant>
                    <participant id="431">
                        <interactorRef>411</interactorRef>
                    </participant>
                </participantList>
            </interaction>
            <interaction id="216">
                <experimentList>
                    <experimentDescription id="216">
                        <interactionDetectionMethod>
                            <names>
                                <shortLabel>Not Specified</shortLabel>
                            </names>
                            <xref>
                                <primaryRef id="Not Specified" db="PSI-MI"/>
                            </xref>
                        </interactionDetectionMethod>
                    </experimentDescription>
                </experimentList>
                <participantList>
                    <participant id="432">
                        <interactorRef>674</interactorRef>
                    </participant>
                    <participant id="433">
                        <interactorRef>252</interactorRef>
                    </participant>
                </participantList>
            </interaction>
            <interaction id="217">
                <experimentList>
                    <experimentDescription id="217">
                        <interactionDetectionMethod>
                            <names>
                                <shortLabel>Not Specified</shortLabel>
                            </names>
                            <xref>
                                <primaryRef id="Not Specified" db="PSI-MI"/>
                            </xref>
                        </interactionDetectionMethod>
                    </experimentDescription>
                </experimentList>
                <participantList>
                    <participant id="434">
                        <interactorRef>674</interactorRef>
                    </participant>
                    <participant id="435">
                        <interactorRef>630</interactorRef>
                    </participant>
                </participantList>
            </interaction>
            <interaction id="218">
                <experimentList>
                    <experimentDescription id="218">
                        <interactionDetectionMethod>
                            <names>
                                <shortLabel>Not Specified</shortLabel>
                            </names>
                            <xref>
                                <primaryRef id="Not Specified" db="PSI-MI"/>
                            </xref>
                        </interactionDetectionMethod>
                    </experimentDescription>
                </experimentList>
                <participantList>
                    <participant id="436">
                        <interactorRef>674</interactorRef>
                    </participant>
                    <participant id="437">
                        <interactorRef>349</interactorRef>
                    </participant>
                </participantList>
            </interaction>
            <interaction id="219">
                <experimentList>
                    <experimentDescription id="219">
                        <interactionDetectionMethod>
                            <names>
                                <shortLabel>Not Specified</shortLabel>
                            </names>
                            <xref>
                                <primaryRef id="Not Specified" db="PSI-MI"/>
                            </xref>
                        </interactionDetectionMethod>
                    </experimentDescription>
                </experimentList>
                <participantList>
                    <participant id="438">
                        <interactorRef>674</interactorRef>
                    </participant>
                    <participant id="439">
                        <interactorRef>350</interactorRef>
                    </participant>
                </participantList>
            </interaction>
            <interaction id="220">
                <experimentList>
                    <experimentDescription id="220">
                        <interactionDetectionMethod>
                            <names>
                                <shortLabel>Not Specified</shortLabel>
                            </names>
                            <xref>
                                <primaryRef id="Not Specified" db="PSI-MI"/>
                            </xref>
                        </interactionDetectionMethod>
                    </experimentDescription>
                </experimentList>
                <participantList>
                    <participant id="440">
                        <interactorRef>674</interactorRef>
                    </participant>
                    <participant id="441">
                        <interactorRef>624</interactorRef>
                    </participant>
                </participantList>
            </interaction>
            <interaction id="221">
                <experimentList>
                    <experimentDescription id="221">
                        <interactionDetectionMethod>
                            <names>
                                <shortLabel>Not Specified</shortLabel>
                            </names>
                            <xref>
                                <primaryRef id="Not Specified" db="PSI-MI"/>
                            </xref>
                        </interactionDetectionMethod>
                    </experimentDescription>
                </experimentList>
                <participantList>
                    <participant id="442">
                        <interactorRef>674</interactorRef>
                    </participant>
                    <participant id="443">
                        <interactorRef>675</interactorRef>
                    </participant>
                </participantList>
            </interaction>
            <interaction id="222">
                <experimentList>
                    <experimentDescription id="222">
                        <interactionDetectionMethod>
                            <names>
                                <shortLabel>Not Specified</shortLabel>
                            </names>
                            <xref>
                                <primaryRef id="Not Specified" db="PSI-MI"/>
                            </xref>
                        </interactionDetectionMethod>
                    </experimentDescription>
                </experimentList>
                <participantList>
                    <participant id="444">
                        <interactorRef>674</interactorRef>
                    </participant>
                    <participant id="445">
                        <interactorRef>513</interactorRef>
                    </participant>
                </participantList>
            </interaction>
            <interaction id="223">
                <experimentList>
                    <experimentDescription id="223">
                        <interactionDetectionMethod>
                            <names>
                                <shortLabel>Not Specified</shortLabel>
                            </names>
                            <xref>
                                <primaryRef id="Not Specified" db="PSI-MI"/>
                            </xref>
                        </interactionDetectionMethod>
                    </experimentDescription>
                </experimentList>
                <participantList>
                    <participant id="446">
                        <interactorRef>674</interactorRef>
                    </participant>
                    <participant id="447">
                        <interactorRef>212</interactorRef>
                    </participant>
                </participantList>
            </interaction>
            <interaction id="224">
                <experimentList>
                    <experimentDescription id="224">
                        <interactionDetectionMethod>
                            <names>
                                <shortLabel>Not Specified</shortLabel>
                            </names>
                            <xref>
                                <primaryRef id="Not Specified" db="PSI-MI"/>
                            </xref>
                        </interactionDetectionMethod>
                    </experimentDescription>
                </experimentList>
                <participantList>
                    <participant id="448">
                        <interactorRef>674</interactorRef>
                    </participant>
                    <participant id="449">
                        <interactorRef>379</interactorRef>
                    </participant>
                </participantList>
            </interaction>
            <interaction id="225">
                <experimentList>
                    <experimentDescription id="225">
                        <interactionDetectionMethod>
                            <names>
[truncated: 3,209,703 more chars]
