# Supplementary material for: Effects of Psychological Stress on Innate Immunity and Metabolism in Humans: A Systematic Analysis
Source: PLoS One. 2012 Sep 19;7(9):e43232. doi: 10.1371/journal.pone.0043232 (PMC3446986; doi:10.1371/journal.pone.0043232)
Supplement: PSI-MI Data S1 — Proteomics Standards Initiative (PSI)-Molecular Interactions (MI) data for all cytoscape clusters and interactions data are shown in xml format. (ZIP) [file pone.0043232.s002.zip › PSI-MIData S1/meta-(meta)_stress.xml]

<?xml version="1.0" encoding="UTF-8" standalone="yes"?>
<entrySet version="5" level="2" xmlns="net:sf:psidev:mi">
    <entry>
        <interactorList>
            <interactor id="0">
                <names>
                    <shortLabel>gnrh1</shortLabel>
                </names>
                <organism ncbiTaxId="0">
                    <names/>
                </organism>
            </interactor>
            <interactor id="1">
                <names>
                    <shortLabel>lpl</shortLabel>
                </names>
                <organism ncbiTaxId="0">
                    <names/>
                </organism>
            </interactor>
            <interactor id="2">
                <names>
                    <shortLabel>ptpn11</shortLabel>
                </names>
                <organism ncbiTaxId="0">
                    <names/>
                </organism>
            </interactor>
            <interactor id="3">
                <names>
                    <shortLabel>cecr</shortLabel>
                </names>
                <organism ncbiTaxId="0">
                    <names/>
                </organism>
            </interactor>
            <interactor id="4">
                <names>
                    <shortLabel>fos</shortLabel>
                </names>
                <organism ncbiTaxId="0">
                    <names/>
                </organism>
            </interactor>
            <interactor id="5">
                <names>
                    <shortLabel>hpse</shortLabel>
                </names>
                <organism ncbiTaxId="0">
                    <names/>
                </organism>
            </interactor>
            <interactor id="6">
                <names>
                    <shortLabel>sirt1</shortLabel>
                </names>
                <organism ncbiTaxId="0">
                    <names/>
                </organism>
            </interactor>
            <interactor id="7">
                <names>
                    <shortLabel>stat1</shortLabel>
                </names>
                <organism ncbiTaxId="0">
                    <names/>
                </organism>
            </interactor>
            <interactor id="8">
                <names>
                    <shortLabel>fkbp5</shortLabel>
                </names>
                <organism ncbiTaxId="0">
                    <names/>
                </organism>
            </interactor>
            <interactor id="9">
                <names>
                    <shortLabel>cxcl10</shortLabel>
                </names>
                <organism ncbiTaxId="0">
                    <names/>
                </organism>
            </interactor>
            <interactor id="10">
                <names>
                    <shortLabel>vip</shortLabel>
                </names>
                <organism ncbiTaxId="0">
                    <names/>
                </organism>
            </interactor>
            <interactor id="11">
                <names>
                    <shortLabel>cck</shortLabel>
                </names>
                <organism ncbiTaxId="0">
                    <names/>
                </organism>
            </interactor>
            <interactor id="12">
                <names>
                    <shortLabel>npy</shortLabel>
                </names>
                <organism ncbiTaxId="0">
                    <names/>
                </organism>
            </interactor>
            <interactor id="13">
                <names>
                    <shortLabel>sod1</shortLabel>
                </names>
                <organism ncbiTaxId="0">
                    <names/>
                </organism>
            </interactor>
            <interactor id="14">
                <names>
                    <shortLabel>ifn-alpha</shortLabel>
                </names>
                <organism ncbiTaxId="0">
                    <names/>
                </organism>
            </interactor>
            <interactor id="15">
                <names>
                    <shortLabel>htr1a</shortLabel>
                </names>
                <organism ncbiTaxId="0">
                    <names/>
                </organism>
            </interactor>
            <interactor id="16">
                <names>
                    <shortLabel>htr1b</shortLabel>
                </names>
                <organism ncbiTaxId="0">
                    <names/>
                </organism>
            </interactor>
            <interactor id="17">
                <names>
                    <shortLabel>son</shortLabel>
                </names>
                <organism ncbiTaxId="0">
                    <names/>
                </organism>
            </interactor>
            <interactor id="18">
                <names>
                    <shortLabel>hspca</shortLabel>
                </names>
                <organism ncbiTaxId="0">
                    <names/>
                </organism>
            </interactor>
            <interactor id="19">
                <names>
                    <shortLabel>il2</shortLabel>
                </names>
                <organism ncbiTaxId="0">
                    <names/>
                </organism>
            </interactor>
            <interactor id="20">
                <names>
                    <shortLabel>il4</shortLabel>
                </names>
                <organism ncbiTaxId="0">
                    <names/>
                </organism>
            </interactor>
            <interactor id="21">
                <names>
                    <shortLabel>tnpo1</shortLabel>
                </names>
                <organism ncbiTaxId="0">
                    <names/>
                </organism>
            </interactor>
            <interactor id="22">
                <names>
                    <shortLabel>il6</shortLabel>
                </names>
                <organism ncbiTaxId="0">
                    <names/>
                </organism>
            </interactor>
            <interactor id="23">
                <names>
                    <shortLabel>il5</shortLabel>
                </names>
                <organism ncbiTaxId="0">
                    <names/>
                </organism>
            </interactor>
            <interactor id="24">
                <names>
                    <shortLabel>il8</shortLabel>
                </names>
                <organism ncbiTaxId="0">
                    <names/>
                </organism>
            </interactor>
            <interactor id="25">
                <names>
                    <shortLabel>fzd4</shortLabel>
                </names>
                <organism ncbiTaxId="0">
                    <names/>
                </organism>
            </interactor>
            <interactor id="26">
                <names>
                    <shortLabel>fosb</shortLabel>
                </names>
                <organism ncbiTaxId="0">
                    <names/>
                </organism>
            </interactor>
            <interactor id="27">
                <names>
                    <shortLabel>dlx3</shortLabel>
                </names>
                <organism ncbiTaxId="0">
                    <names/>
                </organism>
            </interactor>
            <interactor id="28">
                <names>
                    <shortLabel>igf1</shortLabel>
                </names>
                <organism ncbiTaxId="0">
                    <names/>
                </organism>
            </interactor>
            <interactor id="29">
                <names>
                    <shortLabel>ifng</shortLabel>
                </names>
                <organism ncbiTaxId="0">
                    <names/>
                </organism>
            </interactor>
            <interactor id="30">
                <names>
                    <shortLabel>cyp27b1</shortLabel>
                </names>
                <organism ncbiTaxId="0">
                    <names/>
                </organism>
            </interactor>
            <interactor id="31">
                <names>
                    <shortLabel>creb1</shortLabel>
                </names>
                <organism ncbiTaxId="0">
                    <names/>
                </organism>
            </interactor>
            <interactor id="32">
                <names>
                    <shortLabel>pfc</shortLabel>
                </names>
                <organism ncbiTaxId="0">
                    <names/>
                </organism>
            </interactor>
            <interactor id="33">
                <names>
                    <shortLabel>gng11</shortLabel>
                </names>
                <organism ncbiTaxId="0">
                    <names/>
                </organism>
            </interactor>
            <interactor id="34">
                <names>
                    <shortLabel>bcl2a1</shortLabel>
                </names>
                <organism ncbiTaxId="0">
                    <names/>
                </organism>
            </interactor>
            <interactor id="35">
                <names>
                    <shortLabel>tyrp1</shortLabel>
                </names>
                <organism ncbiTaxId="0">
                    <names/>
                </organism>
            </interactor>
            <interactor id="36">
                <names>
                    <shortLabel>htr2a</shortLabel>
                </names>
                <organism ncbiTaxId="0">
                    <names/>
                </organism>
            </interactor>
            <interactor id="37">
                <names>
                    <shortLabel>ptpns1</shortLabel>
                </names>
                <organism ncbiTaxId="0">
                    <names/>
                </organism>
            </interactor>
            <interactor id="38">
                <names>
                    <shortLabel>egfr</shortLabel>
                </names>
                <organism ncbiTaxId="0">
                    <names/>
                </organism>
            </interactor>
            <interactor id="39">
                <names>
                    <shortLabel>htr2c</shortLabel>
                </names>
                <organism ncbiTaxId="0">
                    <names/>
                </organism>
            </interactor>
            <interactor id="40">
                <names>
                    <shortLabel>1.5.1.19</shortLabel>
                </names>
                <organism ncbiTaxId="0">
                    <names/>
                </organism>
            </interactor>
            <interactor id="41">
                <names>
                    <shortLabel>il1b</shortLabel>
                </names>
                <organism ncbiTaxId="0">
                    <names/>
                </organism>
            </interactor>
            <interactor id="42">
                <names>
                    <shortLabel>il1a</shortLabel>
                </names>
                <organism ncbiTaxId="0">
                    <names/>
                </organism>
            </interactor>
            <interactor id="43">
                <names>
                    <shortLabel>apc</shortLabel>
                </names>
                <organism ncbiTaxId="0">
                    <names/>
                </organism>
            </interactor>
            <interactor id="44">
                <names>
                    <shortLabel>2.4.1.14</shortLabel>
                </names>
                <organism ncbiTaxId="0">
                    <names/>
                </organism>
            </interactor>
            <interactor id="45">
                <names>
                    <shortLabel>srf</shortLabel>
                </names>
                <organism ncbiTaxId="0">
                    <names/>
                </organism>
            </interactor>
            <interactor id="46">
                <names>
                    <shortLabel>src</shortLabel>
                </names>
                <organism ncbiTaxId="0">
                    <names/>
                </organism>
            </interactor>
            <interactor id="47">
                <names>
                    <shortLabel>f2</shortLabel>
                </names>
                <organism ncbiTaxId="0">
                    <names/>
                </organism>
            </interactor>
            <interactor id="48">
                <names>
                    <shortLabel>tnfb</shortLabel>
                </names>
                <organism ncbiTaxId="0">
                    <names/>
                </organism>
            </interactor>
            <interactor id="49">
                <names>
                    <shortLabel>il13</shortLabel>
                </names>
                <organism ncbiTaxId="0">
                    <names/>
                </organism>
            </interactor>
            <interactor id="50">
                <names>
                    <shortLabel>app</shortLabel>
                </names>
                <organism ncbiTaxId="0">
                    <names/>
                </organism>
            </interactor>
            <interactor id="51">
                <names>
                    <shortLabel>tnfa</shortLabel>
                </names>
                <organism ncbiTaxId="0">
                    <names/>
                </organism>
            </interactor>
            <interactor id="52">
                <names>
                    <shortLabel>mapk14</shortLabel>
                </names>
                <organism ncbiTaxId="0">
                    <names/>
                </organism>
            </interactor>
            <interactor id="53">
                <names>
                    <shortLabel>vegf</shortLabel>
                </names>
                <organism ncbiTaxId="0">
                    <names/>
                </organism>
            </interactor>
            <interactor id="54">
                <names>
                    <shortLabel>il10</shortLabel>
                </names>
                <organism ncbiTaxId="0">
                    <names/>
                </organism>
            </interactor>
            <interactor id="55">
                <names>
                    <shortLabel>jun</shortLabel>
                </names>
                <organism ncbiTaxId="0">
                    <names/>
                </organism>
            </interactor>
            <interactor id="56">
                <names>
                    <shortLabel>th1l</shortLabel>
                </names>
                <organism ncbiTaxId="0">
                    <names/>
                </organism>
            </interactor>
            <interactor id="57">
                <names>
                    <shortLabel>crhbp</shortLabel>
                </names>
                <organism ncbiTaxId="0">
                    <names/>
                </organism>
            </interactor>
            <interactor id="58">
                <names>
                    <shortLabel>serpine1</shortLabel>
                </names>
                <organism ncbiTaxId="0">
                    <names/>
                </organism>
            </interactor>
            <interactor id="59">
                <names>
                    <shortLabel>ephb2</shortLabel>
                </names>
                <organism ncbiTaxId="0">
                    <names/>
                </organism>
            </interactor>
            <interactor id="60">
                <names>
                    <shortLabel>rnu50</shortLabel>
                </names>
                <organism ncbiTaxId="0">
                    <names/>
                </organism>
            </interactor>
            <interactor id="61">
                <names>
                    <shortLabel>il18</shortLabel>
                </names>
                <organism ncbiTaxId="0">
                    <names/>
                </organism>
            </interactor>
            <interactor id="62">
                <names>
                    <shortLabel>lypla3</shortLabel>
                </names>
                <organism ncbiTaxId="0">
                    <names/>
                </organism>
            </interactor>
            <interactor id="63">
                <names>
                    <shortLabel>na</shortLabel>
                </names>
                <organism ncbiTaxId="0">
                    <names/>
                </organism>
            </interactor>
            <interactor id="64">
                <names>
                    <shortLabel>il1r1</shortLabel>
                </names>
                <organism ncbiTaxId="0">
                    <names/>
                </organism>
            </interactor>
            <interactor id="65">
                <names>
                    <shortLabel>grin2b</shortLabel>
                </names>
                <organism ncbiTaxId="0">
                    <names/>
                </organism>
            </interactor>
            <interactor id="66">
                <names>
                    <shortLabel>prkcb1</shortLabel>
                </names>
                <organism ncbiTaxId="0">
                    <names/>
                </organism>
            </interactor>
            <interactor id="67">
                <names>
                    <shortLabel>mif</shortLabel>
                </names>
                <organism ncbiTaxId="0">
                    <names/>
                </organism>
            </interactor>
            <interactor id="68">
                <names>
                    <shortLabel>aprt</shortLabel>
                </names>
                <organism ncbiTaxId="0">
                    <names/>
                </organism>
            </interactor>
            <interactor id="69">
                <names>
                    <shortLabel>bace1</shortLabel>
                </names>
                <organism ncbiTaxId="0">
                    <names/>
                </organism>
            </interactor>
            <interactor id="70">
                <names>
                    <shortLabel>cd47</shortLabel>
                </names>
                <organism ncbiTaxId="0">
                    <names/>
                </organism>
            </interactor>
            <interactor id="71">
                <names>
                    <shortLabel>ccl2</shortLabel>
                </names>
                <organism ncbiTaxId="0">
                    <names/>
                </organism>
            </interactor>
            <interactor id="72">
                <names>
                    <shortLabel>crhr2</shortLabel>
                </names>
                <organism ncbiTaxId="0">
                    <names/>
                </organism>
            </interactor>
            <interactor id="73">
                <names>
                    <shortLabel>crhr1</shortLabel>
                </names>
                <organism ncbiTaxId="0">
                    <names/>
                </organism>
            </interactor>
            <interactor id="74">
                <names>
                    <shortLabel>epd</shortLabel>
                </names>
                <organism ncbiTaxId="0">
                    <names/>
                </organism>
            </interactor>
            <interactor id="75">
                <names>
                    <shortLabel>cnr1</shortLabel>
                </names>
                <organism ncbiTaxId="0">
                    <names/>
                </organism>
            </interactor>
            <interactor id="76">
                <names>
                    <shortLabel>ca3</shortLabel>
                </names>
                <organism ncbiTaxId="0">
                    <names/>
                </organism>
            </interactor>
            <interactor id="77">
                <names>
                    <shortLabel>cox1</shortLabel>
                </names>
                <organism ncbiTaxId="0">
                    <names/>
                </organism>
            </interactor>
            <interactor id="78">
                <names>
                    <shortLabel>edn1</shortLabel>
                </names>
                <organism ncbiTaxId="0">
                    <names/>
                </organism>
            </interactor>
            <interactor id="79">
                <names>
                    <shortLabel>bdnf</shortLabel>
                </names>
                <organism ncbiTaxId="0">
                    <names/>
                </organism>
            </interactor>
            <interactor id="80">
                <names>
                    <shortLabel>ighe</shortLabel>
                </names>
                <organism ncbiTaxId="0">
                    <names/>
                </organism>
            </interactor>
            <interactor id="81">
                <names>
                    <shortLabel>avpr1b</shortLabel>
                </names>
                <organism ncbiTaxId="0">
                    <names/>
                </organism>
            </interactor>
            <interactor id="82">
                <names>
                    <shortLabel>nf-kappab</shortLabel>
                </names>
                <organism ncbiTaxId="0">
                    <names/>
                </organism>
            </interactor>
            <interactor id="83">
                <names>
                    <shortLabel>defa1</shortLabel>
                </names>
                <organism ncbiTaxId="0">
                    <names/>
                </organism>
            </interactor>
            <interactor id="84">
                <names>
                    <shortLabel>cyp2e1</shortLabel>
                </names>
                <organism ncbiTaxId="0">
                    <names/>
                </organism>
            </interactor>
            <interactor id="85">
                <names>
                    <shortLabel>irf6</shortLabel>
                </names>
                <organism ncbiTaxId="0">
                    <names/>
                </organism>
            </interactor>
            <interactor id="86">
                <names>
                    <shortLabel>dst</shortLabel>
                </names>
                <organism ncbiTaxId="0">
                    <names/>
                </organism>
            </interactor>
            <interactor id="87">
                <names>
                    <shortLabel>plg</shortLabel>
                </names>
                <organism ncbiTaxId="0">
                    <names/>
                </organism>
            </interactor>
            <interactor id="88">
                <names>
                    <shortLabel>egf</shortLabel>
                </names>
                <organism ncbiTaxId="0">
                    <names/>
                </organism>
            </interactor>
            <interactor id="89">
                <names>
                    <shortLabel>cd8a</shortLabel>
                </names>
                <organism ncbiTaxId="0">
                    <names/>
                </organism>
            </interactor>
            <interactor id="90">
                <names>
                    <shortLabel>cd14</shortLabel>
                </names>
                <organism ncbiTaxId="0">
                    <names/>
                </organism>
            </interactor>
            <interactor id="91">
                <names>
                    <shortLabel>htr5a</shortLabel>
                </names>
                <organism ncbiTaxId="0">
                    <names/>
                </organism>
            </interactor>
            <interactor id="92">
                <names>
                    <shortLabel>mcp</shortLabel>
                </names>
                <organism ncbiTaxId="0">
                    <names/>
                </organism>
            </interactor>
            <interactor id="93">
                <names>
                    <shortLabel>adrb2</shortLabel>
                </names>
                <organism ncbiTaxId="0">
                    <names/>
                </organism>
            </interactor>
            <interactor id="94">
                <names>
                    <shortLabel>avp</shortLabel>
                </names>
                <organism ncbiTaxId="0">
                    <names/>
                </organism>
            </interactor>
            <interactor id="95">
                <names>
                    <shortLabel>ptgir</shortLabel>
                </names>
                <organism ncbiTaxId="0">
                    <names/>
                </organism>
            </interactor>
            <interactor id="96">
                <names>
                    <shortLabel>cox5a</shortLabel>
                </names>
                <organism ncbiTaxId="0">
                    <names/>
                </organism>
            </interactor>
            <interactor id="97">
                <names>
                    <shortLabel>cyp3a7</shortLabel>
                </names>
                <organism ncbiTaxId="0">
                    <names/>
                </organism>
            </interactor>
            <interactor id="98">
                <names>
                    <shortLabel>tnf</shortLabel>
                </names>
                <organism ncbiTaxId="0">
                    <names/>
                </organism>
            </interactor>
            <interactor id="99">
                <names>
                    <shortLabel>1.13.11.17</shortLabel>
                </names>
                <organism ncbiTaxId="0">
                    <names/>
                </organism>
            </interactor>
            <interactor id="100">
                <names>
                    <shortLabel>ang</shortLabel>
                </names>
                <organism ncbiTaxId="0">
                    <names/>
                </organism>
            </interactor>
            <interactor id="101">
                <names>
                    <shortLabel>cpp</shortLabel>
                </names>
                <organism ncbiTaxId="0">
                    <names/>
                </organism>
            </interactor>
            <interactor id="102">
                <names>
                    <shortLabel>htr7</shortLabel>
                </names>
                <organism ncbiTaxId="0">
                    <names/>
                </organism>
            </interactor>
            <interactor id="103">
                <names>
                    <shortLabel>timp1</shortLabel>
                </names>
                <organism ncbiTaxId="0">
                    <names/>
                </organism>
            </interactor>
            <interactor id="104">
                <names>
                    <shortLabel>egr1</shortLabel>
                </names>
                <organism ncbiTaxId="0">
                    <names/>
                </organism>
            </interactor>
            <interactor id="105">
                <names>
                    <shortLabel>sc</shortLabel>
                </names>
                <organism ncbiTaxId="0">
                    <names/>
                </organism>
            </interactor>
            <interactor id="106">
                <names>
                    <shortLabel>cyp1a1</shortLabel>
                </names>
                <organism ncbiTaxId="0">
                    <names/>
                </organism>
            </interactor>
            <interactor id="107">
                <names>
                    <shortLabel>prb4</shortLabel>
                </names>
                <organism ncbiTaxId="0">
                    <names/>
                </organism>
            </interactor>
            <interactor id="108">
                <names>
                    <shortLabel>hspa4</shortLabel>
                </names>
                <organism ncbiTaxId="0">
                    <names/>
                </organism>
            </interactor>
            <interactor id="109">
                <names>
                    <shortLabel>nova2</shortLabel>
                </names>
                <organism ncbiTaxId="0">
                    <names/>
                </organism>
            </interactor>
            <interactor id="110">
                <names>
                    <shortLabel>hsr</shortLabel>
                </names>
                <organism ncbiTaxId="0">
                    <names/>
                </organism>
            </interactor>
            <interactor id="111">
                <names>
                    <shortLabel>htr4</shortLabel>
                </names>
                <organism ncbiTaxId="0">
                    <names/>
                </organism>
            </interactor>
            <interactor id="112">
                <names>
                    <shortLabel>mdm</shortLabel>
                </names>
                <organism ncbiTaxId="0">
                    <names/>
                </organism>
            </interactor>
            <interactor id="113">
                <names>
                    <shortLabel>trit1</shortLabel>
                </names>
                <organism ncbiTaxId="0">
                    <names/>
                </organism>
            </interactor>
            <interactor id="114">
                <names>
                    <shortLabel>gdnf</shortLabel>
                </names>
                <organism ncbiTaxId="0">
                    <names/>
                </organism>
            </interactor>
            <interactor id="115">
                <names>
                    <shortLabel>slc6a4</shortLabel>
                </names>
                <organism ncbiTaxId="0">
                    <names/>
                </organism>
            </interactor>
            <interactor id="116">
                <names>
                    <shortLabel>2.6.1.77</shortLabel>
                </names>
                <organism ncbiTaxId="0">
                    <names/>
                </organism>
            </interactor>
            <interactor id="117">
                <names>
                    <shortLabel>nos2a</shortLabel>
                </names>
                <organism ncbiTaxId="0">
                    <names/>
                </organism>
            </interactor>
            <interactor id="118">
                <names>
                    <shortLabel>traf3</shortLabel>
                </names>
                <organism ncbiTaxId="0">
                    <names/>
                </organism>
            </interactor>
            <interactor id="119">
                <names>
                    <shortLabel>nt3</shortLabel>
                </names>
                <organism ncbiTaxId="0">
                    <names/>
                </organism>
            </interactor>
            <interactor id="120">
                <names>
                    <shortLabel>cad</shortLabel>
                </names>
                <organism ncbiTaxId="0">
                    <names/>
                </organism>
            </interactor>
            <interactor id="121">
                <names>
                    <shortLabel>atr</shortLabel>
                </names>
                <organism ncbiTaxId="0">
                    <names/>
                </organism>
            </interactor>
            <interactor id="122">
                <names>
                    <shortLabel>iqgap1</shortLabel>
                </names>
                <organism ncbiTaxId="0">
                    <names/>
                </organism>
            </interactor>
            <interactor id="123">
                <names>
                    <shortLabel>pparg</shortLabel>
                </names>
                <organism ncbiTaxId="0">
                    <names/>
                </organism>
            </interactor>
            <interactor id="124">
                <names>
                    <shortLabel>ptprc</shortLabel>
                </names>
                <organism ncbiTaxId="0">
                    <names/>
                </organism>
            </interactor>
            <interactor id="125">
                <names>
                    <shortLabel>vwf</shortLabel>
                </names>
                <organism ncbiTaxId="0">
                    <names/>
                </organism>
            </interactor>
            <interactor id="126">
                <names>
                    <shortLabel>hsf1</shortLabel>
                </names>
                <organism ncbiTaxId="0">
                    <names/>
                </organism>
            </interactor>
            <interactor id="127">
                <names>
                    <shortLabel>crh</shortLabel>
                </names>
                <organism ncbiTaxId="0">
                    <names/>
                </organism>
            </interactor>
            <interactor id="128">
                <names>
                    <shortLabel>agtr1</shortLabel>
                </names>
                <organism ncbiTaxId="0">
                    <names/>
                </organism>
            </interactor>
            <interactor id="129">
                <names>
                    <shortLabel>rodh</shortLabel>
                </names>
                <organism ncbiTaxId="0">
                    <names/>
                </organism>
            </interactor>
            <interactor id="130">
                <names>
                    <shortLabel>tp53</shortLabel>
                </names>
                <organism ncbiTaxId="0">
                    <names/>
                </organism>
            </interactor>
            <interactor id="131">
                <names>
                    <shortLabel>hla-drb4</shortLabel>
                </names>
                <organism ncbiTaxId="0">
                    <names/>
                </organism>
            </interactor>
            <interactor id="132">
                <names>
                    <shortLabel>crp</shortLabel>
                </names>
                <organism ncbiTaxId="0">
                    <names/>
                </organism>
            </interactor>
            <interactor id="133">
                <names>
                    <shortLabel>cd4</shortLabel>
                </names>
                <organism ncbiTaxId="0">
                    <names/>
                </organism>
            </interactor>
            <interactor id="134">
                <names>
                    <shortLabel>ptgs2</shortLabel>
                </names>
                <organism ncbiTaxId="0">
                    <names/>
                </organism>
            </interactor>
            <interactor id="135">
                <names>
                    <shortLabel>ace</shortLabel>
                </names>
                <organism ncbiTaxId="0">
                    <names/>
                </organism>
            </interactor>
            <interactor id="136">
                <names>
                    <shortLabel>crx</shortLabel>
                </names>
                <organism ncbiTaxId="0">
                    <names/>
                </organism>
            </interactor>
            <interactor id="137">
                <names>
                    <shortLabel>phex</shortLabel>
                </names>
                <organism ncbiTaxId="0">
                    <names/>
                </organism>
            </interactor>
            <interactor id="138">
                <names>
                    <shortLabel>s100a6</shortLabel>
                </names>
                <organism ncbiTaxId="0">
                    <names/>
                </organism>
            </interactor>
            <interactor id="139">
                <names>
                    <shortLabel>acaca</shortLabel>
                </names>
                <organism ncbiTaxId="0">
                    <names/>
                </organism>
            </interactor>
            <interactor id="140">
                <names>
                    <shortLabel>ntrk3</shortLabel>
                </names>
                <organism ncbiTaxId="0">
                    <names/>
                </organism>
            </interactor>
            <interactor id="141">
                <names>
                    <shortLabel>mapk3</shortLabel>
                </names>
                <organism ncbiTaxId="0">
                    <names/>
                </organism>
            </interactor>
            <interactor id="142">
                <names>
                    <shortLabel>smg1</shortLabel>
                </names>
                <organism ncbiTaxId="0">
                    <names/>
                </organism>
            </interactor>
            <interactor id="143">
                <names>
                    <shortLabel>mapk1</shortLabel>
                </names>
                <organism ncbiTaxId="0">
                    <names/>
                </organism>
            </interactor>
            <interactor id="144">
                <names>
                    <shortLabel>oprk1</shortLabel>
                </names>
                <organism ncbiTaxId="0">
                    <names/>
                </organism>
            </interactor>
            <interactor id="145">
                <names>
                    <shortLabel>prl</shortLabel>
                </names>
                <organism ncbiTaxId="0">
                    <names/>
                </organism>
            </interactor>
            <interactor id="146">
                <names>
                    <shortLabel>lbr</shortLabel>
                </names>
                <organism ncbiTaxId="0">
                    <names/>
                </organism>
            </interactor>
            <interactor id="147">
                <names>
                    <shortLabel>pomc</shortLabel>
                </names>
                <organism ncbiTaxId="0">
                    <names/>
                </organism>
            </interactor>
        </interactorList>
        <interactionList>
            <interaction id="0">
                <experimentList>
                    <experimentDescription id="0">
                        <interactionDetectionMethod>
                            <names>
                                <shortLabel>Not Specified</shortLabel>
                            </names>
                            <xref>
                                <primaryRef id="Not Specified" db="PSI-MI"/>
                            </xref>
                        </interactionDetectionMethod>
                    </experimentDescription>
                </experimentList>
                <participantList>
                    <participant id="0">
                        <interactorRef>146</interactorRef>
                    </participant>
                    <participant id="1">
                        <interactorRef>85</interactorRef>
                    </participant>
                </participantList>
            </interaction>
            <interaction id="1">
                <experimentList>
                    <experimentDescription id="1">
                        <interactionDetectionMethod>
                            <names>
                                <shortLabel>Not Specified</shortLabel>
                            </names>
                            <xref>
                                <primaryRef id="Not Specified" db="PSI-MI"/>
                            </xref>
                        </interactionDetectionMethod>
                    </experimentDescription>
                </experimentList>
                <participantList>
                    <participant id="2">
                        <interactorRef>146</interactorRef>
                    </participant>
                    <participant id="3">
                        <interactorRef>19</interactorRef>
                    </participant>
                </participantList>
            </interaction>
            <interaction id="2">
                <experimentList>
                    <experimentDescription id="2">
                        <interactionDetectionMethod>
                            <names>
                                <shortLabel>Not Specified</shortLabel>
                            </names>
                            <xref>
                                <primaryRef id="Not Specified" db="PSI-MI"/>
                            </xref>
                        </interactionDetectionMethod>
                    </experimentDescription>
                </experimentList>
                <participantList>
                    <participant id="4">
                        <interactorRef>146</interactorRef>
                    </participant>
                    <participant id="5">
                        <interactorRef>64</interactorRef>
                    </participant>
                </participantList>
            </interaction>
            <interaction id="3">
                <experimentList>
                    <experimentDescription id="3">
                        <interactionDetectionMethod>
                            <names>
                                <shortLabel>Not Specified</shortLabel>
                            </names>
                            <xref>
                                <primaryRef id="Not Specified" db="PSI-MI"/>
                            </xref>
                        </interactionDetectionMethod>
                    </experimentDescription>
                </experimentList>
                <participantList>
                    <participant id="6">
                        <interactorRef>146</interactorRef>
                    </participant>
                    <participant id="7">
                        <interactorRef>41</interactorRef>
                    </participant>
                </participantList>
            </interaction>
            <interaction id="4">
                <experimentList>
                    <experimentDescription id="4">
                        <interactionDetectionMethod>
                            <names>
                                <shortLabel>Not Specified</shortLabel>
                            </names>
                            <xref>
                                <primaryRef id="Not Specified" db="PSI-MI"/>
                            </xref>
                        </interactionDetectionMethod>
                    </experimentDescription>
                </experimentList>
                <participantList>
                    <participant id="8">
                        <interactorRef>146</interactorRef>
                    </participant>
                    <participant id="9">
                        <interactorRef>20</interactorRef>
                    </participant>
                </participantList>
            </interaction>
            <interaction id="5">
                <experimentList>
                    <experimentDescription id="5">
                        <interactionDetectionMethod>
                            <names>
                                <shortLabel>Not Specified</shortLabel>
                            </names>
                            <xref>
                                <primaryRef id="Not Specified" db="PSI-MI"/>
                            </xref>
                        </interactionDetectionMethod>
                    </experimentDescription>
                </experimentList>
                <participantList>
                    <participant id="10">
                        <interactorRef>146</interactorRef>
                    </participant>
                    <participant id="11">
                        <interactorRef>54</interactorRef>
                    </participant>
                </participantList>
            </interaction>
            <interaction id="6">
                <experimentList>
                    <experimentDescription id="6">
                        <interactionDetectionMethod>
                            <names>
                                <shortLabel>Not Specified</shortLabel>
                            </names>
                            <xref>
                                <primaryRef id="Not Specified" db="PSI-MI"/>
                            </xref>
                        </interactionDetectionMethod>
                    </experimentDescription>
                </experimentList>
                <participantList>
                    <participant id="12">
                        <interactorRef>146</interactorRef>
                    </participant>
                    <participant id="13">
                        <interactorRef>51</interactorRef>
                    </participant>
                </participantList>
            </interaction>
            <interaction id="7">
                <experimentList>
                    <experimentDescription id="7">
                        <interactionDetectionMethod>
                            <names>
                                <shortLabel>Not Specified</shortLabel>
                            </names>
                            <xref>
                                <primaryRef id="Not Specified" db="PSI-MI"/>
                            </xref>
                        </interactionDetectionMethod>
                    </experimentDescription>
                </experimentList>
                <participantList>
                    <participant id="14">
                        <interactorRef>146</interactorRef>
                    </participant>
                    <participant id="15">
                        <interactorRef>29</interactorRef>
                    </participant>
                </participantList>
            </interaction>
            <interaction id="8">
                <experimentList>
                    <experimentDescription id="8">
                        <interactionDetectionMethod>
                            <names>
                                <shortLabel>Not Specified</shortLabel>
                            </names>
                            <xref>
                                <primaryRef id="Not Specified" db="PSI-MI"/>
                            </xref>
                        </interactionDetectionMethod>
                    </experimentDescription>
                </experimentList>
                <participantList>
                    <participant id="16">
                        <interactorRef>145</interactorRef>
                    </participant>
                    <participant id="17">
                        <interactorRef>36</interactorRef>
                    </participant>
                </participantList>
            </interaction>
            <interaction id="9">
                <experimentList>
                    <experimentDescription id="9">
                        <interactionDetectionMethod>
                            <names>
                                <shortLabel>Not Specified</shortLabel>
                            </names>
                            <xref>
                                <primaryRef id="Not Specified" db="PSI-MI"/>
                            </xref>
                        </interactionDetectionMethod>
                    </experimentDescription>
                </experimentList>
                <participantList>
                    <participant id="18">
                        <interactorRef>145</interactorRef>
                    </participant>
                    <participant id="19">
                        <interactorRef>39</interactorRef>
                    </participant>
                </participantList>
            </interaction>
            <interaction id="10">
                <experimentList>
                    <experimentDescription id="10">
                        <interactionDetectionMethod>
                            <names>
                                <shortLabel>Not Specified</shortLabel>
                            </names>
                            <xref>
                                <primaryRef id="Not Specified" db="PSI-MI"/>
                            </xref>
                        </interactionDetectionMethod>
                    </experimentDescription>
                </experimentList>
                <participantList>
                    <participant id="20">
                        <interactorRef>145</interactorRef>
                    </participant>
                    <participant id="21">
                        <interactorRef>15</interactorRef>
                    </participant>
                </participantList>
            </interaction>
            <interaction id="11">
                <experimentList>
                    <experimentDescription id="11">
                        <interactionDetectionMethod>
                            <names>
                                <shortLabel>Not Specified</shortLabel>
                            </names>
                            <xref>
                                <primaryRef id="Not Specified" db="PSI-MI"/>
                            </xref>
                        </interactionDetectionMethod>
                    </experimentDescription>
                </experimentList>
                <participantList>
                    <participant id="22">
                        <interactorRef>145</interactorRef>
                    </participant>
                    <participant id="23">
                        <interactorRef>147</interactorRef>
                    </participant>
                </participantList>
            </interaction>
            <interaction id="12">
                <experimentList>
                    <experimentDescription id="12">
                        <interactionDetectionMethod>
                            <names>
                                <shortLabel>Not Specified</shortLabel>
                            </names>
                            <xref>
                                <primaryRef id="Not Specified" db="PSI-MI"/>
                            </xref>
                        </interactionDetectionMethod>
                    </experimentDescription>
                </experimentList>
                <participantList>
                    <participant id="24">
                        <interactorRef>145</interactorRef>
                    </participant>
                    <participant id="25">
                        <interactorRef>94</interactorRef>
                    </participant>
                </participantList>
            </interaction>
            <interaction id="13">
                <experimentList>
                    <experimentDescription id="13">
                        <interactionDetectionMethod>
                            <names>
                                <shortLabel>Not Specified</shortLabel>
                            </names>
                            <xref>
                                <primaryRef id="Not Specified" db="PSI-MI"/>
                            </xref>
                        </interactionDetectionMethod>
                    </experimentDescription>
                </experimentList>
                <participantList>
                    <participant id="26">
                        <interactorRef>142</interactorRef>
                    </participant>
                    <participant id="27">
                        <interactorRef>130</interactorRef>
                    </participant>
                </participantList>
            </interaction>
            <interaction id="14">
                <experimentList>
                    <experimentDescription id="14">
                        <interactionDetectionMethod>
                            <names>
                                <shortLabel>Not Specified</shortLabel>
                            </names>
                            <xref>
                                <primaryRef id="Not Specified" db="PSI-MI"/>
                            </xref>
                        </interactionDetectionMethod>
                    </experimentDescription>
                </experimentList>
                <participantList>
                    <participant id="28">
                        <interactorRef>138</interactorRef>
                    </participant>
                    <participant id="29">
                        <interactorRef>147</interactorRef>
                    </participant>
                </participantList>
            </interaction>
            <interaction id="15">
                <experimentList>
                    <experimentDescription id="15">
                        <interactionDetectionMethod>
                            <names>
                                <shortLabel>Not Specified</shortLabel>
                            </names>
                            <xref>
                                <primaryRef id="Not Specified" db="PSI-MI"/>
                            </xref>
                        </interactionDetectionMethod>
                    </experimentDescription>
                </experimentList>
                <participantList>
                    <participant id="30">
                        <interactorRef>138</interactorRef>
                    </participant>
                    <participant id="31">
                        <interactorRef>127</interactorRef>
                    </participant>
                </participantList>
            </interaction>
            <interaction id="16">
                <experimentList>
                    <experimentDescription id="16">
                        <interactionDetectionMethod>
                            <names>
                                <shortLabel>Not Specified</shortLabel>
                            </names>
                            <xref>
                                <primaryRef id="Not Specified" db="PSI-MI"/>
                            </xref>
                        </interactionDetectionMethod>
                    </experimentDescription>
                </experimentList>
                <participantList>
                    <participant id="32">
                        <interactorRef>138</interactorRef>
                    </participant>
                    <participant id="33">
                        <interactorRef>94</interactorRef>
                    </participant>
                </participantList>
            </interaction>
            <interaction id="17">
                <experimentList>
                    <experimentDescription id="17">
                        <interactionDetectionMethod>
                            <names>
                                <shortLabel>Not Specified</shortLabel>
                            </names>
                            <xref>
                                <primaryRef id="Not Specified" db="PSI-MI"/>
                            </xref>
                        </interactionDetectionMethod>
                    </experimentDescription>
                </experimentList>
                <participantList>
                    <participant id="34">
                        <interactorRef>137</interactorRef>
                    </participant>
                    <participant id="35">
                        <interactorRef>68</interactorRef>
                    </participant>
                </participantList>
            </interaction>
            <interaction id="18">
                <experimentList>
                    <experimentDescription id="18">
                        <interactionDetectionMethod>
                            <names>
                                <shortLabel>Not Specified</shortLabel>
                            </names>
                            <xref>
                                <primaryRef id="Not Specified" db="PSI-MI"/>
                            </xref>
                        </interactionDetectionMethod>
                    </experimentDescription>
                </experimentList>
                <participantList>
                    <participant id="36">
                        <interactorRef>131</interactorRef>
                    </participant>
                    <participant id="37">
                        <interactorRef>19</interactorRef>
                    </participant>
                </participantList>
            </interaction>
            <interaction id="19">
                <experimentList>
                    <experimentDescription id="19">
                        <interactionDetectionMethod>
                            <names>
                                <shortLabel>Not Specified</shortLabel>
                            </names>
                            <xref>
                                <primaryRef id="Not Specified" db="PSI-MI"/>
                            </xref>
                        </interactionDetectionMethod>
                    </experimentDescription>
                </experimentList>
                <participantList>
                    <participant id="38">
                        <interactorRef>125</interactorRef>
                    </participant>
                    <participant id="39">
                        <interactorRef>116</interactorRef>
                    </participant>
                </participantList>
            </interaction>
            <interaction id="20">
                <experimentList>
                    <experimentDescription id="20">
                        <interactionDetectionMethod>
                            <names>
                                <shortLabel>Not Specified</shortLabel>
                            </names>
                            <xref>
                                <primaryRef id="Not Specified" db="PSI-MI"/>
                            </xref>
                        </interactionDetectionMethod>
                    </experimentDescription>
                </experimentList>
                <participantList>
                    <participant id="40">
                        <interactorRef>125</interactorRef>
                    </participant>
                    <participant id="41">
                        <interactorRef>87</interactorRef>
                    </participant>
                </participantList>
            </interaction>
            <interaction id="21">
                <experimentList>
                    <experimentDescription id="21">
                        <interactionDetectionMethod>
                            <names>
                                <shortLabel>Not Specified</shortLabel>
                            </names>
                            <xref>
                                <primaryRef id="Not Specified" db="PSI-MI"/>
                            </xref>
                        </interactionDetectionMethod>
                    </experimentDescription>
                </experimentList>
                <participantList>
                    <participant id="42">
                        <interactorRef>125</interactorRef>
                    </participant>
                    <participant id="43">
                        <interactorRef>58</interactorRef>
                    </participant>
                </participantList>
            </interaction>
            <interaction id="22">
                <experimentList>
                    <experimentDescription id="22">
                        <interactionDetectionMethod>
                            <names>
                                <shortLabel>Not Specified</shortLabel>
                            </names>
                            <xref>
                                <primaryRef id="Not Specified" db="PSI-MI"/>
                            </xref>
                        </interactionDetectionMethod>
                    </experimentDescription>
                </experimentList>
                <participantList>
                    <participant id="44">
                        <interactorRef>124</interactorRef>
                    </participant>
                    <participant id="45">
                        <interactorRef>129</interactorRef>
                    </participant>
                </participantList>
            </interaction>
            <interaction id="23">
                <experimentList>
                    <experimentDescription id="23">
                        <interactionDetectionMethod>
                            <names>
                                <shortLabel>Not Specified</shortLabel>
                            </names>
                            <xref>
                                <primaryRef id="Not Specified" db="PSI-MI"/>
                            </xref>
                        </interactionDetectionMethod>
                    </experimentDescription>
                </experimentList>
                <participantList>
                    <participant id="46">
                        <interactorRef>119</interactorRef>
                    </participant>
                    <participant id="47">
                        <interactorRef>140</interactorRef>
                    </participant>
                </participantList>
            </interaction>
            <interaction id="24">
                <experimentList>
                    <experimentDescription id="24">
                        <interactionDetectionMethod>
                            <names>
                                <shortLabel>Not Specified</shortLabel>
                            </names>
                            <xref>
                                <primaryRef id="Not Specified" db="PSI-MI"/>
                            </xref>
                        </interactionDetectionMethod>
                    </experimentDescription>
                </experimentList>
                <participantList>
                    <participant id="48">
                        <interactorRef>118</interactorRef>
                    </participant>
                    <participant id="49">
                        <interactorRef>134</interactorRef>
                    </participant>
                </participantList>
            </interaction>
            <interaction id="25">
                <experimentList>
                    <experimentDescription id="25">
                        <interactionDetectionMethod>
                            <names>
                                <shortLabel>Not Specified</shortLabel>
                            </names>
                            <xref>
                                <primaryRef id="Not Specified" db="PSI-MI"/>
                            </xref>
                        </interactionDetectionMethod>
                    </experimentDescription>
                </experimentList>
                <participantList>
                    <participant id="50">
                        <interactorRef>118</interactorRef>
                    </participant>
                    <participant id="51">
                        <interactorRef>117</interactorRef>
                    </participant>
                </participantList>
            </interaction>
            <interaction id="26">
                <experimentList>
                    <experimentDescription id="26">
                        <interactionDetectionMethod>
                            <names>
                                <shortLabel>Not Specified</shortLabel>
                            </names>
                            <xref>
                                <primaryRef id="Not Specified" db="PSI-MI"/>
                            </xref>
                        </interactionDetectionMethod>
                    </experimentDescription>
                </experimentList>
                <participantList>
                    <participant id="52">
                        <interactorRef>118</interactorRef>
                    </participant>
                    <participant id="53">
                        <interactorRef>82</interactorRef>
                    </participant>
                </participantList>
            </interaction>
            <interaction id="27">
                <experimentList>
                    <experimentDescription id="27">
                        <interactionDetectionMethod>
                            <names>
                                <shortLabel>Not Specified</shortLabel>
                            </names>
                            <xref>
                                <primaryRef id="Not Specified" db="PSI-MI"/>
                            </xref>
                        </interactionDetectionMethod>
                    </experimentDescription>
                </experimentList>
                <participantList>
                    <participant id="54">
                        <interactorRef>118</interactorRef>
                    </participant>
                    <participant id="55">
                        <interactorRef>50</interactorRef>
                    </participant>
                </participantList>
            </interaction>
            <interaction id="28">
                <experimentList>
                    <experimentDescription id="28">
                        <interactionDetectionMethod>
                            <names>
                                <shortLabel>Not Specified</shortLabel>
                            </names>
                            <xref>
                                <primaryRef id="Not Specified" db="PSI-MI"/>
                            </xref>
                        </interactionDetectionMethod>
                    </experimentDescription>
                </experimentList>
                <participantList>
                    <participant id="56">
                        <interactorRef>115</interactorRef>
                    </participant>
                    <participant id="57">
                        <interactorRef>104</interactorRef>
                    </participant>
                </participantList>
            </interaction>
            <interaction id="29">
                <experimentList>
                    <experimentDescription id="29">
                        <interactionDetectionMethod>
                            <names>
                                <shortLabel>Not Specified</shortLabel>
                            </names>
                            <xref>
                                <primaryRef id="Not Specified" db="PSI-MI"/>
                            </xref>
                        </interactionDetectionMethod>
                    </experimentDescription>
                </experimentList>
                <participantList>
                    <participant id="58">
                        <interactorRef>113</interactorRef>
                    </participant>
                    <participant id="59">
                        <interactorRef>80</interactorRef>
                    </participant>
                </participantList>
            </interaction>
            <interaction id="30">
                <experimentList>
                    <experimentDescription id="30">
                        <interactionDetectionMethod>
                            <names>
                                <shortLabel>Not Specified</shortLabel>
                            </names>
                            <xref>
                                <primaryRef id="Not Specified" db="PSI-MI"/>
                            </xref>
                        </interactionDetectionMethod>
                    </experimentDescription>
                </experimentList>
                <participantList>
                    <participant id="60">
                        <interactorRef>112</interactorRef>
                    </participant>
                    <participant id="61">
                        <interactorRef>82</interactorRef>
                    </participant>
                </participantList>
            </interaction>
            <interaction id="31">
                <experimentList>
                    <experimentDescription id="31">
                        <interactionDetectionMethod>
                            <names>
                                <shortLabel>Not Specified</shortLabel>
                            </names>
                            <xref>
                                <primaryRef id="Not Specified" db="PSI-MI"/>
                            </xref>
                        </interactionDetectionMethod>
                    </experimentDescription>
                </experimentList>
                <participantList>
                    <participant id="62">
                        <interactorRef>112</interactorRef>
                    </participant>
                    <participant id="63">
                        <interactorRef>51</interactorRef>
                    </participant>
                </participantList>
            </interaction>
            <interaction id="32">
                <experimentList>
                    <experimentDescription id="32">
                        <interactionDetectionMethod>
                            <names>
                                <shortLabel>Not Specified</shortLabel>
                            </names>
                            <xref>
                                <primaryRef id="Not Specified" db="PSI-MI"/>
                            </xref>
                        </interactionDetectionMethod>
                    </experimentDescription>
                </experimentList>
                <participantList>
                    <participant id="64">
                        <interactorRef>109</interactorRef>
                    </participant>
                    <participant id="65">
                        <interactorRef>67</interactorRef>
                    </participant>
                </participantList>
            </interaction>
            <interaction id="33">
                <experimentList>
                    <experimentDescription id="33">
                        <interactionDetectionMethod>
                            <names>
                                <shortLabel>Not Specified</shortLabel>
                            </names>
                            <xref>
                                <primaryRef id="Not Specified" db="PSI-MI"/>
                            </xref>
                        </interactionDetectionMethod>
                    </experimentDescription>
                </experimentList>
                <participantList>
                    <participant id="66">
                        <interactorRef>109</interactorRef>
                    </participant>
                    <participant id="67">
                        <interactorRef>92</interactorRef>
                    </participant>
                </participantList>
            </interaction>
            <interaction id="34">
                <experimentList>
                    <experimentDescription id="34">
                        <interactionDetectionMethod>
                            <names>
                                <shortLabel>Not Specified</shortLabel>
                            </names>
                            <xref>
                                <primaryRef id="Not Specified" db="PSI-MI"/>
                            </xref>
                        </interactionDetectionMethod>
                    </experimentDescription>
                </experimentList>
                <participantList>
                    <participant id="68">
                        <interactorRef>105</interactorRef>
                    </participant>
                    <participant id="69">
                        <interactorRef>95</interactorRef>
                    </participant>
                </participantList>
            </interaction>
            <interaction id="35">
                <experimentList>
                    <experimentDescription id="35">
                        <interactionDetectionMethod>
                            <names>
                                <shortLabel>Not Specified</shortLabel>
                            </names>
                            <xref>
                                <primaryRef id="Not Specified" db="PSI-MI"/>
                            </xref>
                        </interactionDetectionMethod>
                    </experimentDescription>
                </experimentList>
                <participantList>
                    <participant id="70">
                        <interactorRef>105</interactorRef>
                    </participant>
                    <participant id="71">
                        <interactorRef>127</interactorRef>
                    </participant>
                </participantList>
            </interaction>
            <interaction id="36">
                <experimentList>
                    <experimentDescription id="36">
                        <interactionDetectionMethod>
                            <names>
                                <shortLabel>Not Specified</shortLabel>
                            </names>
                            <xref>
                                <primaryRef id="Not Specified" db="PSI-MI"/>
                            </xref>
                        </interactionDetectionMethod>
                    </experimentDescription>
                </experimentList>
                <participantList>
                    <participant id="72">
                        <interactorRef>105</interactorRef>
                    </participant>
                    <participant id="73">
                        <interactorRef>147</interactorRef>
                    </participant>
                </participantList>
            </interaction>
            <interaction id="37">
                <experimentList>
                    <experimentDescription id="37">
                        <interactionDetectionMethod>
                            <names>
                                <shortLabel>Not Specified</shortLabel>
                            </names>
                            <xref>
                                <primaryRef id="Not Specified" db="PSI-MI"/>
                            </xref>
                        </interactionDetectionMethod>
                    </experimentDescription>
                </experimentList>
                <participantList>
                    <participant id="74">
                        <interactorRef>99</interactorRef>
                    </participant>
                    <participant id="75">
                        <interactorRef>35</interactorRef>
                    </participant>
                </participantList>
            </interaction>
            <interaction id="38">
                <experimentList>
                    <experimentDescription id="38">
                        <interactionDetectionMethod>
                            <names>
                                <shortLabel>Not Specified</shortLabel>
                            </names>
                            <xref>
                                <primaryRef id="Not Specified" db="PSI-MI"/>
                            </xref>
                        </interactionDetectionMethod>
                    </experimentDescription>
                </experimentList>
                <participantList>
                    <participant id="76">
                        <interactorRef>99</interactorRef>
                    </participant>
                    <participant id="77">
                        <interactorRef>27</interactorRef>
                    </participant>
                </participantList>
            </interaction>
            <interaction id="39">
                <experimentList>
                    <experimentDescription id="39">
                        <interactionDetectionMethod>
                            <names>
                                <shortLabel>Not Specified</shortLabel>
                            </names>
                            <xref>
                                <primaryRef id="Not Specified" db="PSI-MI"/>
                            </xref>
                        </interactionDetectionMethod>
                    </experimentDescription>
                </experimentList>
                <participantList>
                    <participant id="78">
                        <interactorRef>128</interactorRef>
                    </participant>
                    <participant id="79">
                        <interactorRef>5</interactorRef>
                    </participant>
                </participantList>
            </interaction>
            <interaction id="40">
                <experimentList>
                    <experimentDescription id="40">
                        <interactionDetectionMethod>
                            <names>
                                <shortLabel>Not Specified</shortLabel>
                            </names>
                            <xref>
                                <primaryRef id="Not Specified" db="PSI-MI"/>
                            </xref>
                        </interactionDetectionMethod>
                    </experimentDescription>
                </experimentList>
                <participantList>
                    <participant id="80">
                        <interactorRef>128</interactorRef>
                    </participant>
                    <participant id="81">
                        <interactorRef>122</interactorRef>
                    </participant>
                </participantList>
            </interaction>
            <interaction id="41">
                <experimentList>
                    <experimentDescription id="41">
                        <interactionDetectionMethod>
                            <names>
                                <shortLabel>Not Specified</shortLabel>
                            </names>
                            <xref>
                                <primaryRef id="Not Specified" db="PSI-MI"/>
                            </xref>
                        </interactionDetectionMethod>
                    </experimentDescription>
                </experimentList>
                <participantList>
                    <participant id="82">
                        <interactorRef>128</interactorRef>
                    </participant>
                    <participant id="83">
                        <interactorRef>95</interactorRef>
                    </participant>
                </participantList>
            </interaction>
            <interaction id="42">
                <experimentList>
                    <experimentDescription id="42">
                        <interactionDetectionMethod>
                            <names>
                                <shortLabel>Not Specified</shortLabel>
                            </names>
                            <xref>
                                <primaryRef id="Not Specified" db="PSI-MI"/>
                            </xref>
                        </interactionDetectionMethod>
                    </experimentDescription>
                </experimentList>
                <participantList>
                    <participant id="84">
                        <interactorRef>100</interactorRef>
                    </participant>
                    <participant id="85">
                        <interactorRef>128</interactorRef>
                    </participant>
                </participantList>
            </interaction>
            <interaction id="43">
                <experimentList>
                    <experimentDescription id="43">
                        <interactionDetectionMethod>
                            <names>
                                <shortLabel>Not Specified</shortLabel>
                            </names>
                            <xref>
                                <primaryRef id="Not Specified" db="PSI-MI"/>
                            </xref>
                        </interactionDetectionMethod>
                    </experimentDescription>
                </experimentList>
                <participantList>
                    <participant id="86">
                        <interactorRef>96</interactorRef>
                    </participant>
                    <participant id="87">
                        <interactorRef>40</interactorRef>
                    </participant>
                </participantList>
            </interaction>
            <interaction id="44">
                <experimentList>
                    <experimentDescription id="44">
                        <interactionDetectionMethod>
                            <names>
                                <shortLabel>Not Specified</shortLabel>
                            </names>
                            <xref>
                                <primaryRef id="Not Specified" db="PSI-MI"/>
                            </xref>
                        </interactionDetectionMethod>
                    </experimentDescription>
                </experimentList>
                <participantList>
                    <participant id="88">
                        <interactorRef>93</interactorRef>
                    </participant>
                    <participant id="89">
                        <interactorRef>68</interactorRef>
                    </participant>
                </participantList>
            </interaction>
            <interaction id="45">
                <experimentList>
                    <experimentDescription id="45">
                        <interactionDetectionMethod>
                            <names>
                                <shortLabel>Not Specified</shortLabel>
                            </names>
                            <xref>
                                <primaryRef id="Not Specified" db="PSI-MI"/>
                            </xref>
                        </interactionDetectionMethod>
                    </experimentDescription>
                </experimentList>
                <participantList>
                    <participant id="90">
                        <interactorRef>88</interactorRef>
                    </participant>
                    <participant id="91">
                        <interactorRef>38</interactorRef>
                    </participant>
                </participantList>
            </interaction>
            <interaction id="46">
                <experimentList>
                    <experimentDescription id="46">
                        <interactionDetectionMethod>
                            <names>
                                <shortLabel>Not Specified</shortLabel>
                            </names>
                            <xref>
                                <primaryRef id="Not Specified" db="PSI-MI"/>
                            </xref>
                        </interactionDetectionMethod>
                    </experimentDescription>
                </experimentList>
                <participantList>
                    <participant id="92">
                        <interactorRef>87</interactorRef>
                    </participant>
                    <participant id="93">
                        <interactorRef>58</interactorRef>
                    </participant>
                </participantList>
            </interaction>
            <interaction id="47">
                <experimentList>
                    <experimentDescription id="47">
                        <interactionDetectionMethod>
                            <names>
                                <shortLabel>Not Specified</shortLabel>
                            </names>
                            <xref>
                                <primaryRef id="Not Specified" db="PSI-MI"/>
                            </xref>
                        </interactionDetectionMethod>
                    </experimentDescription>
                </experimentList>
                <participantList>
                    <participant id="94">
                        <interactorRef>87</interactorRef>
                    </participant>
                    <participant id="95">
                        <interactorRef>116</interactorRef>
                    </participant>
                </participantList>
            </interaction>
            <interaction id="48">
                <experimentList>
                    <experimentDescription id="48">
                        <interactionDetectionMethod>
                            <names>
                                <shortLabel>Not Specified</shortLabel>
                            </names>
                            <xref>
                                <primaryRef id="Not Specified" db="PSI-MI"/>
                            </xref>
                        </interactionDetectionMethod>
                    </experimentDescription>
                </experimentList>
                <participantList>
                    <participant id="96">
                        <interactorRef>86</interactorRef>
                    </participant>
                    <participant id="97">
                        <interactorRef>147</interactorRef>
                    </participant>
                </participantList>
            </interaction>
            <interaction id="49">
                <experimentList>
                    <experimentDescription id="49">
                        <interactionDetectionMethod>
                            <names>
                                <shortLabel>Not Specified</shortLabel>
                            </names>
                            <xref>
                                <primaryRef id="Not Specified" db="PSI-MI"/>
                            </xref>
                        </interactionDetectionMethod>
                    </experimentDescription>
                </experimentList>
                <participantList>
                    <participant id="98">
                        <interactorRef>83</interactorRef>
                    </participant>
                    <participant id="99">
                        <interactorRef>34</interactorRef>
                    </participant>
                </participantList>
            </interaction>
            <interaction id="50">
                <experimentList>
                    <experimentDescription id="50">
                        <interactionDetectionMethod>
                            <names>
                                <shortLabel>Not Specified</shortLabel>
                            </names>
                            <xref>
                                <primaryRef id="Not Specified" db="PSI-MI"/>
                            </xref>
                        </interactionDetectionMethod>
                    </experimentDescription>
                </experimentList>
                <participantList>
                    <participant id="100">
                        <interactorRef>83</interactorRef>
                    </participant>
                    <participant id="101">
                        <interactorRef>44</interactorRef>
                    </participant>
                </participantList>
            </interaction>
            <interaction id="51">
                <experimentList>
                    <experimentDescription id="51">
                        <interactionDetectionMethod>
                            <names>
                                <shortLabel>Not Specified</shortLabel>
                            </names>
                            <xref>
                                <primaryRef id="Not Specified" db="PSI-MI"/>
                            </xref>
                        </interactionDetectionMethod>
                    </experimentDescription>
                </experimentList>
                <participantList>
                    <participant id="102">
                        <interactorRef>106</interactorRef>
                    </participant>
                    <participant id="103">
                        <interactorRef>97</interactorRef>
                    </participant>
                </participantList>
            </interaction>
            <interaction id="52">
                <experimentList>
                    <experimentDescription id="52">
                        <interactionDetectionMethod>
                            <names>
                                <shortLabel>Not Specified</shortLabel>
                            </names>
                            <xref>
                                <primaryRef id="Not Specified" db="PSI-MI"/>
                            </xref>
                        </interactionDetectionMethod>
                    </experimentDescription>
                </experimentList>
                <participantList>
                    <participant id="104">
                        <interactorRef>106</interactorRef>
                    </participant>
                    <participant id="105">
                        <interactorRef>84</interactorRef>
                    </participant>
                </participantList>
            </interaction>
            <interaction id="53">
                <experimentList>
                    <experimentDescription id="53">
                        <interactionDetectionMethod>
                            <names>
                                <shortLabel>Not Specified</shortLabel>
                            </names>
                            <xref>
                                <primaryRef id="Not Specified" db="PSI-MI"/>
                            </xref>
                        </interactionDetectionMethod>
                    </experimentDescription>
                </experimentList>
                <participantList>
                    <participant id="106">
                        <interactorRef>106</interactorRef>
                    </participant>
                    <participant id="107">
                        <interactorRef>30</interactorRef>
                    </participant>
                </participantList>
            </interaction>
            <interaction id="54">
                <experimentList>
                    <experimentDescription id="54">
                        <interactionDetectionMethod>
                            <names>
                                <shortLabel>Not Specified</shortLabel>
                            </names>
                            <xref>
                                <primaryRef id="Not Specified" db="PSI-MI"/>
                            </xref>
                        </interactionDetectionMethod>
                    </experimentDescription>
                </experimentList>
                <participantList>
                    <participant id="108">
                        <interactorRef>97</interactorRef>
                    </participant>
                    <participant id="109">
                        <interactorRef>30</interactorRef>
                    </participant>
                </participantList>
            </interaction>
            <interaction id="55">
                <experimentList>
                    <experimentDescription id="55">
                        <interactionDetectionMethod>
                            <names>
                                <shortLabel>Not Specified</shortLabel>
                            </names>
                            <xref>
                                <primaryRef id="Not Specified" db="PSI-MI"/>
                            </xref>
                        </interactionDetectionMethod>
                    </experimentDescription>
                </experimentList>
                <participantList>
                    <participant id="110">
                        <interactorRef>84</interactorRef>
                    </participant>
                    <participant id="111">
                        <interactorRef>30</interactorRef>
                    </participant>
                </participantList>
            </interaction>
            <interaction id="56">
                <experimentList>
                    <experimentDescription id="56">
                        <interactionDetectionMethod>
                            <names>
                                <shortLabel>Not Specified</shortLabel>
                            </names>
                            <xref>
                                <primaryRef id="Not Specified" db="PSI-MI"/>
                            </xref>
                        </interactionDetectionMethod>
                    </experimentDescription>
                </experimentList>
                <participantList>
                    <participant id="112">
                        <interactorRef>84</interactorRef>
                    </participant>
                    <participant id="113">
                        <interactorRef>97</interactorRef>
                    </participant>
                </participantList>
            </interaction>
            <interaction id="57">
                <experimentList>
                    <experimentDescription id="57">
                        <interactionDetectionMethod>
                            <names>
                                <shortLabel>Not Specified</shortLabel>
                            </names>
                            <xref>
                                <primaryRef id="Not Specified" db="PSI-MI"/>
                            </xref>
                        </interactionDetectionMethod>
                    </experimentDescription>
                </experimentList>
                <participantList>
                    <participant id="114">
                        <interactorRef>94</interactorRef>
                    </participant>
                    <participant id="115">
                        <interactorRef>5</interactorRef>
                    </participant>
                </participantList>
            </interaction>
            <interaction id="58">
                <experimentList>
                    <experimentDescription id="58">
                        <interactionDetectionMethod>
                            <names>
                                <shortLabel>Not Specified</shortLabel>
                            </names>
                            <xref>
                                <primaryRef id="Not Specified" db="PSI-MI"/>
                            </xref>
                        </interactionDetectionMethod>
                    </experimentDescription>
                </experimentList>
                <participantList>
                    <participant id="116">
                        <interactorRef>94</interactorRef>
                    </participant>
                    <participant id="117">
                        <interactorRef>17</interactorRef>
                    </participant>
                </participantList>
            </interaction>
            <interaction id="59">
                <experimentList>
                    <experimentDescription id="59">
                        <interactionDetectionMethod>
                            <names>
                                <shortLabel>Not Specified</shortLabel>
                            </names>
                            <xref>
                                <primaryRef id="Not Specified" db="PSI-MI"/>
                            </xref>
                        </interactionDetectionMethod>
                    </experimentDescription>
                </experimentList>
                <participantList>
                    <participant id="118">
                        <interactorRef>94</interactorRef>
                    </participant>
                    <participant id="119">
                        <interactorRef>39</interactorRef>
                    </participant>
                </participantList>
            </interaction>
            <interaction id="60">
                <experimentList>
                    <experimentDescription id="60">
                        <interactionDetectionMethod>
                            <names>
                                <shortLabel>Not Specified</shortLabel>
                            </names>
                            <xref>
                                <primaryRef id="Not Specified" db="PSI-MI"/>
                            </xref>
                        </interactionDetectionMethod>
                    </experimentDescription>
                </experimentList>
                <participantList>
                    <participant id="120">
                        <interactorRef>94</interactorRef>
                    </participant>
                    <participant id="121">
                        <interactorRef>0</interactorRef>
                    </participant>
                </participantList>
            </interaction>
            <interaction id="61">
                <experimentList>
                    <experimentDescription id="61">
                        <interactionDetectionMethod>
                            <names>
                                <shortLabel>Not Specified</shortLabel>
                            </names>
                            <xref>
                                <primaryRef id="Not Specified" db="PSI-MI"/>
                            </xref>
                        </interactionDetectionMethod>
                    </experimentDescription>
                </experimentList>
                <participantList>
                    <participant id="122">
                        <interactorRef>94</interactorRef>
                    </participant>
                    <participant id="123">
                        <interactorRef>95</interactorRef>
                    </participant>
                </participantList>
            </interaction>
            <interaction id="62">
                <experimentList>
                    <experimentDescription id="62">
                        <interactionDetectionMethod>
                            <names>
                                <shortLabel>Not Specified</shortLabel>
                            </names>
                            <xref>
                                <primaryRef id="Not Specified" db="PSI-MI"/>
                            </xref>
                        </interactionDetectionMethod>
                    </experimentDescription>
                </experimentList>
                <participantList>
                    <participant id="124">
                        <interactorRef>94</interactorRef>
                    </participant>
                    <participant id="125">
                        <interactorRef>147</interactorRef>
                    </participant>
                </participantList>
            </interaction>
            <interaction id="63">
                <experimentList>
                    <experimentDescription id="63">
                        <interactionDetectionMethod>
                            <names>
                                <shortLabel>Not Specified</shortLabel>
                            </names>
                            <xref>
                                <primaryRef id="Not Specified" db="PSI-MI"/>
                            </xref>
                        </interactionDetectionMethod>
                    </experimentDescription>
                </experimentList>
                <participantList>
                    <participant id="126">
                        <interactorRef>94</interactorRef>
                    </participant>
                    <participant id="127">
                        <interactorRef>15</interactorRef>
                    </participant>
                </participantList>
            </interaction>
            <interaction id="64">
                <experimentList>
                    <experimentDescription id="64">
                        <interactionDetectionMethod>
                            <names>
                                <shortLabel>Not Specified</shortLabel>
                            </names>
                            <xref>
                                <primaryRef id="Not Specified" db="PSI-MI"/>
                            </xref>
                        </interactionDetectionMethod>
                    </experimentDescription>
                </experimentList>
                <participantList>
                    <participant id="128">
                        <interactorRef>94</interactorRef>
                    </participant>
                    <participant id="129">
                        <interactorRef>111</interactorRef>
                    </participant>
                </participantList>
            </interaction>
            <interaction id="65">
                <experimentList>
                    <experimentDescription id="65">
                        <interactionDetectionMethod>
                            <names>
                                <shortLabel>Not Specified</shortLabel>
                            </names>
                            <xref>
                                <primaryRef id="Not Specified" db="PSI-MI"/>
                            </xref>
                        </interactionDetectionMethod>
                    </experimentDescription>
                </experimentList>
                <participantList>
                    <participant id="130">
                        <interactorRef>94</interactorRef>
                    </participant>
                    <participant id="131">
                        <interactorRef>102</interactorRef>
                    </participant>
                </participantList>
            </interaction>
            <interaction id="66">
                <experimentList>
                    <experimentDescription id="66">
                        <interactionDetectionMethod>
                            <names>
                                <shortLabel>Not Specified</shortLabel>
                            </names>
                            <xref>
                                <primaryRef id="Not Specified" db="PSI-MI"/>
                            </xref>
                        </interactionDetectionMethod>
                    </experimentDescription>
                </experimentList>
                <participantList>
                    <participant id="132">
                        <interactorRef>94</interactorRef>
                    </participant>
                    <participant id="133">
                        <interactorRef>107</interactorRef>
                    </participant>
                </participantList>
            </interaction>
            <interaction id="67">
                <experimentList>
                    <experimentDescription id="67">
                        <interactionDetectionMethod>
                            <names>
                                <shortLabel>Not Specified</shortLabel>
                            </names>
                            <xref>
                                <primaryRef id="Not Specified" db="PSI-MI"/>
                            </xref>
                        </interactionDetectionMethod>
                    </experimentDescription>
                </experimentList>
                <participantList>
                    <participant id="134">
                        <interactorRef>81</interactorRef>
                    </participant>
                    <participant id="135">
                        <interactorRef>94</interactorRef>
                    </participant>
                </participantList>
            </interaction>
            <interaction id="68">
                <experimentList>
                    <experimentDescription id="68">
                        <interactionDetectionMethod>
                            <names>
                                <shortLabel>Not Specified</shortLabel>
                            </names>
                            <xref>
                                <primaryRef id="Not Specified" db="PSI-MI"/>
                            </xref>
                        </interactionDetectionMethod>
                    </experimentDescription>
                </experimentList>
                <participantList>
                    <participant id="136">
                        <interactorRef>77</interactorRef>
                    </participant>
                    <participant id="137">
                        <interactorRef>134</interactorRef>
                    </participant>
                </participantList>
            </interaction>
            <interaction id="69">
                <experimentList>
                    <experimentDescription id="69">
                        <interactionDetectionMethod>
                            <names>
                                <shortLabel>Not Specified</shortLabel>
                            </names>
                            <xref>
                                <primaryRef id="Not Specified" db="PSI-MI"/>
                            </xref>
                        </interactionDetectionMethod>
                    </experimentDescription>
                </experimentList>
                <participantList>
                    <participant id="138">
                        <interactorRef>77</interactorRef>
                    </participant>
                    <participant id="139">
                        <interactorRef>40</interactorRef>
                    </participant>
                </participantList>
            </interaction>
            <interaction id="70">
                <experimentList>
                    <experimentDescription id="70">
                        <interactionDetectionMethod>
                            <names>
                                <shortLabel>Not Specified</shortLabel>
                            </names>
                            <xref>
                                <primaryRef id="Not Specified" db="PSI-MI"/>
                            </xref>
                        </interactionDetectionMethod>
                    </experimentDescription>
                </experimentList>
                <participantList>
                    <participant id="140">
                        <interactorRef>77</interactorRef>
                    </participant>
                    <participant id="141">
                        <interactorRef>117</interactorRef>
                    </participant>
                </participantList>
            </interaction>
            <interaction id="71">
                <experimentList>
                    <experimentDescription id="71">
                        <interactionDetectionMethod>
                            <names>
                                <shortLabel>Not Specified</shortLabel>
                            </names>
                            <xref>
                                <primaryRef id="Not Specified" db="PSI-MI"/>
                            </xref>
                        </interactionDetectionMethod>
                    </experimentDescription>
                </experimentList>
                <participantList>
                    <participant id="142">
                        <interactorRef>77</interactorRef>
                    </participant>
                    <participant id="143">
                        <interactorRef>4</interactorRef>
                    </participant>
                </participantList>
            </interaction>
            <interaction id="72">
                <experimentList>
                    <experimentDescription id="72">
                        <interactionDetectionMethod>
                            <names>
                                <shortLabel>Not Specified</shortLabel>
                            </names>
                            <xref>
                                <primaryRef id="Not Specified" db="PSI-MI"/>
                            </xref>
                        </interactionDetectionMethod>
                    </experimentDescription>
                </experimentList>
                <participantList>
                    <participant id="144">
                        <interactorRef>74</interactorRef>
                    </participant>
                    <participant id="145">
                        <interactorRef>114</interactorRef>
                    </participant>
                </participantList>
            </interaction>
            <interaction id="73">
                <experimentList>
                    <experimentDescription id="73">
                        <interactionDetectionMethod>
                            <names>
                                <shortLabel>Not Specified</shortLabel>
                            </names>
                            <xref>
                                <primaryRef id="Not Specified" db="PSI-MI"/>
                            </xref>
                        </interactionDetectionMethod>
                    </experimentDescription>
                </experimentList>
                <participantList>
                    <participant id="146">
                        <interactorRef>78</interactorRef>
                    </participant>
                    <participant id="147">
                        <interactorRef>62</interactorRef>
                    </participant>
                </participantList>
            </interaction>
            <interaction id="74">
                <experimentList>
                    <experimentDescription id="74">
                        <interactionDetectionMethod>
                            <names>
                                <shortLabel>Not Specified</shortLabel>
                            </names>
                            <xref>
                                <primaryRef id="Not Specified" db="PSI-MI"/>
                            </xref>
                        </interactionDetectionMethod>
                    </experimentDescription>
                </experimentList>
                <participantList>
                    <participant id="148">
                        <interactorRef>73</interactorRef>
                    </participant>
                    <participant id="149">
                        <interactorRef>57</interactorRef>
                    </participant>
                </participantList>
            </interaction>
            <interaction id="75">
                <experimentList>
                    <experimentDescription id="75">
                        <interactionDetectionMethod>
                            <names>
                                <shortLabel>Not Specified</shortLabel>
                            </names>
                            <xref>
                                <primaryRef id="Not Specified" db="PSI-MI"/>
                            </xref>
                        </interactionDetectionMethod>
                    </experimentDescription>
                </experimentList>
                <participantList>
                    <participant id="150">
                        <interactorRef>72</interactorRef>
                    </participant>
                    <participant id="151">
                        <interactorRef>127</interactorRef>
                    </participant>
                </participantList>
            </interaction>
            <interaction id="76">
                <experimentList>
                    <experimentDescription id="76">
                        <interactionDetectionMethod>
                            <names>
                                <shortLabel>Not Specified</shortLabel>
                            </names>
                            <xref>
                                <primaryRef id="Not Specified" db="PSI-MI"/>
                            </xref>
                        </interactionDetectionMethod>
                    </experimentDescription>
                </experimentList>
                <participantList>
                    <participant id="152">
                        <interactorRef>72</interactorRef>
                    </participant>
                    <participant id="153">
                        <interactorRef>57</interactorRef>
                    </participant>
                </participantList>
            </interaction>
            <interaction id="77">
                <experimentList>
                    <experimentDescription id="77">
                        <interactionDetectionMethod>
                            <names>
                                <shortLabel>Not Specified</shortLabel>
                            </names>
                            <xref>
                                <primaryRef id="Not Specified" db="PSI-MI"/>
                            </xref>
                        </interactionDetectionMethod>
                    </experimentDescription>
                </experimentList>
                <participantList>
                    <participant id="154">
                        <interactorRef>72</interactorRef>
                    </participant>
                    <participant id="155">
                        <interactorRef>73</interactorRef>
                    </participant>
                </participantList>
            </interaction>
            <interaction id="78">
                <experimentList>
                    <experimentDescription id="78">
                        <interactionDetectionMethod>
                            <names>
                                <shortLabel>Not Specified</shortLabel>
                            </names>
                            <xref>
                                <primaryRef id="Not Specified" db="PSI-MI"/>
                            </xref>
                        </interactionDetectionMethod>
                    </experimentDescription>
                </experimentList>
                <participantList>
                    <participant id="156">
                        <interactorRef>67</interactorRef>
                    </participant>
                    <participant id="157">
                        <interactorRef>5</interactorRef>
                    </participant>
                </participantList>
            </interaction>
            <interaction id="79">
                <experimentList>
                    <experimentDescription id="79">
                        <interactionDetectionMethod>
                            <names>
                                <shortLabel>Not Specified</shortLabel>
                            </names>
                            <xref>
                                <primaryRef id="Not Specified" db="PSI-MI"/>
                            </xref>
                        </interactionDetectionMethod>
                    </experimentDescription>
                </experimentList>
                <participantList>
                    <participant id="158">
                        <interactorRef>67</interactorRef>
                    </participant>
                    <participant id="159">
                        <interactorRef>92</interactorRef>
                    </participant>
                </participantList>
            </interaction>
            <interaction id="80">
                <experimentList>
                    <experimentDescription id="80">
                        <interactionDetectionMethod>
                            <names>
                                <shortLabel>Not Specified</shortLabel>
                            </names>
                            <xref>
                                <primaryRef id="Not Specified" db="PSI-MI"/>
                            </xref>
                        </interactionDetectionMethod>
                    </experimentDescription>
                </experimentList>
                <participantList>
                    <participant id="160">
                        <interactorRef>65</interactorRef>
                    </participant>
                    <participant id="161">
                        <interactorRef>37</interactorRef>
                    </participant>
                </participantList>
            </interaction>
            <interaction id="81">
                <experimentList>
                    <experimentDescription id="81">
                        <interactionDetectionMethod>
                            <names>
                                <shortLabel>Not Specified</shortLabel>
                            </names>
                            <xref>
                                <primaryRef id="Not Specified" db="PSI-MI"/>
                            </xref>
                        </interactionDetectionMethod>
                    </experimentDescription>
                </experimentList>
                <participantList>
                    <participant id="162">
                        <interactorRef>63</interactorRef>
                    </participant>
                    <participant id="163">
                        <interactorRef>45</interactorRef>
                    </participant>
                </participantList>
            </interaction>
            <interaction id="82">
                <experimentList>
                    <experimentDescription id="82">
                        <interactionDetectionMethod>
                            <names>
                                <shortLabel>Not Specified</shortLabel>
                            </names>
                            <xref>
                                <primaryRef id="Not Specified" db="PSI-MI"/>
                            </xref>
                        </interactionDetectionMethod>
                    </experimentDescription>
                </experimentList>
                <participantList>
                    <participant id="164">
                        <interactorRef>62</interactorRef>
                    </participant>
                    <participant id="165">
                        <interactorRef>41</interactorRef>
                    </participant>
                </participantList>
            </interaction>
            <interaction id="83">
                <experimentList>
                    <experimentDescription id="83">
                        <interactionDetectionMethod>
                            <names>
                                <shortLabel>Not Specified</shortLabel>
                            </names>
                            <xref>
                                <primaryRef id="Not Specified" db="PSI-MI"/>
                            </xref>
                        </interactionDetectionMethod>
                    </experimentDescription>
                </experimentList>
                <participantList>
                    <participant id="166">
                        <interactorRef>62</interactorRef>
                    </participant>
                    <participant id="167">
                        <interactorRef>24</interactorRef>
                    </participant>
                </participantList>
            </interaction>
            <interaction id="84">
                <experimentList>
                    <experimentDescription id="84">
                        <interactionDetectionMethod>
                            <names>
                                <shortLabel>Not Specified</shortLabel>
                            </names>
                            <xref>
                                <primaryRef id="Not Specified" db="PSI-MI"/>
                            </xref>
                        </interactionDetectionMethod>
                    </experimentDescription>
                </experimentList>
                <participantList>
                    <participant id="168">
                        <interactorRef>62</interactorRef>
                    </participant>
                    <participant id="169">
                        <interactorRef>22</interactorRef>
                    </participant>
                </participantList>
            </interaction>
            <interaction id="85">
                <experimentList>
                    <experimentDescription id="85">
                        <interactionDetectionMethod>
                            <names>
                                <shortLabel>Not Specified</shortLabel>
                            </names>
                            <xref>
                                <primaryRef id="Not Specified" db="PSI-MI"/>
                            </xref>
                        </interactionDetectionMethod>
                    </experimentDescription>
                </experimentList>
                <participantList>
                    <participant id="170">
                        <interactorRef>62</interactorRef>
                    </participant>
                    <participant id="171">
                        <interactorRef>51</interactorRef>
                    </participant>
                </participantList>
            </interaction>
            <interaction id="86">
                <experimentList>
                    <experimentDescription id="86">
                        <interactionDetectionMethod>
                            <names>
                                <shortLabel>Not Specified</shortLabel>
                            </names>
                            <xref>
                                <primaryRef id="Not Specified" db="PSI-MI"/>
                            </xref>
                        </interactionDetectionMethod>
                    </experimentDescription>
                </experimentList>
                <participantList>
                    <participant id="172">
                        <interactorRef>59</interactorRef>
                    </participant>
                    <participant id="173">
                        <interactorRef>143</interactorRef>
                    </participant>
                </participantList>
            </interaction>
            <interaction id="87">
                <experimentList>
                    <experimentDescription id="87">
                        <interactionDetectionMethod>
                            <names>
                                <shortLabel>Not Specified</shortLabel>
                            </names>
                            <xref>
                                <primaryRef id="Not Specified" db="PSI-MI"/>
                            </xref>
                        </interactionDetectionMethod>
                    </experimentDescription>
                </experimentList>
                <participantList>
                    <participant id="174">
                        <interactorRef>144</interactorRef>
                    </participant>
                    <participant id="175">
                        <interactorRef>101</interactorRef>
                    </participant>
                </participantList>
            </interaction>
            <interaction id="88">
                <experimentList>
                    <experimentDescription id="88">
                        <interactionDetectionMethod>
                            <names>
                                <shortLabel>Not Specified</shortLabel>
                            </names>
                            <xref>
                                <primaryRef id="Not Specified" db="PSI-MI"/>
                            </xref>
                        </interactionDetectionMethod>
                    </experimentDescription>
                </experimentList>
                <participantList>
                    <participant id="176">
                        <interactorRef>60</interactorRef>
                    </participant>
                    <participant id="177">
                        <interactorRef>101</interactorRef>
                    </participant>
                </participantList>
            </interaction>
            <interaction id="89">
                <experimentList>
                    <experimentDescription id="89">
                        <interactionDetectionMethod>
                            <names>
                                <shortLabel>Not Specified</shortLabel>
                            </names>
                            <xref>
                                <primaryRef id="Not Specified" db="PSI-MI"/>
                            </xref>
                        </interactionDetectionMethod>
                    </experimentDescription>
                </experimentList>
                <participantList>
                    <participant id="178">
                        <interactorRef>60</interactorRef>
                    </participant>
                    <participant id="179">
                        <interactorRef>144</interactorRef>
                    </participant>
                </participantList>
            </interaction>
            <interaction id="90">
                <experimentList>
                    <experimentDescription id="90">
                        <interactionDetectionMethod>
                            <names>
                                <shortLabel>Not Specified</shortLabel>
                            </names>
                            <xref>
                                <primaryRef id="Not Specified" db="PSI-MI"/>
                            </xref>
                        </interactionDetectionMethod>
                    </experimentDescription>
                </experimentList>
                <participantList>
                    <participant id="180">
                        <interactorRef>58</interactorRef>
                    </participant>
                    <participant id="181">
                        <interactorRef>116</interactorRef>
                    </participant>
                </participantList>
            </interaction>
            <interaction id="91">
                <experimentList>
                    <experimentDescription id="91">
                        <interactionDetectionMethod>
                            <names>
                                <shortLabel>Not Specified</shortLabel>
                            </names>
                            <xref>
                                <primaryRef id="Not Specified" db="PSI-MI"/>
                            </xref>
                        </interactionDetectionMethod>
                    </experimentDescription>
                </experimentList>
                <participantList>
                    <participant id="182">
                        <interactorRef>61</interactorRef>
                    </participant>
                    <participant id="183">
                        <interactorRef>147</interactorRef>
                    </participant>
                </participantList>
            </interaction>
            <interaction id="92">
                <experimentList>
                    <experimentDescription id="92">
                        <interactionDetectionMethod>
                            <names>
                                <shortLabel>Not Specified</shortLabel>
                            </names>
                            <xref>
                                <primaryRef id="Not Specified" db="PSI-MI"/>
                            </xref>
                        </interactionDetectionMethod>
                    </experimentDescription>
                </experimentList>
                <participantList>
                    <participant id="184">
                        <interactorRef>52</interactorRef>
                    </participant>
                    <participant id="185">
                        <interactorRef>61</interactorRef>
                    </participant>
                </participantList>
            </interaction>
            <interaction id="93">
                <experimentList>
                    <experimentDescription id="93">
                        <interactionDetectionMethod>
                            <names>
                                <shortLabel>Not Specified</shortLabel>
                            </names>
                            <xref>
                                <primaryRef id="Not Specified" db="PSI-MI"/>
                            </xref>
                        </interactionDetectionMethod>
                    </experimentDescription>
                </experimentList>
                <participantList>
                    <participant id="186">
                        <interactorRef>98</interactorRef>
                    </participant>
                    <participant id="187">
                        <interactorRef>85</interactorRef>
                    </participant>
                </participantList>
            </interaction>
            <interaction id="94">
                <experimentList>
                    <experimentDescription id="94">
                        <interactionDetectionMethod>
                            <names>
                                <shortLabel>Not Specified</shortLabel>
                            </names>
                            <xref>
                                <primaryRef id="Not Specified" db="PSI-MI"/>
                            </xref>
                        </interactionDetectionMethod>
                    </experimentDescription>
                </experimentList>
                <participantList>
                    <participant id="188">
                        <interactorRef>98</interactorRef>
                    </participant>
                    <participant id="189">
                        <interactorRef>22</interactorRef>
                    </participant>
                </participantList>
            </interaction>
            <interaction id="95">
                <experimentList>
                    <experimentDescription id="95">
                        <interactionDetectionMethod>
                            <names>
                                <shortLabel>Not Specified</shortLabel>
                            </names>
                            <xref>
                                <primaryRef id="Not Specified" db="PSI-MI"/>
                            </xref>
                        </interactionDetectionMethod>
                    </experimentDescription>
                </experimentList>
                <participantList>
                    <participant id="190">
                        <interactorRef>98</interactorRef>
                    </participant>
                    <participant id="191">
                        <interactorRef>54</interactorRef>
                    </participant>
                </participantList>
            </interaction>
            <interaction id="96">
                <experimentList>
                    <experimentDescription id="96">
                        <interactionDetectionMethod>
                            <names>
                                <shortLabel>Not Specified</shortLabel>
                            </names>
                            <xref>
                                <primaryRef id="Not Specified" db="PSI-MI"/>
                            </xref>
                        </interactionDetectionMethod>
                    </experimentDescription>
                </experimentList>
                <participantList>
                    <participant id="192">
                        <interactorRef>98</interactorRef>
                    </participant>
                    <participant id="193">
                        <interactorRef>127</interactorRef>
                    </participant>
                </participantList>
            </interaction>
            <interaction id="97">
                <experimentList>
                    <experimentDescription id="97">
                        <interactionDetectionMethod>
                            <names>
                                <shortLabel>Not Specified</shortLabel>
                            </names>
                            <xref>
                                <primaryRef id="Not Specified" db="PSI-MI"/>
                            </xref>
                        </interactionDetectionMethod>
                    </experimentDescription>
                </experimentList>
                <participantList>
                    <participant id="194">
                        <interactorRef>85</interactorRef>
                    </participant>
                    <participant id="195">
                        <interactorRef>89</interactorRef>
                    </participant>
                </participantList>
            </interaction>
            <interaction id="98">
                <experimentList>
                    <experimentDescription id="98">
                        <interactionDetectionMethod>
                            <names>
                                <shortLabel>Not Specified</shortLabel>
                            </names>
                            <xref>
                                <primaryRef id="Not Specified" db="PSI-MI"/>
                            </xref>
                        </interactionDetectionMethod>
                    </experimentDescription>
                </experimentList>
                <participantList>
                    <participant id="196">
                        <interactorRef>85</interactorRef>
                    </participant>
                    <participant id="197">
                        <interactorRef>42</interactorRef>
                    </participant>
                </participantList>
            </interaction>
            <interaction id="99">
                <experimentList>
                    <experimentDescription id="99">
                        <interactionDetectionMethod>
                            <names>
                                <shortLabel>Not Specified</shortLabel>
                            </names>
                            <xref>
                                <primaryRef id="Not Specified" db="PSI-MI"/>
                            </xref>
                        </interactionDetectionMethod>
                    </experimentDescription>
                </experimentList>
                <participantList>
                    <participant id="198">
                        <interactorRef>85</interactorRef>
                    </participant>
                    <participant id="199">
                        <interactorRef>41</interactorRef>
                    </participant>
                </participantList>
            </interaction>
            <interaction id="100">
                <experimentList>
                    <experimentDescription id="100">
                        <interactionDetectionMethod>
                            <names>
                                <shortLabel>Not Specified</shortLabel>
                            </names>
                            <xref>
                                <primaryRef id="Not Specified" db="PSI-MI"/>
                            </xref>
                        </interactionDetectionMethod>
                    </experimentDescription>
                </experimentList>
                <participantList>
                    <participant id="200">
                        <interactorRef>85</interactorRef>
                    </participant>
                    <participant id="201">
                        <interactorRef>90</interactorRef>
                    </participant>
                </participantList>
            </interaction>
            <interaction id="101">
                <experimentList>
                    <experimentDescription id="101">
                        <interactionDetectionMethod>
                            <names>
                                <shortLabel>Not Specified</shortLabel>
                            </names>
                            <xref>
                                <primaryRef id="Not Specified" db="PSI-MI"/>
                            </xref>
                        </interactionDetectionMethod>
                    </experimentDescription>
                </experimentList>
                <participantList>
                    <participant id="202">
                        <interactorRef>85</interactorRef>
                    </participant>
                    <participant id="203">
                        <interactorRef>54</interactorRef>
                    </participant>
                </participantList>
            </interaction>
            <interaction id="102">
                <experimentList>
                    <experimentDescription id="102">
                        <interactionDetectionMethod>
                            <names>
                                <shortLabel>Not Specified</shortLabel>
                            </names>
                            <xref>
                                <primaryRef id="Not Specified" db="PSI-MI"/>
                            </xref>
                        </interactionDetectionMethod>
                    </experimentDescription>
                </experimentList>
                <participantList>
                    <participant id="204">
                        <interactorRef>85</interactorRef>
                    </participant>
                    <participant id="205">
                        <interactorRef>22</interactorRef>
                    </participant>
                </participantList>
            </interaction>
            <interaction id="103">
                <experimentList>
                    <experimentDescription id="103">
                        <interactionDetectionMethod>
                            <names>
                                <shortLabel>Not Specified</shortLabel>
                            </names>
                            <xref>
                                <primaryRef id="Not Specified" db="PSI-MI"/>
                            </xref>
                        </interactionDetectionMethod>
                    </experimentDescription>
                </experimentList>
                <participantList>
                    <participant id="206">
                        <interactorRef>85</interactorRef>
                    </participant>
                    <participant id="207">
                        <interactorRef>19</interactorRef>
                    </participant>
                </participantList>
            </interaction>
            <interaction id="104">
                <experimentList>
                    <experimentDescription id="104">
                        <interactionDetectionMethod>
                            <names>
                                <shortLabel>Not Specified</shortLabel>
                            </names>
                            <xref>
                                <primaryRef id="Not Specified" db="PSI-MI"/>
                            </xref>
                        </interactionDetectionMethod>
                    </experimentDescription>
                </experimentList>
                <participantList>
                    <participant id="208">
                        <interactorRef>85</interactorRef>
                    </participant>
                    <participant id="209">
                        <interactorRef>133</interactorRef>
                    </participant>
                </participantList>
            </interaction>
            <interaction id="105">
                <experimentList>
                    <experimentDescription id="105">
                        <interactionDetectionMethod>
                            <names>
                                <shortLabel>Not Specified</shortLabel>
                            </names>
                            <xref>
                                <primaryRef id="Not Specified" db="PSI-MI"/>
                            </xref>
                        </interactionDetectionMethod>
                    </experimentDescription>
                </experimentList>
                <participantList>
                    <participant id="210">
                        <interactorRef>85</interactorRef>
                    </participant>
                    <participant id="211">
                        <interactorRef>51</interactorRef>
                    </participant>
                </participantList>
            </interaction>
            <interaction id="106">
                <experimentList>
                    <experimentDescription id="106">
                        <interactionDetectionMethod>
                            <names>
                                <shortLabel>Not Specified</shortLabel>
                            </names>
                            <xref>
                                <primaryRef id="Not Specified" db="PSI-MI"/>
                            </xref>
                        </interactionDetectionMethod>
                    </experimentDescription>
                </experimentList>
                <participantList>
                    <participant id="212">
                        <interactorRef>85</interactorRef>
                    </participant>
                    <participant id="213">
                        <interactorRef>20</interactorRef>
                    </participant>
                </participantList>
            </interaction>
            <interaction id="107">
                <experimentList>
                    <experimentDescription id="107">
                        <interactionDetectionMethod>
                            <names>
                                <shortLabel>Not Specified</shortLabel>
                            </names>
                            <xref>
                                <primaryRef id="Not Specified" db="PSI-MI"/>
                            </xref>
                        </interactionDetectionMethod>
                    </experimentDescription>
                </experimentList>
                <participantList>
                    <participant id="214">
                        <interactorRef>85</interactorRef>
                    </participant>
                    <participant id="215">
                        <interactorRef>29</interactorRef>
                    </participant>
                </participantList>
            </interaction>
            <interaction id="108">
                <experimentList>
                    <experimentDescription id="108">
                        <interactionDetectionMethod>
                            <names>
                                <shortLabel>Not Specified</shortLabel>
                            </names>
                            <xref>
                                <primaryRef id="Not Specified" db="PSI-MI"/>
                            </xref>
                        </interactionDetectionMethod>
                    </experimentDescription>
                </experimentList>
                <participantList>
                    <participant id="216">
                        <interactorRef>85</interactorRef>
                    </participant>
                    <participant id="217">
                        <interactorRef>64</interactorRef>
                    </participant>
                </participantList>
            </interaction>
            <interaction id="109">
                <experimentList>
                    <experimentDescription id="109">
                        <interactionDetectionMethod>
                            <names>
                                <shortLabel>Not Specified</shortLabel>
                            </names>
                            <xref>
                                <primaryRef id="Not Specified" db="PSI-MI"/>
                            </xref>
                        </interactionDetectionMethod>
                    </experimentDescription>
                </experimentList>
                <participantList>
                    <participant id="218">
                        <interactorRef>49</interactorRef>
                    </participant>
                    <participant id="219">
                        <interactorRef>98</interactorRef>
                    </participant>
                </participantList>
            </interaction>
            <interaction id="110">
                <experimentList>
                    <experimentDescription id="110">
                        <interactionDetectionMethod>
                            <names>
                                <shortLabel>Not Specified</shortLabel>
                            </names>
                            <xref>
                                <primaryRef id="Not Specified" db="PSI-MI"/>
                            </xref>
                        </interactionDetectionMethod>
                    </experimentDescription>
                </experimentList>
                <participantList>
                    <participant id="220">
                        <interactorRef>49</interactorRef>
                    </participant>
                    <participant id="221">
                        <interactorRef>22</interactorRef>
                    </participant>
                </participantList>
            </interaction>
            <interaction id="111">
                <experimentList>
                    <experimentDescription id="111">
                        <interactionDetectionMethod>
                            <names>
                                <shortLabel>Not Specified</shortLabel>
                            </names>
                            <xref>
                                <primaryRef id="Not Specified" db="PSI-MI"/>
                            </xref>
                        </interactionDetectionMethod>
                    </experimentDescription>
                </experimentList>
                <participantList>
                    <participant id="222">
                        <interactorRef>49</interactorRef>
                    </participant>
                    <participant id="223">
                        <interactorRef>85</interactorRef>
                    </participant>
                </participantList>
            </interaction>
            <interaction id="112">
                <experimentList>
                    <experimentDescription id="112">
                        <interactionDetectionMethod>
                            <names>
                                <shortLabel>Not Specified</shortLabel>
                            </names>
                            <xref>
                                <primaryRef id="Not Specified" db="PSI-MI"/>
                            </xref>
                        </interactionDetectionMethod>
                    </experimentDescription>
                </experimentList>
                <participantList>
                    <participant id="224">
                        <interactorRef>134</interactorRef>
                    </participant>
                    <participant id="225">
                        <interactorRef>123</interactorRef>
                    </participant>
                </participantList>
            </interaction>
            <interaction id="113">
                <experimentList>
                    <experimentDescription id="113">
                        <interactionDetectionMethod>
                            <names>
                                <shortLabel>Not Specified</shortLabel>
                            </names>
                            <xref>
                                <primaryRef id="Not Specified" db="PSI-MI"/>
                            </xref>
                        </interactionDetectionMethod>
                    </experimentDescription>
                </experimentList>
                <participantList>
                    <participant id="226">
                        <interactorRef>134</interactorRef>
                    </participant>
                    <participant id="227">
                        <interactorRef>82</interactorRef>
                    </participant>
                </participantList>
            </interaction>
            <interaction id="114">
                <experimentList>
                    <experimentDescription id="114">
                        <interactionDetectionMethod>
                            <names>
                                <shortLabel>Not Specified</shortLabel>
                            </names>
                            <xref>
                                <primaryRef id="Not Specified" db="PSI-MI"/>
                            </xref>
                        </interactionDetectionMethod>
                    </experimentDescription>
                </experimentList>
                <participantList>
                    <participant id="228">
                        <interactorRef>134</interactorRef>
                    </participant>
                    <participant id="229">
                        <interactorRef>40</interactorRef>
                    </participant>
                </participantList>
            </interaction>
            <interaction id="115">
                <experimentList>
                    <experimentDescription id="115">
                        <interactionDetectionMethod>
                            <names>
                                <shortLabel>Not Specified</shortLabel>
                            </names>
                            <xref>
                                <primaryRef id="Not Specified" db="PSI-MI"/>
                            </xref>
                        </interactionDetectionMethod>
                    </experimentDescription>
                </experimentList>
                <participantList>
                    <participant id="230">
                        <interactorRef>134</interactorRef>
                    </participant>
                    <participant id="231">
                        <interactorRef>4</interactorRef>
                    </participant>
                </participantList>
            </interaction>
            <interaction id="116">
                <experimentList>
                    <experimentDescription id="116">
                        <interactionDetectionMethod>
                            <names>
                                <shortLabel>Not Specified</shortLabel>
                            </names>
                            <xref>
                                <primaryRef id="Not Specified" db="PSI-MI"/>
                            </xref>
                        </interactionDetectionMethod>
                    </experimentDescription>
                </experimentList>
                <participantList>
                    <participant id="232">
                        <interactorRef>134</interactorRef>
                    </participant>
                    <participant id="233">
                        <interactorRef>51</interactorRef>
                    </participant>
                </participantList>
            </interaction>
            <interaction id="117">
                <experimentList>
                    <experimentDescription id="117">
                        <interactionDetectionMethod>
                            <names>
                                <shortLabel>Not Specified</shortLabel>
                            </names>
                            <xref>
                                <primaryRef id="Not Specified" db="PSI-MI"/>
                            </xref>
                        </interactionDetectionMethod>
                    </experimentDescription>
                </experimentList>
                <participantList>
                    <participant id="234">
                        <interactorRef>44</interactorRef>
                    </participant>
                    <participant id="235">
                        <interactorRef>12</interactorRef>
                    </participant>
                </participantList>
            </interaction>
            <interaction id="118">
                <experimentList>
                    <experimentDescription id="118">
                        <interactionDetectionMethod>
                            <names>
                                <shortLabel>Not Specified</shortLabel>
                            </names>
                            <xref>
                                <primaryRef id="Not Specified" db="PSI-MI"/>
                            </xref>
                        </interactionDetectionMethod>
                    </experimentDescription>
                </experimentList>
                <participantList>
                    <participant id="236">
                        <interactorRef>82</interactorRef>
                    </participant>
                    <participant id="237">
                        <interactorRef>22</interactorRef>
                    </participant>
                </participantList>
            </interaction>
            <interaction id="119">
                <experimentList>
                    <experimentDescription id="119">
                        <interactionDetectionMethod>
                            <names>
                                <shortLabel>Not Specified</shortLabel>
                            </names>
                            <xref>
                                <primaryRef id="Not Specified" db="PSI-MI"/>
                            </xref>
                        </interactionDetectionMethod>
                    </experimentDescription>
                </experimentList>
                <participantList>
                    <participant id="238">
                        <interactorRef>82</interactorRef>
                    </participant>
                    <participant id="239">
                        <interactorRef>123</interactorRef>
                    </participant>
                </participantList>
            </interaction>
            <interaction id="120">
                <experimentList>
                    <experimentDescription id="120">
                        <interactionDetectionMethod>
                            <names>
                                <shortLabel>Not Specified</shortLabel>
                            </names>
                            <xref>
                                <primaryRef id="Not Specified" db="PSI-MI"/>
                            </xref>
                        </interactionDetectionMethod>
                    </experimentDescription>
                </experimentList>
                <participantList>
                    <participant id="240">
                        <interactorRef>82</interactorRef>
                    </participant>
                    <participant id="241">
                        <interactorRef>55</interactorRef>
                    </participant>
                </participantList>
            </interaction>
            <interaction id="121">
                <experimentList>
                    <experimentDescription id="121">
                        <interactionDetectionMethod>
                            <names>
                                <shortLabel>Not Specified</shortLabel>
                            </names>
                            <xref>
                                <primaryRef id="Not Specified" db="PSI-MI"/>
                            </xref>
                        </interactionDetectionMethod>
                    </experimentDescription>
                </experimentList>
                <participantList>
                    <participant id="242">
                        <interactorRef>82</interactorRef>
                    </participant>
                    <participant id="243">
                        <interactorRef>106</interactorRef>
                    </participant>
                </participantList>
            </interaction>
            <interaction id="122">
                <experimentList>
                    <experimentDescription id="122">
                        <interactionDetectionMethod>
                            <names>
                                <shortLabel>Not Specified</shortLabel>
                            </names>
                            <xref>
                                <primaryRef id="Not Specified" db="PSI-MI"/>
                            </xref>
                        </interactionDetectionMethod>
                    </experimentDescription>
                </experimentList>
                <participantList>
                    <participant id="244">
                        <interactorRef>82</interactorRef>
                    </participant>
                    <participant id="245">
                        <interactorRef>97</interactorRef>
                    </participant>
                </participantList>
            </interaction>
            <interaction id="123">
                <experimentList>
                    <experimentDescription id="123">
                        <interactionDetectionMethod>
                            <names>
                                <shortLabel>Not Specified</shortLabel>
                            </names>
                            <xref>
                                <primaryRef id="Not Specified" db="PSI-MI"/>
                            </xref>
                        </interactionDetectionMethod>
                    </experimentDescription>
                </experimentList>
                <participantList>
                    <participant id="246">
                        <interactorRef>82</interactorRef>
                    </participant>
                    <participant id="247">
                        <interactorRef>84</interactorRef>
                    </participant>
                </participantList>
            </interaction>
            <interaction id="124">
                <experimentList>
                    <experimentDescription id="124">
                        <interactionDetectionMethod>
                            <names>
                                <shortLabel>Not Specified</shortLabel>
                            </names>
                            <xref>
                                <primaryRef id="Not Specified" db="PSI-MI"/>
                            </xref>
                        </interactionDetectionMethod>
                    </experimentDescription>
                </experimentList>
                <participantList>
                    <participant id="248">
                        <interactorRef>82</interactorRef>
                    </participant>
                    <participant id="249">
                        <interactorRef>30</interactorRef>
                    </participant>
                </participantList>
            </interaction>
            <interaction id="125">
                <experimentList>
                    <experimentDescription id="125">
                        <interactionDetectionMethod>
                            <names>
                                <shortLabel>Not Specified</shortLabel>
                            </names>
                            <xref>
                                <primaryRef id="Not Specified" db="PSI-MI"/>
                            </xref>
                        </interactionDetectionMethod>
                    </experimentDescription>
                </experimentList>
                <participantList>
                    <participant id="250">
                        <interactorRef>82</interactorRef>
                    </participant>
                    <participant id="251">
                        <interactorRef>50</interactorRef>
                    </participant>
                </participantList>
            </interaction>
            <interaction id="126">
                <experimentList>
                    <experimentDescription id="126">
                        <interactionDetectionMethod>
                            <names>
                                <shortLabel>Not Specified</shortLabel>
                            </names>
                            <xref>
                                <primaryRef id="Not Specified" db="PSI-MI"/>
                            </xref>
                        </interactionDetectionMethod>
                    </experimentDescription>
                </experimentList>
                <participantList>
                    <participant id="252">
                        <interactorRef>55</interactorRef>
                    </participant>
                    <participant id="253">
                        <interactorRef>24</interactorRef>
                    </participant>
                </participantList>
            </interaction>
            <interaction id="127">
                <experimentList>
                    <experimentDescription id="127">
                        <interactionDetectionMethod>
                            <names>
                                <shortLabel>Not Specified</shortLabel>
                            </names>
                            <xref>
                                <primaryRef id="Not Specified" db="PSI-MI"/>
                            </xref>
                        </interactionDetectionMethod>
                    </experimentDescription>
                </experimentList>
                <participantList>
                    <participant id="254">
                        <interactorRef>55</interactorRef>
                    </participant>
                    <participant id="255">
                        <interactorRef>26</interactorRef>
                    </participant>
                </participantList>
            </interaction>
            <interaction id="128">
                <experimentList>
                    <experimentDescription id="128">
                        <interactionDetectionMethod>
                            <names>
                                <shortLabel>Not Specified</shortLabel>
                            </names>
                            <xref>
                                <primaryRef id="Not Specified" db="PSI-MI"/>
                            </xref>
                        </interactionDetectionMethod>
                    </experimentDescription>
                </experimentList>
                <participantList>
                    <participant id="256">
                        <interactorRef>43</interactorRef>
                    </participant>
                    <participant id="257">
                        <interactorRef>51</interactorRef>
                    </participant>
                </participantList>
            </interaction>
            <interaction id="129">
                <experimentList>
                    <experimentDescription id="129">
                        <interactionDetectionMethod>
                            <names>
                                <shortLabel>Not Specified</shortLabel>
                            </names>
                            <xref>
                                <primaryRef id="Not Specified" db="PSI-MI"/>
                            </xref>
                        </interactionDetectionMethod>
                    </experimentDescription>
                </experimentList>
                <participantList>
                    <participant id="258">
                        <interactorRef>43</interactorRef>
                    </participant>
                    <participant id="259">
                        <interactorRef>82</interactorRef>
                    </participant>
                </participantList>
            </interaction>
            <interaction id="130">
                <experimentList>
                    <experimentDescription id="130">
                        <interactionDetectionMethod>
                            <names>
                                <shortLabel>Not Specified</shortLabel>
                            </names>
                            <xref>
                                <primaryRef id="Not Specified" db="PSI-MI"/>
                            </xref>
                        </interactionDetectionMethod>
                    </experimentDescription>
                </experimentList>
                <participantList>
                    <participant id="260">
                        <interactorRef>43</interactorRef>
                    </participant>
                    <participant id="261">
                        <interactorRef>55</interactorRef>
                    </participant>
                </participantList>
            </interaction>
            <interaction id="131">
                <experimentList>
                    <experimentDescription id="131">
                        <interactionDetectionMethod>
                            <names>
                                <shortLabel>Not Specified</shortLabel>
                            </names>
                            <xref>
                                <primaryRef id="Not Specified" db="PSI-MI"/>
                            </xref>
                        </interactionDetectionMethod>
                    </experimentDescription>
                </experimentList>
                <participantList>
                    <participant id="262">
                        <interactorRef>43</interactorRef>
                    </participant>
                    <participant id="263">
                        <interactorRef>47</interactorRef>
                    </participant>
                </participantList>
            </interaction>
            <interaction id="132">
                <experimentList>
                    <experimentDescription id="132">
                        <interactionDetectionMethod>
                            <names>
                                <shortLabel>Not Specified</shortLabel>
                            </names>
                            <xref>
                                <primaryRef id="Not Specified" db="PSI-MI"/>
                            </xref>
                        </interactionDetectionMethod>
                    </experimentDescription>
                </experimentList>
                <participantList>
                    <participant id="264">
                        <interactorRef>40</interactorRef>
                    </participant>
                    <participant id="265">
                        <interactorRef>4</interactorRef>
                    </participant>
                </participantList>
            </interaction>
            <interaction id="133">
                <experimentList>
                    <experimentDescription id="133">
                        <interactionDetectionMethod>
                            <names>
                                <shortLabel>Not Specified</shortLabel>
                            </names>
                            <xref>
                                <primaryRef id="Not Specified" db="PSI-MI"/>
                            </xref>
                        </interactionDetectionMethod>
                    </experimentDescription>
                </experimentList>
                <participantList>
                    <participant id="266">
                        <interactorRef>40</interactorRef>
                    </participant>
                    <participant id="267">
                        <interactorRef>117</interactorRef>
                    </participant>
                </participantList>
            </interaction>
            <interaction id="134">
                <experimentList>
                    <experimentDescription id="134">
                        <interactionDetectionMethod>
                            <names>
                                <shortLabel>Not Specified</shortLabel>
                            </names>
                            <xref>
                                <primaryRef id="Not Specified" db="PSI-MI"/>
                            </xref>
                        </interactionDetectionMethod>
                    </experimentDescription>
                </experimentList>
                <participantList>
                    <participant id="268">
                        <interactorRef>37</interactorRef>
                    </participant>
                    <participant id="269">
                        <interactorRef>46</interactorRef>
                    </participant>
                </participantList>
            </interaction>
            <interaction id="135">
                <experimentList>
                    <experimentDescription id="135">
                        <interactionDetectionMethod>
                            <names>
                                <shortLabel>Not Specified</shortLabel>
                            </names>
                            <xref>
                                <primaryRef id="Not Specified" db="PSI-MI"/>
                            </xref>
                        </interactionDetectionMethod>
                    </experimentDescription>
                </experimentList>
                <participantList>
                    <participant id="270">
                        <interactorRef>37</interactorRef>
                    </participant>
                    <participant id="271">
                        <interactorRef>2</interactorRef>
                    </participant>
                </participantList>
            </interaction>
            <interaction id="136">
                <experimentList>
                    <experimentDescription id="136">
                        <interactionDetectionMethod>
                            <names>
                                <shortLabel>Not Specified</shortLabel>
                            </names>
                            <xref>
                                <primaryRef id="Not Specified" db="PSI-MI"/>
                            </xref>
                        </interactionDetectionMethod>
                    </experimentDescription>
                </experimentList>
                <participantList>
                    <participant id="272">
                        <interactorRef>37</interactorRef>
                    </participant>
                    <participant id="273">
                        <interactorRef>70</interactorRef>
                    </participant>
                </participantList>
            </interaction>
            <interaction id="137">
                <experimentList>
                    <experimentDescription id="137">
                        <interactionDetectionMethod>
                            <names>
                                <shortLabel>Not Specified</shortLabel>
                            </names>
                            <xref>
                                <primaryRef id="Not Specified" db="PSI-MI"/>
                            </xref>
                        </interactionDetectionMethod>
                    </experimentDescription>
                </experimentList>
                <participantList>
                    <participant id="274">
                        <interactorRef>33</interactorRef>
                    </participant>
                    <participant id="275">
                        <interactorRef>25</interactorRef>
                    </participant>
                </participantList>
            </interaction>
            <interaction id="138">
                <experimentList>
                    <experimentDescription id="138">
                        <interactionDetectionMethod>
                            <names>
                                <shortLabel>Not Specified</shortLabel>
                            </names>
                            <xref>
                                <primaryRef id="Not Specified" db="PSI-MI"/>
                            </xref>
                        </interactionDetectionMethod>
                    </experimentDescription>
                </experimentList>
                <participantList>
                    <participant id="276">
                        <interactorRef>32</interactorRef>
                    </participant>
                    <participant id="277">
                        <interactorRef>5</interactorRef>
                    </participant>
                </participantList>
            </interaction>
            <interaction id="139">
                <experimentList>
                    <experimentDescription id="139">
                        <interactionDetectionMethod>
                            <names>
                                <shortLabel>Not Specified</shortLabel>
                            </names>
                            <xref>
                                <primaryRef id="Not Specified" db="PSI-MI"/>
                            </xref>
                        </interactionDetectionMethod>
                    </experimentDescription>
                </experimentList>
                <participantList>
                    <participant id="278">
                        <interactorRef>127</interactorRef>
                    </participant>
                    <participant id="279">
                        <interactorRef>94</interactorRef>
                    </participant>
                </participantList>
            </interaction>
            <interaction id="140">
                <experimentList>
                    <experimentDescription id="140">
                        <interactionDetectionMethod>
                            <names>
                                <shortLabel>Not Specified</shortLabel>
                            </names>
                            <xref>
                                <primaryRef id="Not Specified" db="PSI-MI"/>
                            </xref>
                        </interactionDetectionMethod>
                    </experimentDescription>
                </experimentList>
                <participantList>
                    <participant id="280">
                        <interactorRef>127</interactorRef>
                    </participant>
                    <participant id="281">
                        <interactorRef>95</interactorRef>
                    </participant>
                </participantList>
            </interaction>
            <interaction id="141">
                <experimentList>
                    <experimentDescription id="141">
                        <interactionDetectionMethod>
                            <names>
                                <shortLabel>Not Specified</shortLabel>
                            </names>
                            <xref>
                                <primaryRef id="Not Specified" db="PSI-MI"/>
                            </xref>
                        </interactionDetectionMethod>
                    </experimentDescription>
                </experimentList>
                <participantList>
                    <participant id="282">
                        <interactorRef>127</interactorRef>
                    </participant>
                    <participant id="283">
                        <interactorRef>0</interactorRef>
                    </participant>
                </participantList>
            </interaction>
            <interaction id="142">
                <experimentList>
                    <experimentDescription id="142">
                        <interactionDetectionMethod>
                            <names>
                                <shortLabel>Not Specified</shortLabel>
                            </names>
                            <xref>
                                <primaryRef id="Not Specified" db="PSI-MI"/>
                            </xref>
                        </interactionDetectionMethod>
                    </experimentDescription>
                </experimentList>
                <participantList>
                    <participant id="284">
                        <interactorRef>127</interactorRef>
                    </participant>
                    <participant id="285">
                        <interactorRef>3</interactorRef>
                    </participant>
                </participantList>
            </interaction>
            <interaction id="143">
                <experimentList>
                    <experimentDescription id="143">
                        <interactionDetectionMethod>
                            <names>
                                <shortLabel>Not Specified</shortLabel>
                            </names>
                            <xref>
                                <primaryRef id="Not Specified" db="PSI-MI"/>
                            </xref>
                        </interactionDetectionMethod>
                    </experimentDescription>
                </experimentList>
                <participantList>
                    <participant id="286">
                        <interactorRef>127</interactorRef>
                    </participant>
                    <participant id="287">
                        <interactorRef>57</interactorRef>
                    </participant>
                </participantList>
            </interaction>
            <interaction id="144">
                <experimentList>
                    <experimentDescription id="144">
                        <interactionDetectionMethod>
                            <names>
                                <shortLabel>Not Specified</shortLabel>
                            </names>
                            <xref>
                                <primaryRef id="Not Specified" db="PSI-MI"/>
                            </xref>
                        </interactionDetectionMethod>
                    </experimentDescription>
                </experimentList>
                <participantList>
                    <participant id="288">
                        <interactorRef>127</interactorRef>
                    </participant>
                    <participant id="289">
                        <interactorRef>144</interactorRef>
                    </participant>
                </participantList>
            </interaction>
            <interaction id="145">
                <experimentList>
                    <experimentDescription id="145">
                        <interactionDetectionMethod>
                            <names>
                                <shortLabel>Not Specified</shortLabel>
                            </names>
                            <xref>
                                <primaryRef id="Not Specified" db="PSI-MI"/>
                            </xref>
                        </interactionDetectionMethod>
                    </experimentDescription>
                </experimentList>
                <participantList>
                    <participant id="290">
                        <interactorRef>127</interactorRef>
                    </participant>
                    <participant id="291">
                        <interactorRef>56</interactorRef>
                    </participant>
                </participantList>
            </interaction>
            <interaction id="146">
                <experimentList>
                    <experimentDescription id="146">
                        <interactionDetectionMethod>
                            <names>
                                <shortLabel>Not Specified</shortLabel>
                            </names>
                            <xref>
                                <primaryRef id="Not Specified" db="PSI-MI"/>
                            </xref>
                        </interactionDetectionMethod>
                    </experimentDescription>
                </experimentList>
                <participantList>
                    <participant id="292">
                        <interactorRef>127</interactorRef>
                    </participant>
                    <participant id="293">
                        <interactorRef>147</interactorRef>
                    </participant>
                </participantList>
            </interaction>
            <interaction id="147">
                <experimentList>
                    <experimentDescription id="147">
                        <interactionDetectionMethod>
                            <names>
                                <shortLabel>Not Specified</shortLabel>
                            </names>
                            <xref>
                                <primaryRef id="Not Specified" db="PSI-MI"/>
                            </xref>
                        </interactionDetectionMethod>
                    </experimentDescription>
                </experimentList>
                <participantList>
                    <participant id="294">
                        <interactorRef>127</interactorRef>
                    </participant>
                    <participant id="295">
                        <interactorRef>5</interactorRef>
                    </participant>
                </participantList>
            </interaction>
            <interaction id="148">
                <experimentList>
                    <experimentDescription id="148">
                        <interactionDetectionMethod>
                            <names>
                                <shortLabel>Not Specified</shortLabel>
                            </names>
                            <xref>
                                <primaryRef id="Not Specified" db="PSI-MI"/>
                            </xref>
                        </interactionDetectionMethod>
                    </experimentDescription>
                </experimentList>
                <participantList>
                    <participant id="296">
                        <interactorRef>127</interactorRef>
                    </participant>
                    <participant id="297">
                        <interactorRef>73</interactorRef>
                    </participant>
                </participantList>
            </interaction>
            <interaction id="149">
                <experimentList>
                    <experimentDescription id="149">
                        <interactionDetectionMethod>
                            <names>
                                <shortLabel>Not Specified</shortLabel>
                            </names>
                            <xref>
                                <primaryRef id="Not Specified" db="PSI-MI"/>
                            </xref>
                        </interactionDetectionMethod>
                    </experimentDescription>
                </experimentList>
                <participantList>
                    <participant id="298">
                        <interactorRef>141</interactorRef>
                    </participant>
                    <participant id="299">
                        <interactorRef>52</interactorRef>
                    </participant>
                </participantList>
            </interaction>
            <interaction id="150">
                <experimentList>
                    <experimentDescription id="150">
                        <interactionDetectionMethod>
                            <names>
                                <shortLabel>Not Specified</shortLabel>
                            </names>
                            <xref>
                                <primaryRef id="Not Specified" db="PSI-MI"/>
                            </xref>
                        </interactionDetectionMethod>
                    </experimentDescription>
                </experimentList>
                <participantList>
                    <participant id="300">
                        <interactorRef>141</interactorRef>
                    </participant>
                    <participant id="301">
                        <interactorRef>4</interactorRef>
                    </participant>
                </participantList>
            </interaction>
            <interaction id="151">
                <experimentList>
                    <experimentDescription id="151">
                        <interactionDetectionMethod>
                            <names>
                                <shortLabel>Not Specified</shortLabel>
                            </names>
                            <xref>
                                <primaryRef id="Not Specified" db="PSI-MI"/>
                            </xref>
                        </interactionDetectionMethod>
                    </experimentDescription>
                </experimentList>
                <participantList>
                    <participant id="302">
                        <interactorRef>28</interactorRef>
                    </participant>
                    <participant id="303">
                        <interactorRef>1</interactorRef>
                    </participant>
                </participantList>
            </interaction>
            <interaction id="152">
                <experimentList>
                    <experimentDescription id="152">
                        <interactionDetectionMethod>
                            <names>
                                <shortLabel>Not Specified</shortLabel>
                            </names>
                            <xref>
                                <primaryRef id="Not Specified" db="PSI-MI"/>
                            </xref>
                        </interactionDetectionMethod>
                    </experimentDescription>
                </experimentList>
                <participantList>
                    <participant id="304">
                        <interactorRef>50</interactorRef>
                    </participant>
                    <participant id="305">
                        <interactorRef>69</interactorRef>
                    </participant>
                </participantList>
            </interaction>
            <interaction id="153">
                <experimentList>
                    <experimentDescription id="153">
                        <interactionDetectionMethod>
                            <names>
                                <shortLabel>Not Specified</shortLabel>
                            </names>
                            <xref>
                                <primaryRef id="Not Specified" db="PSI-MI"/>
                            </xref>
                        </interactionDetectionMethod>
                    </experimentDescription>
                </experimentList>
                <participantList>
                    <participant id="306">
                        <interactorRef>50</interactorRef>
                    </participant>
                    <participant id="307">
                        <interactorRef>134</interactorRef>
                    </participant>
                </participantList>
            </interaction>
            <interaction id="154">
                <experimentList>
                    <experimentDescription id="154">
                        <interactionDetectionMethod>
                            <names>
                                <shortLabel>Not Specified</shortLabel>
                            </names>
                            <xref>
                                <primaryRef id="Not Specified" db="PSI-MI"/>
                            </xref>
                        </interactionDetectionMethod>
                    </experimentDescription>
                </experimentList>
                <participantList>
                    <participant id="308">
                        <interactorRef>50</interactorRef>
                    </participant>
                    <participant id="309">
                        <interactorRef>117</interactorRef>
                    </participant>
                </participantList>
            </interaction>
            <interaction id="155">
                <experimentList>
                    <experimentDescription id="155">
                        <interactionDetectionMethod>
                            <names>
                                <shortLabel>Not Specified</shortLabel>
                            </names>
                            <xref>
                                <primaryRef id="Not Specified" db="PSI-MI"/>
                            </xref>
                        </interactionDetectionMethod>
                    </experimentDescription>
                </experimentList>
                <participantList>
                    <participant id="310">
                        <interactorRef>24</interactorRef>
                    </participant>
                    <participant id="311">
                        <interactorRef>26</interactorRef>
                    </participant>
                </participantList>
            </interaction>
            <interaction id="156">
                <experimentList>
                    <experimentDescription id="156">
                        <interactionDetectionMethod>
                            <names>
                                <shortLabel>Not Specified</shortLabel>
                            </names>
                            <xref>
                                <primaryRef id="Not Specified" db="PSI-MI"/>
                            </xref>
                        </interactionDetectionMethod>
                    </experimentDescription>
                </experimentList>
                <participantList>
                    <participant id="312">
                        <interactorRef>71</interactorRef>
                    </participant>
                    <participant id="313">
                        <interactorRef>24</interactorRef>
                    </participant>
                </participantList>
            </interaction>
            <interaction id="157">
                <experimentList>
                    <experimentDescription id="157">
                        <interactionDetectionMethod>
                            <names>
                                <shortLabel>Not Specified</shortLabel>
                            </names>
                            <xref>
                                <primaryRef id="Not Specified" db="PSI-MI"/>
                            </xref>
                        </interactionDetectionMethod>
                    </experimentDescription>
                </experimentList>
                <participantList>
                    <participant id="314">
                        <interactorRef>71</interactorRef>
                    </participant>
                    <participant id="315">
                        <interactorRef>78</interactorRef>
                    </participant>
                </participantList>
            </interaction>
            <interaction id="158">
                <experimentList>
                    <experimentDescription id="158">
                        <interactionDetectionMethod>
                            <names>
                                <shortLabel>Not Specified</shortLabel>
                            </names>
                            <xref>
                                <primaryRef id="Not Specified" db="PSI-MI"/>
                            </xref>
                        </interactionDetectionMethod>
                    </experimentDescription>
                </experimentList>
                <participantList>
                    <participant id="316">
                        <interactorRef>71</interactorRef>
                    </participant>
                    <participant id="317">
                        <interactorRef>62</interactorRef>
                    </participant>
                </participantList>
            </interaction>
            <interaction id="159">
                <experimentList>
                    <experimentDescription id="159">
                        <interactionDetectionMethod>
                            <names>
                                <shortLabel>Not Specified</shortLabel>
                            </names>
                            <xref>
                                <primaryRef id="Not Specified" db="PSI-MI"/>
                            </xref>
                        </interactionDetectionMethod>
                    </experimentDescription>
                </experimentList>
                <participantList>
                    <participant id="318">
                        <interactorRef>23</interactorRef>
                    </participant>
                    <participant id="319">
                        <interactorRef>56</interactorRef>
                    </participant>
                </participantList>
            </interaction>
            <interaction id="160">
                <experimentList>
                    <experimentDescription id="160">
                        <interactionDetectionMethod>
                            <names>
                                <shortLabel>Not Specified</shortLabel>
                            </names>
                            <xref>
                                <primaryRef id="Not Specified" db="PSI-MI"/>
                            </xref>
                        </interactionDetectionMethod>
                    </experimentDescription>
                </experimentList>
                <participantList>
                    <participant id="320">
                        <interactorRef>41</interactorRef>
                    </participant>
                    <participant id="321">
                        <interactorRef>117</interactorRef>
                    </participant>
                </participantList>
            </interaction>
            <interaction id="161">
                <experimentList>
                    <experimentDescription id="161">
                        <interactionDetectionMethod>
                            <names>
                                <shortLabel>Not Specified</shortLabel>
                            </names>
                            <xref>
                                <primaryRef id="Not Specified" db="PSI-MI"/>
                            </xref>
                        </interactionDetectionMethod>
                    </experimentDescription>
                </experimentList>
                <participantList>
                    <participant id="322">
                        <interactorRef>41</interactorRef>
                    </participant>
                    <participant id="323">
                        <interactorRef>19</interactorRef>
                    </participant>
                </participantList>
            </interaction>
            <interaction id="162">
                <experimentList>
                    <experimentDescription id="162">
                        <interactionDetectionMethod>
                            <names>
                                <shortLabel>Not Specified</shortLabel>
                            </names>
                            <xref>
                                <primaryRef id="Not Specified" db="PSI-MI"/>
                            </xref>
                        </interactionDetectionMethod>
                    </experimentDescription>
                </experimentList>
                <participantList>
                    <participant id="324">
                        <interactorRef>41</interactorRef>
                    </participant>
                    <participant id="325">
                        <interactorRef>24</interactorRef>
                    </participant>
                </participantList>
            </interaction>
            <interaction id="163">
                <experimentList>
                    <experimentDescription id="163">
                        <interactionDetectionMethod>
                            <names>
                                <shortLabel>Not Specified</shortLabel>
                            </names>
                            <xref>
                                <primaryRef id="Not Specified" db="PSI-MI"/>
                            </xref>
                        </interactionDetectionMethod>
                    </experimentDescription>
                </experimentList>
                <participantList>
                    <participant id="326">
                        <interactorRef>41</interactorRef>
                    </participant>
                    <participant id="327">
                        <interactorRef>64</interactorRef>
                    </participant>
                </participantList>
            </interaction>
            <interaction id="164">
                <experimentList>
                    <experimentDescription id="164">
                        <interactionDetectionMethod>
                            <names>
                                <shortLabel>Not Specified</shortLabel>
                            </names>
                            <xref>
                                <primaryRef id="Not Specified" db="PSI-MI"/>
                            </xref>
                        </interactionDetectionMethod>
                    </experimentDescription>
                </experimentList>
                <participantList>
                    <participant id="328">
                        <interactorRef>41</interactorRef>
                    </participant>
                    <participant id="329">
                        <interactorRef>71</interactorRef>
                    </participant>
                </participantList>
            </interaction>
            <interaction id="165">
                <experimentList>
                    <experimentDescription id="165">
                        <interactionDetectionMethod>
                            <names>
                                <shortLabel>Not Specified</shortLabel>
                            </names>
                            <xref>
                                <primaryRef id="Not Specified" db="PSI-MI"/>
                            </xref>
                        </interactionDetectionMethod>
                    </experimentDescription>
                </experimentList>
                <participantList>
                    <participant id="330">
                        <interactorRef>41</interactorRef>
                    </participant>
                    <participant id="331">
                        <interactorRef>51</interactorRef>
                    </participant>
                </participantList>
            </interaction>
            <interaction id="166">
                <experimentList>
                    <experimentDescription id="166">
                        <interactionDetectionMethod>
                            <names>
                                <shortLabel>Not Specified</shortLabel>
                            </names>
                            <xref>
                                <primaryRef id="Not Specified" db="PSI-MI"/>
                            </xref>
                        </interactionDetectionMethod>
                    </experimentDescription>
                </experimentList>
                <participantList>
                    <participant id="332">
                        <interactorRef>41</interactorRef>
                    </participant>
                    <participant id="333">
                        <interactorRef>54</interactorRef>
                    </participant>
                </participantList>
            </interaction>
            <interaction id="167">
                <experimentList>
                    <experimentDescription id="167">
                        <interactionDetectionMethod>
                            <names>
                                <shortLabel>Not Specified</shortLabel>
                            </names>
                            <xref>
                                <primaryRef id="Not Specified" db="PSI-MI"/>
                            </xref>
                        </interactionDetectionMethod>
                    </experimentDescription>
                </experimentList>
                <participantList>
                    <participant id="334">
                        <interactorRef>41</interactorRef>
                    </participant>
                    <participant id="335">
                        <interactorRef>22</interactorRef>
                    </participant>
                </participantList>
            </interaction>
            <interaction id="168">
                <experimentList>
                    <experimentDescription id="168">
                        <interactionDetectionMethod>
                            <names>
                                <shortLabel>Not Specified</shortLabel>
                            </names>
                            <xref>
                                <primaryRef id="Not Specified" db="PSI-MI"/>
                            </xref>
                        </interactionDetectionMethod>
                    </experimentDescription>
                </experimentList>
                <participantList>
                    <participant id="336">
                        <interactorRef>22</interactorRef>
                    </participant>
                    <participant id="337">
                        <interactorRef>50</interactorRef>
                    </participant>
                </participantList>
            </interaction>
            <interaction id="169">
                <experimentList>
                    <experimentDescription id="169">
                        <interactionDetectionMethod>
                            <names>
                                <shortLabel>Not Specified</shortLabel>
                            </names>
                            <xref>
                                <primaryRef id="Not Specified" db="PSI-MI"/>
                            </xref>
                        </interactionDetectionMethod>
                    </experimentDescription>
                </experimentList>
                <participantList>
                    <participant id="338">
                        <interactorRef>22</interactorRef>
                    </participant>
                    <participant id="339">
                        <interactorRef>51</interactorRef>
                    </participant>
                </participantList>
            </interaction>
            <interaction id="170">
                <experimentList>
                    <experimentDescription id="170">
                        <interactionDetectionMethod>
                            <names>
                                <shortLabel>Not Specified</shortLabel>
                            </names>
                            <xref>
                                <primaryRef id="Not Specified" db="PSI-MI"/>
                            </xref>
                        </interactionDetectionMethod>
                    </experimentDescription>
                </experimentList>
                <participantList>
                    <participant id="340">
                        <interactorRef>22</interactorRef>
                    </participant>
                    <participant id="341">
                        <interactorRef>117</interactorRef>
                    </participant>
                </participantList>
            </interaction>
            <interaction id="171">
                <experimentList>
                    <experimentDescription id="171">
                        <interactionDetectionMethod>
                            <names>
                                <shortLabel>Not Specified</shortLabel>
                            </names>
                            <xref>
                                <primaryRef id="Not Specified" db="PSI-MI"/>
                            </xref>
                        </interactionDetectionMethod>
                    </experimentDescription>
                </experimentList>
                <participantList>
                    <participant id="342">
                        <interactorRef>22</interactorRef>
                    </participant>
                    <participant id="343">
                        <interactorRef>53</interactorRef>
                    </participant>
                </participantList>
            </interaction>
            <interaction id="172">
                <experimentList>
                    <experimentDescription id="172">
                        <interactionDetectionMethod>
                            <names>
                                <shortLabel>Not Specified</shortLabel>
                            </names>
                            <xref>
                                <primaryRef id="Not Specified" db="PSI-MI"/>
                            </xref>
                        </interactionDetectionMethod>
                    </experimentDescription>
                </experimentList>
                <participantList>
                    <participant id="344">
                        <interactorRef>22</interactorRef>
                    </participant>
                    <participant id="345">
                        <interactorRef>132</interactorRef>
                    </participant>
                </participantList>
            </interaction>
            <interaction id="173">
                <experimentList>
                    <experimentDescription id="173">
                        <interactionDetectionMethod>
                            <names>
                                <shortLabel>Not Specified</shortLabel>
                            </names>
                            <xref>
                                <primaryRef id="Not Specified" db="PSI-MI"/>
                            </xref>
                        </interactionDetectionMethod>
                    </experimentDescription>
                </experimentList>
                <participantList>
                    <participant id="346">
                        <interactorRef>22</interactorRef>
                    </participant>
                    <participant id="347">
                        <interactorRef>24</interactorRef>
                    </participant>
                </participantList>
            </interaction>
            <interaction id="174">
                <experimentList>
                    <experimentDescription id="174">
                        <interactionDetectionMethod>
                            <names>
                                <shortLabel>Not Specified</shortLabel>
                            </names>
                            <xref>
                                <primaryRef id="Not Specified" db="PSI-MI"/>
                            </xref>
                        </interactionDetectionMethod>
                    </experimentDescription>
                </experimentList>
                <participantList>
                    <participant id="348">
                        <interactorRef>22</interactorRef>
                    </participant>
                    <participant id="349">
                        <interactorRef>120</interactorRef>
                    </participant>
                </participantList>
            </interaction>
            <interaction id="175">
                <experimentList>
                    <experimentDescription id="175">
                        <interactionDetectionMethod>
                            <names>
                                <shortLabel>Not Specified</shortLabel>
                            </names>
                            <xref>
                                <primaryRef id="Not Specified" db="PSI-MI"/>
                            </xref>
                        </interactionDetectionMethod>
                    </experimentDescription>
                </experimentList>
                <participantList>
                    <participant id="350">
                        <interactorRef>22</interactorRef>
                    </participant>
                    <participant id="351">
                        <interactorRef>71</interactorRef>
                    </participant>
                </participantList>
            </interaction>
            <interaction id="176">
                <experimentList>
                    <experimentDescription id="176">
                        <interactionDetectionMethod>
                            <names>
                                <shortLabel>Not Specified</shortLabel>
                            </names>
                            <xref>
                                <primaryRef id="Not Specified" db="PSI-MI"/>
                            </xref>
                        </interactionDetectionMethod>
                    </experimentDescription>
                </experimentList>
                <participantList>
                    <participant id="352">
                        <interactorRef>22</interactorRef>
                    </participant>
                    <participant id="353">
                        <interactorRef>23</interactorRef>
                    </participant>
                </participantList>
            </interaction>
            <interaction id="177">
                <experimentList>
                    <experimentDescription id="177">
                        <interactionDetectionMethod>
                            <names>
                                <shortLabel>Not Specified</shortLabel>
                            </names>
                            <xref>
                                <primaryRef id="Not Specified" db="PSI-MI"/>
                            </xref>
                        </interactionDetectionMethod>
                    </experimentDescription>
                </experimentList>
                <participantList>
                    <participant id="354">
                        <interactorRef>22</interactorRef>
                    </participant>
                    <participant id="355">
                        <interactorRef>21</interactorRef>
                    </participant>
                </participantList>
            </interaction>
            <interaction id="178">
                <experimentList>
                    <experimentDescription id="178">
                        <interactionDetectionMethod>
                            <names>
                                <shortLabel>Not Specified</shortLabel>
                            </names>
                            <xref>
                                <primaryRef id="Not Specified" db="PSI-MI"/>
                            </xref>
                        </interactionDetectionMethod>
                    </experimentDescription>
                </experimentList>
                <participantList>
                    <participant id="356">
                        <interactorRef>22</interactorRef>
                    </participant>
                    <participant id="357">
                        <interactorRef>54</interactorRef>
                    </participant>
                </participantList>
            </interaction>
            <interaction id="179">
                <experimentList>
                    <experimentDescription id="179">
                        <interactionDetectionMethod>
                            <names>
                                <shortLabel>Not Specified</shortLabel>
                            </names>
                            <xref>
                                <primaryRef id="Not Specified" db="PSI-MI"/>
                            </xref>
                        </interactionDetectionMethod>
                    </experimentDescription>
                </experimentList>
                <participantList>
                    <participant id="358">
                        <interactorRef>89</interactorRef>
                    </participant>
                    <participant id="359">
                        <interactorRef>133</interactorRef>
                    </participant>
                </participantList>
            </interaction>
            <interaction id="180">
                <experimentList>
                    <experimentDescription id="180">
                        <interactionDetectionMethod>
                            <names>
                                <shortLabel>Not Specified</shortLabel>
                            </names>
                            <xref>
                                <primaryRef id="Not Specified" db="PSI-MI"/>
                            </xref>
                        </interactionDetectionMethod>
                    </experimentDescription>
                </experimentList>
                <participantList>
                    <participant id="360">
                        <interactorRef>89</interactorRef>
                    </participant>
                    <participant id="361">
                        <interactorRef>90</interactorRef>
                    </participant>
                </participantList>
            </interaction>
            <interaction id="181">
                <experimentList>
                    <experimentDescription id="181">
                        <interactionDetectionMethod>
                            <names>
                                <shortLabel>Not Specified</shortLabel>
                            </names>
                            <xref>
                                <primaryRef id="Not Specified" db="PSI-MI"/>
                            </xref>
                        </interactionDetectionMethod>
                    </experimentDescription>
                </experimentList>
                <participantList>
                    <participant id="362">
                        <interactorRef>89</interactorRef>
                    </participant>
                    <participant id="363">
                        <interactorRef>42</interactorRef>
                    </participant>
                </participantList>
            </interaction>
            <interaction id="182">
                <experimentList>
                    <experimentDescription id="182">
                        <interactionDetectionMethod>
                            <names>
                                <shortLabel>Not Specified</shortLabel>
                            </names>
                            <xref>
                                <primaryRef id="Not Specified" db="PSI-MI"/>
                            </xref>
                        </interactionDetectionMethod>
                    </experimentDescription>
                </experimentList>
                <participantList>
                    <participant id="364">
                        <interactorRef>29</interactorRef>
                    </participant>
                    <participant id="365">
                        <interactorRef>133</interactorRef>
                    </participant>
                </participantList>
            </interaction>
            <interaction id="183">
                <experimentList>
                    <experimentDescription id="183">
                        <interactionDetectionMethod>
                            <names>
                                <shortLabel>Not Specified</shortLabel>
                            </names>
                            <xref>
                                <primaryRef id="Not Specified" db="PSI-MI"/>
                            </xref>
                        </interactionDetectionMethod>
                    </experimentDescription>
                </experimentList>
                <participantList>
                    <participant id="366">
                        <interactorRef>29</interactorRef>
                    </participant>
                    <participant id="367">
                        <interactorRef>54</interactorRef>
                    </participant>
                </participantList>
            </interaction>
            <interaction id="184">
                <experimentList>
                    <experimentDescription id="184">
                        <interactionDetectionMethod>
                            <names>
                                <shortLabel>Not Specified</shortLabel>
                            </names>
                            <xref>
                                <primaryRef id="Not Specified" db="PSI-MI"/>
                            </xref>
                        </interactionDetectionMethod>
                    </experimentDescription>
                </experimentList>
                <participantList>
                    <participant id="368">
                        <interactorRef>29</interactorRef>
                    </participant>
                    <participant id="369">
                        <interactorRef>7</interactorRef>
                    </participant>
                </participantList>
            </interaction>
            <interaction id="185">
                <experimentList>
                    <experimentDescription id="185">
                        <interactionDetectionMethod>
                            <names>
                                <shortLabel>Not Specified</shortLabel>
                            </names>
                            <xref>
                                <primaryRef id="Not Specified" db="PSI-MI"/>
                            </xref>
                        </interactionDetectionMethod>
                    </experimentDescription>
                </experimentList>
                <participantList>
                    <participant id="370">
                        <interactorRef>29</interactorRef>
                    </participant>
                    <participant id="371">
                        <interactorRef>41</interactorRef>
                    </participant>
                </participantList>
            </interaction>
            <interaction id="186">
                <experimentList>
                    <experimentDescription id="186">
                        <interactionDetectionMethod>
                            <names>
                                <shortLabel>Not Specified</shortLabel>
                            </names>
                            <xref>
                                <primaryRef id="Not Specified" db="PSI-MI"/>
                            </xref>
                        </interactionDetectionMethod>
                    </experimentDescription>
                </experimentList>
                <participantList>
                    <participant id="372">
                        <interactorRef>29</interactorRef>
                    </participant>
                    <participant id="373">
                        <interactorRef>51</interactorRef>
                    </participant>
                </participantList>
            </interaction>
            <interaction id="187">
                <experimentList>
                    <experimentDescription id="187">
                        <interactionDetectionMethod>
                            <names>
                                <shortLabel>Not Specified</shortLabel>
                            </names>
                            <xref>
                                <primaryRef id="Not Specified" db="PSI-MI"/>
                            </xref>
                        </interactionDetectionMethod>
                    </experimentDescription>
                </experimentList>
                <participantList>
                    <participant id="374">
                        <interactorRef>29</interactorRef>
                    </participant>
                    <participant id="375">
                        <interactorRef>23</interactorRef>
                    </participant>
                </participantList>
            </interaction>
            <interaction id="188">
                <experimentList>
                    <experimentDescription id="188">
                        <interactionDetectionMethod>
                            <names>
                                <shortLabel>Not Specified</shortLabel>
                            </names>
                            <xref>
                                <primaryRef id="Not Specified" db="PSI-MI"/>
                            </xref>
                        </interactionDetectionMethod>
                    </experimentDescription>
                </experimentList>
                <participantList>
                    <participant id="376">
                        <interactorRef>29</interactorRef>
                    </participant>
                    <participant id="377">
                        <interactorRef>90</interactorRef>
                    </participant>
                </participantList>
            </interaction>
            <interaction id="189">
                <experimentList>
                    <experimentDescription id="189">
                        <interactionDetectionMethod>
                            <names>
                                <shortLabel>Not Specified</shortLabel>
                            </names>
                            <xref>
                                <primaryRef id="Not Specified" db="PSI-MI"/>
                            </xref>
                        </interactionDetectionMethod>
                    </experimentDescription>
                </experimentList>
                <participantList>
                    <participant id="378">
                        <interactorRef>29</interactorRef>
                    </participant>
                    <participant id="379">
                        <interactorRef>117</interactorRef>
                    </participant>
                </participantList>
            </interaction>
            <interaction id="190">
                <experimentList>
                    <experimentDescription id="190">
                        <interactionDetectionMethod>
                            <names>
                                <shortLabel>Not Specified</shortLabel>
                            </names>
                            <xref>
                                <primaryRef id="Not Specified" db="PSI-MI"/>
                            </xref>
                        </interactionDetectionMethod>
                    </experimentDescription>
                </experimentList>
                <participantList>
                    <participant id="380">
                        <interactorRef>29</interactorRef>
                    </participant>
                    <participant id="381">
                        <interactorRef>56</interactorRef>
                    </participant>
                </participantList>
            </interaction>
            <interaction id="191">
                <experimentList>
                    <experimentDescription id="191">
                        <interactionDetectionMethod>
                            <names>
                                <shortLabel>Not Specified</shortLabel>
                            </names>
                            <xref>
                                <primaryRef id="Not Specified" db="PSI-MI"/>
                            </xref>
                        </interactionDetectionMethod>
                    </experimentDescription>
                </experimentList>
                <participantList>
                    <participant id="382">
                        <interactorRef>29</interactorRef>
                    </participant>
                    <participant id="383">
                        <interactorRef>89</interactorRef>
                    </participant>
                </participantList>
            </interaction>
            <interaction id="192">
                <experimentList>
                    <experimentDescription id="192">
                        <interactionDetectionMethod>
                            <names>
                                <shortLabel>Not Specified</shortLabel>
                            </names>
                            <xref>
                                <primaryRef id="Not Specified" db="PSI-MI"/>
                            </xref>
                        </interactionDetectionMethod>
                    </experimentDescription>
                </experimentList>
                <participantList>
                    <participant id="384">
                        <interactorRef>29</interactorRef>
                    </participant>
                    <participant id="385">
                        <interactorRef>42</interactorRef>
                    </participant>
                </participantList>
            </interaction>
            <interaction id="193">
                <experimentList>
                    <experimentDescription id="193">
                        <interactionDetectionMethod>
                            <names>
                                <shortLabel>Not Specified</shortLabel>
                            </names>
                            <xref>
                                <primaryRef id="Not Specified" db="PSI-MI"/>
                            </xref>
                        </interactionDetectionMethod>
                    </experimentDescription>
                </experimentList>
                <participantList>
                    <participant id="386">
                        <interactorRef>29</interactorRef>
                    </participant>
                    <participant id="387">
                        <interactorRef>64</interactorRef>
                    </participant>
                </participantList>
            </interaction>
            <interaction id="194">
                <experimentList>
                    <experimentDescription id="194">
                        <interactionDetectionMethod>
                            <names>
                                <shortLabel>Not Specified</shortLabel>
                            </names>
                            <xref>
                                <primaryRef id="Not Specified" db="PSI-MI"/>
                            </xref>
                        </interactionDetectionMethod>
                    </experimentDescription>
                </experimentList>
                <participantList>
                    <participant id="388">
                        <interactorRef>29</interactorRef>
                    </participant>
                    <participant id="389">
                        <interactorRef>22</interactorRef>
                    </participant>
                </participantList>
            </interaction>
            <interaction id="195">
                <experimentList>
                    <experimentDescription id="195">
                        <interactionDetectionMethod>
                            <names>
                                <shortLabel>Not Specified</shortLabel>
                            </names>
                            <xref>
                                <primaryRef id="Not Specified" db="PSI-MI"/>
                            </xref>
                        </interactionDetectionMethod>
                    </experimentDescription>
                </experimentList>
                <participantList>
                    <participant id="390">
                        <interactorRef>29</interactorRef>
                    </participant>
                    <participant id="391">
                        <interactorRef>48</interactorRef>
                    </participant>
                </participantList>
            </interaction>
            <interaction id="196">
                <experimentList>
                    <experimentDescription id="196">
                        <interactionDetectionMethod>
                            <names>
                                <shortLabel>Not Specified</shortLabel>
                            </names>
                            <xref>
                                <primaryRef id="Not Specified" db="PSI-MI"/>
                            </xref>
                        </interactionDetectionMethod>
                    </experimentDescription>
                </experimentList>
                <participantList>
                    <participant id="392">
                        <interactorRef>29</interactorRef>
                    </participant>
                    <participant id="393">
                        <interactorRef>9</interactorRef>
                    </participant>
                </participantList>
            </interaction>
            <interaction id="197">
                <experimentList>
                    <experimentDescription id="197">
                        <interactionDetectionMethod>
                            <names>
                                <shortLabel>Not Specified</shortLabel>
                            </names>
                            <xref>
                                <primaryRef id="Not Specified" db="PSI-MI"/>
                            </xref>
                        </interactionDetectionMethod>
                    </experimentDescription>
                </experimentList>
                <participantList>
                    <participant id="394">
                        <interactorRef>48</interactorRef>
                    </participant>
                    <participant id="395">
                        <interactorRef>22</interactorRef>
                    </participant>
                </participantList>
            </interaction>
            <interaction id="198">
                <experimentList>
                    <experimentDescription id="198">
                        <interactionDetectionMethod>
                            <names>
                                <shortLabel>Not Specified</shortLabel>
                            </names>
                            <xref>
                                <primaryRef id="Not Specified" db="PSI-MI"/>
                            </xref>
                        </interactionDetectionMethod>
                    </experimentDescription>
                </experimentList>
                <participantList>
                    <participant id="396">
                        <interactorRef>48</interactorRef>
                    </participant>
                    <participant id="397">
                        <interactorRef>54</interactorRef>
                    </participant>
                </participantList>
            </interaction>
            <interaction id="199">
                <experimentList>
                    <experimentDescription id="199">
                        <interactionDetectionMethod>
                            <names>
                                <shortLabel>Not Specified</shortLabel>
                            </names>
                            <xref>
                                <primaryRef id="Not Specified" db="PSI-MI"/>
                            </xref>
                        </interactionDetectionMethod>
                    </experimentDescription>
                </experimentList>
                <participantList>
                    <participant id="398">
                        <interactorRef>42</interactorRef>
                    </participant>
                    <participant id="399">
                        <interactorRef>90</interactorRef>
                    </participant>
                </participantList>
            </interaction>
            <interaction id="200">
                <experimentList>
                    <experimentDescription id="200">
                        <interactionDetectionMethod>
                            <names>
                                <shortLabel>Not Specified</shortLabel>
                            </names>
                            <xref>
                                <primaryRef id="Not Specified" db="PSI-MI"/>
                            </xref>
                        </interactionDetectionMethod>
                    </experimentDescription>
                </experimentList>
                <participantList>
                    <participant id="400">
                        <interactorRef>133</interactorRef>
                    </participant>
                    <participant id="401">
                        <interactorRef>90</interactorRef>
                    </participant>
                </participantList>
            </interaction>
            <interaction id="201">
                <experimentList>
                    <experimentDescription id="201">
                        <interactionDetectionMethod>
                            <names>
                                <shortLabel>Not Specified</shortLabel>
                            </names>
                            <xref>
                                <primaryRef id="Not Specified" db="PSI-MI"/>
                            </xref>
                        </interactionDetectionMethod>
                    </experimentDescription>
                </experimentList>
                <participantList>
                    <participant id="402">
                        <interactorRef>133</interactorRef>
                    </participant>
                    <participant id="403">
                        <interactorRef>42</interactorRef>
                    </participant>
                </participantList>
            </interaction>
            <interaction id="202">
                <experimentList>
                    <experimentDescription id="202">
                        <interactionDetectionMethod>
                            <names>
                                <shortLabel>Not Specified</shortLabel>
                            </names>
                            <xref>
                                <primaryRef id="Not Specified" db="PSI-MI"/>
                            </xref>
                        </interactionDetectionMethod>
                    </experimentDescription>
                </experimentList>
                <participantList>
                    <participant id="404">
                        <interactorRef>54</interactorRef>
                    </participant>
                    <participant id="405">
                        <interactorRef>64</interactorRef>
                    </participant>
                </participantList>
            </interaction>
            <interaction id="203">
                <experimentList>
                    <experimentDescription id="203">
                        <interactionDetectionMethod>
                            <names>
                                <shortLabel>Not Specified</shortLabel>
                            </names>
                            <xref>
                                <primaryRef id="Not Specified" db="PSI-MI"/>
                            </xref>
                        </interactionDetectionMethod>
                    </experimentDescription>
                </experimentList>
                <participantList>
                    <participant id="406">
                        <interactorRef>54</interactorRef>
                    </participant>
                    <participant id="407">
                        <interactorRef>51</interactorRef>
                    </participant>
                </participantList>
            </interaction>
            <interaction id="204">
                <experimentList>
                    <experimentDescription id="204">
                        <interactionDetectionMethod>
                            <names>
                                <shortLabel>Not Specified</shortLabel>
                            </names>
                            <xref>
                                <primaryRef id="Not Specified" db="PSI-MI"/>
                            </xref>
                        </interactionDetectionMethod>
                    </experimentDescription>
                </experimentList>
                <participantList>
                    <participant id="408">
                        <interactorRef>54</interactorRef>
                    </participant>
                    <participant id="409">
                        <interactorRef>127</interactorRef>
                    </participant>
                </participantList>
            </interaction>
            <interaction id="205">
                <experimentList>
                    <experimentDescription id="205">
                        <interactionDetectionMethod>
                            <names>
                                <shortLabel>Not Specified</shortLabel>
                            </names>
                            <xref>
                                <primaryRef id="Not Specified" db="PSI-MI"/>
                            </xref>
                        </interactionDetectionMethod>
                    </experimentDescription>
                </experimentList>
                <participantList>
                    <participant id="410">
                        <interactorRef>54</interactorRef>
                    </participant>
                    <participant id="411">
                        <interactorRef>23</interactorRef>
                    </participant>
                </participantList>
            </interaction>
            <interaction id="206">
                <experimentList>
                    <experimentDescription id="206">
                        <interactionDetectionMethod>
                            <names>
                                <shortLabel>Not Specified</shortLabel>
                            </names>
                            <xref>
                                <primaryRef id="Not Specified" db="PSI-MI"/>
                            </xref>
                        </interactionDetectionMethod>
                    </experimentDescription>
                </experimentList>
                <participantList>
                    <participant id="412">
                        <interactorRef>19</interactorRef>
                    </participant>
                    <participant id="413">
                        <interactorRef>22</interactorRef>
                    </participant>
                </participantList>
            </interaction>
            <interaction id="207">
                <experimentList>
                    <experimentDescription id="207">
                        <interactionDetectionMethod>
                            <names>
                                <shortLabel>Not Specified</shortLabel>
                            </names>
                            <xref>
                                <primaryRef id="Not Specified" db="PSI-MI"/>
                            </xref>
                        </interactionDetectionMethod>
                    </experimentDescription>
                </experimentList>
                <participantList>
                    <participant id="414">
                        <interactorRef>19</interactorRef>
                    </participant>
                    <participant id="415">
                        <interactorRef>89</interactorRef>
                    </participant>
                </participantList>
            </interaction>
            <interaction id="208">
                <experimentList>
                    <experimentDescription id="208">
                        <interactionDetectionMethod>
                            <names>
                                <shortLabel>Not Specified</shortLabel>
                            </names>
                            <xref>
                                <primaryRef id="Not Specified" db="PSI-MI"/>
                            </xref>
                        </interactionDetectionMethod>
                    </experimentDescription>
                </experimentList>
                <participantList>
                    <participant id="416">
                        <interactorRef>19</interactorRef>
                    </participant>
                    <participant id="417">
                        <interactorRef>20</interactorRef>
                    </participant>
                </participantList>
            </interaction>
            <interaction id="209">
                <experimentList>
                    <experimentDescription id="209">
                        <interactionDetectionMethod>
                            <names>
                                <shortLabel>Not Specified</shortLabel>
                            </names>
                            <xref>
                                <primaryRef id="Not Specified" db="PSI-MI"/>
                            </xref>
                        </interactionDetectionMethod>
                    </experimentDescription>
                </experimentList>
                <participantList>
                    <participant id="418">
                        <interactorRef>19</interactorRef>
                    </participant>
                    <participant id="419">
                        <interactorRef>14</interactorRef>
                    </participant>
                </participantList>
            </interaction>
            <interaction id="210">
                <experimentList>
                    <experimentDescription id="210">
                        <interactionDetectionMethod>
                            <names>
                                <shortLabel>Not Specified</shortLabel>
                            </names>
                            <xref>
                                <primaryRef id="Not Specified" db="PSI-MI"/>
                            </xref>
                        </interactionDetectionMethod>
                    </experimentDescription>
                </experimentList>
                <participantList>
                    <participant id="420">
                        <interactorRef>19</interactorRef>
                    </participant>
                    <participant id="421">
                        <interactorRef>90</interactorRef>
                    </participant>
                </participantList>
            </interaction>
            <interaction id="211">
                <experimentList>
                    <experimentDescription id="211">
                        <interactionDetectionMethod>
                            <names>
                                <shortLabel>Not Specified</shortLabel>
                            </names>
                            <xref>
                                <primaryRef id="Not Specified" db="PSI-MI"/>
                            </xref>
                        </interactionDetectionMethod>
                    </experimentDescription>
                </experimentList>
                <participantList>
                    <participant id="422">
                        <interactorRef>19</interactorRef>
                    </participant>
                    <participant id="423">
                        <interactorRef>64</interactorRef>
                    </participant>
                </participantList>
            </interaction>
            <interaction id="212">
                <experimentList>
                    <experimentDescription id="212">
                        <interactionDetectionMethod>
                            <names>
                                <shortLabel>Not Specified</shortLabel>
                            </names>
                            <xref>
                                <primaryRef id="Not Specified" db="PSI-MI"/>
                            </xref>
                        </interactionDetectionMethod>
                    </experimentDescription>
                </experimentList>
                <participantList>
                    <participant id="424">
                        <interactorRef>19</interactorRef>
                    </participant>
                    <participant id="425">
                        <interactorRef>29</interactorRef>
                    </participant>
                </participantList>
            </interaction>
            <interaction id="213">
                <experimentList>
                    <experimentDescription id="213">
                        <interactionDetectionMethod>
                            <names>
                                <shortLabel>Not Specified</shortLabel>
                            </names>
                            <xref>
                                <primaryRef id="Not Specified" db="PSI-MI"/>
                            </xref>
                        </interactionDetectionMethod>
                    </experimentDescription>
                </experimentList>
                <participantList>
                    <participant id="426">
                        <interactorRef>19</interactorRef>
                    </participant>
                    <participant id="427">
                        <interactorRef>48</interactorRef>
                    </participant>
                </participantList>
            </interaction>
            <interaction id="214">
                <experimentList>
                    <experimentDescription id="214">
                        <interactionDetectionMethod>
                            <names>
                                <shortLabel>Not Specified</shortLabel>
                            </names>
                            <xref>
                                <primaryRef id="Not Specified" db="PSI-MI"/>
                            </xref>
                        </interactionDetectionMethod>
                    </experimentDescription>
                </experimentList>
                <participantList>
                    <participant id="428">
                        <interactorRef>19</interactorRef>
                    </participant>
                    <participant id="429">
                        <interactorRef>42</interactorRef>
                    </participant>
                </participantList>
            </interaction>
            <interaction id="215">
                <experimentList>
                    <experimentDescription id="215">
                        <interactionDetectionMethod>
                            <names>
                                <shortLabel>Not Specified</shortLabel>
                            </names>
                            <xref>
                                <primaryRef id="Not Specified" db="PSI-MI"/>
                            </xref>
                        </interactionDetectionMethod>
                    </experimentDescription>
                </experimentList>
                <participantList>
                    <participant id="430">
                        <interactorRef>19</interactorRef>
                    </participant>
                    <participant id="431">
                        <interactorRef>133</interactorRef>
                    </participant>
                </participantList>
            </interaction>
            <interaction id="216">
                <experimentList>
                    <experimentDescription id="216">
                        <interactionDetectionMethod>
                            <names>
                                <shortLabel>Not Specified</shortLabel>
                            </names>
                            <xref>
                                <primaryRef id="Not Specified" db="PSI-MI"/>
                            </xref>
                        </interactionDetectionMethod>
                    </experimentDescription>
                </experimentList>
                <participantList>
                    <participant id="432">
                        <interactorRef>19</interactorRef>
                    </participant>
                    <participant id="433">
                        <interactorRef>54</interactorRef>
                    </participant>
                </participantList>
            </interaction>
            <interaction id="217">
                <experimentList>
                    <experimentDescription id="217">
                        <interactionDetectionMethod>
                            <names>
                                <shortLabel>Not Specified</shortLabel>
                            </names>
                            <xref>
                                <primaryRef id="Not Specified" db="PSI-MI"/>
                            </xref>
                        </interactionDetectionMethod>
                    </experimentDescription>
                </experimentList>
                <participantList>
                    <participant id="434">
                        <interactorRef>17</interactorRef>
                    </participant>
                    <participant id="435">
                        <interactorRef>147</interactorRef>
                    </participant>
                </participantList>
            </interaction>
            <interaction id="218">
                <experimentList>
                    <experimentDescription id="218">
                        <interactionDetectionMethod>
                            <names>
                                <shortLabel>Not Specified</shortLabel>
                            </names>
                            <xref>
                                <primaryRef id="Not Specified" db="PSI-MI"/>
                            </xref>
                        </interactionDetectionMethod>
                    </experimentDescription>
                </experimentList>
                <participantList>
                    <participant id="436">
                        <interactorRef>36</interactorRef>
                    </participant>
                    <participant id="437">
                        <interactorRef>39</interactorRef>
                    </participant>
                </participantList>
            </interaction>
            <interaction id="219">
                <experimentList>
                    <experimentDescription id="219">
                        <interactionDetectionMethod>
                            <names>
                                <shortLabel>Not Specified</shortLabel>
                            </names>
                            <xref>
                                <primaryRef id="Not Specified" db="PSI-MI"/>
                            </xref>
                        </interactionDetectionMethod>
                    </experimentDescription>
                </experimentList>
                <participantList>
                    <participant id="438">
                        <interactorRef>36</interactorRef>
                    </participant>
                    <participant id="439">
                        <interactorRef>102</interactorRef>
                    </participant>
                </participantList>
            </interaction>
            <interaction id="220">
                <experimentList>
                    <experimentDescription id="220">
                        <interactionDetectionMethod>
                            <names>
                                <shortLabel>Not Specified</shortLabel>
                            </names>
                            <xref>
                                <primaryRef id="Not Specified" db="PSI-MI"/>
                            </xref>
                        </interactionDetectionMethod>
                    </experimentDescription>
                </experimentList>
                <participantList>
                    <participant id="440">
                        <interactorRef>36</interactorRef>
                    </participant>
                    <participant id="441">
                        <interactorRef>111</interactorRef>
                    </participant>
                </participantList>
            </interaction>
            <interaction id="221">
                <experimentList>
                    <experimentDescription id="221">
                        <interactionDetectionMethod>
                            <names>
                                <shortLabel>Not Specified</shortLabel>
                            </names>
                            <xref>
                                <primaryRef id="Not Specified" db="PSI-MI"/>
                            </xref>
                        </interactionDetectionMethod>
                    </experimentDescription>
                </experimentList>
                <participantList>
                    <participant id="442">
                        <interactorRef>36</interactorRef>
                    </participant>
                    <participant id="443">
                        <interactorRef>91</interactorRef>
                    </participant>
                </participantList>
            </interaction>
            <interaction id="222">
                <experimentList>
                    <experimentDescription id="222">
                        <interactionDetectionMethod>
                            <names>
                                <shortLabel>Not Specified</shortLabel>
                            </names>
                            <xref>
                                <primaryRef id="Not Specified" db="PSI-MI"/>
                            </xref>
                        </interactionDetectionMethod>
                    </experimentDescription>
                </experimentList>
                <participantList>
                    <participant id="444">
                        <interactorRef>39</interactorRef>
                    </participant>
                    <participant id="445">
                        <interactorRef>102</interactorRef>
                    </participant>
                </participantList>
            </interaction>
            <interaction id="223">
                <experimentList>
                    <experimentDescription id="223">
                        <interactionDetectionMethod>
                            <names>
                                <shortLabel>Not Specified</shortLabel>
                            </names>
                            <xref>
                                <primaryRef id="Not Specified" db="PSI-MI"/>
                            </xref>
                        </interactionDetectionMethod>
                    </experimentDescription>
                </experimentList>
                <participantList>
                    <participant id="446">
                        <interactorRef>39</interactorRef>
                    </participant>
                    <participant id="447">
                        <interactorRef>111</interactorRef>
                    </participant>
                </participantList>
            </interaction>
            <interaction id="224">
                <experimentList>
                    <experimentDescription id="224">
                        <interactionDetectionMethod>
                            <names>
                                <shortLabel>Not Specified</shortLabel>
                            </names>
                            <xref>
                                <primaryRef id="Not Specified" db="PSI-MI"/>
                            </xref>
                        </interactionDetectionMethod>
                    </experimentDescription>
                </experimentList>
                <participantList>
                    <participant id="448">
                        <interactorRef>39</interactorRef>
                    </participant>
                    <participant id="449">
                        <interactorRef>91</interactorRef>
                    </participant>
                </participantList>
            </interaction>
            <interaction id="225">
                <experimentList>
                    <experimentDescription id="225">
                        <interactionDetectionMethod>
                            <names>
                                <shortLabel>Not Specified</shortLabel>
                            </names>
                            <xref>
                                <primaryRef id="Not Specified" db="PSI-MI"/>
                            </xref>
                        </interactionDetectionMethod>
                    </experimentDescription>
                </experimentList>
                <participantList>
                    <participant id="450">
                        <interactorRef>111</interactorRef>
                    </participant>
                    <participant id="451">
                        <interactorRef>102</interactorRef>
                    </participant>
                </participantList>
            </interaction>
            <interaction id="226">
                <experimentList>
                    <experimentDescription id="226">
                        <interactionDetectionMethod>
                            <names>
                                <shortLabel>Not Specified</shortLabel>
                            </names>
                            <xref>
                                <primaryRef id="Not Specified" db="PSI-MI"/>
                            </xref>
                        </interactionDetectionMethod>
                    </experimentDescription>
                </experimentList>
                <participantList>
                    <participant id="452">
                        <interactorRef>111</interactorRef>
                    </participant>
                    <participant id="453">
                        <interactorRef>91</interactorRef>
                    </participant>
                </participantList>
            </interaction>
            <interaction id="227">
                <experimentList>
                    <experimentDescription id="227">
                        <interactionDetectionMethod>
                            <names>
                                <shortLabel>Not Specified</shortLabel>
                            </names>
                            <xref>
                                <primaryRef id="Not Specified" db="PSI-MI"/>
                            </xref>
                        </interactionDetectionMethod>
                    </experimentDescription>
                </experimentList>
                <participantList>
                    <participant id="454">
                        <interactorRef>16</interactorRef>
                    </participant>
                    <participant id="455">
                        <interactorRef>102</interactorRef>
                    </participant>
                </participantList>
            </interaction>
            <interaction id="228">
                <experimentList>
                    <experimentDescription id="228">
                        <interactionDetectionMethod>
                            <names>
                                <shortLabel>Not Specified</shortLabel>
                            </names>
                            <xref>
                                <primaryRef id="Not Specified" db="PSI-MI"/>
                            </xref>
                        </interactionDetectionMethod>
                    </experimentDescription>
                </experimentList>
                <participantList>
                    <participant id="456">
                        <interactorRef>16</interactorRef>
                    </participant>
                    <participant id="457">
                        <interactorRef>111</interactorRef>
                    </participant>
                </participantList>
            </interaction>
            <interaction id="229">
                <experimentList>
                    <experimentDescription id="229">
                        <interactionDetectionMethod>
                            <names>
                                <shortLabel>Not Specified</shortLabel>
                            </names>
                            <xref>
                                <primaryRef id="Not Specified" db="PSI-MI"/>
                            </xref>
                        </interactionDetectionMethod>
                    </experimentDescription>
                </experimentList>
                <participantList>
                    <participant id="458">
                        <interactorRef>16</interactorRef>
                    </participant>
                    <participant id="459">
                        <interactorRef>39</interactorRef>
                    </participant>
                </participantList>
            </interaction>
            <interaction id="230">
                <experimentList>
                    <experimentDescription id="230">
                        <interactionDetectionMethod>
                            <names>
                                <shortLabel>Not Specified</shortLabel>
                            </names>
                            <xref>
                                <primaryRef id="Not Specified" db="PSI-MI"/>
                            </xref>
                        </interactionDetectionMethod>
                    </experimentDescription>
                </experimentList>
                <participantList>
                    <participant id="460">
                        <interactorRef>16</interactorRef>
                    </participant>
                    <participant id="461">
                        <interactorRef>36</interactorRef>
                    </participant>
                </participantList>
            </interaction>
            <interaction id="231">
                <experimentList>
                    <experimentDescription id="231">
                        <interactionDetectionMethod>
                            <names>
                                <shortLabel>Not Specified</shortLabel>
                            </names>
                            <xref>
                                <primaryRef id="Not Specified" db="PSI-MI"/>
                            </xref>
                        </interactionDetectionMethod>
                    </experimentDescription>
                </experimentList>
                <participantList>
                    <participant id="462">
                        <interactorRef>16</interactorRef>
                    </participant>
                    <participant id="463">
                        <interactorRef>91</interactorRef>
                    </participant>
                </participantList>
            </interaction>
            <interaction id="232">
                <experimentList>
                    <experimentDescription id="232">
                        <interactionDetectionMethod>
                            <names>
                                <shortLabel>Not Specified</shortLabel>
                            </names>
                            <xref>
                                <primaryRef id="Not Specified" db="PSI-MI"/>
                            </xref>
                        </interactionDetectionMethod>
                    </experimentDescription>
                </experimentList>
                <participantList>
                    <participant id="464">
                        <interactorRef>91</interactorRef>
                    </participant>
                    <participant id="465">
                        <interactorRef>102</interactorRef>
                    </participant>
                </participantList>
            </interaction>
            <interaction id="233">
                <experimentList>
                    <experimentDescription id="233">
                        <interactionDetectionMethod>
                            <names>
                                <shortLabel>Not Specified</shortLabel>
                            </names>
                            <xref>
                                <primaryRef id="Not Specified" db="PSI-MI"/>
                            </xref>
                        </interactionDetectionMethod>
                    </experimentDescription>
                </experimentList>
                <participantList>
                    <participant id="466">
                        <interactorRef>15</interactorRef>
                    </participant>
                    <participant id="467">
                        <interactorRef>36</interactorRef>
                    </participant>
                </participantList>
            </interaction>
            <interaction id="234">
                <experimentList>
                    <experimentDescription id="234">
                        <interactionDetectionMethod>
                            <names>
                                <shortLabel>Not Specified</shortLabel>
                            </names>
                            <xref>
                                <primaryRef id="Not Specified" db="PSI-MI"/>
                            </xref>
                        </interactionDetectionMethod>
                    </experimentDescription>
                </experimentList>
                <participantList>
                    <participant id="468">
                        <interactorRef>15</interactorRef>
                    </participant>
                    <participant id="469">
                        <interactorRef>39</interactorRef>
                    </participant>
                </participantList>
            </interaction>
            <interaction id="235">
                <experimentList>
                    <experimentDescription id="235">
                        <interactionDetectionMethod>
                            <names>
                                <shortLabel>Not Specified</shortLabel>
                            </names>
                            <xref>
                                <primaryRef id="Not Specified" db="PSI-MI"/>
                            </xref>
                        </interactionDetectionMethod>
                    </experimentDescription>
                </experimentList>
                <participantList>
                    <participant id="470">
                        <interactorRef>15</interactorRef>
                    </participant>
                    <participant id="471">
                        <interactorRef>102</interactorRef>
                    </participant>
                </participantList>
            </interaction>
            <interaction id="236">
                <experimentList>
                    <experimentDescription id="236">
                        <interactionDetectionMethod>
                            <names>
                                <shortLabel>Not Specified</shortLabel>
                            </names>
                            <xref>
                                <primaryRef id="Not Specified" db="PSI-MI"/>
                            </xref>
                        </interactionDetectionMethod>
                    </experimentDescription>
                </experimentList>
                <participantList>
                    <participant id="472">
                        <interactorRef>15</interactorRef>
                    </participant>
                    <participant id="473">
                        <interactorRef>111</interactorRef>
                    </participant>
                </participantList>
            </interaction>
            <interaction id="237">
                <experimentList>
                    <experimentDescription id="237">
                        <interactionDetectionMethod>
                            <names>
                                <shortLabel>Not Specified</shortLabel>
                            </names>
                            <xref>
                                <primaryRef id="Not Specified" db="PSI-MI"/>
                            </xref>
                        </interactionDetectionMethod>
                    </experimentDescription>
                </experimentList>
                <participantList>
                    <participant id="474">
                        <interactorRef>15</interactorRef>
                    </participant>
                    <participant id="475">
                        <interactorRef>16</interactorRef>
                    </participant>
                </participantList>
            </interaction>
            <interaction id="238">
                <experimentList>
                    <experimentDescription id="238">
                        <interactionDetectionMethod>
                            <names>
                                <shortLabel>Not Specified</shortLabel>
                            </names>
                            <xref>
                                <primaryRef id="Not Specified" db="PSI-MI"/>
                            </xref>
                        </interactionDetectionMethod>
                    </experimentDescription>
                </experimentList>
                <participantList>
                    <participant id="476">
                        <interactorRef>15</interactorRef>
                    </participant>
                    <participant id="477">
                        <interactorRef>91</interactorRef>
                    </participant>
                </participantList>
            </interaction>
            <interaction id="239">
                <experimentList>
                    <experimentDescription id="239">
                        <interactionDetectionMethod>
                            <names>
                                <shortLabel>Not Specified</shortLabel>
                            </names>
                            <xref>
                                <primaryRef id="Not Specified" db="PSI-MI"/>
                            </xref>
                        </interactionDetectionMethod>
                    </experimentDescription>
                </experimentList>
                <participantList>
                    <participant id="478">
                        <interactorRef>14</interactorRef>
                    </participant>
                    <participant id="479">
                        <interactorRef>79</interactorRef>
                    </participant>
                </participantList>
            </interaction>
            <interaction id="240">
                <experimentList>
                    <experimentDescription id="240">
                        <interactionDetectionMethod>
                            <names>
                                <shortLabel>Not Specified</shortLabel>
                            </names>
                            <xref>
                                <primaryRef id="Not Specified" db="PSI-MI"/>
                            </xref>
                        </interactionDetectionMethod>
                    </experimentDescription>
                </experimentList>
                <participantList>
                    <participant id="480">
                        <interactorRef>66</interactorRef>
                    </participant>
                    <participant id="481">
                        <interactorRef>103</interactorRef>
                    </participant>
                </participantList>
            </interaction>
            <interaction id="241">
                <experimentList>
                    <experimentDescription id="241">
                        <interactionDetectionMethod>
                            <names>
                                <shortLabel>Not Specified</shortLabel>
                            </names>
                            <xref>
                                <primaryRef id="Not Specified" db="PSI-MI"/>
                            </xref>
                        </interactionDetectionMethod>
                    </experimentDescription>
                </experimentList>
                <participantList>
                    <participant id="482">
                        <interactorRef>75</interactorRef>
                    </participant>
                    <participant id="483">
                        <interactorRef>66</interactorRef>
                    </participant>
                </participantList>
            </interaction>
            <interaction id="242">
                <experimentList>
                    <experimentDescription id="242">
                        <interactionDetectionMethod>
                            <names>
                                <shortLabel>Not Specified</shortLabel>
                            </names>
                            <xref>
                                <primaryRef id="Not Specified" db="PSI-MI"/>
                            </xref>
                        </interactionDetectionMethod>
                    </experimentDescription>
                </experimentList>
                <participantList>
                    <participant id="484">
                        <interactorRef>75</interactorRef>
                    </participant>
                    <participant id="485">
                        <interactorRef>103</interactorRef>
                    </participant>
                </participantList>
            </interaction>
            <interaction id="243">
                <experimentList>
                    <experimentDescription id="243">
                        <interactionDetectionMethod>
                            <names>
                                <shortLabel>Not Specified</shortLabel>
                            </names>
                            <xref>
                                <primaryRef id="Not Specified" db="PSI-MI"/>
                            </xref>
                        </interactionDetectionMethod>
                    </experimentDescription>
                </experimentList>
                <participantList>
                    <participant id="486">
                        <interactorRef>121</interactorRef>
                    </participant>
                    <participant id="487">
                        <interactorRef>103</interactorRef>
                    </participant>
                </participantList>
            </interaction>
            <interaction id="244">
                <experimentList>
                    <experimentDescription id="244">
                        <interactionDetectionMethod>
                            <names>
                                <shortLabel>Not Specified</shortLabel>
                            </names>
                            <xref>
                                <primaryRef id="Not Specified" db="PSI-MI"/>
                            </xref>
                        </interactionDetectionMethod>
                    </experimentDescription>
                </experimentList>
                <participantList>
                    <participant id="488">
                        <interactorRef>121</interactorRef>
                    </participant>
                    <participant id="489">
                        <interactorRef>66</interactorRef>
                    </participant>
                </participantList>
            </interaction>
            <interaction id="245">
                <experimentList>
                    <experimentDescription id="245">
                        <interactionDetectionMethod>
                            <names>
                                <shortLabel>Not Specified</shortLabel>
                            </names>
                            <xref>
                                <primaryRef id="Not Specified" db="PSI-MI"/>
                            </xref>
                        </interactionDetectionMethod>
                    </experimentDescription>
                </experimentList>
                <participantList>
                    <participant id="490">
                        <interactorRef>121</interactorRef>
                    </participant>
                    <participant id="491">
                        <interactorRef>75</interactorRef>
                    </participant>
                </participantList>
            </interaction>
            <interaction id="246">
                <experimentList>
                    <experimentDescription id="246">
                        <interactionDetectionMethod>
                            <names>
                                <shortLabel>Not Specified</shortLabel>
                            </names>
                            <xref>
                                <primaryRef id="Not Specified" db="PSI-MI"/>
                            </xref>
                        </interactionDetectionMethod>
                    </experimentDescription>
                </experimentList>
                <participantList>
                    <participant id="492">
                        <interactorRef>135</interactorRef>
                    </participant>
                    <participant id="493">
                        <interactorRef>103</interactorRef>
                    </participant>
                </participantList>
            </interaction>
            <interaction id="247">
                <experimentList>
                    <experimentDescription id="247">
                        <interactionDetectionMethod>
                            <names>
                                <shortLabel>Not Specified</shortLabel>
                            </names>
                            <xref>
                                <primaryRef id="Not Specified" db="PSI-MI"/>
                            </xref>
                        </interactionDetectionMethod>
                    </experimentDescription>
                </experimentList>
                <participantList>
                    <participant id="494">
                        <interactorRef>135</interactorRef>
                    </participant>
                    <participant id="495">
                        <interactorRef>66</interactorRef>
                    </participant>
                </participantList>
            </interaction>
            <interaction id="248">
                <experimentList>
                    <experimentDescription id="248">
                        <interactionDetectionMethod>
                            <names>
                                <shortLabel>Not Specified</shortLabel>
                            </names>
                            <xref>
                                <primaryRef id="Not Specified" db="PSI-MI"/>
                            </xref>
                        </interactionDetectionMethod>
                    </experimentDescription>
                </experimentList>
                <participantList>
                    <participant id="496">
                        <interactorRef>135</interactorRef>
                    </participant>
                    <participant id="497">
                        <interactorRef>75</interactorRef>
                    </participant>
                </participantList>
            </interaction>
            <interaction id="249">
                <experimentList>
                    <experimentDescription id="249">
                        <interactionDetectionMethod>
                            <names>
                                <shortLabel>Not Specified</shortLabel>
                            </names>
                            <xref>
                                <primaryRef id="Not Specified" db="PSI-MI"/>
                            </xref>
                        </interactionDetectionMethod>
                    </experimentDescription>
                </experimentList>
                <participantList>
                    <participant id="498">
                        <interactorRef>135</interactorRef>
                    </participant>
                    <participant id="499">
                        <interactorRef>121</interactorRef>
                    </participant>
                </participantList>
            </interaction>
            <interaction id="250">
                <experimentList>
                    <experimentDescription id="250">
                        <interactionDetectionMethod>
                            <names>
                                <shortLabel>Not Specified</shortLabel>
                            </names>
                            <xref>
                                <primaryRef id="Not Specified" db="PSI-MI"/>
                            </xref>
                        </interactionDetectionMethod>
                    </experimentDescription>
                </experimentList>
                <participantList>
                    <participant id="500">
                        <interactorRef>13</interactorRef>
                    </participant>
                    <participant id="501">
                        <interactorRef>103</interactorRef>
                    </participant>
                </participantList>
            </interaction>
            <interaction id="251">
                <experimentList>
                    <experimentDescription id="251">
                        <interactionDetectionMethod>
                            <names>
                                <shortLabel>Not Specified</shortLabel>
                            </names>
                            <xref>
                                <primaryRef id="Not Specified" db="PSI-MI"/>
                            </xref>
                        </interactionDetectionMethod>
                    </experimentDescription>
                </experimentList>
                <participantList>
                    <participant id="502">
                        <interactorRef>13</interactorRef>
                    </participant>
                    <participant id="503">
                        <interactorRef>66</interactorRef>
                    </participant>
                </participantList>
            </interaction>
            <interaction id="252">
                <experimentList>
                    <experimentDescription id="252">
                        <interactionDetectionMethod>
                            <names>
                                <shortLabel>Not Specified</shortLabel>
                            </names>
                            <xref>
                                <primaryRef id="Not Specified" db="PSI-MI"/>
                            </xref>
                        </interactionDetectionMethod>
                    </experimentDescription>
                </experimentList>
                <participantList>
                    <participant id="504">
                        <interactorRef>13</interactorRef>
                    </participant>
                    <participant id="505">
                        <interactorRef>75</interactorRef>
                    </participant>
                </participantList>
            </interaction>
            <interaction id="253">
                <experimentList>
                    <experimentDescription id="253">
                        <interactionDetectionMethod>
                            <names>
                                <shortLabel>Not Specified</shortLabel>
                            </names>
                            <xref>
                                <primaryRef id="Not Specified" db="PSI-MI"/>
                            </xref>
                        </interactionDetectionMethod>
                    </experimentDescription>
                </experimentList>
                <participantList>
                    <participant id="506">
                        <interactorRef>13</interactorRef>
                    </participant>
                    <participant id="507">
                        <interactorRef>121</interactorRef>
                    </participant>
                </participantList>
            </interaction>
            <interaction id="254">
                <experimentList>
                    <experimentDescription id="254">
                        <interactionDetectionMethod>
                            <names>
                                <shortLabel>Not Specified</shortLabel>
                            </names>
                            <xref>
                                <primaryRef id="Not Specified" db="PSI-MI"/>
                            </xref>
                        </interactionDetectionMethod>
                    </experimentDescription>
                </experimentList>
                <participantList>
                    <participant id="508">
                        <interactorRef>13</interactorRef>
                    </participant>
                    <participant id="509">
                        <interactorRef>135</interactorRef>
                    </participant>
                </participantList>
            </interaction>
            <interaction id="255">
                <experimentList>
                    <experimentDescription id="255">
                        <interactionDetectionMethod>
                            <names>
                                <shortLabel>Not Specified</shortLabel>
                            </names>
                            <xref>
                                <primaryRef id="Not Specified" db="PSI-MI"/>
                            </xref>
                        </interactionDetectionMethod>
                    </experimentDescription>
                </experimentList>
                <participantList>
                    <participant id="510">
                        <interactorRef>12</interactorRef>
                    </participant>
                    <participant id="511">
                        <interactorRef>20</interactorRef>
                    </participant>
                </participantList>
            </interaction>
            <interaction id="256">
                <experimentList>
                    <experimentDescription id="256">
                        <interactionDetectionMethod>
                            <names>
                                <shortLabel>Not Specified</shortLabel>
                            </names>
                            <xref>
                                <primaryRef id="Not Specified" db="PSI-MI"/>
                            </xref>
                        </interactionDetectionMethod>
                    </experimentDescription>
                </experimentList>
                <participantList>
                    <participant id="512">
                        <interactorRef>12</interactorRef>
                    </participant>
                    <participant id="513">
                        <interactorRef>51</interactorRef>
                    </participant>
                </participantList>
            </interaction>
            <interaction id="257">
                <experimentList>
                    <experimentDescription id="257">
                        <interactionDetectionMethod>
                            <names>
                                <shortLabel>Not Specified</shortLabel>
                            </names>
                            <xref>
                                <primaryRef id="Not Specified" db="PSI-MI"/>
                            </xref>
                        </interactionDetectionMethod>
                    </experimentDescription>
                </experimentList>
                <participantList>
                    <participant id="514">
                        <interactorRef>12</interactorRef>
                    </participant>
                    <participant id="515">
                        <interactorRef>10</interactorRef>
                    </participant>
                </participantList>
            </interaction>
            <interaction id="258">
                <experimentList>
                    <experimentDescription id="258">
                        <interactionDetectionMethod>
                            <names>
                                <shortLabel>Not Specified</shortLabel>
                            </names>
                            <xref>
                                <primaryRef id="Not Specified" db="PSI-MI"/>
                            </xref>
                        </interactionDetectionMethod>
                    </experimentDescription>
                </experimentList>
                <participantList>
                    <participant id="516">
                        <interactorRef>11</interactorRef>
                    </participant>
                    <participant id="517">
                        <interactorRef>51</interactorRef>
                    </participant>
                </participantList>
            </interaction>
            <interaction id="259">
                <experimentList>
                    <experimentDescription id="259">
                        <interactionDetectionMethod>
                            <names>
                                <shortLabel>Not Specified</shortLabel>
                            </names>
                            <xref>
                                <primaryRef id="Not Specified" db="PSI-MI"/>
                            </xref>
                        </interactionDetectionMethod>
                    </experimentDescription>
                </experimentList>
                <participantList>
                    <participant id="518">
                        <interactorRef>11</interactorRef>
                    </participant>
                    <participant id="519">
                        <interactorRef>10</interactorRef>
                    </participant>
                </participantList>
            </interaction>
            <interaction id="260">
                <experimentList>
                    <experimentDescription id="260">
                        <interactionDetectionMethod>
                            <names>
                                <shortLabel>Not Specified</shortLabel>
                            </names>
                            <xref>
                                <primaryRef id="Not Specified" db="PSI-MI"/>
                            </xref>
                        </interactionDetectionMethod>
                    </experimentDescription>
                </experimentList>
                <participantList>
                    <participant id="520">
                        <interactorRef>11</interactorRef>
                    </participant>
                    <participant id="521">
                        <interactorRef>20</interactorRef>
                    </participant>
                </participantList>
            </interaction>
            <interaction id="261">
                <experimentList>
                    <experimentDescription id="261">
                        <interactionDetectionMethod>
                            <names>
                                <shortLabel>Not Specified</shortLabel>
                            </names>
                            <xref>
                                <primaryRef id="Not Specified" db="PSI-MI"/>
                            </xref>
                        </interactionDetectionMethod>
                    </experimentDescription>
                </experimentList>
                <participantList>
                    <participant id="522">
                        <interactorRef>11</interactorRef>
                    </participant>
                    <participant id="523">
                        <interactorRef>12</interactorRef>
                    </participant>
                </participantList>
            </interaction>
            <interaction id="262">
                <experimentList>
                    <experimentDescription id="262">
                        <interactionDetectionMethod>
                            <names>
                                <shortLabel>Not Specified</shortLabel>
                            </names>
                            <xref>
                                <primaryRef id="Not Specified" db="PSI-MI"/>
                            </xref>
                        </interactionDetectionMethod>
                    </experimentDescription>
                </experimentList>
                <participantList>
                    <participant id="524">
                        <interactorRef>20</interactorRef>
                    </participant>
                    <participant id="525">
                        <interactorRef>54</interactorRef>
                    </participant>
                </participantList>
            </interaction>
            <interaction id="263">
                <experimentList>
                    <experimentDescription id="263">
                        <interactionDetectionMethod>
                            <names>
                                <shortLabel>Not Specified</shortLabel>
                            </names>
                            <xref>
                                <primaryRef id="Not Specified" db="PSI-MI"/>
                            </xref>
                        </interactionDetectionMethod>
                    </experimentDescription>
                </experimentList>
                <participantList>
                    <participant id="526">
                        <interactorRef>20</interactorRef>
                    </participant>
                    <participant id="527">
                        <interactorRef>64</interactorRef>
                    </participant>
                </participantList>
            </interaction>
            <interaction id="264">
                <experimentList>
                    <experimentDescription id="264">
                        <interactionDetectionMethod>
                            <names>
                                <shortLabel>Not Specified</shortLabel>
                            </names>
                            <xref>
                                <primaryRef id="Not Specified" db="PSI-MI"/>
                            </xref>
                        </interactionDetectionMethod>
                    </experimentDescription>
                </experimentList>
                <participantList>
                    <participant id="528">
                        <interactorRef>20</interactorRef>
                    </participant>
                    <participant id="529">
                        <interactorRef>41</interactorRef>
                    </participant>
                </participantList>
            </interaction>
            <interaction id="265">
                <experimentList>
                    <experimentDescription id="265">
                        <interactionDetectionMethod>
                            <names>
                                <shortLabel>Not Specified</shortLabel>
                            </names>
                            <xref>
                                <primaryRef id="Not Specified" db="PSI-MI"/>
                            </xref>
                        </interactionDetectionMethod>
                    </experimentDescription>
                </experimentList>
                <participantList>
                    <participant id="530">
                        <interactorRef>20</interactorRef>
                    </participant>
                    <participant id="531">
                        <interactorRef>29</interactorRef>
                    </participant>
                </participantList>
            </interaction>
            <interaction id="266">
                <experimentList>
                    <experimentDescription id="266">
                        <interactionDetectionMethod>
                            <names>
                                <shortLabel>Not Specified</shortLabel>
                            </names>
                            <xref>
                                <primaryRef id="Not Specified" db="PSI-MI"/>
                            </xref>
                        </interactionDetectionMethod>
                    </experimentDescription>
                </experimentList>
                <participantList>
                    <participant id="532">
                        <interactorRef>51</interactorRef>
                    </participant>
                    <participant id="533">
                        <interactorRef>20</interactorRef>
                    </participant>
                </participantList>
            </interaction>
            <interaction id="267">
                <experimentList>
                    <experimentDescription id="267">
                        <interactionDetectionMethod>
                            <names>
                                <shortLabel>Not Specified</shortLabel>
                            </names>
                            <xref>
                                <primaryRef id="Not Specified" db="PSI-MI"/>
                            </xref>
                        </interactionDetectionMethod>
                    </experimentDescription>
                </experimentList>
                <participantList>
                    <participant id="534">
                        <interactorRef>51</interactorRef>
                    </participant>
                    <participant id="535">
                        <interactorRef>82</interactorRef>
                    </participant>
                </participantList>
            </interaction>
            <interaction id="268">
                <experimentList>
                    <experimentDescription id="268">
                        <interactionDetectionMethod>
                            <names>
                                <shortLabel>Not Specified</shortLabel>
                            </names>
                            <xref>
                                <primaryRef id="Not Specified" db="PSI-MI"/>
                            </xref>
                        </interactionDetectionMethod>
                    </experimentDescription>
                </experimentList>
                <participantList>
                    <participant id="536">
                        <interactorRef>51</interactorRef>
                    </participant>
                    <participant id="537">
                        <interactorRef>55</interactorRef>
                    </participant>
                </participantList>
            </interaction>
            <interaction id="269">
                <experimentList>
                    <experimentDescription id="269">
                        <interactionDetectionMethod>
                            <names>
                                <shortLabel>Not Specified</shortLabel>
                            </names>
                            <xref>
                                <primaryRef id="Not Specified" db="PSI-MI"/>
                            </xref>
                        </interactionDetectionMethod>
                    </experimentDescription>
                </experimentList>
                <participantList>
                    <participant id="538">
                        <interactorRef>51</interactorRef>
                    </participant>
                    <participant id="539">
                        <interactorRef>24</interactorRef>
                    </participant>
                </participantList>
            </interaction>
            <interaction id="270">
                <experimentList>
                    <experimentDescription id="270">
                        <interactionDetectionMethod>
                            <names>
                                <shortLabel>Not Specified</shortLabel>
                            </names>
                            <xref>
                                <primaryRef id="Not Specified" db="PSI-MI"/>
                            </xref>
                        </interactionDetectionMethod>
                    </experimentDescription>
                </experimentList>
                <participantList>
                    <participant id="540">
                        <interactorRef>51</interactorRef>
                    </participant>
                    <participant id="541">
                        <interactorRef>71</interactorRef>
                    </participant>
                </participantList>
            </interaction>
            <interaction id="271">
                <experimentList>
                    <experimentDescription id="271">
                        <interactionDetectionMethod>
                            <names>
                                <shortLabel>Not Specified</shortLabel>
                            </names>
                            <xref>
                                <primaryRef id="Not Specified" db="PSI-MI"/>
                            </xref>
                        </interactionDetectionMethod>
                    </experimentDescription>
                </experimentList>
                <participantList>
                    <participant id="542">
                        <interactorRef>51</interactorRef>
                    </participant>
                    <participant id="543">
                        <interactorRef>123</interactorRef>
                    </participant>
                </participantList>
            </interaction>
            <interaction id="272">
                <experimentList>
                    <experimentDescription id="272">
                        <interactionDetectionMethod>
                            <names>
                                <shortLabel>Not Specified</shortLabel>
                            </names>
                            <xref>
                                <primaryRef id="Not Specified" db="PSI-MI"/>
                            </xref>
                        </interactionDetectionMethod>
                    </experimentDescription>
                </experimentList>
                <participantList>
                    <participant id="544">
                        <interactorRef>51</interactorRef>
                    </participant>
                    <participant id="545">
                        <interactorRef>50</interactorRef>
                    </participant>
                </participantList>
            </interaction>
            <interaction id="273">
                <experimentList>
                    <experimentDescription id="273">
                        <interactionDetectionMethod>
                            <names>
                                <shortLabel>Not Specified</shortLabel>
                            </names>
                            <xref>
                                <primaryRef id="Not Specified" db="PSI-MI"/>
                            </xref>
                        </interactionDetectionMethod>
                    </experimentDescription>
                </experimentList>
                <participantList>
                    <participant id="546">
                        <interactorRef>51</interactorRef>
                    </participant>
                    <participant id="547">
                        <interactorRef>23</interactorRef>
                    </participant>
                </participantList>
            </interaction>
            <interaction id="274">
                <experimentList>
                    <experimentDescription id="274">
                        <interactionDetectionMethod>
                            <names>
                                <shortLabel>Not Specified</shortLabel>
                            </names>
                            <xref>
                                <primaryRef id="Not Specified" db="PSI-MI"/>
                            </xref>
                        </interactionDetectionMethod>
                    </experimentDescription>
                </experimentList>
                <participantList>
                    <participant id="548">
                        <interactorRef>10</interactorRef>
                    </participant>
                    <participant id="549">
                        <interactorRef>20</interactorRef>
                    </participant>
                </participantList>
            </interaction>
            <interaction id="275">
                <experimentList>
                    <experimentDescription id="275">
                        <interactionDetectionMethod>
                            <names>
                                <shortLabel>Not Specified</shortLabel>
                            </names>
                            <xref>
                                <primaryRef id="Not Specified" db="PSI-MI"/>
                            </xref>
                        </interactionDetectionMethod>
                    </experimentDescription>
                </experimentList>
                <participantList>
                    <participant id="550">
                        <interactorRef>10</interactorRef>
                    </participant>
                    <participant id="551">
                        <interactorRef>51</interactorRef>
                    </participant>
                </participantList>
            </interaction>
            <interaction id="276">
                <experimentList>
                    <experimentDescription id="276">
                        <interactionDetectionMethod>
                            <names>
                                <shortLabel>Not Specified</shortLabel>
                            </names>
                            <xref>
                                <primaryRef id="Not Specified" db="PSI-MI"/>
                            </xref>
                        </interactionDetectionMethod>
                    </experimentDescription>
                </experimentList>
                <participantList>
                    <participant id="552">
                        <interactorRef>8</interactorRef>
                    </participant>
                    <participant id="553">
                        <interactorRef>5</interactorRef>
                    </participant>
                </participantList>
            </interaction>
            <interaction id="277">
                <experimentList>
                    <experimentDescription id="277">
                        <interactionDetectionMethod>
                            <names>
                                <shortLabel>Not Specified</shortLabel>
                            </names>
                            <xref>
                                <primaryRef id="Not Specified" db="PSI-MI"/>
                            </xref>
                        </interactionDetectionMethod>
                    </experimentDescription>
                </experimentList>
                <participantList>
                    <participant id="554">
                        <interactorRef>117</interactorRef>
                    </participant>
                    <participant id="555">
                        <interactorRef>134</interactorRef>
                    </participant>
                </participantList>
            </interaction>
            <interaction id="278">
                <experimentList>
                    <experimentDescription id="278">
                        <interactionDetectionMethod>
                            <names>
                                <shortLabel>Not Specified</shortLabel>
                            </names>
                            <xref>
                                <primaryRef id="Not Specified" db="PSI-MI"/>
                            </xref>
                        </interactionDetectionMethod>
                    </experimentDescription>
                </experimentList>
                <participantList>
                    <participant id="556">
                        <interactorRef>117</interactorRef>
                    </participant>
                    <participant id="557">
                        <interactorRef>51</interactorRef>
                    </participant>
                </participantList>
            </interaction>
            <interaction id="279">
                <experimentList>
                    <experimentDescription id="279">
                        <interactionDetectionMethod>
                            <names>
                                <shortLabel>Not Specified</shortLabel>
                            </names>
                            <xref>
                                <primaryRef id="Not Specified" db="PSI-MI"/>
                            </xref>
                        </interactionDetectionMethod>
                    </experimentDescription>
                </experimentList>
                <participantList>
                    <participant id="558">
                        <interactorRef>117</interactorRef>
                    </participant>
                    <participant id="559">
                        <interactorRef>9</interactorRef>
                    </participant>
                </participantList>
            </interaction>
            <interaction id="280">
                <experimentList>
                    <experimentDescription id="280">
                        <interactionDetectionMethod>
                            <names>
                                <shortLabel>Not Specified</shortLabel>
                            </names>
                            <xref>
                                <primaryRef id="Not Specified" db="PSI-MI"/>
                            </xref>
                        </interactionDetectionMethod>
                    </experimentDescription>
                </experimentList>
                <participantList>
                    <participant id="560">
                        <interactorRef>117</interactorRef>
                    </participant>
                    <participant id="561">
                        <interactorRef>82</interactorRef>
                    </participant>
                </participantList>
            </interaction>
            <interaction id="281">
                <experimentList>
                    <experimentDescription id="281">
                        <interactionDetectionMethod>
                            <names>
                                <shortLabel>Not Specified</shortLabel>
                            </names>
                            <xref>
                                <primaryRef id="Not Specified" db="PSI-MI"/>
                            </xref>
                        </interactionDetectionMethod>
                    </experimentDescription>
                </experimentList>
                <participantList>
                    <participant id="562">
                        <interactorRef>117</interactorRef>
                    </participant>
                    <participant id="563">
                        <interactorRef>4</interactorRef>
                    </participant>
                </participantList>
            </interaction>
            <interaction id="282">
                <experimentList>
                    <experimentDescription id="282">
                        <interactionDetectionMethod>
                            <names>
                                <shortLabel>Not Specified</shortLabel>
                            </names>
                            <xref>
                                <primaryRef id="Not Specified" db="PSI-MI"/>
                            </xref>
                        </interactionDetectionMethod>
                    </experimentDescription>
                </experimentList>
                <participantList>
                    <participant id="564">
                        <interactorRef>117</interactorRef>
                    </participant>
                    <participant id="565">
                        <interactorRef>123</interactorRef>
                    </participant>
                </participantList>
            </interaction>
            <interaction id="283">
                <experimentList>
                    <experimentDescription id="283">
                        <interactionDetectionMethod>
                            <names>
                                <shortLabel>Not Specified</shortLabel>
                            </names>
                            <xref>
                                <primaryRef id="Not Specified" db="PSI-MI"/>
                            </xref>
                        </interactionDetectionMethod>
                    </experimentDescription>
                </experimentList>
                <participantList>
                    <participant id="566">
                        <interactorRef>7</interactorRef>
                    </participant>
                    <participant id="567">
                        <interactorRef>9</interactorRef>
                    </participant>
                </participantList>
            </interaction>
            <interaction id="284">
                <experimentList>
                    <experimentDescription id="284">
                        <interactionDetectionMethod>
                            <names>
                                <shortLabel>Not Specified</shortLabel>
                            </names>
                            <xref>
                                <primaryRef id="Not Specified" db="PSI-MI"/>
                            </xref>
                        </interactionDetectionMethod>
                    </experimentDescription>
                </experimentList>
                <participantList>
                    <participant id="568">
                        <interactorRef>7</interactorRef>
                    </participant>
                    <participant id="569">
                        <interactorRef>117</interactorRef>
                    </participant>
                </participantList>
            </interaction>
            <interaction id="285">
                <experimentList>
                    <experimentDescription id="285">
                        <interactionDetectionMethod>
                            <names>
                                <shortLabel>Not Specified</shortLabel>
                            </names>
                            <xref>
                                <primaryRef id="Not Specified" db="PSI-MI"/>
                            </xref>
                        </interactionDetectionMethod>
                    </experimentDescription>
                </experimentList>
                <participantList>
                    <participant id="570">
                        <interactorRef>126</interactorRef>
                    </participant>
                    <participant id="571">
                        <interactorRef>108</interactorRef>
                    </participant>
                </participantList>
            </interaction>
            <interaction id="286">
                <experimentList>
                    <experimentDescription id="286">
                        <interactionDetectionMethod>
                            <names>
                                <shortLabel>Not Specified</shortLabel>
                            </names>
                            <xref>
                                <primaryRef id="Not Specified" db="PSI-MI"/>
                            </xref>
                        </interactionDetectionMethod>
                    </experimentDescription>
                </experimentList>
                <participantList>
                    <participant id="572">
                        <interactorRef>110</interactorRef>
                    </participant>
                    <participant id="573">
                        <interactorRef>126</interactorRef>
                    </participant>
                </participantList>
            </interaction>
            <interaction id="287">
                <experimentList>
                    <experimentDescription id="287">
                        <interactionDetectionMethod>
                            <names>
                                <shortLabel>Not Specified</shortLabel>
                            </names>
                            <xref>
                                <primaryRef id="Not Specified" db="PSI-MI"/>
                            </xref>
                        </interactionDetectionMethod>
                    </experimentDescription>
                </experimentList>
                <participantList>
                    <participant id="574">
                        <interactorRef>108</interactorRef>
                    </participant>
                    <participant id="575">
                        <interactorRef>18</interactorRef>
                    </participant>
                </participantList>
            </interaction>
            <interaction id="288">
                <experimentList>
                    <experimentDescription id="288">
                        <interactionDetectionMethod>
                            <names>
                                <shortLabel>Not Specified</shortLabel>
                            </names>
                            <xref>
                                <primaryRef id="Not Specified" db="PSI-MI"/>
                            </xref>
                        </interactionDetectionMethod>
                    </experimentDescription>
                </experimentList>
                <participantList>
                    <participant id="576">
                        <interactorRef>6</interactorRef>
                    </participant>
                    <participant id="577">
                        <interactorRef>126</interactorRef>
                    </participant>
                </participantList>
            </interaction>
            <interaction id="289">
                <experimentList>
                    <experimentDescription id="289">
                        <interactionDetectionMethod>
                            <names>
                                <shortLabel>Not Specified</shortLabel>
                            </names>
                            <xref>
                                <primaryRef id="Not Specified" db="PSI-MI"/>
                            </xref>
                        </interactionDetectionMethod>
                    </experimentDescription>
                </experimentList>
                <participantList>
                    <participant id="578">
                        <interactorRef>6</interactorRef>
                    </participant>
                    <participant id="579">
                        <interactorRef>110</interactorRef>
                    </participant>
                </participantList>
            </interaction>
            <interaction id="290">
                <experimentList>
                    <experimentDescription id="290">
                        <interactionDetectionMethod>
                            <names>
                                <shortLabel>Not Specified</shortLabel>
                            </names>
                            <xref>
                                <primaryRef id="Not Specified" db="PSI-MI"/>
                            </xref>
                        </interactionDetectionMethod>
                    </experimentDescription>
                </experimentList>
                <participantList>
                    <participant id="580">
                        <interactorRef>6</interactorRef>
                    </participant>
                    <participant id="581">
                        <interactorRef>108</interactorRef>
                    </participant>
                </participantList>
            </interaction>
            <interaction id="291">
                <experimentList>
                    <experimentDescription id="291">
                        <interactionDetectionMethod>
                            <names>
                                <shortLabel>Not Specified</shortLabel>
                            </names>
                            <xref>
                                <primaryRef id="Not Specified" db="PSI-MI"/>
                            </xref>
                        </interactionDetectionMethod>
                    </experimentDescription>
                </experimentList>
                <participantList>
                    <participant id="582">
                        <interactorRef>147</interactorRef>
                    </participant>
                    <participant id="583">
                        <interactorRef>36</interactorRef>
                    </participant>
                </participantList>
            </interaction>
            <interaction id="292">
                <experimentList>
                    <experimentDescription id="292">
                        <interactionDetectionMethod>
                            <names>
                                <shortLabel>Not Specified</shortLabel>
                            </names>
                            <xref>
                                <primaryRef id="Not Specified" db="PSI-MI"/>
                            </xref>
                        </interactionDetectionMethod>
                    </experimentDescription>
                </experimentList>
                <participantList>
                    <participant id="584">
                        <interactorRef>147</interactorRef>
                    </participant>
                    <participant id="585">
                        <interactorRef>15</interactorRef>
                    </participant>
                </participantList>
            </interaction>
            <interaction id="293">
                <experimentList>
                    <experimentDescription id="293">
                        <interactionDetectionMethod>
                            <names>
                                <shortLabel>Not Specified</shortLabel>
                            </names>
                            <xref>
                                <primaryRef id="Not Specified" db="PSI-MI"/>
                            </xref>
                        </interactionDetectionMethod>
                    </experimentDescription>
                </experimentList>
                <participantList>
                    <participant id="586">
                        <interactorRef>147</interactorRef>
                    </participant>
                    <participant id="587">
                        <interactorRef>16</interactorRef>
                    </participant>
                </participantList>
            </interaction>
            <interaction id="294">
                <experimentList>
                    <experimentDescription id="294">
                        <interactionDetectionMethod>
                            <names>
                                <shortLabel>Not Specified</shortLabel>
                            </names>
                            <xref>
                                <primaryRef id="Not Specified" db="PSI-MI"/>
                            </xref>
                        </interactionDetectionMethod>
                    </experimentDescription>
                </experimentList>
                <participantList>
                    <participant id="588">
                        <interactorRef>147</interactorRef>
                    </participant>
                    <participant id="589">
                        <interactorRef>102</interactorRef>
                    </participant>
                </participantList>
            </interaction>
            <interaction id="295">
                <experimentList>
                    <experimentDescription id="295">
                        <interactionDetectionMethod>
                            <names>
                                <shortLabel>Not Specified</shortLabel>
                            </names>
                            <xref>
                                <primaryRef id="Not Specified" db="PSI-MI"/>
                            </xref>
                        </interactionDetectionMethod>
                    </experimentDescription>
                </experimentList>
                <participantList>
                    <participant id="590">
                        <interactorRef>147</interactorRef>
                    </participant>
                    <participant id="591">
                        <interactorRef>111</interactorRef>
                    </participant>
                </participantList>
            </interaction>
            <interaction id="296">
                <experimentList>
                    <experimentDescription id="296">
                        <interactionDetectionMethod>
                            <names>
                                <shortLabel>Not Specified</shortLabel>
                            </names>
                            <xref>
                                <primaryRef id="Not Specified" db="PSI-MI"/>
                            </xref>
                        </interactionDetectionMethod>
                    </experimentDescription>
                </experimentList>
                <participantList>
                    <participant id="592">
                        <interactorRef>147</interactorRef>
                    </participant>
                    <participant id="593">
                        <interactorRef>39</interactorRef>
                    </participant>
                </participantList>
            </interaction>
            <interaction id="297">
                <experimentList>
                    <experimentDescription id="297">
                        <interactionDetectionMethod>
                            <names>
                                <shortLabel>Not Specified</shortLabel>
                            </names>
                            <xref>
                                <primaryRef id="Not Specified" db="PSI-MI"/>
                            </xref>
                        </interactionDetectionMethod>
                    </experimentDescription>
                </experimentList>
                <participantList>
                    <participant id="594">
                        <interactorRef>147</interactorRef>
                    </participant>
                    <participant id="595">
                        <interactorRef>41</interactorRef>
                    </participant>
                </participantList>
            </interaction>
            <interaction id="298">
                <experimentList>
                    <experimentDescription id="298">
                        <interactionDetectionMethod>
                            <names>
                                <shortLabel>Not Specified</shortLabel>
                            </names>
                            <xref>
                                <primaryRef id="Not Specified" db="PSI-MI"/>
                            </xref>
                        </interactionDetectionMethod>
                    </experimentDescription>
                </experimentList>
                <participantList>
                    <participant id="596">
                        <interactorRef>147</interactorRef>
                    </participant>
                    <participant id="597">
                        <interactorRef>139</interactorRef>
                    </participant>
                </participantList>
            </interaction>
            <interaction id="299">
                <experimentList>
                    <experimentDescription id="299">
                        <interactionDetectionMethod>
                            <names>
                                <shortLabel>Not Specified</shortLabel>
                            </names>
                            <xref>
                                <primaryRef id="Not Specified" db="PSI-MI"/>
                            </xref>
                        </interactionDetectionMethod>
                    </experimentDescription>
                </experimentList>
                <participantList>
                    <participant id="598">
                        <interactorRef>79</interactorRef>
                    </participant>
                    <participant id="599">
                        <interactorRef>31</interactorRef>
                    </participant>
                </participantList>
            </interaction>
            <interaction id="300">
                <experimentList>
                    <experimentDescription id="300">
                        <interactionDetectionMethod>
                            <names>
                                <shortLabel>Not Specified</shortLabel>
                            </names>
                            <xref>
                                <primaryRef id="Not Specified" db="PSI-MI"/>
                            </xref>
                        </interactionDetectionMethod>
                    </experimentDescription>
                </experimentList>
                <participantList>
                    <participant id="600">
                        <interactorRef>31</interactorRef>
                    </participant>
                    <participant id="601">
                        <interactorRef>4</interactorRef>
                    </participant>
                </participantList>
            </interaction>
            <interaction id="301">
                <experimentList>
                    <experimentDescription id="301">
                        <interactionDetectionMethod>
                            <names>
                                <shortLabel>Not Specified</shortLabel>
                            </names>
                            <xref>
                                <primaryRef id="Not Specified" db="PSI-MI"/>
                            </xref>
                        </interactionDetectionMethod>
                    </experimentDescription>
                </experimentList>
                <participantList>
                    <participant id="602">
                        <interactorRef>31</interactorRef>
                    </participant>
                    <participant id="603">
                        <interactorRef>127</interactorRef>
                    </participant>
                </participantList>
            </interaction>
            <interaction id="302">
                <experimentList>
                    <experimentDescription id="302">
                        <interactionDetectionMethod>
                            <names>
                                <shortLabel>Not Specified</shortLabel>
                            </names>
                            <xref>
                                <primaryRef id="Not Specified" db="PSI-MI"/>
                            </xref>
                        </interactionDetectionMethod>
                    </experimentDescription>
                </experimentList>
                <participantList>
                    <participant id="604">
                        <interactorRef>31</interactorRef>
                    </participant>
                    <participant id="605">
                        <interactorRef>141</interactorRef>
                    </participant>
                </participantList>
            </interaction>
            <interaction id="303">
                <experimentList>
                    <experimentDescription id="303">
                        <interactionDetectionMethod>
                            <names>
                                <shortLabel>Not Specified</shortLabel>
                            </names>
                            <xref>
                                <primaryRef id="Not Specified" db="PSI-MI"/>
                            </xref>
                        </interactionDetectionMethod>
                    </experimentDescription>
                </experimentList>
                <participantList>
                    <participant id="606">
                        <interactorRef>95</interactorRef>
                    </participant>
                    <participant id="607">
                        <interactorRef>147</interactorRef>
                    </participant>
                </participantList>
            </interaction>
            <interaction id="304">
                <experimentList>
                    <experimentDescription id="304">
                        <interactionDetectionMethod>
                            <names>
                                <shortLabel>Not Specified</shortLabel>
                            </names>
                            <xref>
                                <primaryRef id="Not Specified" db="PSI-MI"/>
                            </xref>
                        </interactionDetectionMethod>
                    </experimentDescription>
                </experimentList>
                <participantList>
                    <participant id="608">
                        <interactorRef>95</interactorRef>
                    </participant>
                    <participant id="609">
                        <interactorRef>107</interactorRef>
                    </participant>
                </participantList>
            </interaction>
            <interaction id="305">
                <experimentList>
                    <experimentDescription id="305">
                        <interactionDetectionMethod>
                            <names>
                                <shortLabel>Not Specified</shortLabel>
                            </names>
                            <xref>
                                <primaryRef id="Not Specified" db="PSI-MI"/>
                            </xref>
                        </interactionDetectionMethod>
                    </experimentDescription>
                </experimentList>
                <participantList>
                    <participant id="610">
                        <interactorRef>5</interactorRef>
                    </participant>
                    <participant id="611">
                        <interactorRef>147</interactorRef>
                    </participant>
                </participantList>
            </interaction>
            <interaction id="306">
                <experimentList>
                    <experimentDescription id="306">
                        <interactionDetectionMethod>
                            <names>
                                <shortLabel>Not Specified</shortLabel>
                            </names>
                            <xref>
                                <primaryRef id="Not Specified" db="PSI-MI"/>
                            </xref>
                        </interactionDetectionMethod>
                    </experimentDescription>
                </experimentList>
                <participantList>
                    <participant id="612">
                        <interactorRef>5</interactorRef>
                    </participant>
                    <participant id="613">
                        <interactorRef>101</interactorRef>
                    </participant>
                </participantList>
            </interaction>
            <interaction id="307">
                <experimentList>
                    <experimentDescription id="307">
                        <interactionDetectionMethod>
                            <names>
                                <shortLabel>Not Specified</shortLabel>
                            </names>
                            <xref>
                                <primaryRef id="Not Specified" db="PSI-MI"/>
                            </xref>
                        </interactionDetectionMethod>
                    </experimentDescription>
                </experimentList>
                <participantList>
                    <participant id="614">
                        <interactorRef>5</interactorRef>
                    </participant>
                    <participant id="615">
                        <interactorRef>79</interactorRef>
                    </participant>
                </participantList>
            </interaction>
            <interaction id="308">
                <experimentList>
                    <experimentDescription id="308">
                        <interactionDetectionMethod>
                            <names>
                                <shortLabel>Not Specified</shortLabel>
                            </names>
                            <xref>
                                <primaryRef id="Not Specified" db="PSI-MI"/>
                            </xref>
                        </interactionDetectionMethod>
                    </experimentDescription>
                </experimentList>
                <participantList>
                    <participant id="616">
                        <interactorRef>5</interactorRef>
                    </participant>
                    <participant id="617">
                        <interactorRef>31</interactorRef>
                    </participant>
                </participantList>
            </interaction>
            <interaction id="309">
                <experimentList>
                    <experimentDescription id="309">
                        <interactionDetectionMethod>
                            <names>
                                <shortLabel>Not Specified</shortLabel>
                            </names>
                            <xref>
                                <primaryRef id="Not Specified" db="PSI-MI"/>
                            </xref>
                        </interactionDetectionMethod>
                    </experimentDescription>
                </experimentList>
                <participantList>
                    <participant id="618">
                        <interactorRef>5</interactorRef>
                    </participant>
                    <participant id="619">
                        <interactorRef>140</interactorRef>
                    </participant>
                </participantList>
            </interaction>
            <interaction id="310">
                <experimentList>
                    <experimentDescription id="310">
                        <interactionDetectionMethod>
                            <names>
                                <shortLabel>Not Specified</shortLabel>
                            </names>
                            <xref>
                                <primaryRef id="Not Specified" db="PSI-MI"/>
                            </xref>
                        </interactionDetectionMethod>
                    </experimentDescription>
                </experimentList>
                <participantList>
                    <participant id="620">
                        <interactorRef>5</interactorRef>
                    </participant>
                    <participant id="621">
                        <interactorRef>0</interactorRef>
                    </participant>
                </participantList>
            </interaction>
            <interaction id="311">
                <experimentList>
                    <experimentDescription id="311">
                        <interactionDetectionMethod>
                            <names>
                                <shortLabel>Not Specified</shortLabel>
                            </names>
                            <xref>
                                <primaryRef id="Not Specified" db="PSI-MI"/>
                            </xref>
                        </interactionDetectionMethod>
                    </experimentDescription>
                </experimentList>
                <participantList>
                    <participant id="622">
                        <interactorRef>5</interactorRef>
                    </participant>
                    <participant id="623">
                        <interactorRef>95</interactorRef>
                    </participant>
                </participantList>
            </interaction>
            <interaction id="312">
                <experimentList>
                    <experimentDescription id="312">
                        <interactionDetectionMethod>
                            <names>
                                <shortLabel>Not Specified</shortLabel>
                            </names>
                            <xref>
                                <primaryRef id="Not Specified" db="PSI-MI"/>
                            </xref>
                        </interactionDetectionMethod>
                    </experimentDescription>
                </experimentList>
                <participantList>
                    <participant id="624">
                        <interactorRef>4</interactorRef>
                    </participant>
                    <participant id="625">
                        <interactorRef>76</interactorRef>
                    </participant>
                </participantList>
            </interaction>
            <interaction id="313">
                <experimentList>
                    <experimentDescription id="313">
                        <interactionDetectionMethod>
                            <names>
                                <shortLabel>Not Specified</shortLabel>
                            </names>
                            <xref>
                                <primaryRef id="Not Specified" db="PSI-MI"/>
                            </xref>
                        </interactionDetectionMethod>
                    </experimentDescription>
                </experimentList>
                <participantList>
                    <participant id="626">
                        <interactorRef>4</interactorRef>
                    </participant>
                    <participant id="627">
                        <interactorRef>136</interactorRef>
                    </participant>
                </participantList>
            </interaction>
        </interactionList>
    </entry>
</entrySet>
