# Supplementary material for: Effects of Psychological Stress on Innate Immunity and Metabolism in Humans: A Systematic Analysis
Source: PLoS One. 2012 Sep 19;7(9):e43232. doi: 10.1371/journal.pone.0043232 (PMC3446986; doi:10.1371/journal.pone.0043232)
Supplement: PSI-MI Data S1 — Proteomics Standards Initiative (PSI)-Molecular Interactions (MI) data for all cytoscape clusters and interactions data are shown in xml format. (ZIP) [file pone.0043232.s002.zip › PSI-MIData S1/meta-trian_limit100.xml]

<?xml version="1.0" encoding="UTF-8" standalone="yes"?>
<entrySet version="5" level="2" xmlns="net:sf:psidev:mi">
    <entry>
        <interactorList>
            <interactor id="0">
                <names>
                    <shortLabel>chaf1b</shortLabel>
                </names>
                <organism ncbiTaxId="0">
                    <names/>
                </organism>
            </interactor>
            <interactor id="1">
                <names>
                    <shortLabel>mefv</shortLabel>
                </names>
                <organism ncbiTaxId="0">
                    <names/>
                </organism>
            </interactor>
            <interactor id="2">
                <names>
                    <shortLabel>ccnd1</shortLabel>
                </names>
                <organism ncbiTaxId="0">
                    <names/>
                </organism>
            </interactor>
            <interactor id="3">
                <names>
                    <shortLabel>cshl1</shortLabel>
                </names>
                <organism ncbiTaxId="0">
                    <names/>
                </organism>
            </interactor>
            <interactor id="4">
                <names>
                    <shortLabel>glp1r</shortLabel>
                </names>
                <organism ncbiTaxId="0">
                    <names/>
                </organism>
            </interactor>
            <interactor id="5">
                <names>
                    <shortLabel>scnn1g</shortLabel>
                </names>
                <organism ncbiTaxId="0">
                    <names/>
                </organism>
            </interactor>
            <interactor id="6">
                <names>
                    <shortLabel>scnn1a</shortLabel>
                </names>
                <organism ncbiTaxId="0">
                    <names/>
                </organism>
            </interactor>
            <interactor id="7">
                <names>
                    <shortLabel>scnn1b</shortLabel>
                </names>
                <organism ncbiTaxId="0">
                    <names/>
                </organism>
            </interactor>
            <interactor id="8">
                <names>
                    <shortLabel>elovl6</shortLabel>
                </names>
                <organism ncbiTaxId="0">
                    <names/>
                </organism>
            </interactor>
            <interactor id="9">
                <names>
                    <shortLabel>ccnd2</shortLabel>
                </names>
                <organism ncbiTaxId="0">
                    <names/>
                </organism>
            </interactor>
            <interactor id="10">
                <names>
                    <shortLabel>scnn1d</shortLabel>
                </names>
                <organism ncbiTaxId="0">
                    <names/>
                </organism>
            </interactor>
            <interactor id="11">
                <names>
                    <shortLabel>foxe1</shortLabel>
                </names>
                <organism ncbiTaxId="0">
                    <names/>
                </organism>
            </interactor>
            <interactor id="12">
                <names>
                    <shortLabel>nfic</shortLabel>
                </names>
                <organism ncbiTaxId="0">
                    <names/>
                </organism>
            </interactor>
            <interactor id="13">
                <names>
                    <shortLabel>mafg</shortLabel>
                </names>
                <organism ncbiTaxId="0">
                    <names/>
                </organism>
            </interactor>
            <interactor id="14">
                <names>
                    <shortLabel>siat8b</shortLabel>
                </names>
                <organism ncbiTaxId="0">
                    <names/>
                </organism>
            </interactor>
            <interactor id="15">
                <names>
                    <shortLabel>nfat5</shortLabel>
                </names>
                <organism ncbiTaxId="0">
                    <names/>
                </organism>
            </interactor>
            <interactor id="16">
                <names>
                    <shortLabel>mafa</shortLabel>
                </names>
                <organism ncbiTaxId="0">
                    <names/>
                </organism>
            </interactor>
            <interactor id="17">
                <names>
                    <shortLabel>daxx</shortLabel>
                </names>
                <organism ncbiTaxId="0">
                    <names/>
                </organism>
            </interactor>
            <interactor id="18">
                <names>
                    <shortLabel>lef1</shortLabel>
                </names>
                <organism ncbiTaxId="0">
                    <names/>
                </organism>
            </interactor>
            <interactor id="19">
                <names>
                    <shortLabel>gli3</shortLabel>
                </names>
                <organism ncbiTaxId="0">
                    <names/>
                </organism>
            </interactor>
            <interactor id="20">
                <names>
                    <shortLabel>gli2</shortLabel>
                </names>
                <organism ncbiTaxId="0">
                    <names/>
                </organism>
            </interactor>
            <interactor id="21">
                <names>
                    <shortLabel>s100b</shortLabel>
                </names>
                <organism ncbiTaxId="0">
                    <names/>
                </organism>
            </interactor>
            <interactor id="22">
                <names>
                    <shortLabel>ccne1</shortLabel>
                </names>
                <organism ncbiTaxId="0">
                    <names/>
                </organism>
            </interactor>
            <interactor id="23">
                <names>
                    <shortLabel>fes</shortLabel>
                </names>
                <organism ncbiTaxId="0">
                    <names/>
                </organism>
            </interactor>
            <interactor id="24">
                <names>
                    <shortLabel>nfatc2</shortLabel>
                </names>
                <organism ncbiTaxId="0">
                    <names/>
                </organism>
            </interactor>
            <interactor id="25">
                <names>
                    <shortLabel>bucs1</shortLabel>
                </names>
                <organism ncbiTaxId="0">
                    <names/>
                </organism>
            </interactor>
            <interactor id="26">
                <names>
                    <shortLabel>nfatc3</shortLabel>
                </names>
                <organism ncbiTaxId="0">
                    <names/>
                </organism>
            </interactor>
            <interactor id="27">
                <names>
                    <shortLabel>nfatc1</shortLabel>
                </names>
                <organism ncbiTaxId="0">
                    <names/>
                </organism>
            </interactor>
            <interactor id="28">
                <names>
                    <shortLabel>nfatc4</shortLabel>
                </names>
                <organism ncbiTaxId="0">
                    <names/>
                </organism>
            </interactor>
            <interactor id="29">
                <names>
                    <shortLabel>sgcb</shortLabel>
                </names>
                <organism ncbiTaxId="0">
                    <names/>
                </organism>
            </interactor>
            <interactor id="30">
                <names>
                    <shortLabel>meg3</shortLabel>
                </names>
                <organism ncbiTaxId="0">
                    <names/>
                </organism>
            </interactor>
            <interactor id="31">
                <names>
                    <shortLabel>dynamin</shortLabel>
                </names>
                <organism ncbiTaxId="0">
                    <names/>
                </organism>
            </interactor>
            <interactor id="32">
                <names>
                    <shortLabel>hmbs</shortLabel>
                </names>
                <organism ncbiTaxId="0">
                    <names/>
                </organism>
            </interactor>
            <interactor id="33">
                <names>
                    <shortLabel>fea</shortLabel>
                </names>
                <organism ncbiTaxId="0">
                    <names/>
                </organism>
            </interactor>
            <interactor id="34">
                <names>
                    <shortLabel>tcf7l2</shortLabel>
                </names>
                <organism ncbiTaxId="0">
                    <names/>
                </organism>
            </interactor>
            <interactor id="35">
                <names>
                    <shortLabel>sh3bp2</shortLabel>
                </names>
                <organism ncbiTaxId="0">
                    <names/>
                </organism>
            </interactor>
            <interactor id="36">
                <names>
                    <shortLabel>tcf7l1</shortLabel>
                </names>
                <organism ncbiTaxId="0">
                    <names/>
                </organism>
            </interactor>
            <interactor id="37">
                <names>
                    <shortLabel>g0s2</shortLabel>
                </names>
                <organism ncbiTaxId="0">
                    <names/>
                </organism>
            </interactor>
            <interactor id="38">
                <names>
                    <shortLabel>sardh</shortLabel>
                </names>
                <organism ncbiTaxId="0">
                    <names/>
                </organism>
            </interactor>
            <interactor id="39">
                <names>
                    <shortLabel>sh3bp5</shortLabel>
                </names>
                <organism ncbiTaxId="0">
                    <names/>
                </organism>
            </interactor>
            <interactor id="40">
                <names>
                    <shortLabel>klk15</shortLabel>
                </names>
                <organism ncbiTaxId="0">
                    <names/>
                </organism>
            </interactor>
            <interactor id="41">
                <names>
                    <shortLabel>atp2b1</shortLabel>
                </names>
                <organism ncbiTaxId="0">
                    <names/>
                </organism>
            </interactor>
            <interactor id="42">
                <names>
                    <shortLabel>ret</shortLabel>
                </names>
                <organism ncbiTaxId="0">
                    <names/>
                </organism>
            </interactor>
            <interactor id="43">
                <names>
                    <shortLabel>icosl</shortLabel>
                </names>
                <organism ncbiTaxId="0">
                    <names/>
                </organism>
            </interactor>
            <interactor id="44">
                <names>
                    <shortLabel>nup88</shortLabel>
                </names>
                <organism ncbiTaxId="0">
                    <names/>
                </organism>
            </interactor>
            <interactor id="45">
                <names>
                    <shortLabel>foxc2</shortLabel>
                </names>
                <organism ncbiTaxId="0">
                    <names/>
                </organism>
            </interactor>
            <interactor id="46">
                <names>
                    <shortLabel>s100a10</shortLabel>
                </names>
                <organism ncbiTaxId="0">
                    <names/>
                </organism>
            </interactor>
            <interactor id="47">
                <names>
                    <shortLabel>s100a12</shortLabel>
                </names>
                <organism ncbiTaxId="0">
                    <names/>
                </organism>
            </interactor>
            <interactor id="48">
                <names>
                    <shortLabel>arrb1</shortLabel>
                </names>
                <organism ncbiTaxId="0">
                    <names/>
                </organism>
            </interactor>
            <interactor id="49">
                <names>
                    <shortLabel>fabp4</shortLabel>
                </names>
                <organism ncbiTaxId="0">
                    <names/>
                </organism>
            </interactor>
            <interactor id="50">
                <names>
                    <shortLabel>cul4a</shortLabel>
                </names>
                <organism ncbiTaxId="0">
                    <names/>
                </organism>
            </interactor>
            <interactor id="51">
                <names>
                    <shortLabel>fabp3</shortLabel>
                </names>
                <organism ncbiTaxId="0">
                    <names/>
                </organism>
            </interactor>
            <interactor id="52">
                <names>
                    <shortLabel>fabp2</shortLabel>
                </names>
                <organism ncbiTaxId="0">
                    <names/>
                </organism>
            </interactor>
            <interactor id="53">
                <names>
                    <shortLabel>fabp1</shortLabel>
                </names>
                <organism ncbiTaxId="0">
                    <names/>
                </organism>
            </interactor>
            <interactor id="54">
                <names>
                    <shortLabel>fabp5</shortLabel>
                </names>
                <organism ncbiTaxId="0">
                    <names/>
                </organism>
            </interactor>
            <interactor id="55">
                <names>
                    <shortLabel>fgr</shortLabel>
                </names>
                <organism ncbiTaxId="0">
                    <names/>
                </organism>
            </interactor>
            <interactor id="56">
                <names>
                    <shortLabel>tslp</shortLabel>
                </names>
                <organism ncbiTaxId="0">
                    <names/>
                </organism>
            </interactor>
            <interactor id="57">
                <names>
                    <shortLabel>fdps</shortLabel>
                </names>
                <organism ncbiTaxId="0">
                    <names/>
                </organism>
            </interactor>
            <interactor id="58">
                <names>
                    <shortLabel>tgm1</shortLabel>
                </names>
                <organism ncbiTaxId="0">
                    <names/>
                </organism>
            </interactor>
            <interactor id="59">
                <names>
                    <shortLabel>tgm2</shortLabel>
                </names>
                <organism ncbiTaxId="0">
                    <names/>
                </organism>
            </interactor>
            <interactor id="60">
                <names>
                    <shortLabel>tmepai</shortLabel>
                </names>
                <organism ncbiTaxId="0">
                    <names/>
                </organism>
            </interactor>
            <interactor id="61">
                <names>
                    <shortLabel>rea</shortLabel>
                </names>
                <organism ncbiTaxId="0">
                    <names/>
                </organism>
            </interactor>
            <interactor id="62">
                <names>
                    <shortLabel>t</shortLabel>
                </names>
                <organism ncbiTaxId="0">
                    <names/>
                </organism>
            </interactor>
            <interactor id="63">
                <names>
                    <shortLabel>cmd1b</shortLabel>
                </names>
                <organism ncbiTaxId="0">
                    <names/>
                </organism>
            </interactor>
            <interactor id="64">
                <names>
                    <shortLabel>col4a3bp</shortLabel>
                </names>
                <organism ncbiTaxId="0">
                    <names/>
                </organism>
            </interactor>
            <interactor id="65">
                <names>
                    <shortLabel>cmd1a</shortLabel>
                </names>
                <organism ncbiTaxId="0">
                    <names/>
                </organism>
            </interactor>
            <interactor id="66">
                <names>
                    <shortLabel>prkcb1</shortLabel>
                </names>
                <organism ncbiTaxId="0">
                    <names/>
                </organism>
            </interactor>
            <interactor id="67">
                <names>
                    <shortLabel>foxa3</shortLabel>
                </names>
                <organism ncbiTaxId="0">
                    <names/>
                </organism>
            </interactor>
            <interactor id="68">
                <names>
                    <shortLabel>nol1</shortLabel>
                </names>
                <organism ncbiTaxId="0">
                    <names/>
                </organism>
            </interactor>
            <interactor id="69">
                <names>
                    <shortLabel>foxa2</shortLabel>
                </names>
                <organism ncbiTaxId="0">
                    <names/>
                </organism>
            </interactor>
            <interactor id="70">
                <names>
                    <shortLabel>rel</shortLabel>
                </names>
                <organism ncbiTaxId="0">
                    <names/>
                </organism>
            </interactor>
            <interactor id="71">
                <names>
                    <shortLabel>pdb1</shortLabel>
                </names>
                <organism ncbiTaxId="0">
                    <names/>
                </organism>
            </interactor>
            <interactor id="72">
                <names>
                    <shortLabel>krthbp1</shortLabel>
                </names>
                <organism ncbiTaxId="0">
                    <names/>
                </organism>
            </interactor>
            <interactor id="73">
                <names>
                    <shortLabel>mmrn1</shortLabel>
                </names>
                <organism ncbiTaxId="0">
                    <names/>
                </organism>
            </interactor>
            <interactor id="74">
                <names>
                    <shortLabel>slc6a12</shortLabel>
                </names>
                <organism ncbiTaxId="0">
                    <names/>
                </organism>
            </interactor>
            <interactor id="75">
                <names>
                    <shortLabel>ppp1r1b</shortLabel>
                </names>
                <organism ncbiTaxId="0">
                    <names/>
                </organism>
            </interactor>
            <interactor id="76">
                <names>
                    <shortLabel>ntsr2</shortLabel>
                </names>
                <organism ncbiTaxId="0">
                    <names/>
                </organism>
            </interactor>
            <interactor id="77">
                <names>
                    <shortLabel>siat4c</shortLabel>
                </names>
                <organism ncbiTaxId="0">
                    <names/>
                </organism>
            </interactor>
            <interactor id="78">
                <names>
                    <shortLabel>ppp1r12a</shortLabel>
                </names>
                <organism ncbiTaxId="0">
                    <names/>
                </organism>
            </interactor>
            <interactor id="79">
                <names>
                    <shortLabel>slc6a19</shortLabel>
                </names>
                <organism ncbiTaxId="0">
                    <names/>
                </organism>
            </interactor>
            <interactor id="80">
                <names>
                    <shortLabel>serpina5</shortLabel>
                </names>
                <organism ncbiTaxId="0">
                    <names/>
                </organism>
            </interactor>
            <interactor id="81">
                <names>
                    <shortLabel>flj20071</shortLabel>
                </names>
                <organism ncbiTaxId="0">
                    <names/>
                </organism>
            </interactor>
            <interactor id="82">
                <names>
                    <shortLabel>bdkrb2</shortLabel>
                </names>
                <organism ncbiTaxId="0">
                    <names/>
                </organism>
            </interactor>
            <interactor id="83">
                <names>
                    <shortLabel>bdkrb1</shortLabel>
                </names>
                <organism ncbiTaxId="0">
                    <names/>
                </organism>
            </interactor>
            <interactor id="84">
                <names>
                    <shortLabel>serpina3</shortLabel>
                </names>
                <organism ncbiTaxId="0">
                    <names/>
                </organism>
            </interactor>
            <interactor id="85">
                <names>
                    <shortLabel>serpina1</shortLabel>
                </names>
                <organism ncbiTaxId="0">
                    <names/>
                </organism>
            </interactor>
            <interactor id="86">
                <names>
                    <shortLabel>acadm</shortLabel>
                </names>
                <organism ncbiTaxId="0">
                    <names/>
                </organism>
            </interactor>
            <interactor id="87">
                <names>
                    <shortLabel>nf2</shortLabel>
                </names>
                <organism ncbiTaxId="0">
                    <names/>
                </organism>
            </interactor>
            <interactor id="88">
                <names>
                    <shortLabel>acads</shortLabel>
                </names>
                <organism ncbiTaxId="0">
                    <names/>
                </organism>
            </interactor>
            <interactor id="89">
                <names>
                    <shortLabel>nf1</shortLabel>
                </names>
                <organism ncbiTaxId="0">
                    <names/>
                </organism>
            </interactor>
            <interactor id="90">
                <names>
                    <shortLabel>fat</shortLabel>
                </names>
                <organism ncbiTaxId="0">
                    <names/>
                </organism>
            </interactor>
            <interactor id="91">
                <names>
                    <shortLabel>topk</shortLabel>
                </names>
                <organism ncbiTaxId="0">
                    <names/>
                </organism>
            </interactor>
            <interactor id="92">
                <names>
                    <shortLabel>rbs</shortLabel>
                </names>
                <organism ncbiTaxId="0">
                    <names/>
                </organism>
            </interactor>
            <interactor id="93">
                <names>
                    <shortLabel>gabpa</shortLabel>
                </names>
                <organism ncbiTaxId="0">
                    <names/>
                </organism>
            </interactor>
            <interactor id="94">
                <names>
                    <shortLabel>grb2</shortLabel>
                </names>
                <organism ncbiTaxId="0">
                    <names/>
                </organism>
            </interactor>
            <interactor id="95">
                <names>
                    <shortLabel>eno1</shortLabel>
                </names>
                <organism ncbiTaxId="0">
                    <names/>
                </organism>
            </interactor>
            <interactor id="96">
                <names>
                    <shortLabel>slc39a14</shortLabel>
                </names>
                <organism ncbiTaxId="0">
                    <names/>
                </organism>
            </interactor>
            <interactor id="97">
                <names>
                    <shortLabel>eno2</shortLabel>
                </names>
                <organism ncbiTaxId="0">
                    <names/>
                </organism>
            </interactor>
            <interactor id="98">
                <names>
                    <shortLabel>slc6a1</shortLabel>
                </names>
                <organism ncbiTaxId="0">
                    <names/>
                </organism>
            </interactor>
            <interactor id="99">
                <names>
                    <shortLabel>nedd5</shortLabel>
                </names>
                <organism ncbiTaxId="0">
                    <names/>
                </organism>
            </interactor>
            <interactor id="100">
                <names>
                    <shortLabel>nedd4</shortLabel>
                </names>
                <organism ncbiTaxId="0">
                    <names/>
                </organism>
            </interactor>
            <interactor id="101">
                <names>
                    <shortLabel>slc6a3</shortLabel>
                </names>
                <organism ncbiTaxId="0">
                    <names/>
                </organism>
            </interactor>
            <interactor id="102">
                <names>
                    <shortLabel>slc6a4</shortLabel>
                </names>
                <organism ncbiTaxId="0">
                    <names/>
                </organism>
            </interactor>
            <interactor id="103">
                <names>
                    <shortLabel>esr2</shortLabel>
                </names>
                <organism ncbiTaxId="0">
                    <names/>
                </organism>
            </interactor>
            <interactor id="104">
                <names>
                    <shortLabel>kcnip2</shortLabel>
                </names>
                <organism ncbiTaxId="0">
                    <names/>
                </organism>
            </interactor>
            <interactor id="105">
                <names>
                    <shortLabel>tp73l</shortLabel>
                </names>
                <organism ncbiTaxId="0">
                    <names/>
                </organism>
            </interactor>
            <interactor id="106">
                <names>
                    <shortLabel>esr1</shortLabel>
                </names>
                <organism ncbiTaxId="0">
                    <names/>
                </organism>
            </interactor>
            <interactor id="107">
                <names>
                    <shortLabel>ier5l</shortLabel>
                </names>
                <organism ncbiTaxId="0">
                    <names/>
                </organism>
            </interactor>
            <interactor id="108">
                <names>
                    <shortLabel>cdc45l</shortLabel>
                </names>
                <organism ncbiTaxId="0">
                    <names/>
                </organism>
            </interactor>
            <interactor id="109">
                <names>
                    <shortLabel>asip</shortLabel>
                </names>
                <organism ncbiTaxId="0">
                    <names/>
                </organism>
            </interactor>
            <interactor id="110">
                <names>
                    <shortLabel>nag</shortLabel>
                </names>
                <organism ncbiTaxId="0">
                    <names/>
                </organism>
            </interactor>
            <interactor id="111">
                <names>
                    <shortLabel>cyp2d7p1</shortLabel>
                </names>
                <organism ncbiTaxId="0">
                    <names/>
                </organism>
            </interactor>
            <interactor id="112">
                <names>
                    <shortLabel>gdf9</shortLabel>
                </names>
                <organism ncbiTaxId="0">
                    <names/>
                </organism>
            </interactor>
            <interactor id="113">
                <names>
                    <shortLabel>aavs1</shortLabel>
                </names>
                <organism ncbiTaxId="0">
                    <names/>
                </organism>
            </interactor>
            <interactor id="114">
                <names>
                    <shortLabel>ctnnb1</shortLabel>
                </names>
                <organism ncbiTaxId="0">
                    <names/>
                </organism>
            </interactor>
            <interactor id="115">
                <names>
                    <shortLabel>tu3a</shortLabel>
                </names>
                <organism ncbiTaxId="0">
                    <names/>
                </organism>
            </interactor>
            <interactor id="116">
                <names>
                    <shortLabel>foxf2</shortLabel>
                </names>
                <organism ncbiTaxId="0">
                    <names/>
                </organism>
            </interactor>
            <interactor id="117">
                <names>
                    <shortLabel>dio1</shortLabel>
                </names>
                <organism ncbiTaxId="0">
                    <names/>
                </organism>
            </interactor>
            <interactor id="118">
                <names>
                    <shortLabel>foxf1</shortLabel>
                </names>
                <organism ncbiTaxId="0">
                    <names/>
                </organism>
            </interactor>
            <interactor id="119">
                <names>
                    <shortLabel>phex</shortLabel>
                </names>
                <organism ncbiTaxId="0">
                    <names/>
                </organism>
            </interactor>
            <interactor id="120">
                <names>
                    <shortLabel>camkk2</shortLabel>
                </names>
                <organism ncbiTaxId="0">
                    <names/>
                </organism>
            </interactor>
            <interactor id="121">
                <names>
                    <shortLabel>tp53bp2</shortLabel>
                </names>
                <organism ncbiTaxId="0">
                    <names/>
                </organism>
            </interactor>
            <interactor id="122">
                <names>
                    <shortLabel>acaca</shortLabel>
                </names>
                <organism ncbiTaxId="0">
                    <names/>
                </organism>
            </interactor>
            <interactor id="123">
                <names>
                    <shortLabel>nfe2</shortLabel>
                </names>
                <organism ncbiTaxId="0">
                    <names/>
                </organism>
            </interactor>
            <interactor id="124">
                <names>
                    <shortLabel>rxra</shortLabel>
                </names>
                <organism ncbiTaxId="0">
                    <names/>
                </organism>
            </interactor>
            <interactor id="125">
                <names>
                    <shortLabel>rxrb</shortLabel>
                </names>
                <organism ncbiTaxId="0">
                    <names/>
                </organism>
            </interactor>
            <interactor id="126">
                <names>
                    <shortLabel>rps19</shortLabel>
                </names>
                <organism ncbiTaxId="0">
                    <names/>
                </organism>
            </interactor>
            <interactor id="127">
                <names>
                    <shortLabel>meis2</shortLabel>
                </names>
                <organism ncbiTaxId="0">
                    <names/>
                </organism>
            </interactor>
            <interactor id="128">
                <names>
                    <shortLabel>rxrg</shortLabel>
                </names>
                <organism ncbiTaxId="0">
                    <names/>
                </organism>
            </interactor>
            <interactor id="129">
                <names>
                    <shortLabel>tmem35</shortLabel>
                </names>
                <organism ncbiTaxId="0">
                    <names/>
                </organism>
            </interactor>
            <interactor id="130">
                <names>
                    <shortLabel>tmem23</shortLabel>
                </names>
                <organism ncbiTaxId="0">
                    <names/>
                </organism>
            </interactor>
            <interactor id="131">
                <names>
                    <shortLabel>sgip1</shortLabel>
                </names>
                <organism ncbiTaxId="0">
                    <names/>
                </organism>
            </interactor>
            <interactor id="132">
                <names>
                    <shortLabel>glud1</shortLabel>
                </names>
                <organism ncbiTaxId="0">
                    <names/>
                </organism>
            </interactor>
            <interactor id="133">
                <names>
                    <shortLabel>hmgn3</shortLabel>
                </names>
                <organism ncbiTaxId="0">
                    <names/>
                </organism>
            </interactor>
            <interactor id="134">
                <names>
                    <shortLabel>gpsm1</shortLabel>
                </names>
                <organism ncbiTaxId="0">
                    <names/>
                </organism>
            </interactor>
            <interactor id="135">
                <names>
                    <shortLabel>nos3</shortLabel>
                </names>
                <organism ncbiTaxId="0">
                    <names/>
                </organism>
            </interactor>
            <interactor id="136">
                <names>
                    <shortLabel>tgfb</shortLabel>
                </names>
                <organism ncbiTaxId="0">
                    <names/>
                </organism>
            </interactor>
            <interactor id="137">
                <names>
                    <shortLabel>gabrq</shortLabel>
                </names>
                <organism ncbiTaxId="0">
                    <names/>
                </organism>
            </interactor>
            <interactor id="138">
                <names>
                    <shortLabel>f11r</shortLabel>
                </names>
                <organism ncbiTaxId="0">
                    <names/>
                </organism>
            </interactor>
            <interactor id="139">
                <names>
                    <shortLabel>rpe</shortLabel>
                </names>
                <organism ncbiTaxId="0">
                    <names/>
                </organism>
            </interactor>
            <interactor id="140">
                <names>
                    <shortLabel>azgp1</shortLabel>
                </names>
                <organism ncbiTaxId="0">
                    <names/>
                </organism>
            </interactor>
            <interactor id="141">
                <names>
                    <shortLabel>pdlim4</shortLabel>
                </names>
                <organism ncbiTaxId="0">
                    <names/>
                </organism>
            </interactor>
            <interactor id="142">
                <names>
                    <shortLabel>pdlim2</shortLabel>
                </names>
                <organism ncbiTaxId="0">
                    <names/>
                </organism>
            </interactor>
            <interactor id="143">
                <names>
                    <shortLabel>nfs1</shortLabel>
                </names>
                <organism ncbiTaxId="0">
                    <names/>
                </organism>
            </interactor>
            <interactor id="144">
                <names>
                    <shortLabel>1.6.6.9</shortLabel>
                </names>
                <organism ncbiTaxId="0">
                    <names/>
                </organism>
            </interactor>
            <interactor id="145">
                <names>
                    <shortLabel>gzmm</shortLabel>
                </names>
                <organism ncbiTaxId="0">
                    <names/>
                </organism>
            </interactor>
            <interactor id="146">
                <names>
                    <shortLabel>ccrl2</shortLabel>
                </names>
                <organism ncbiTaxId="0">
                    <names/>
                </organism>
            </interactor>
            <interactor id="147">
                <names>
                    <shortLabel>esrra</shortLabel>
                </names>
                <organism ncbiTaxId="0">
                    <names/>
                </organism>
            </interactor>
            <interactor id="148">
                <names>
                    <shortLabel>gpsn2</shortLabel>
                </names>
                <organism ncbiTaxId="0">
                    <names/>
                </organism>
            </interactor>
            <interactor id="149">
                <names>
                    <shortLabel>ifn-alpha</shortLabel>
                </names>
                <organism ncbiTaxId="0">
                    <names/>
                </organism>
            </interactor>
            <interactor id="150">
                <names>
                    <shortLabel>rod1</shortLabel>
                </names>
                <organism ncbiTaxId="0">
                    <names/>
                </organism>
            </interactor>
            <interactor id="151">
                <names>
                    <shortLabel>nor1</shortLabel>
                </names>
                <organism ncbiTaxId="0">
                    <names/>
                </organism>
            </interactor>
            <interactor id="152">
                <names>
                    <shortLabel>ramp</shortLabel>
                </names>
                <organism ncbiTaxId="0">
                    <names/>
                </organism>
            </interactor>
            <interactor id="153">
                <names>
                    <shortLabel>prima1</shortLabel>
                </names>
                <organism ncbiTaxId="0">
                    <names/>
                </organism>
            </interactor>
            <interactor id="154">
                <names>
                    <shortLabel>nos1</shortLabel>
                </names>
                <organism ncbiTaxId="0">
                    <names/>
                </organism>
            </interactor>
            <interactor id="155">
                <names>
                    <shortLabel>smpd1</shortLabel>
                </names>
                <organism ncbiTaxId="0">
                    <names/>
                </organism>
            </interactor>
            <interactor id="156">
                <names>
                    <shortLabel>mect1</shortLabel>
                </names>
                <organism ncbiTaxId="0">
                    <names/>
                </organism>
            </interactor>
            <interactor id="157">
                <names>
                    <shortLabel>tpcn1</shortLabel>
                </names>
                <organism ncbiTaxId="0">
                    <names/>
                </organism>
            </interactor>
            <interactor id="158">
                <names>
                    <shortLabel>phip</shortLabel>
                </names>
                <organism ncbiTaxId="0">
                    <names/>
                </organism>
            </interactor>
            <interactor id="159">
                <names>
                    <shortLabel>scgb3a1</shortLabel>
                </names>
                <organism ncbiTaxId="0">
                    <names/>
                </organism>
            </interactor>
            <interactor id="160">
                <names>
                    <shortLabel>isl2</shortLabel>
                </names>
                <organism ncbiTaxId="0">
                    <names/>
                </organism>
            </interactor>
            <interactor id="161">
                <names>
                    <shortLabel>igf1r</shortLabel>
                </names>
                <organism ncbiTaxId="0">
                    <names/>
                </organism>
            </interactor>
            <interactor id="162">
                <names>
                    <shortLabel>clathrin</shortLabel>
                </names>
                <organism ncbiTaxId="0">
                    <names/>
                </organism>
            </interactor>
            <interactor id="163">
                <names>
                    <shortLabel>furin</shortLabel>
                </names>
                <organism ncbiTaxId="0">
                    <names/>
                </organism>
            </interactor>
            <interactor id="164">
                <names>
                    <shortLabel>rassf1</shortLabel>
                </names>
                <organism ncbiTaxId="0">
                    <names/>
                </organism>
            </interactor>
            <interactor id="165">
                <names>
                    <shortLabel>wbscr14</shortLabel>
                </names>
                <organism ncbiTaxId="0">
                    <names/>
                </organism>
            </interactor>
            <interactor id="166">
                <names>
                    <shortLabel>clta</shortLabel>
                </names>
                <organism ncbiTaxId="0">
                    <names/>
                </organism>
            </interactor>
            <interactor id="167">
                <names>
                    <shortLabel>pou5f1</shortLabel>
                </names>
                <organism ncbiTaxId="0">
                    <names/>
                </organism>
            </interactor>
            <interactor id="168">
                <names>
                    <shortLabel>tiparp</shortLabel>
                </names>
                <organism ncbiTaxId="0">
                    <names/>
                </organism>
            </interactor>
            <interactor id="169">
                <names>
                    <shortLabel>isl1</shortLabel>
                </names>
                <organism ncbiTaxId="0">
                    <names/>
                </organism>
            </interactor>
            <interactor id="170">
                <names>
                    <shortLabel>ros1</shortLabel>
                </names>
                <organism ncbiTaxId="0">
                    <names/>
                </organism>
            </interactor>
            <interactor id="171">
                <names>
                    <shortLabel>atp8a2</shortLabel>
                </names>
                <organism ncbiTaxId="0">
                    <names/>
                </organism>
            </interactor>
            <interactor id="172">
                <names>
                    <shortLabel>myod1</shortLabel>
                </names>
                <organism ncbiTaxId="0">
                    <names/>
                </organism>
            </interactor>
            <interactor id="173">
                <names>
                    <shortLabel>svil</shortLabel>
                </names>
                <organism ncbiTaxId="0">
                    <names/>
                </organism>
            </interactor>
            <interactor id="174">
                <names>
                    <shortLabel>men1</shortLabel>
                </names>
                <organism ncbiTaxId="0">
                    <names/>
                </organism>
            </interactor>
            <interactor id="175">
                <names>
                    <shortLabel>frizzled</shortLabel>
                </names>
                <organism ncbiTaxId="0">
                    <names/>
                </organism>
            </interactor>
            <interactor id="176">
                <names>
                    <shortLabel>cybb</shortLabel>
                </names>
                <organism ncbiTaxId="0">
                    <names/>
                </organism>
            </interactor>
            <interactor id="177">
                <names>
                    <shortLabel>u2af1</shortLabel>
                </names>
                <organism ncbiTaxId="0">
                    <names/>
                </organism>
            </interactor>
            <interactor id="178">
                <names>
                    <shortLabel>adra2a</shortLabel>
                </names>
                <organism ncbiTaxId="0">
                    <names/>
                </organism>
            </interactor>
            <interactor id="179">
                <names>
                    <shortLabel>pygo2</shortLabel>
                </names>
                <organism ncbiTaxId="0">
                    <names/>
                </organism>
            </interactor>
            <interactor id="180">
                <names>
                    <shortLabel>notch2</shortLabel>
                </names>
                <organism ncbiTaxId="0">
                    <names/>
                </organism>
            </interactor>
            <interactor id="181">
                <names>
                    <shortLabel>notch1</shortLabel>
                </names>
                <organism ncbiTaxId="0">
                    <names/>
                </organism>
            </interactor>
            <interactor id="182">
                <names>
                    <shortLabel>u2af2</shortLabel>
                </names>
                <organism ncbiTaxId="0">
                    <names/>
                </organism>
            </interactor>
            <interactor id="183">
                <names>
                    <shortLabel>cdx2</shortLabel>
                </names>
                <organism ncbiTaxId="0">
                    <names/>
                </organism>
            </interactor>
            <interactor id="184">
                <names>
                    <shortLabel>cdx1</shortLabel>
                </names>
                <organism ncbiTaxId="0">
                    <names/>
                </organism>
            </interactor>
            <interactor id="185">
                <names>
                    <shortLabel>cdx4</shortLabel>
                </names>
                <organism ncbiTaxId="0">
                    <names/>
                </organism>
            </interactor>
            <interactor id="186">
                <names>
                    <shortLabel>hes1</shortLabel>
                </names>
                <organism ncbiTaxId="0">
                    <names/>
                </organism>
            </interactor>
            <interactor id="187">
                <names>
                    <shortLabel>muc5ac</shortLabel>
                </names>
                <organism ncbiTaxId="0">
                    <names/>
                </organism>
            </interactor>
            <interactor id="188">
                <names>
                    <shortLabel>adra1d</shortLabel>
                </names>
                <organism ncbiTaxId="0">
                    <names/>
                </organism>
            </interactor>
            <interactor id="189">
                <names>
                    <shortLabel>adra1a</shortLabel>
                </names>
                <organism ncbiTaxId="0">
                    <names/>
                </organism>
            </interactor>
            <interactor id="190">
                <names>
                    <shortLabel>cfhl1</shortLabel>
                </names>
                <organism ncbiTaxId="0">
                    <names/>
                </organism>
            </interactor>
            <interactor id="191">
                <names>
                    <shortLabel>hes5</shortLabel>
                </names>
                <organism ncbiTaxId="0">
                    <names/>
                </organism>
            </interactor>
            <interactor id="192">
                <names>
                    <shortLabel>rars</shortLabel>
                </names>
                <organism ncbiTaxId="0">
                    <names/>
                </organism>
            </interactor>
            <interactor id="193">
                <names>
                    <shortLabel>mest</shortLabel>
                </names>
                <organism ncbiTaxId="0">
                    <names/>
                </organism>
            </interactor>
            <interactor id="194">
                <names>
                    <shortLabel>jip</shortLabel>
                </names>
                <organism ncbiTaxId="0">
                    <names/>
                </organism>
            </interactor>
            <interactor id="195">
                <names>
                    <shortLabel>1.1.1.3</shortLabel>
                </names>
                <organism ncbiTaxId="0">
                    <names/>
                </organism>
            </interactor>
            <interactor id="196">
                <names>
                    <shortLabel>ikbkb</shortLabel>
                </names>
                <organism ncbiTaxId="0">
                    <names/>
                </organism>
            </interactor>
            <interactor id="197">
                <names>
                    <shortLabel>tp53i3</shortLabel>
                </names>
                <organism ncbiTaxId="0">
                    <names/>
                </organism>
            </interactor>
            <interactor id="198">
                <names>
                    <shortLabel>ikbkg</shortLabel>
                </names>
                <organism ncbiTaxId="0">
                    <names/>
                </organism>
            </interactor>
            <interactor id="199">
                <names>
                    <shortLabel>foxa1</shortLabel>
                </names>
                <organism ncbiTaxId="0">
                    <names/>
                </organism>
            </interactor>
            <interactor id="200">
                <names>
                    <shortLabel>btf3l1</shortLabel>
                </names>
                <organism ncbiTaxId="0">
                    <names/>
                </organism>
            </interactor>
            <interactor id="201">
                <names>
                    <shortLabel>slc31a2</shortLabel>
                </names>
                <organism ncbiTaxId="0">
                    <names/>
                </organism>
            </interactor>
            <interactor id="202">
                <names>
                    <shortLabel>cox5a</shortLabel>
                </names>
                <organism ncbiTaxId="0">
                    <names/>
                </organism>
            </interactor>
            <interactor id="203">
                <names>
                    <shortLabel>lhx2</shortLabel>
                </names>
                <organism ncbiTaxId="0">
                    <names/>
                </organism>
            </interactor>
            <interactor id="204">
                <names>
                    <shortLabel>abhd5</shortLabel>
                </names>
                <organism ncbiTaxId="0">
                    <names/>
                </organism>
            </interactor>
            <interactor id="205">
                <names>
                    <shortLabel>lhx3</shortLabel>
                </names>
                <organism ncbiTaxId="0">
                    <names/>
                </organism>
            </interactor>
            <interactor id="206">
                <names>
                    <shortLabel>capon</shortLabel>
                </names>
                <organism ncbiTaxId="0">
                    <names/>
                </organism>
            </interactor>
            <interactor id="207">
                <names>
                    <shortLabel>igkv2d-29</shortLabel>
                </names>
                <organism ncbiTaxId="0">
                    <names/>
                </organism>
            </interactor>
            <interactor id="208">
                <names>
                    <shortLabel>egr1</shortLabel>
                </names>
                <organism ncbiTaxId="0">
                    <names/>
                </organism>
            </interactor>
            <interactor id="209">
                <names>
                    <shortLabel>lhx9</shortLabel>
                </names>
                <organism ncbiTaxId="0">
                    <names/>
                </organism>
            </interactor>
            <interactor id="210">
                <names>
                    <shortLabel>il23a</shortLabel>
                </names>
                <organism ncbiTaxId="0">
                    <names/>
                </organism>
            </interactor>
            <interactor id="211">
                <names>
                    <shortLabel>rara</shortLabel>
                </names>
                <organism ncbiTaxId="0">
                    <names/>
                </organism>
            </interactor>
            <interactor id="212">
                <names>
                    <shortLabel>egr2</shortLabel>
                </names>
                <organism ncbiTaxId="0">
                    <names/>
                </organism>
            </interactor>
            <interactor id="213">
                <names>
                    <shortLabel>rarb</shortLabel>
                </names>
                <organism ncbiTaxId="0">
                    <names/>
                </organism>
            </interactor>
            <interactor id="214">
                <names>
                    <shortLabel>igf2r</shortLabel>
                </names>
                <organism ncbiTaxId="0">
                    <names/>
                </organism>
            </interactor>
            <interactor id="215">
                <names>
                    <shortLabel>p2ry2</shortLabel>
                </names>
                <organism ncbiTaxId="0">
                    <names/>
                </organism>
            </interactor>
            <interactor id="216">
                <names>
                    <shortLabel>lhx5</shortLabel>
                </names>
                <organism ncbiTaxId="0">
                    <names/>
                </organism>
            </interactor>
            <interactor id="217">
                <names>
                    <shortLabel>cdon</shortLabel>
                </names>
                <organism ncbiTaxId="0">
                    <names/>
                </organism>
            </interactor>
            <interactor id="218">
                <names>
                    <shortLabel>prb3</shortLabel>
                </names>
                <organism ncbiTaxId="0">
                    <names/>
                </organism>
            </interactor>
            <interactor id="219">
                <names>
                    <shortLabel>c5r1</shortLabel>
                </names>
                <organism ncbiTaxId="0">
                    <names/>
                </organism>
            </interactor>
            <interactor id="220">
                <names>
                    <shortLabel>his1</shortLabel>
                </names>
                <organism ncbiTaxId="0">
                    <names/>
                </organism>
            </interactor>
            <interactor id="221">
                <names>
                    <shortLabel>hes6</shortLabel>
                </names>
                <organism ncbiTaxId="0">
                    <names/>
                </organism>
            </interactor>
            <interactor id="222">
                <names>
                    <shortLabel>igkv2-14</shortLabel>
                </names>
                <organism ncbiTaxId="0">
                    <names/>
                </organism>
            </interactor>
            <interactor id="223">
                <names>
                    <shortLabel>mark2</shortLabel>
                </names>
                <organism ncbiTaxId="0">
                    <names/>
                </organism>
            </interactor>
            <interactor id="224">
                <names>
                    <shortLabel>rbm14</shortLabel>
                </names>
                <organism ncbiTaxId="0">
                    <names/>
                </organism>
            </interactor>
            <interactor id="225">
                <names>
                    <shortLabel>impa2</shortLabel>
                </names>
                <organism ncbiTaxId="0">
                    <names/>
                </organism>
            </interactor>
            <interactor id="226">
                <names>
                    <shortLabel>p2rx2</shortLabel>
                </names>
                <organism ncbiTaxId="0">
                    <names/>
                </organism>
            </interactor>
            <interactor id="227">
                <names>
                    <shortLabel>adh1b</shortLabel>
                </names>
                <organism ncbiTaxId="0">
                    <names/>
                </organism>
            </interactor>
            <interactor id="228">
                <names>
                    <shortLabel>p2rx3</shortLabel>
                </names>
                <organism ncbiTaxId="0">
                    <names/>
                </organism>
            </interactor>
            <interactor id="229">
                <names>
                    <shortLabel>adh1c</shortLabel>
                </names>
                <organism ncbiTaxId="0">
                    <names/>
                </organism>
            </interactor>
            <interactor id="230">
                <names>
                    <shortLabel>2.3.1.8</shortLabel>
                </names>
                <organism ncbiTaxId="0">
                    <names/>
                </organism>
            </interactor>
            <interactor id="231">
                <names>
                    <shortLabel>grk4</shortLabel>
                </names>
                <organism ncbiTaxId="0">
                    <names/>
                </organism>
            </interactor>
            <interactor id="232">
                <names>
                    <shortLabel>glo1</shortLabel>
                </names>
                <organism ncbiTaxId="0">
                    <names/>
                </organism>
            </interactor>
            <interactor id="233">
                <names>
                    <shortLabel>adh1a</shortLabel>
                </names>
                <organism ncbiTaxId="0">
                    <names/>
                </organism>
            </interactor>
            <interactor id="234">
                <names>
                    <shortLabel>grk5</shortLabel>
                </names>
                <organism ncbiTaxId="0">
                    <names/>
                </organism>
            </interactor>
            <interactor id="235">
                <names>
                    <shortLabel>appl1</shortLabel>
                </names>
                <organism ncbiTaxId="0">
                    <names/>
                </organism>
            </interactor>
            <interactor id="236">
                <names>
                    <shortLabel>insr</shortLabel>
                </names>
                <organism ncbiTaxId="0">
                    <names/>
                </organism>
            </interactor>
            <interactor id="237">
                <names>
                    <shortLabel>hyou1</shortLabel>
                </names>
                <organism ncbiTaxId="0">
                    <names/>
                </organism>
            </interactor>
            <interactor id="238">
                <names>
                    <shortLabel>ercc5</shortLabel>
                </names>
                <organism ncbiTaxId="0">
                    <names/>
                </organism>
            </interactor>
            <interactor id="239">
                <names>
                    <shortLabel>cpt1a</shortLabel>
                </names>
                <organism ncbiTaxId="0">
                    <names/>
                </organism>
            </interactor>
            <interactor id="240">
                <names>
                    <shortLabel>ercc8</shortLabel>
                </names>
                <organism ncbiTaxId="0">
                    <names/>
                </organism>
            </interactor>
            <interactor id="241">
                <names>
                    <shortLabel>ercc1</shortLabel>
                </names>
                <organism ncbiTaxId="0">
                    <names/>
                </organism>
            </interactor>
            <interactor id="242">
                <names>
                    <shortLabel>cpt1b</shortLabel>
                </names>
                <organism ncbiTaxId="0">
                    <names/>
                </organism>
            </interactor>
            <interactor id="243">
                <names>
                    <shortLabel>phox2b</shortLabel>
                </names>
                <organism ncbiTaxId="0">
                    <names/>
                </organism>
            </interactor>
            <interactor id="244">
                <names>
                    <shortLabel>ercc3</shortLabel>
                </names>
                <organism ncbiTaxId="0">
                    <names/>
                </organism>
            </interactor>
            <interactor id="245">
                <names>
                    <shortLabel>rip</shortLabel>
                </names>
                <organism ncbiTaxId="0">
                    <names/>
                </organism>
            </interactor>
            <interactor id="246">
                <names>
                    <shortLabel>ctsb</shortLabel>
                </names>
                <organism ncbiTaxId="0">
                    <names/>
                </organism>
            </interactor>
            <interactor id="247">
                <names>
                    <shortLabel>dgat2</shortLabel>
                </names>
                <organism ncbiTaxId="0">
                    <names/>
                </organism>
            </interactor>
            <interactor id="248">
                <names>
                    <shortLabel>ctsc</shortLabel>
                </names>
                <organism ncbiTaxId="0">
                    <names/>
                </organism>
            </interactor>
            <interactor id="249">
                <names>
                    <shortLabel>ctsd</shortLabel>
                </names>
                <organism ncbiTaxId="0">
                    <names/>
                </organism>
            </interactor>
            <interactor id="250">
                <names>
                    <shortLabel>ptf1a</shortLabel>
                </names>
                <organism ncbiTaxId="0">
                    <names/>
                </organism>
            </interactor>
            <interactor id="251">
                <names>
                    <shortLabel>dgat1</shortLabel>
                </names>
                <organism ncbiTaxId="0">
                    <names/>
                </organism>
            </interactor>
            <interactor id="252">
                <names>
                    <shortLabel>sox2</shortLabel>
                </names>
                <organism ncbiTaxId="0">
                    <names/>
                </organism>
            </interactor>
            <interactor id="253">
                <names>
                    <shortLabel>cdt1</shortLabel>
                </names>
                <organism ncbiTaxId="0">
                    <names/>
                </organism>
            </interactor>
            <interactor id="254">
                <names>
                    <shortLabel>sox4</shortLabel>
                </names>
                <organism ncbiTaxId="0">
                    <names/>
                </organism>
            </interactor>
            <interactor id="255">
                <names>
                    <shortLabel>casp12p1</shortLabel>
                </names>
                <organism ncbiTaxId="0">
                    <names/>
                </organism>
            </interactor>
            <interactor id="256">
                <names>
                    <shortLabel>myb</shortLabel>
                </names>
                <organism ncbiTaxId="0">
                    <names/>
                </organism>
            </interactor>
            <interactor id="257">
                <names>
                    <shortLabel>rbbp7</shortLabel>
                </names>
                <organism ncbiTaxId="0">
                    <names/>
                </organism>
            </interactor>
            <interactor id="258">
                <names>
                    <shortLabel>sox9</shortLabel>
                </names>
                <organism ncbiTaxId="0">
                    <names/>
                </organism>
            </interactor>
            <interactor id="259">
                <names>
                    <shortLabel>myc</shortLabel>
                </names>
                <organism ncbiTaxId="0">
                    <names/>
                </organism>
            </interactor>
            <interactor id="260">
                <names>
                    <shortLabel>itgae</shortLabel>
                </names>
                <organism ncbiTaxId="0">
                    <names/>
                </organism>
            </interactor>
            <interactor id="261">
                <names>
                    <shortLabel>preb</shortLabel>
                </names>
                <organism ncbiTaxId="0">
                    <names/>
                </organism>
            </interactor>
            <interactor id="262">
                <names>
                    <shortLabel>ptger4</shortLabel>
                </names>
                <organism ncbiTaxId="0">
                    <names/>
                </organism>
            </interactor>
            <interactor id="263">
                <names>
                    <shortLabel>ednra</shortLabel>
                </names>
                <organism ncbiTaxId="0">
                    <names/>
                </organism>
            </interactor>
            <interactor id="264">
                <names>
                    <shortLabel>itk</shortLabel>
                </names>
                <organism ncbiTaxId="0">
                    <names/>
                </organism>
            </interactor>
            <interactor id="265">
                <names>
                    <shortLabel>ednrb</shortLabel>
                </names>
                <organism ncbiTaxId="0">
                    <names/>
                </organism>
            </interactor>
            <interactor id="266">
                <names>
                    <shortLabel>ptger1</shortLabel>
                </names>
                <organism ncbiTaxId="0">
                    <names/>
                </organism>
            </interactor>
            <interactor id="267">
                <names>
                    <shortLabel>pacap</shortLabel>
                </names>
                <organism ncbiTaxId="0">
                    <names/>
                </organism>
            </interactor>
            <interactor id="268">
                <names>
                    <shortLabel>saa3p</shortLabel>
                </names>
                <organism ncbiTaxId="0">
                    <names/>
                </organism>
            </interactor>
            <interactor id="269">
                <names>
                    <shortLabel>hcfc1</shortLabel>
                </names>
                <organism ncbiTaxId="0">
                    <names/>
                </organism>
            </interactor>
            <interactor id="270">
                <names>
                    <shortLabel>ptger3</shortLabel>
                </names>
                <organism ncbiTaxId="0">
                    <names/>
                </organism>
            </interactor>
            <interactor id="271">
                <names>
                    <shortLabel>itgal</shortLabel>
                </names>
                <organism ncbiTaxId="0">
                    <names/>
                </organism>
            </interactor>
            <interactor id="272">
                <names>
                    <shortLabel>ptger2</shortLabel>
                </names>
                <organism ncbiTaxId="0">
                    <names/>
                </organism>
            </interactor>
            <interactor id="273">
                <names>
                    <shortLabel>fut1</shortLabel>
                </names>
                <organism ncbiTaxId="0">
                    <names/>
                </organism>
            </interactor>
            <interactor id="274">
                <names>
                    <shortLabel>itgam</shortLabel>
                </names>
                <organism ncbiTaxId="0">
                    <names/>
                </organism>
            </interactor>
            <interactor id="275">
                <names>
                    <shortLabel>socs2</shortLabel>
                </names>
                <organism ncbiTaxId="0">
                    <names/>
                </organism>
            </interactor>
            <interactor id="276">
                <names>
                    <shortLabel>socs3</shortLabel>
                </names>
                <organism ncbiTaxId="0">
                    <names/>
                </organism>
            </interactor>
            <interactor id="277">
                <names>
                    <shortLabel>lefty2</shortLabel>
                </names>
                <organism ncbiTaxId="0">
                    <names/>
                </organism>
            </interactor>
            <interactor id="278">
                <names>
                    <shortLabel>socs1</shortLabel>
                </names>
                <organism ncbiTaxId="0">
                    <names/>
                </organism>
            </interactor>
            <interactor id="279">
                <names>
                    <shortLabel>mitf</shortLabel>
                </names>
                <organism ncbiTaxId="0">
                    <names/>
                </organism>
            </interactor>
            <interactor id="280">
                <names>
                    <shortLabel>dnch1</shortLabel>
                </names>
                <organism ncbiTaxId="0">
                    <names/>
                </organism>
            </interactor>
            <interactor id="281">
                <names>
                    <shortLabel>itgax</shortLabel>
                </names>
                <organism ncbiTaxId="0">
                    <names/>
                </organism>
            </interactor>
            <interactor id="282">
                <names>
                    <shortLabel>hnf4a</shortLabel>
                </names>
                <organism ncbiTaxId="0">
                    <names/>
                </organism>
            </interactor>
            <interactor id="283">
                <names>
                    <shortLabel>dvl1</shortLabel>
                </names>
                <organism ncbiTaxId="0">
                    <names/>
                </organism>
            </interactor>
            <interactor id="284">
                <names>
                    <shortLabel>htr1a</shortLabel>
                </names>
                <organism ncbiTaxId="0">
                    <names/>
                </organism>
            </interactor>
            <interactor id="285">
                <names>
                    <shortLabel>dvl2</shortLabel>
                </names>
                <organism ncbiTaxId="0">
                    <names/>
                </organism>
            </interactor>
            <interactor id="286">
                <names>
                    <shortLabel>dvl3</shortLabel>
                </names>
                <organism ncbiTaxId="0">
                    <names/>
                </organism>
            </interactor>
            <interactor id="287">
                <names>
                    <shortLabel>farp2</shortLabel>
                </names>
                <organism ncbiTaxId="0">
                    <names/>
                </organism>
            </interactor>
            <interactor id="288">
                <names>
                    <shortLabel>flj32009</shortLabel>
                </names>
                <organism ncbiTaxId="0">
                    <names/>
                </organism>
            </interactor>
            <interactor id="289">
                <names>
                    <shortLabel>prg1</shortLabel>
                </names>
                <organism ncbiTaxId="0">
                    <names/>
                </organism>
            </interactor>
            <interactor id="290">
                <names>
                    <shortLabel>rtn4</shortLabel>
                </names>
                <organism ncbiTaxId="0">
                    <names/>
                </organism>
            </interactor>
            <interactor id="291">
                <names>
                    <shortLabel>nfya</shortLabel>
                </names>
                <organism ncbiTaxId="0">
                    <names/>
                </organism>
            </interactor>
            <interactor id="292">
                <names>
                    <shortLabel>hnrpc</shortLabel>
                </names>
                <organism ncbiTaxId="0">
                    <names/>
                </organism>
            </interactor>
            <interactor id="293">
                <names>
                    <shortLabel>cebpa</shortLabel>
                </names>
                <organism ncbiTaxId="0">
                    <names/>
                </organism>
            </interactor>
            <interactor id="294">
                <names>
                    <shortLabel>ifng</shortLabel>
                </names>
                <organism ncbiTaxId="0">
                    <names/>
                </organism>
            </interactor>
            <interactor id="295">
                <names>
                    <shortLabel>cebpb</shortLabel>
                </names>
                <organism ncbiTaxId="0">
                    <names/>
                </organism>
            </interactor>
            <interactor id="296">
                <names>
                    <shortLabel>il24</shortLabel>
                </names>
                <organism ncbiTaxId="0">
                    <names/>
                </organism>
            </interactor>
            <interactor id="297">
                <names>
                    <shortLabel>gstm1</shortLabel>
                </names>
                <organism ncbiTaxId="0">
                    <names/>
                </organism>
            </interactor>
            <interactor id="298">
                <names>
                    <shortLabel>cebpd</shortLabel>
                </names>
                <organism ncbiTaxId="0">
                    <names/>
                </organism>
            </interactor>
            <interactor id="299">
                <names>
                    <shortLabel>il22</shortLabel>
                </names>
                <organism ncbiTaxId="0">
                    <names/>
                </organism>
            </interactor>
            <interactor id="300">
                <names>
                    <shortLabel>ctgf</shortLabel>
                </names>
                <organism ncbiTaxId="0">
                    <names/>
                </organism>
            </interactor>
            <interactor id="301">
                <names>
                    <shortLabel>ppp2r4</shortLabel>
                </names>
                <organism ncbiTaxId="0">
                    <names/>
                </organism>
            </interactor>
            <interactor id="302">
                <names>
                    <shortLabel>crsp3</shortLabel>
                </names>
                <organism ncbiTaxId="0">
                    <names/>
                </organism>
            </interactor>
            <interactor id="303">
                <names>
                    <shortLabel>itga4</shortLabel>
                </names>
                <organism ncbiTaxId="0">
                    <names/>
                </organism>
            </interactor>
            <interactor id="304">
                <names>
                    <shortLabel>evl</shortLabel>
                </names>
                <organism ncbiTaxId="0">
                    <names/>
                </organism>
            </interactor>
            <interactor id="305">
                <names>
                    <shortLabel>htr2a</shortLabel>
                </names>
                <organism ncbiTaxId="0">
                    <names/>
                </organism>
            </interactor>
            <interactor id="306">
                <names>
                    <shortLabel>htr2b</shortLabel>
                </names>
                <organism ncbiTaxId="0">
                    <names/>
                </organism>
            </interactor>
            <interactor id="307">
                <names>
                    <shortLabel>htr2c</shortLabel>
                </names>
                <organism ncbiTaxId="0">
                    <names/>
                </organism>
            </interactor>
            <interactor id="308">
                <names>
                    <shortLabel>il1b</shortLabel>
                </names>
                <organism ncbiTaxId="0">
                    <names/>
                </organism>
            </interactor>
            <interactor id="309">
                <names>
                    <shortLabel>cyp1b1</shortLabel>
                </names>
                <organism ncbiTaxId="0">
                    <names/>
                </organism>
            </interactor>
            <interactor id="310">
                <names>
                    <shortLabel>olr1</shortLabel>
                </names>
                <organism ncbiTaxId="0">
                    <names/>
                </organism>
            </interactor>
            <interactor id="311">
                <names>
                    <shortLabel>il1a</shortLabel>
                </names>
                <organism ncbiTaxId="0">
                    <names/>
                </organism>
            </interactor>
            <interactor id="312">
                <names>
                    <shortLabel>cdh13</shortLabel>
                </names>
                <organism ncbiTaxId="0">
                    <names/>
                </organism>
            </interactor>
            <interactor id="313">
                <names>
                    <shortLabel>rps6kb1</shortLabel>
                </names>
                <organism ncbiTaxId="0">
                    <names/>
                </organism>
            </interactor>
            <interactor id="314">
                <names>
                    <shortLabel>fpr1</shortLabel>
                </names>
                <organism ncbiTaxId="0">
                    <names/>
                </organism>
            </interactor>
            <interactor id="315">
                <names>
                    <shortLabel>il13</shortLabel>
                </names>
                <organism ncbiTaxId="0">
                    <names/>
                </organism>
            </interactor>
            <interactor id="316">
                <names>
                    <shortLabel>il15</shortLabel>
                </names>
                <organism ncbiTaxId="0">
                    <names/>
                </organism>
            </interactor>
            <interactor id="317">
                <names>
                    <shortLabel>mapk14</shortLabel>
                </names>
                <organism ncbiTaxId="0">
                    <names/>
                </organism>
            </interactor>
            <interactor id="318">
                <names>
                    <shortLabel>il10</shortLabel>
                </names>
                <organism ncbiTaxId="0">
                    <names/>
                </organism>
            </interactor>
            <interactor id="319">
                <names>
                    <shortLabel>il11</shortLabel>
                </names>
                <organism ncbiTaxId="0">
                    <names/>
                </organism>
            </interactor>
            <interactor id="320">
                <names>
                    <shortLabel>mapk13</shortLabel>
                </names>
                <organism ncbiTaxId="0">
                    <names/>
                </organism>
            </interactor>
            <interactor id="321">
                <names>
                    <shortLabel>jak2</shortLabel>
                </names>
                <organism ncbiTaxId="0">
                    <names/>
                </organism>
            </interactor>
            <interactor id="322">
                <names>
                    <shortLabel>jak3</shortLabel>
                </names>
                <organism ncbiTaxId="0">
                    <names/>
                </organism>
            </interactor>
            <interactor id="323">
                <names>
                    <shortLabel>matp</shortLabel>
                </names>
                <organism ncbiTaxId="0">
                    <names/>
                </organism>
            </interactor>
            <interactor id="324">
                <names>
                    <shortLabel>itgb3</shortLabel>
                </names>
                <organism ncbiTaxId="0">
                    <names/>
                </organism>
            </interactor>
            <interactor id="325">
                <names>
                    <shortLabel>jak1</shortLabel>
                </names>
                <organism ncbiTaxId="0">
                    <names/>
                </organism>
            </interactor>
            <interactor id="326">
                <names>
                    <shortLabel>itgb2</shortLabel>
                </names>
                <organism ncbiTaxId="0">
                    <names/>
                </organism>
            </interactor>
            <interactor id="327">
                <names>
                    <shortLabel>itgb1</shortLabel>
                </names>
                <organism ncbiTaxId="0">
                    <names/>
                </organism>
            </interactor>
            <interactor id="328">
                <names>
                    <shortLabel>il17</shortLabel>
                </names>
                <organism ncbiTaxId="0">
                    <names/>
                </organism>
            </interactor>
            <interactor id="329">
                <names>
                    <shortLabel>aatf</shortLabel>
                </names>
                <organism ncbiTaxId="0">
                    <names/>
                </organism>
            </interactor>
            <interactor id="330">
                <names>
                    <shortLabel>il18</shortLabel>
                </names>
                <organism ncbiTaxId="0">
                    <names/>
                </organism>
            </interactor>
            <interactor id="331">
                <names>
                    <shortLabel>htr3a</shortLabel>
                </names>
                <organism ncbiTaxId="0">
                    <names/>
                </organism>
            </interactor>
            <interactor id="332">
                <names>
                    <shortLabel>irak4</shortLabel>
                </names>
                <organism ncbiTaxId="0">
                    <names/>
                </organism>
            </interactor>
            <interactor id="333">
                <names>
                    <shortLabel>dnci2</shortLabel>
                </names>
                <organism ncbiTaxId="0">
                    <names/>
                </organism>
            </interactor>
            <interactor id="334">
                <names>
                    <shortLabel>rps6ka1</shortLabel>
                </names>
                <organism ncbiTaxId="0">
                    <names/>
                </organism>
            </interactor>
            <interactor id="335">
                <names>
                    <shortLabel>mapk10</shortLabel>
                </names>
                <organism ncbiTaxId="0">
                    <names/>
                </organism>
            </interactor>
            <interactor id="336">
                <names>
                    <shortLabel>igkv2d-19</shortLabel>
                </names>
                <organism ncbiTaxId="0">
                    <names/>
                </organism>
            </interactor>
            <interactor id="337">
                <names>
                    <shortLabel>rps6ka3</shortLabel>
                </names>
                <organism ncbiTaxId="0">
                    <names/>
                </organism>
            </interactor>
            <interactor id="338">
                <names>
                    <shortLabel>irak1</shortLabel>
                </names>
                <organism ncbiTaxId="0">
                    <names/>
                </organism>
            </interactor>
            <interactor id="339">
                <names>
                    <shortLabel>epd</shortLabel>
                </names>
                <organism ncbiTaxId="0">
                    <names/>
                </organism>
            </interactor>
            <interactor id="340">
                <names>
                    <shortLabel>ipp</shortLabel>
                </names>
                <organism ncbiTaxId="0">
                    <names/>
                </organism>
            </interactor>
            <interactor id="341">
                <names>
                    <shortLabel>cx3cl1</shortLabel>
                </names>
                <organism ncbiTaxId="0">
                    <names/>
                </organism>
            </interactor>
            <interactor id="342">
                <names>
                    <shortLabel>apoc1</shortLabel>
                </names>
                <organism ncbiTaxId="0">
                    <names/>
                </organism>
            </interactor>
            <interactor id="343">
                <names>
                    <shortLabel>skb1</shortLabel>
                </names>
                <organism ncbiTaxId="0">
                    <names/>
                </organism>
            </interactor>
            <interactor id="344">
                <names>
                    <shortLabel>nf-kappab</shortLabel>
                </names>
                <organism ncbiTaxId="0">
                    <names/>
                </organism>
            </interactor>
            <interactor id="345">
                <names>
                    <shortLabel>eef1b3</shortLabel>
                </names>
                <organism ncbiTaxId="0">
                    <names/>
                </organism>
            </interactor>
            <interactor id="346">
                <names>
                    <shortLabel>map3k10</shortLabel>
                </names>
                <organism ncbiTaxId="0">
                    <names/>
                </organism>
            </interactor>
            <interactor id="347">
                <names>
                    <shortLabel>map3k11</shortLabel>
                </names>
                <organism ncbiTaxId="0">
                    <names/>
                </organism>
            </interactor>
            <interactor id="348">
                <names>
                    <shortLabel>eos</shortLabel>
                </names>
                <organism ncbiTaxId="0">
                    <names/>
                </organism>
            </interactor>
            <interactor id="349">
                <names>
                    <shortLabel>aldh2</shortLabel>
                </names>
                <organism ncbiTaxId="0">
                    <names/>
                </organism>
            </interactor>
            <interactor id="350">
                <names>
                    <shortLabel>nts</shortLabel>
                </names>
                <organism ncbiTaxId="0">
                    <names/>
                </organism>
            </interactor>
            <interactor id="351">
                <names>
                    <shortLabel>rss</shortLabel>
                </names>
                <organism ncbiTaxId="0">
                    <names/>
                </organism>
            </interactor>
            <interactor id="352">
                <names>
                    <shortLabel>apoc3</shortLabel>
                </names>
                <organism ncbiTaxId="0">
                    <names/>
                </organism>
            </interactor>
            <interactor id="353">
                <names>
                    <shortLabel>slco6a1</shortLabel>
                </names>
                <organism ncbiTaxId="0">
                    <names/>
                </organism>
            </interactor>
            <interactor id="354">
                <names>
                    <shortLabel>cdkn3</shortLabel>
                </names>
                <organism ncbiTaxId="0">
                    <names/>
                </organism>
            </interactor>
            <interactor id="355">
                <names>
                    <shortLabel>sparc</shortLabel>
                </names>
                <organism ncbiTaxId="0">
                    <names/>
                </organism>
            </interactor>
            <interactor id="356">
                <names>
                    <shortLabel>eef1a2</shortLabel>
                </names>
                <organism ncbiTaxId="0">
                    <names/>
                </organism>
            </interactor>
            <interactor id="357">
                <names>
                    <shortLabel>cart</shortLabel>
                </names>
                <organism ncbiTaxId="0">
                    <names/>
                </organism>
            </interactor>
            <interactor id="358">
                <names>
                    <shortLabel>slc2a5</shortLabel>
                </names>
                <organism ncbiTaxId="0">
                    <names/>
                </organism>
            </interactor>
            <interactor id="359">
                <names>
                    <shortLabel>foxo1a</shortLabel>
                </names>
                <organism ncbiTaxId="0">
                    <names/>
                </organism>
            </interactor>
            <interactor id="360">
                <names>
                    <shortLabel>slc2a4</shortLabel>
                </names>
                <organism ncbiTaxId="0">
                    <names/>
                </organism>
            </interactor>
            <interactor id="361">
                <names>
                    <shortLabel>slc2a2</shortLabel>
                </names>
                <organism ncbiTaxId="0">
                    <names/>
                </organism>
            </interactor>
            <interactor id="362">
                <names>
                    <shortLabel>slc2a1</shortLabel>
                </names>
                <organism ncbiTaxId="0">
                    <names/>
                </organism>
            </interactor>
            <interactor id="363">
                <names>
                    <shortLabel>pdxk</shortLabel>
                </names>
                <organism ncbiTaxId="0">
                    <names/>
                </organism>
            </interactor>
            <interactor id="364">
                <names>
                    <shortLabel>casr</shortLabel>
                </names>
                <organism ncbiTaxId="0">
                    <names/>
                </organism>
            </interactor>
            <interactor id="365">
                <names>
                    <shortLabel>gata1</shortLabel>
                </names>
                <organism ncbiTaxId="0">
                    <names/>
                </organism>
            </interactor>
            <interactor id="366">
                <names>
                    <shortLabel>nsf</shortLabel>
                </names>
                <organism ncbiTaxId="0">
                    <names/>
                </organism>
            </interactor>
            <interactor id="367">
                <names>
                    <shortLabel>slc25a20</shortLabel>
                </names>
                <organism ncbiTaxId="0">
                    <names/>
                </organism>
            </interactor>
            <interactor id="368">
                <names>
                    <shortLabel>kntc2</shortLabel>
                </names>
                <organism ncbiTaxId="0">
                    <names/>
                </organism>
            </interactor>
            <interactor id="369">
                <names>
                    <shortLabel>gata5</shortLabel>
                </names>
                <organism ncbiTaxId="0">
                    <names/>
                </organism>
            </interactor>
            <interactor id="370">
                <names>
                    <shortLabel>epo</shortLabel>
                </names>
                <organism ncbiTaxId="0">
                    <names/>
                </organism>
            </interactor>
            <interactor id="371">
                <names>
                    <shortLabel>gata6</shortLabel>
                </names>
                <organism ncbiTaxId="0">
                    <names/>
                </organism>
            </interactor>
            <interactor id="372">
                <names>
                    <shortLabel>gata3</shortLabel>
                </names>
                <organism ncbiTaxId="0">
                    <names/>
                </organism>
            </interactor>
            <interactor id="373">
                <names>
                    <shortLabel>gata4</shortLabel>
                </names>
                <organism ncbiTaxId="0">
                    <names/>
                </organism>
            </interactor>
            <interactor id="374">
                <names>
                    <shortLabel>slc1a1</shortLabel>
                </names>
                <organism ncbiTaxId="0">
                    <names/>
                </organism>
            </interactor>
            <interactor id="375">
                <names>
                    <shortLabel>erg</shortLabel>
                </names>
                <organism ncbiTaxId="0">
                    <names/>
                </organism>
            </interactor>
            <interactor id="376">
                <names>
                    <shortLabel>fcgr3a</shortLabel>
                </names>
                <organism ncbiTaxId="0">
                    <names/>
                </organism>
            </interactor>
            <interactor id="377">
                <names>
                    <shortLabel>slc1a5</shortLabel>
                </names>
                <organism ncbiTaxId="0">
                    <names/>
                </organism>
            </interactor>
            <interactor id="378">
                <names>
                    <shortLabel>mcm10</shortLabel>
                </names>
                <organism ncbiTaxId="0">
                    <names/>
                </organism>
            </interactor>
            <interactor id="379">
                <names>
                    <shortLabel>arfgap1</shortLabel>
                </names>
                <organism ncbiTaxId="0">
                    <names/>
                </organism>
            </interactor>
            <interactor id="380">
                <names>
                    <shortLabel>pign</shortLabel>
                </names>
                <organism ncbiTaxId="0">
                    <names/>
                </organism>
            </interactor>
            <interactor id="381">
                <names>
                    <shortLabel>cdk6</shortLabel>
                </names>
                <organism ncbiTaxId="0">
                    <names/>
                </organism>
            </interactor>
            <interactor id="382">
                <names>
                    <shortLabel>cav1</shortLabel>
                </names>
                <organism ncbiTaxId="0">
                    <names/>
                </organism>
            </interactor>
            <interactor id="383">
                <names>
                    <shortLabel>chka</shortLabel>
                </names>
                <organism ncbiTaxId="0">
                    <names/>
                </organism>
            </interactor>
            <interactor id="384">
                <names>
                    <shortLabel>pknox1</shortLabel>
                </names>
                <organism ncbiTaxId="0">
                    <names/>
                </organism>
            </interactor>
            <interactor id="385">
                <names>
                    <shortLabel>cdk4</shortLabel>
                </names>
                <organism ncbiTaxId="0">
                    <names/>
                </organism>
            </interactor>
            <interactor id="386">
                <names>
                    <shortLabel>cdk2</shortLabel>
                </names>
                <organism ncbiTaxId="0">
                    <names/>
                </organism>
            </interactor>
            <interactor id="387">
                <names>
                    <shortLabel>apoa5</shortLabel>
                </names>
                <organism ncbiTaxId="0">
                    <names/>
                </organism>
            </interactor>
            <interactor id="388">
                <names>
                    <shortLabel>slc25a14</shortLabel>
                </names>
                <organism ncbiTaxId="0">
                    <names/>
                </organism>
            </interactor>
            <interactor id="389">
                <names>
                    <shortLabel>apoa1</shortLabel>
                </names>
                <organism ncbiTaxId="0">
                    <names/>
                </organism>
            </interactor>
            <interactor id="390">
                <names>
                    <shortLabel>jag1</shortLabel>
                </names>
                <organism ncbiTaxId="0">
                    <names/>
                </organism>
            </interactor>
            <interactor id="391">
                <names>
                    <shortLabel>slc25a10</shortLabel>
                </names>
                <organism ncbiTaxId="0">
                    <names/>
                </organism>
            </interactor>
            <interactor id="392">
                <names>
                    <shortLabel>jag2</shortLabel>
                </names>
                <organism ncbiTaxId="0">
                    <names/>
                </organism>
            </interactor>
            <interactor id="393">
                <names>
                    <shortLabel>apba1</shortLabel>
                </names>
                <organism ncbiTaxId="0">
                    <names/>
                </organism>
            </interactor>
            <interactor id="394">
                <names>
                    <shortLabel>fcgr2a</shortLabel>
                </names>
                <organism ncbiTaxId="0">
                    <names/>
                </organism>
            </interactor>
            <interactor id="395">
                <names>
                    <shortLabel>gstp1</shortLabel>
                </names>
                <organism ncbiTaxId="0">
                    <names/>
                </organism>
            </interactor>
            <interactor id="396">
                <names>
                    <shortLabel>rbp4</shortLabel>
                </names>
                <organism ncbiTaxId="0">
                    <names/>
                </organism>
            </interactor>
            <interactor id="397">
                <names>
                    <shortLabel>csf1r</shortLabel>
                </names>
                <organism ncbiTaxId="0">
                    <names/>
                </organism>
            </interactor>
            <interactor id="398">
                <names>
                    <shortLabel>nr5a1</shortLabel>
                </names>
                <organism ncbiTaxId="0">
                    <names/>
                </organism>
            </interactor>
            <interactor id="399">
                <names>
                    <shortLabel>nr5a2</shortLabel>
                </names>
                <organism ncbiTaxId="0">
                    <names/>
                </organism>
            </interactor>
            <interactor id="400">
                <names>
                    <shortLabel>scap</shortLabel>
                </names>
                <organism ncbiTaxId="0">
                    <names/>
                </organism>
            </interactor>
            <interactor id="401">
                <names>
                    <shortLabel>prkr</shortLabel>
                </names>
                <organism ncbiTaxId="0">
                    <names/>
                </organism>
            </interactor>
            <interactor id="402">
                <names>
                    <shortLabel>pkhd1</shortLabel>
                </names>
                <organism ncbiTaxId="0">
                    <names/>
                </organism>
            </interactor>
            <interactor id="403">
                <names>
                    <shortLabel>lmx1b</shortLabel>
                </names>
                <organism ncbiTaxId="0">
                    <names/>
                </organism>
            </interactor>
            <interactor id="404">
                <names>
                    <shortLabel>apbb1</shortLabel>
                </names>
                <organism ncbiTaxId="0">
                    <names/>
                </organism>
            </interactor>
            <interactor id="405">
                <names>
                    <shortLabel>sac</shortLabel>
                </names>
                <organism ncbiTaxId="0">
                    <names/>
                </organism>
            </interactor>
            <interactor id="406">
                <names>
                    <shortLabel>prlr</shortLabel>
                </names>
                <organism ncbiTaxId="0">
                    <names/>
                </organism>
            </interactor>
            <interactor id="407">
                <names>
                    <shortLabel>bsnd</shortLabel>
                </names>
                <organism ncbiTaxId="0">
                    <names/>
                </organism>
            </interactor>
            <interactor id="408">
                <names>
                    <shortLabel>drd3</shortLabel>
                </names>
                <organism ncbiTaxId="0">
                    <names/>
                </organism>
            </interactor>
            <interactor id="409">
                <names>
                    <shortLabel>stat1</shortLabel>
                </names>
                <organism ncbiTaxId="0">
                    <names/>
                </organism>
            </interactor>
            <interactor id="410">
                <names>
                    <shortLabel>drd2</shortLabel>
                </names>
                <organism ncbiTaxId="0">
                    <names/>
                </organism>
            </interactor>
            <interactor id="411">
                <names>
                    <shortLabel>sag</shortLabel>
                </names>
                <organism ncbiTaxId="0">
                    <names/>
                </organism>
            </interactor>
            <interactor id="412">
                <names>
                    <shortLabel>stat2</shortLabel>
                </names>
                <organism ncbiTaxId="0">
                    <names/>
                </organism>
            </interactor>
            <interactor id="413">
                <names>
                    <shortLabel>sah</shortLabel>
                </names>
                <organism ncbiTaxId="0">
                    <names/>
                </organism>
            </interactor>
            <interactor id="414">
                <names>
                    <shortLabel>maoa</shortLabel>
                </names>
                <organism ncbiTaxId="0">
                    <names/>
                </organism>
            </interactor>
            <interactor id="415">
                <names>
                    <shortLabel>stat3</shortLabel>
                </names>
                <organism ncbiTaxId="0">
                    <names/>
                </organism>
            </interactor>
            <interactor id="416">
                <names>
                    <shortLabel>snrpn</shortLabel>
                </names>
                <organism ncbiTaxId="0">
                    <names/>
                </organism>
            </interactor>
            <interactor id="417">
                <names>
                    <shortLabel>drd1</shortLabel>
                </names>
                <organism ncbiTaxId="0">
                    <names/>
                </organism>
            </interactor>
            <interactor id="418">
                <names>
                    <shortLabel>camp</shortLabel>
                </names>
                <organism ncbiTaxId="0">
                    <names/>
                </organism>
            </interactor>
            <interactor id="419">
                <names>
                    <shortLabel>snrpb</shortLabel>
                </names>
                <organism ncbiTaxId="0">
                    <names/>
                </organism>
            </interactor>
            <interactor id="420">
                <names>
                    <shortLabel>ldlr</shortLabel>
                </names>
                <organism ncbiTaxId="0">
                    <names/>
                </organism>
            </interactor>
            <interactor id="421">
                <names>
                    <shortLabel>npy</shortLabel>
                </names>
                <organism ncbiTaxId="0">
                    <names/>
                </organism>
            </interactor>
            <interactor id="422">
                <names>
                    <shortLabel>fli1</shortLabel>
                </names>
                <organism ncbiTaxId="0">
                    <names/>
                </organism>
            </interactor>
            <interactor id="423">
                <names>
                    <shortLabel>foxl1</shortLabel>
                </names>
                <organism ncbiTaxId="0">
                    <names/>
                </organism>
            </interactor>
            <interactor id="424">
                <names>
                    <shortLabel>foxl2</shortLabel>
                </names>
                <organism ncbiTaxId="0">
                    <names/>
                </organism>
            </interactor>
            <interactor id="425">
                <names>
                    <shortLabel>ece2</shortLabel>
                </names>
                <organism ncbiTaxId="0">
                    <names/>
                </organism>
            </interactor>
            <interactor id="426">
                <names>
                    <shortLabel>ece1</shortLabel>
                </names>
                <organism ncbiTaxId="0">
                    <names/>
                </organism>
            </interactor>
            <interactor id="427">
                <names>
                    <shortLabel>chek2</shortLabel>
                </names>
                <organism ncbiTaxId="0">
                    <names/>
                </organism>
            </interactor>
            <interactor id="428">
                <names>
                    <shortLabel>chek1</shortLabel>
                </names>
                <organism ncbiTaxId="0">
                    <names/>
                </organism>
            </interactor>
            <interactor id="429">
                <names>
                    <shortLabel>acat1</shortLabel>
                </names>
                <organism ncbiTaxId="0">
                    <names/>
                </organism>
            </interactor>
            <interactor id="430">
                <names>
                    <shortLabel>acat2</shortLabel>
                </names>
                <organism ncbiTaxId="0">
                    <names/>
                </organism>
            </interactor>
            <interactor id="431">
                <names>
                    <shortLabel>ing1</shortLabel>
                </names>
                <organism ncbiTaxId="0">
                    <names/>
                </organism>
            </interactor>
            <interactor id="432">
                <names>
                    <shortLabel>csf3r</shortLabel>
                </names>
                <organism ncbiTaxId="0">
                    <names/>
                </organism>
            </interactor>
            <interactor id="433">
                <names>
                    <shortLabel>canp</shortLabel>
                </names>
                <organism ncbiTaxId="0">
                    <names/>
                </organism>
            </interactor>
            <interactor id="434">
                <names>
                    <shortLabel>tfap2a</shortLabel>
                </names>
                <organism ncbiTaxId="0">
                    <names/>
                </organism>
            </interactor>
            <interactor id="435">
                <names>
                    <shortLabel>chx10</shortLabel>
                </names>
                <organism ncbiTaxId="0">
                    <names/>
                </organism>
            </interactor>
            <interactor id="436">
                <names>
                    <shortLabel>stat6</shortLabel>
                </names>
                <organism ncbiTaxId="0">
                    <names/>
                </organism>
            </interactor>
            <interactor id="437">
                <names>
                    <shortLabel>sat</shortLabel>
                </names>
                <organism ncbiTaxId="0">
                    <names/>
                </organism>
            </interactor>
            <interactor id="438">
                <names>
                    <shortLabel>sas</shortLabel>
                </names>
                <organism ncbiTaxId="0">
                    <names/>
                </organism>
            </interactor>
            <interactor id="439">
                <names>
                    <shortLabel>nov</shortLabel>
                </names>
                <organism ncbiTaxId="0">
                    <names/>
                </organism>
            </interactor>
            <interactor id="440">
                <names>
                    <shortLabel>stat4</shortLabel>
                </names>
                <organism ncbiTaxId="0">
                    <names/>
                </organism>
            </interactor>
            <interactor id="441">
                <names>
                    <shortLabel>foxm1</shortLabel>
                </names>
                <organism ncbiTaxId="0">
                    <names/>
                </organism>
            </interactor>
            <interactor id="442">
                <names>
                    <shortLabel>bcl2</shortLabel>
                </names>
                <organism ncbiTaxId="0">
                    <names/>
                </organism>
            </interactor>
            <interactor id="443">
                <names>
                    <shortLabel>calca</shortLabel>
                </names>
                <organism ncbiTaxId="0">
                    <names/>
                </organism>
            </interactor>
            <interactor id="444">
                <names>
                    <shortLabel>hmgcs2</shortLabel>
                </names>
                <organism ncbiTaxId="0">
                    <names/>
                </organism>
            </interactor>
            <interactor id="445">
                <names>
                    <shortLabel>card15</shortLabel>
                </names>
                <organism ncbiTaxId="0">
                    <names/>
                </organism>
            </interactor>
            <interactor id="446">
                <names>
                    <shortLabel>prnp</shortLabel>
                </names>
                <organism ncbiTaxId="0">
                    <names/>
                </organism>
            </interactor>
            <interactor id="447">
                <names>
                    <shortLabel>pdcd6ip</shortLabel>
                </names>
                <organism ncbiTaxId="0">
                    <names/>
                </organism>
            </interactor>
            <interactor id="448">
                <names>
                    <shortLabel>pou1f1</shortLabel>
                </names>
                <organism ncbiTaxId="0">
                    <names/>
                </organism>
            </interactor>
            <interactor id="449">
                <names>
                    <shortLabel>egfr</shortLabel>
                </names>
                <organism ncbiTaxId="0">
                    <names/>
                </organism>
            </interactor>
            <interactor id="450">
                <names>
                    <shortLabel>epha3</shortLabel>
                </names>
                <organism ncbiTaxId="0">
                    <names/>
                </organism>
            </interactor>
            <interactor id="451">
                <names>
                    <shortLabel>card11</shortLabel>
                </names>
                <organism ncbiTaxId="0">
                    <names/>
                </organism>
            </interactor>
            <interactor id="452">
                <names>
                    <shortLabel>pdhx</shortLabel>
                </names>
                <organism ncbiTaxId="0">
                    <names/>
                </organism>
            </interactor>
            <interactor id="453">
                <names>
                    <shortLabel>slc22a12</shortLabel>
                </names>
                <organism ncbiTaxId="0">
                    <names/>
                </organism>
            </interactor>
            <interactor id="454">
                <names>
                    <shortLabel>pdk1</shortLabel>
                </names>
                <organism ncbiTaxId="0">
                    <names/>
                </organism>
            </interactor>
            <interactor id="455">
                <names>
                    <shortLabel>epha4</shortLabel>
                </names>
                <organism ncbiTaxId="0">
                    <names/>
                </organism>
            </interactor>
            <interactor id="456">
                <names>
                    <shortLabel>calcr</shortLabel>
                </names>
                <organism ncbiTaxId="0">
                    <names/>
                </organism>
            </interactor>
            <interactor id="457">
                <names>
                    <shortLabel>pin1</shortLabel>
                </names>
                <organism ncbiTaxId="0">
                    <names/>
                </organism>
            </interactor>
            <interactor id="458">
                <names>
                    <shortLabel>hip1r</shortLabel>
                </names>
                <organism ncbiTaxId="0">
                    <names/>
                </organism>
            </interactor>
            <interactor id="459">
                <names>
                    <shortLabel>shfm1</shortLabel>
                </names>
                <organism ncbiTaxId="0">
                    <names/>
                </organism>
            </interactor>
            <interactor id="460">
                <names>
                    <shortLabel>cdh1</shortLabel>
                </names>
                <organism ncbiTaxId="0">
                    <names/>
                </organism>
            </interactor>
            <interactor id="461">
                <names>
                    <shortLabel>nanog</shortLabel>
                </names>
                <organism ncbiTaxId="0">
                    <names/>
                </organism>
            </interactor>
            <interactor id="462">
                <names>
                    <shortLabel>ephb2</shortLabel>
                </names>
                <organism ncbiTaxId="0">
                    <names/>
                </organism>
            </interactor>
            <interactor id="463">
                <names>
                    <shortLabel>lin9</shortLabel>
                </names>
                <organism ncbiTaxId="0">
                    <names/>
                </organism>
            </interactor>
            <interactor id="464">
                <names>
                    <shortLabel>lgals4</shortLabel>
                </names>
                <organism ncbiTaxId="0">
                    <names/>
                </organism>
            </interactor>
            <interactor id="465">
                <names>
                    <shortLabel>lmna</shortLabel>
                </names>
                <organism ncbiTaxId="0">
                    <names/>
                </organism>
            </interactor>
            <interactor id="466">
                <names>
                    <shortLabel>gstt1</shortLabel>
                </names>
                <organism ncbiTaxId="0">
                    <names/>
                </organism>
            </interactor>
            <interactor id="467">
                <names>
                    <shortLabel>wfs1</shortLabel>
                </names>
                <organism ncbiTaxId="0">
                    <names/>
                </organism>
            </interactor>
            <interactor id="468">
                <names>
                    <shortLabel>wfs2</shortLabel>
                </names>
                <organism ncbiTaxId="0">
                    <names/>
                </organism>
            </interactor>
            <interactor id="469">
                <names>
                    <shortLabel>nlk</shortLabel>
                </names>
                <organism ncbiTaxId="0">
                    <names/>
                </organism>
            </interactor>
            <interactor id="470">
                <names>
                    <shortLabel>il7r</shortLabel>
                </names>
                <organism ncbiTaxId="0">
                    <names/>
                </organism>
            </interactor>
            <interactor id="471">
                <names>
                    <shortLabel>skil</shortLabel>
                </names>
                <organism ncbiTaxId="0">
                    <names/>
                </organism>
            </interactor>
            <interactor id="472">
                <names>
                    <shortLabel>kir2ds4</shortLabel>
                </names>
                <organism ncbiTaxId="0">
                    <names/>
                </organism>
            </interactor>
            <interactor id="473">
                <names>
                    <shortLabel>mckd1</shortLabel>
                </names>
                <organism ncbiTaxId="0">
                    <names/>
                </organism>
            </interactor>
            <interactor id="474">
                <names>
                    <shortLabel>egf</shortLabel>
                </names>
                <organism ncbiTaxId="0">
                    <names/>
                </organism>
            </interactor>
            <interactor id="475">
                <names>
                    <shortLabel>klrc2</shortLabel>
                </names>
                <organism ncbiTaxId="0">
                    <names/>
                </organism>
            </interactor>
            <interactor id="476">
                <names>
                    <shortLabel>slc35a2</shortLabel>
                </names>
                <organism ncbiTaxId="0">
                    <names/>
                </organism>
            </interactor>
            <interactor id="477">
                <names>
                    <shortLabel>inpp5d</shortLabel>
                </names>
                <organism ncbiTaxId="0">
                    <names/>
                </organism>
            </interactor>
            <interactor id="478">
                <names>
                    <shortLabel>ldha</shortLabel>
                </names>
                <organism ncbiTaxId="0">
                    <names/>
                </organism>
            </interactor>
            <interactor id="479">
                <names>
                    <shortLabel>hras</shortLabel>
                </names>
                <organism ncbiTaxId="0">
                    <names/>
                </organism>
            </interactor>
            <interactor id="480">
                <names>
                    <shortLabel>irs2</shortLabel>
                </names>
                <organism ncbiTaxId="0">
                    <names/>
                </organism>
            </interactor>
            <interactor id="481">
                <names>
                    <shortLabel>klrd1</shortLabel>
                </names>
                <organism ncbiTaxId="0">
                    <names/>
                </organism>
            </interactor>
            <interactor id="482">
                <names>
                    <shortLabel>foxp3</shortLabel>
                </names>
                <organism ncbiTaxId="0">
                    <names/>
                </organism>
            </interactor>
            <interactor id="483">
                <names>
                    <shortLabel>ldhb</shortLabel>
                </names>
                <organism ncbiTaxId="0">
                    <names/>
                </organism>
            </interactor>
            <interactor id="484">
                <names>
                    <shortLabel>tcf12</shortLabel>
                </names>
                <organism ncbiTaxId="0">
                    <names/>
                </organism>
            </interactor>
            <interactor id="485">
                <names>
                    <shortLabel>irs1</shortLabel>
                </names>
                <organism ncbiTaxId="0">
                    <names/>
                </organism>
            </interactor>
            <interactor id="486">
                <names>
                    <shortLabel>cyp1a2</shortLabel>
                </names>
                <organism ncbiTaxId="0">
                    <names/>
                </organism>
            </interactor>
            <interactor id="487">
                <names>
                    <shortLabel>col2a1</shortLabel>
                </names>
                <organism ncbiTaxId="0">
                    <names/>
                </organism>
            </interactor>
            <interactor id="488">
                <names>
                    <shortLabel>fhl3</shortLabel>
                </names>
                <organism ncbiTaxId="0">
                    <names/>
                </organism>
            </interactor>
            <interactor id="489">
                <names>
                    <shortLabel>wnt1</shortLabel>
                </names>
                <organism ncbiTaxId="0">
                    <names/>
                </organism>
            </interactor>
            <interactor id="490">
                <names>
                    <shortLabel>wnt4</shortLabel>
                </names>
                <organism ncbiTaxId="0">
                    <names/>
                </organism>
            </interactor>
            <interactor id="491">
                <names>
                    <shortLabel>eif4ebp1</shortLabel>
                </names>
                <organism ncbiTaxId="0">
                    <names/>
                </organism>
            </interactor>
            <interactor id="492">
                <names>
                    <shortLabel>fhl1</shortLabel>
                </names>
                <organism ncbiTaxId="0">
                    <names/>
                </organism>
            </interactor>
            <interactor id="493">
                <names>
                    <shortLabel>foxq1</shortLabel>
                </names>
                <organism ncbiTaxId="0">
                    <names/>
                </organism>
            </interactor>
            <interactor id="494">
                <names>
                    <shortLabel>cyp1a1</shortLabel>
                </names>
                <organism ncbiTaxId="0">
                    <names/>
                </organism>
            </interactor>
            <interactor id="495">
                <names>
                    <shortLabel>mc4r</shortLabel>
                </names>
                <organism ncbiTaxId="0">
                    <names/>
                </organism>
            </interactor>
            <interactor id="496">
                <names>
                    <shortLabel>snap25</shortLabel>
                </names>
                <organism ncbiTaxId="0">
                    <names/>
                </organism>
            </interactor>
            <interactor id="497">
                <names>
                    <shortLabel>pink1</shortLabel>
                </names>
                <organism ncbiTaxId="0">
                    <names/>
                </organism>
            </interactor>
            <interactor id="498">
                <names>
                    <shortLabel>wt1</shortLabel>
                </names>
                <organism ncbiTaxId="0">
                    <names/>
                </organism>
            </interactor>
            <interactor id="499">
                <names>
                    <shortLabel>flnc</shortLabel>
                </names>
                <organism ncbiTaxId="0">
                    <names/>
                </organism>
            </interactor>
            <interactor id="500">
                <names>
                    <shortLabel>flnb</shortLabel>
                </names>
                <organism ncbiTaxId="0">
                    <names/>
                </organism>
            </interactor>
            <interactor id="501">
                <names>
                    <shortLabel>flna</shortLabel>
                </names>
                <organism ncbiTaxId="0">
                    <names/>
                </organism>
            </interactor>
            <interactor id="502">
                <names>
                    <shortLabel>tead3</shortLabel>
                </names>
                <organism ncbiTaxId="0">
                    <names/>
                </organism>
            </interactor>
            <interactor id="503">
                <names>
                    <shortLabel>tead1</shortLabel>
                </names>
                <organism ncbiTaxId="0">
                    <names/>
                </organism>
            </interactor>
            <interactor id="504">
                <names>
                    <shortLabel>gstz1</shortLabel>
                </names>
                <organism ncbiTaxId="0">
                    <names/>
                </organism>
            </interactor>
            <interactor id="505">
                <names>
                    <shortLabel>rfx3</shortLabel>
                </names>
                <organism ncbiTaxId="0">
                    <names/>
                </organism>
            </interactor>
            <interactor id="506">
                <names>
                    <shortLabel>cd163</shortLabel>
                </names>
                <organism ncbiTaxId="0">
                    <names/>
                </organism>
            </interactor>
            <interactor id="507">
                <names>
                    <shortLabel>ddah1</shortLabel>
                </names>
                <organism ncbiTaxId="0">
                    <names/>
                </organism>
            </interactor>
            <interactor id="508">
                <names>
                    <shortLabel>mas1</shortLabel>
                </names>
                <organism ncbiTaxId="0">
                    <names/>
                </organism>
            </interactor>
            <interactor id="509">
                <names>
                    <shortLabel>atf2</shortLabel>
                </names>
                <organism ncbiTaxId="0">
                    <names/>
                </organism>
            </interactor>
            <interactor id="510">
                <names>
                    <shortLabel>ctcf</shortLabel>
                </names>
                <organism ncbiTaxId="0">
                    <names/>
                </organism>
            </interactor>
            <interactor id="511">
                <names>
                    <shortLabel>atf1</shortLabel>
                </names>
                <organism ncbiTaxId="0">
                    <names/>
                </organism>
            </interactor>
            <interactor id="512">
                <names>
                    <shortLabel>hsf1</shortLabel>
                </names>
                <organism ncbiTaxId="0">
                    <names/>
                </organism>
            </interactor>
            <interactor id="513">
                <names>
                    <shortLabel>hsf2</shortLabel>
                </names>
                <organism ncbiTaxId="0">
                    <names/>
                </organism>
            </interactor>
            <interactor id="514">
                <names>
                    <shortLabel>il4r</shortLabel>
                </names>
                <organism ncbiTaxId="0">
                    <names/>
                </organism>
            </interactor>
            <interactor id="515">
                <names>
                    <shortLabel>ptk2b</shortLabel>
                </names>
                <organism ncbiTaxId="0">
                    <names/>
                </organism>
            </interactor>
            <interactor id="516">
                <names>
                    <shortLabel>cdc2</shortLabel>
                </names>
                <organism ncbiTaxId="0">
                    <names/>
                </organism>
            </interactor>
            <interactor id="517">
                <names>
                    <shortLabel>ctaa1</shortLabel>
                </names>
                <organism ncbiTaxId="0">
                    <names/>
                </organism>
            </interactor>
            <interactor id="518">
                <names>
                    <shortLabel>mbnl1</shortLabel>
                </names>
                <organism ncbiTaxId="0">
                    <names/>
                </organism>
            </interactor>
            <interactor id="519">
                <names>
                    <shortLabel>kcnq1ot1</shortLabel>
                </names>
                <organism ncbiTaxId="0">
                    <names/>
                </organism>
            </interactor>
            <interactor id="520">
                <names>
                    <shortLabel>mylk</shortLabel>
                </names>
                <organism ncbiTaxId="0">
                    <names/>
                </organism>
            </interactor>
            <interactor id="521">
                <names>
                    <shortLabel>arpc1b</shortLabel>
                </names>
                <organism ncbiTaxId="0">
                    <names/>
                </organism>
            </interactor>
            <interactor id="522">
                <names>
                    <shortLabel>mc2r</shortLabel>
                </names>
                <organism ncbiTaxId="0">
                    <names/>
                </organism>
            </interactor>
            <interactor id="523">
                <names>
                    <shortLabel>rnu1a3</shortLabel>
                </names>
                <organism ncbiTaxId="0">
                    <names/>
                </organism>
            </interactor>
            <interactor id="524">
                <names>
                    <shortLabel>ate1</shortLabel>
                </names>
                <organism ncbiTaxId="0">
                    <names/>
                </organism>
            </interactor>
            <interactor id="525">
                <names>
                    <shortLabel>mapt</shortLabel>
                </names>
                <organism ncbiTaxId="0">
                    <names/>
                </organism>
            </interactor>
            <interactor id="526">
                <names>
                    <shortLabel>abcb10</shortLabel>
                </names>
                <organism ncbiTaxId="0">
                    <names/>
                </organism>
            </interactor>
            <interactor id="527">
                <names>
                    <shortLabel>ogt</shortLabel>
                </names>
                <organism ncbiTaxId="0">
                    <names/>
                </organism>
            </interactor>
            <interactor id="528">
                <names>
                    <shortLabel>trpc5</shortLabel>
                </names>
                <organism ncbiTaxId="0">
                    <names/>
                </organism>
            </interactor>
            <interactor id="529">
                <names>
                    <shortLabel>hpse</shortLabel>
                </names>
                <organism ncbiTaxId="0">
                    <names/>
                </organism>
            </interactor>
            <interactor id="530">
                <names>
                    <shortLabel>3.1.1.17</shortLabel>
                </names>
                <organism ncbiTaxId="0">
                    <names/>
                </organism>
            </interactor>
            <interactor id="531">
                <names>
                    <shortLabel>il2ra</shortLabel>
                </names>
                <organism ncbiTaxId="0">
                    <names/>
                </organism>
            </interactor>
            <interactor id="532">
                <names>
                    <shortLabel>dusp1</shortLabel>
                </names>
                <organism ncbiTaxId="0">
                    <names/>
                </organism>
            </interactor>
            <interactor id="533">
                <names>
                    <shortLabel>cxadr</shortLabel>
                </names>
                <organism ncbiTaxId="0">
                    <names/>
                </organism>
            </interactor>
            <interactor id="534">
                <names>
                    <shortLabel>dusp4</shortLabel>
                </names>
                <organism ncbiTaxId="0">
                    <names/>
                </organism>
            </interactor>
            <interactor id="535">
                <names>
                    <shortLabel>ldb1</shortLabel>
                </names>
                <organism ncbiTaxId="0">
                    <names/>
                </organism>
            </interactor>
            <interactor id="536">
                <names>
                    <shortLabel>dusp2</shortLabel>
                </names>
                <organism ncbiTaxId="0">
                    <names/>
                </organism>
            </interactor>
            <interactor id="537">
                <names>
                    <shortLabel>sod2</shortLabel>
                </names>
                <organism ncbiTaxId="0">
                    <names/>
                </organism>
            </interactor>
            <interactor id="538">
                <names>
                    <shortLabel>cdkn1b</shortLabel>
                </names>
                <organism ncbiTaxId="0">
                    <names/>
                </organism>
            </interactor>
            <interactor id="539">
                <names>
                    <shortLabel>cdkn1a</shortLabel>
                </names>
                <organism ncbiTaxId="0">
                    <names/>
                </organism>
            </interactor>
            <interactor id="540">
                <names>
                    <shortLabel>ifngr2</shortLabel>
                </names>
                <organism ncbiTaxId="0">
                    <names/>
                </organism>
            </interactor>
            <interactor id="541">
                <names>
                    <shortLabel>dusp6</shortLabel>
                </names>
                <organism ncbiTaxId="0">
                    <names/>
                </organism>
            </interactor>
            <interactor id="542">
                <names>
                    <shortLabel>gch1</shortLabel>
                </names>
                <organism ncbiTaxId="0">
                    <names/>
                </organism>
            </interactor>
            <interactor id="543">
                <names>
                    <shortLabel>cdkn1c</shortLabel>
                </names>
                <organism ncbiTaxId="0">
                    <names/>
                </organism>
            </interactor>
            <interactor id="544">
                <names>
                    <shortLabel>sod1</shortLabel>
                </names>
                <organism ncbiTaxId="0">
                    <names/>
                </organism>
            </interactor>
            <interactor id="545">
                <names>
                    <shortLabel>shh</shortLabel>
                </names>
                <organism ncbiTaxId="0">
                    <names/>
                </organism>
            </interactor>
            <interactor id="546">
                <names>
                    <shortLabel>3.1.4.3</shortLabel>
                </names>
                <organism ncbiTaxId="0">
                    <names/>
                </organism>
            </interactor>
            <interactor id="547">
                <names>
                    <shortLabel>rad50</shortLabel>
                </names>
                <organism ncbiTaxId="0">
                    <names/>
                </organism>
            </interactor>
            <interactor id="548">
                <names>
                    <shortLabel>plcg1</shortLabel>
                </names>
                <organism ncbiTaxId="0">
                    <names/>
                </organism>
            </interactor>
            <interactor id="549">
                <names>
                    <shortLabel>rad51</shortLabel>
                </names>
                <organism ncbiTaxId="0">
                    <names/>
                </organism>
            </interactor>
            <interactor id="550">
                <names>
                    <shortLabel>ccl11</shortLabel>
                </names>
                <organism ncbiTaxId="0">
                    <names/>
                </organism>
            </interactor>
            <interactor id="551">
                <names>
                    <shortLabel>tbpl2</shortLabel>
                </names>
                <organism ncbiTaxId="0">
                    <names/>
                </organism>
            </interactor>
            <interactor id="552">
                <names>
                    <shortLabel>arf1</shortLabel>
                </names>
                <organism ncbiTaxId="0">
                    <names/>
                </organism>
            </interactor>
            <interactor id="553">
                <names>
                    <shortLabel>ddx41</shortLabel>
                </names>
                <organism ncbiTaxId="0">
                    <names/>
                </organism>
            </interactor>
            <interactor id="554">
                <names>
                    <shortLabel>gip</shortLabel>
                </names>
                <organism ncbiTaxId="0">
                    <names/>
                </organism>
            </interactor>
            <interactor id="555">
                <names>
                    <shortLabel>ccl17</shortLabel>
                </names>
                <organism ncbiTaxId="0">
                    <names/>
                </organism>
            </interactor>
            <interactor id="556">
                <names>
                    <shortLabel>fzd4</shortLabel>
                </names>
                <organism ncbiTaxId="0">
                    <names/>
                </organism>
            </interactor>
            <interactor id="557">
                <names>
                    <shortLabel>dlx6</shortLabel>
                </names>
                <organism ncbiTaxId="0">
                    <names/>
                </organism>
            </interactor>
            <interactor id="558">
                <names>
                    <shortLabel>cdkn2c</shortLabel>
                </names>
                <organism ncbiTaxId="0">
                    <names/>
                </organism>
            </interactor>
            <interactor id="559">
                <names>
                    <shortLabel>dlx5</shortLabel>
                </names>
                <organism ncbiTaxId="0">
                    <names/>
                </organism>
            </interactor>
            <interactor id="560">
                <names>
                    <shortLabel>cdkn2b</shortLabel>
                </names>
                <organism ncbiTaxId="0">
                    <names/>
                </organism>
            </interactor>
            <interactor id="561">
                <names>
                    <shortLabel>cdkn2a</shortLabel>
                </names>
                <organism ncbiTaxId="0">
                    <names/>
                </organism>
            </interactor>
            <interactor id="562">
                <names>
                    <shortLabel>tnfsf6</shortLabel>
                </names>
                <organism ncbiTaxId="0">
                    <names/>
                </organism>
            </interactor>
            <interactor id="563">
                <names>
                    <shortLabel>dlx3</shortLabel>
                </names>
                <organism ncbiTaxId="0">
                    <names/>
                </organism>
            </interactor>
            <interactor id="564">
                <names>
                    <shortLabel>sgk</shortLabel>
                </names>
                <organism ncbiTaxId="0">
                    <names/>
                </organism>
            </interactor>
            <interactor id="565">
                <names>
                    <shortLabel>tnfsf5</shortLabel>
                </names>
                <organism ncbiTaxId="0">
                    <names/>
                </organism>
            </interactor>
            <interactor id="566">
                <names>
                    <shortLabel>c21orf63</shortLabel>
                </names>
                <organism ncbiTaxId="0">
                    <names/>
                </organism>
            </interactor>
            <interactor id="567">
                <names>
                    <shortLabel>c21orf61</shortLabel>
                </names>
                <organism ncbiTaxId="0">
                    <names/>
                </organism>
            </interactor>
            <interactor id="568">
                <names>
                    <shortLabel>rad21</shortLabel>
                </names>
                <organism ncbiTaxId="0">
                    <names/>
                </organism>
            </interactor>
            <interactor id="569">
                <names>
                    <shortLabel>trpa1</shortLabel>
                </names>
                <organism ncbiTaxId="0">
                    <names/>
                </organism>
            </interactor>
            <interactor id="570">
                <names>
                    <shortLabel>gng11</shortLabel>
                </names>
                <organism ncbiTaxId="0">
                    <names/>
                </organism>
            </interactor>
            <interactor id="571">
                <names>
                    <shortLabel>ccl21</shortLabel>
                </names>
                <organism ncbiTaxId="0">
                    <names/>
                </organism>
            </interactor>
            <interactor id="572">
                <names>
                    <shortLabel>ccl20</shortLabel>
                </names>
                <organism ncbiTaxId="0">
                    <names/>
                </organism>
            </interactor>
            <interactor id="573">
                <names>
                    <shortLabel>ccl25</shortLabel>
                </names>
                <organism ncbiTaxId="0">
                    <names/>
                </organism>
            </interactor>
            <interactor id="574">
                <names>
                    <shortLabel>ghr</shortLabel>
                </names>
                <organism ncbiTaxId="0">
                    <names/>
                </organism>
            </interactor>
            <interactor id="575">
                <names>
                    <shortLabel>enpep</shortLabel>
                </names>
                <organism ncbiTaxId="0">
                    <names/>
                </organism>
            </interactor>
            <interactor id="576">
                <names>
                    <shortLabel>leprot</shortLabel>
                </names>
                <organism ncbiTaxId="0">
                    <names/>
                </organism>
            </interactor>
            <interactor id="577">
                <names>
                    <shortLabel>ccl24</shortLabel>
                </names>
                <organism ncbiTaxId="0">
                    <names/>
                </organism>
            </interactor>
            <interactor id="578">
                <names>
                    <shortLabel>rnu1g2</shortLabel>
                </names>
                <organism ncbiTaxId="0">
                    <names/>
                </organism>
            </interactor>
            <interactor id="579">
                <names>
                    <shortLabel>ccl22</shortLabel>
                </names>
                <organism ncbiTaxId="0">
                    <names/>
                </organism>
            </interactor>
            <interactor id="580">
                <names>
                    <shortLabel>ccl28</shortLabel>
                </names>
                <organism ncbiTaxId="0">
                    <names/>
                </organism>
            </interactor>
            <interactor id="581">
                <names>
                    <shortLabel>ccl27</shortLabel>
                </names>
                <organism ncbiTaxId="0">
                    <names/>
                </organism>
            </interactor>
            <interactor id="582">
                <names>
                    <shortLabel>titf1</shortLabel>
                </names>
                <organism ncbiTaxId="0">
                    <names/>
                </organism>
            </interactor>
            <interactor id="583">
                <names>
                    <shortLabel>prss21</shortLabel>
                </names>
                <organism ncbiTaxId="0">
                    <names/>
                </organism>
            </interactor>
            <interactor id="584">
                <names>
                    <shortLabel>atp1a1</shortLabel>
                </names>
                <organism ncbiTaxId="0">
                    <names/>
                </organism>
            </interactor>
            <interactor id="585">
                <names>
                    <shortLabel>cox4i1</shortLabel>
                </names>
                <organism ncbiTaxId="0">
                    <names/>
                </organism>
            </interactor>
            <interactor id="586">
                <names>
                    <shortLabel>ugt1a7</shortLabel>
                </names>
                <organism ncbiTaxId="0">
                    <names/>
                </organism>
            </interactor>
            <interactor id="587">
                <names>
                    <shortLabel>ugt1a6</shortLabel>
                </names>
                <organism ncbiTaxId="0">
                    <names/>
                </organism>
            </interactor>
            <interactor id="588">
                <names>
                    <shortLabel>ugt1a8</shortLabel>
                </names>
                <organism ncbiTaxId="0">
                    <names/>
                </organism>
            </interactor>
            <interactor id="589">
                <names>
                    <shortLabel>ugt1a3</shortLabel>
                </names>
                <organism ncbiTaxId="0">
                    <names/>
                </organism>
            </interactor>
            <interactor id="590">
                <names>
                    <shortLabel>vegf</shortLabel>
                </names>
                <organism ncbiTaxId="0">
                    <names/>
                </organism>
            </interactor>
            <interactor id="591">
                <names>
                    <shortLabel>pcaf</shortLabel>
                </names>
                <organism ncbiTaxId="0">
                    <names/>
                </organism>
            </interactor>
            <interactor id="592">
                <names>
                    <shortLabel>ndfip2</shortLabel>
                </names>
                <organism ncbiTaxId="0">
                    <names/>
                </organism>
            </interactor>
            <interactor id="593">
                <names>
                    <shortLabel>c8orf4</shortLabel>
                </names>
                <organism ncbiTaxId="0">
                    <names/>
                </organism>
            </interactor>
            <interactor id="594">
                <names>
                    <shortLabel>ugt1a@</shortLabel>
                </names>
                <organism ncbiTaxId="0">
                    <names/>
                </organism>
            </interactor>
            <interactor id="595">
                <names>
                    <shortLabel>dyrk1a</shortLabel>
                </names>
                <organism ncbiTaxId="0">
                    <names/>
                </organism>
            </interactor>
            <interactor id="596">
                <names>
                    <shortLabel>tlr6</shortLabel>
                </names>
                <organism ncbiTaxId="0">
                    <names/>
                </organism>
            </interactor>
            <interactor id="597">
                <names>
                    <shortLabel>thbs1</shortLabel>
                </names>
                <organism ncbiTaxId="0">
                    <names/>
                </organism>
            </interactor>
            <interactor id="598">
                <names>
                    <shortLabel>prss15</shortLabel>
                </names>
                <organism ncbiTaxId="0">
                    <names/>
                </organism>
            </interactor>
            <interactor id="599">
                <names>
                    <shortLabel>tlr3</shortLabel>
                </names>
                <organism ncbiTaxId="0">
                    <names/>
                </organism>
            </interactor>
            <interactor id="600">
                <names>
                    <shortLabel>tlr2</shortLabel>
                </names>
                <organism ncbiTaxId="0">
                    <names/>
                </organism>
            </interactor>
            <interactor id="601">
                <names>
                    <shortLabel>tlr4</shortLabel>
                </names>
                <organism ncbiTaxId="0">
                    <names/>
                </organism>
            </interactor>
            <interactor id="602">
                <names>
                    <shortLabel>hps1</shortLabel>
                </names>
                <organism ncbiTaxId="0">
                    <names/>
                </organism>
            </interactor>
            <interactor id="603">
                <names>
                    <shortLabel>gcgr</shortLabel>
                </names>
                <organism ncbiTaxId="0">
                    <names/>
                </organism>
            </interactor>
            <interactor id="604">
                <names>
                    <shortLabel>edn3</shortLabel>
                </names>
                <organism ncbiTaxId="0">
                    <names/>
                </organism>
            </interactor>
            <interactor id="605">
                <names>
                    <shortLabel>gh1</shortLabel>
                </names>
                <organism ncbiTaxId="0">
                    <names/>
                </organism>
            </interactor>
            <interactor id="606">
                <names>
                    <shortLabel>tspy1</shortLabel>
                </names>
                <organism ncbiTaxId="0">
                    <names/>
                </organism>
            </interactor>
            <interactor id="607">
                <names>
                    <shortLabel>cox1</shortLabel>
                </names>
                <organism ncbiTaxId="0">
                    <names/>
                </organism>
            </interactor>
            <interactor id="608">
                <names>
                    <shortLabel>lmcd1</shortLabel>
                </names>
                <organism ncbiTaxId="0">
                    <names/>
                </organism>
            </interactor>
            <interactor id="609">
                <names>
                    <shortLabel>cox2</shortLabel>
                </names>
                <organism ncbiTaxId="0">
                    <names/>
                </organism>
            </interactor>
            <interactor id="610">
                <names>
                    <shortLabel>edn1</shortLabel>
                </names>
                <organism ncbiTaxId="0">
                    <names/>
                </organism>
            </interactor>
            <interactor id="611">
                <names>
                    <shortLabel>edn2</shortLabel>
                </names>
                <organism ncbiTaxId="0">
                    <names/>
                </organism>
            </interactor>
            <interactor id="612">
                <names>
                    <shortLabel>hist2h2be</shortLabel>
                </names>
                <organism ncbiTaxId="0">
                    <names/>
                </organism>
            </interactor>
            <interactor id="613">
                <names>
                    <shortLabel>axpc1</shortLabel>
                </names>
                <organism ncbiTaxId="0">
                    <names/>
                </organism>
            </interactor>
            <interactor id="614">
                <names>
                    <shortLabel>stk11</shortLabel>
                </names>
                <organism ncbiTaxId="0">
                    <names/>
                </organism>
            </interactor>
            <interactor id="615">
                <names>
                    <shortLabel>2.7.7.48</shortLabel>
                </names>
                <organism ncbiTaxId="0">
                    <names/>
                </organism>
            </interactor>
            <interactor id="616">
                <names>
                    <shortLabel>rbpsuh</shortLabel>
                </names>
                <organism ncbiTaxId="0">
                    <names/>
                </organism>
            </interactor>
            <interactor id="617">
                <names>
                    <shortLabel>fez1</shortLabel>
                </names>
                <organism ncbiTaxId="0">
                    <names/>
                </organism>
            </interactor>
            <interactor id="618">
                <names>
                    <shortLabel>thra</shortLabel>
                </names>
                <organism ncbiTaxId="0">
                    <names/>
                </organism>
            </interactor>
            <interactor id="619">
                <names>
                    <shortLabel>adrb1</shortLabel>
                </names>
                <organism ncbiTaxId="0">
                    <names/>
                </organism>
            </interactor>
            <interactor id="620">
                <names>
                    <shortLabel>adrb2</shortLabel>
                </names>
                <organism ncbiTaxId="0">
                    <names/>
                </organism>
            </interactor>
            <interactor id="621">
                <names>
                    <shortLabel>ugt1a1</shortLabel>
                </names>
                <organism ncbiTaxId="0">
                    <names/>
                </organism>
            </interactor>
            <interactor id="622">
                <names>
                    <shortLabel>thrb</shortLabel>
                </names>
                <organism ncbiTaxId="0">
                    <names/>
                </organism>
            </interactor>
            <interactor id="623">
                <names>
                    <shortLabel>polh</shortLabel>
                </names>
                <organism ncbiTaxId="0">
                    <names/>
                </organism>
            </interactor>
            <interactor id="624">
                <names>
                    <shortLabel>ager</shortLabel>
                </names>
                <organism ncbiTaxId="0">
                    <names/>
                </organism>
            </interactor>
            <interactor id="625">
                <names>
                    <shortLabel>sf1</shortLabel>
                </names>
                <organism ncbiTaxId="0">
                    <names/>
                </organism>
            </interactor>
            <interactor id="626">
                <names>
                    <shortLabel>cd209</shortLabel>
                </names>
                <organism ncbiTaxId="0">
                    <names/>
                </organism>
            </interactor>
            <interactor id="627">
                <names>
                    <shortLabel>cd207</shortLabel>
                </names>
                <organism ncbiTaxId="0">
                    <names/>
                </organism>
            </interactor>
            <interactor id="628">
                <names>
                    <shortLabel>fxyd2</shortLabel>
                </names>
                <organism ncbiTaxId="0">
                    <names/>
                </organism>
            </interactor>
            <interactor id="629">
                <names>
                    <shortLabel>dmrt1</shortLabel>
                </names>
                <organism ncbiTaxId="0">
                    <names/>
                </organism>
            </interactor>
            <interactor id="630">
                <names>
                    <shortLabel>arhi</shortLabel>
                </names>
                <organism ncbiTaxId="0">
                    <names/>
                </organism>
            </interactor>
            <interactor id="631">
                <names>
                    <shortLabel>hprt1</shortLabel>
                </names>
                <organism ncbiTaxId="0">
                    <names/>
                </organism>
            </interactor>
            <interactor id="632">
                <names>
                    <shortLabel>bank1</shortLabel>
                </names>
                <organism ncbiTaxId="0">
                    <names/>
                </organism>
            </interactor>
            <interactor id="633">
                <names>
                    <shortLabel>gsta1</shortLabel>
                </names>
                <organism ncbiTaxId="0">
                    <names/>
                </organism>
            </interactor>
            <interactor id="634">
                <names>
                    <shortLabel>tbk1</shortLabel>
                </names>
                <organism ncbiTaxId="0">
                    <names/>
                </organism>
            </interactor>
            <interactor id="635">
                <names>
                    <shortLabel>scd</shortLabel>
                </names>
                <organism ncbiTaxId="0">
                    <names/>
                </organism>
            </interactor>
            <interactor id="636">
                <names>
                    <shortLabel>gem</shortLabel>
                </names>
                <organism ncbiTaxId="0">
                    <names/>
                </organism>
            </interactor>
            <interactor id="637">
                <names>
                    <shortLabel>tnnt2</shortLabel>
                </names>
                <organism ncbiTaxId="0">
                    <names/>
                </organism>
            </interactor>
            <interactor id="638">
                <names>
                    <shortLabel>1.2.1.13</shortLabel>
                </names>
                <organism ncbiTaxId="0">
                    <names/>
                </organism>
            </interactor>
            <interactor id="639">
                <names>
                    <shortLabel>arg1</shortLabel>
                </names>
                <organism ncbiTaxId="0">
                    <names/>
                </organism>
            </interactor>
            <interactor id="640">
                <names>
                    <shortLabel>psmb10</shortLabel>
                </names>
                <organism ncbiTaxId="0">
                    <names/>
                </organism>
            </interactor>
            <interactor id="641">
                <names>
                    <shortLabel>klrk1</shortLabel>
                </names>
                <organism ncbiTaxId="0">
                    <names/>
                </organism>
            </interactor>
            <interactor id="642">
                <names>
                    <shortLabel>ryr1</shortLabel>
                </names>
                <organism ncbiTaxId="0">
                    <names/>
                </organism>
            </interactor>
            <interactor id="643">
                <names>
                    <shortLabel>areg</shortLabel>
                </names>
                <organism ncbiTaxId="0">
                    <names/>
                </organism>
            </interactor>
            <interactor id="644">
                <names>
                    <shortLabel>anxa2</shortLabel>
                </names>
                <organism ncbiTaxId="0">
                    <names/>
                </organism>
            </interactor>
            <interactor id="645">
                <names>
                    <shortLabel>vrk2</shortLabel>
                </names>
                <organism ncbiTaxId="0">
                    <names/>
                </organism>
            </interactor>
            <interactor id="646">
                <names>
                    <shortLabel>kiaa1199</shortLabel>
                </names>
                <organism ncbiTaxId="0">
                    <names/>
                </organism>
            </interactor>
            <interactor id="647">
                <names>
                    <shortLabel>ctnnbl1</shortLabel>
                </names>
                <organism ncbiTaxId="0">
                    <names/>
                </organism>
            </interactor>
            <interactor id="648">
                <names>
                    <shortLabel>c20orf114</shortLabel>
                </names>
                <organism ncbiTaxId="0">
                    <names/>
                </organism>
            </interactor>
            <interactor id="649">
                <names>
                    <shortLabel>nt5c</shortLabel>
                </names>
                <organism ncbiTaxId="0">
                    <names/>
                </organism>
            </interactor>
            <interactor id="650">
                <names>
                    <shortLabel>sfn</shortLabel>
                </names>
                <organism ncbiTaxId="0">
                    <names/>
                </organism>
            </interactor>
            <interactor id="651">
                <names>
                    <shortLabel>acta1</shortLabel>
                </names>
                <organism ncbiTaxId="0">
                    <names/>
                </organism>
            </interactor>
            <interactor id="652">
                <names>
                    <shortLabel>spink1</shortLabel>
                </names>
                <organism ncbiTaxId="0">
                    <names/>
                </organism>
            </interactor>
            <interactor id="653">
                <names>
                    <shortLabel>sds</shortLabel>
                </names>
                <organism ncbiTaxId="0">
                    <names/>
                </organism>
            </interactor>
            <interactor id="654">
                <names>
                    <shortLabel>pon2</shortLabel>
                </names>
                <organism ncbiTaxId="0">
                    <names/>
                </organism>
            </interactor>
            <interactor id="655">
                <names>
                    <shortLabel>pon1</shortLabel>
                </names>
                <organism ncbiTaxId="0">
                    <names/>
                </organism>
            </interactor>
            <interactor id="656">
                <names>
                    <shortLabel>hist2h2aa</shortLabel>
                </names>
                <organism ncbiTaxId="0">
                    <names/>
                </organism>
            </interactor>
            <interactor id="657">
                <names>
                    <shortLabel>tbxas1</shortLabel>
                </names>
                <organism ncbiTaxId="0">
                    <names/>
                </organism>
            </interactor>
            <interactor id="658">
                <names>
                    <shortLabel>pols</shortLabel>
                </names>
                <organism ncbiTaxId="0">
                    <names/>
                </organism>
            </interactor>
            <interactor id="659">
                <names>
                    <shortLabel>cyp4a11</shortLabel>
                </names>
                <organism ncbiTaxId="0">
                    <names/>
                </organism>
            </interactor>
            <interactor id="660">
                <names>
                    <shortLabel>pon3</shortLabel>
                </names>
                <organism ncbiTaxId="0">
                    <names/>
                </organism>
            </interactor>
            <interactor id="661">
                <names>
                    <shortLabel>gca</shortLabel>
                </names>
                <organism ncbiTaxId="0">
                    <names/>
                </organism>
            </interactor>
            <interactor id="662">
                <names>
                    <shortLabel>hla-b</shortLabel>
                </names>
                <organism ncbiTaxId="0">
                    <names/>
                </organism>
            </interactor>
            <interactor id="663">
                <names>
                    <shortLabel>gck</shortLabel>
                </names>
                <organism ncbiTaxId="0">
                    <names/>
                </organism>
            </interactor>
            <interactor id="664">
                <names>
                    <shortLabel>gcg</shortLabel>
                </names>
                <organism ncbiTaxId="0">
                    <names/>
                </organism>
            </interactor>
            <interactor id="665">
                <names>
                    <shortLabel>kdr</shortLabel>
                </names>
                <organism ncbiTaxId="0">
                    <names/>
                </organism>
            </interactor>
            <interactor id="666">
                <names>
                    <shortLabel>kpna2</shortLabel>
                </names>
                <organism ncbiTaxId="0">
                    <names/>
                </organism>
            </interactor>
            <interactor id="667">
                <names>
                    <shortLabel>pomc</shortLabel>
                </names>
                <organism ncbiTaxId="0">
                    <names/>
                </organism>
            </interactor>
            <interactor id="668">
                <names>
                    <shortLabel>e2f3</shortLabel>
                </names>
                <organism ncbiTaxId="0">
                    <names/>
                </organism>
            </interactor>
            <interactor id="669">
                <names>
                    <shortLabel>e2f1</shortLabel>
                </names>
                <organism ncbiTaxId="0">
                    <names/>
                </organism>
            </interactor>
            <interactor id="670">
                <names>
                    <shortLabel>banf1</shortLabel>
                </names>
                <organism ncbiTaxId="0">
                    <names/>
                </organism>
            </interactor>
            <interactor id="671">
                <names>
                    <shortLabel>akt1</shortLabel>
                </names>
                <organism ncbiTaxId="0">
                    <names/>
                </organism>
            </interactor>
            <interactor id="672">
                <names>
                    <shortLabel>foxo3a</shortLabel>
                </names>
                <organism ncbiTaxId="0">
                    <names/>
                </organism>
            </interactor>
            <interactor id="673">
                <names>
                    <shortLabel>ube2i</shortLabel>
                </names>
                <organism ncbiTaxId="0">
                    <names/>
                </organism>
            </interactor>
            <interactor id="674">
                <names>
                    <shortLabel>akt2</shortLabel>
                </names>
                <organism ncbiTaxId="0">
                    <names/>
                </organism>
            </interactor>
            <interactor id="675">
                <names>
                    <shortLabel>akt3</shortLabel>
                </names>
                <organism ncbiTaxId="0">
                    <names/>
                </organism>
            </interactor>
            <interactor id="676">
                <names>
                    <shortLabel>pbx2</shortLabel>
                </names>
                <organism ncbiTaxId="0">
                    <names/>
                </organism>
            </interactor>
            <interactor id="677">
                <names>
                    <shortLabel>stub1</shortLabel>
                </names>
                <organism ncbiTaxId="0">
                    <names/>
                </organism>
            </interactor>
            <interactor id="678">
                <names>
                    <shortLabel>mdm2</shortLabel>
                </names>
                <organism ncbiTaxId="0">
                    <names/>
                </organism>
            </interactor>
            <interactor id="679">
                <names>
                    <shortLabel>spn</shortLabel>
                </names>
                <organism ncbiTaxId="0">
                    <names/>
                </organism>
            </interactor>
            <interactor id="680">
                <names>
                    <shortLabel>gba</shortLabel>
                </names>
                <organism ncbiTaxId="0">
                    <names/>
                </organism>
            </interactor>
            <interactor id="681">
                <names>
                    <shortLabel>pbx1</shortLabel>
                </names>
                <organism ncbiTaxId="0">
                    <names/>
                </organism>
            </interactor>
            <interactor id="682">
                <names>
                    <shortLabel>tbx3</shortLabel>
                </names>
                <organism ncbiTaxId="0">
                    <names/>
                </organism>
            </interactor>
            <interactor id="683">
                <names>
                    <shortLabel>tbx2</shortLabel>
                </names>
                <organism ncbiTaxId="0">
                    <names/>
                </organism>
            </interactor>
            <interactor id="684">
                <names>
                    <shortLabel>ibd5</shortLabel>
                </names>
                <organism ncbiTaxId="0">
                    <names/>
                </organism>
            </interactor>
            <interactor id="685">
                <names>
                    <shortLabel>loxl2</shortLabel>
                </names>
                <organism ncbiTaxId="0">
                    <names/>
                </organism>
            </interactor>
            <interactor id="686">
                <names>
                    <shortLabel>ibd2</shortLabel>
                </names>
                <organism ncbiTaxId="0">
                    <names/>
                </organism>
            </interactor>
            <interactor id="687">
                <names>
                    <shortLabel>neo1</shortLabel>
                </names>
                <organism ncbiTaxId="0">
                    <names/>
                </organism>
            </interactor>
            <interactor id="688">
                <names>
                    <shortLabel>slc3a1</shortLabel>
                </names>
                <organism ncbiTaxId="0">
                    <names/>
                </organism>
            </interactor>
            <interactor id="689">
                <names>
                    <shortLabel>tbx1</shortLabel>
                </names>
                <organism ncbiTaxId="0">
                    <names/>
                </organism>
            </interactor>
            <interactor id="690">
                <names>
                    <shortLabel>ube2s</shortLabel>
                </names>
                <organism ncbiTaxId="0">
                    <names/>
                </organism>
            </interactor>
            <interactor id="691">
                <names>
                    <shortLabel>il17b</shortLabel>
                </names>
                <organism ncbiTaxId="0">
                    <names/>
                </organism>
            </interactor>
            <interactor id="692">
                <names>
                    <shortLabel>tlx3</shortLabel>
                </names>
                <organism ncbiTaxId="0">
                    <names/>
                </organism>
            </interactor>
            <interactor id="693">
                <names>
                    <shortLabel>tlx2</shortLabel>
                </names>
                <organism ncbiTaxId="0">
                    <names/>
                </organism>
            </interactor>
            <interactor id="694">
                <names>
                    <shortLabel>son</shortLabel>
                </names>
                <organism ncbiTaxId="0">
                    <names/>
                </organism>
            </interactor>
            <interactor id="695">
                <names>
                    <shortLabel>il17d</shortLabel>
                </names>
                <organism ncbiTaxId="0">
                    <names/>
                </organism>
            </interactor>
            <interactor id="696">
                <names>
                    <shortLabel>slc7a1</shortLabel>
                </names>
                <organism ncbiTaxId="0">
                    <names/>
                </organism>
            </interactor>
            <interactor id="697">
                <names>
                    <shortLabel>il17c</shortLabel>
                </names>
                <organism ncbiTaxId="0">
                    <names/>
                </organism>
            </interactor>
            <interactor id="698">
                <names>
                    <shortLabel>il17f</shortLabel>
                </names>
                <organism ncbiTaxId="0">
                    <names/>
                </organism>
            </interactor>
            <interactor id="699">
                <names>
                    <shortLabel>tpi1</shortLabel>
                </names>
                <organism ncbiTaxId="0">
                    <names/>
                </organism>
            </interactor>
            <interactor id="700">
                <names>
                    <shortLabel>hdac3</shortLabel>
                </names>
                <organism ncbiTaxId="0">
                    <names/>
                </organism>
            </interactor>
            <interactor id="701">
                <names>
                    <shortLabel>mmp7</shortLabel>
                </names>
                <organism ncbiTaxId="0">
                    <names/>
                </organism>
            </interactor>
            <interactor id="702">
                <names>
                    <shortLabel>hdac2</shortLabel>
                </names>
                <organism ncbiTaxId="0">
                    <names/>
                </organism>
            </interactor>
            <interactor id="703">
                <names>
                    <shortLabel>mmp1</shortLabel>
                </names>
                <organism ncbiTaxId="0">
                    <names/>
                </organism>
            </interactor>
            <interactor id="704">
                <names>
                    <shortLabel>hdac1</shortLabel>
                </names>
                <organism ncbiTaxId="0">
                    <names/>
                </organism>
            </interactor>
            <interactor id="705">
                <names>
                    <shortLabel>mmp3</shortLabel>
                </names>
                <organism ncbiTaxId="0">
                    <names/>
                </organism>
            </interactor>
            <interactor id="706">
                <names>
                    <shortLabel>mmp2</shortLabel>
                </names>
                <organism ncbiTaxId="0">
                    <names/>
                </organism>
            </interactor>
            <interactor id="707">
                <names>
                    <shortLabel>ifna1</shortLabel>
                </names>
                <organism ncbiTaxId="0">
                    <names/>
                </organism>
            </interactor>
            <interactor id="708">
                <names>
                    <shortLabel>gal</shortLabel>
                </names>
                <organism ncbiTaxId="0">
                    <names/>
                </organism>
            </interactor>
            <interactor id="709">
                <names>
                    <shortLabel>mmp9</shortLabel>
                </names>
                <organism ncbiTaxId="0">
                    <names/>
                </organism>
            </interactor>
            <interactor id="710">
                <names>
                    <shortLabel>hdac9</shortLabel>
                </names>
                <organism ncbiTaxId="0">
                    <names/>
                </organism>
            </interactor>
            <interactor id="711">
                <names>
                    <shortLabel>hdac6</shortLabel>
                </names>
                <organism ncbiTaxId="0">
                    <names/>
                </organism>
            </interactor>
            <interactor id="712">
                <names>
                    <shortLabel>flrt2</shortLabel>
                </names>
                <organism ncbiTaxId="0">
                    <names/>
                </organism>
            </interactor>
            <interactor id="713">
                <names>
                    <shortLabel>sry</shortLabel>
                </names>
                <organism ncbiTaxId="0">
                    <names/>
                </organism>
            </interactor>
            <interactor id="714">
                <names>
                    <shortLabel>6.3.2.12</shortLabel>
                </names>
                <organism ncbiTaxId="0">
                    <names/>
                </organism>
            </interactor>
            <interactor id="715">
                <names>
                    <shortLabel>map2k7</shortLabel>
                </names>
                <organism ncbiTaxId="0">
                    <names/>
                </organism>
            </interactor>
            <interactor id="716">
                <names>
                    <shortLabel>ern1</shortLabel>
                </names>
                <organism ncbiTaxId="0">
                    <names/>
                </organism>
            </interactor>
            <interactor id="717">
                <names>
                    <shortLabel>map2k5</shortLabel>
                </names>
                <organism ncbiTaxId="0">
                    <names/>
                </organism>
            </interactor>
            <interactor id="718">
                <names>
                    <shortLabel>srs</shortLabel>
                </names>
                <organism ncbiTaxId="0">
                    <names/>
                </organism>
            </interactor>
            <interactor id="719">
                <names>
                    <shortLabel>map2k6</shortLabel>
                </names>
                <organism ncbiTaxId="0">
                    <names/>
                </organism>
            </interactor>
            <interactor id="720">
                <names>
                    <shortLabel>ifnb1</shortLabel>
                </names>
                <organism ncbiTaxId="0">
                    <names/>
                </organism>
            </interactor>
            <interactor id="721">
                <names>
                    <shortLabel>ifitm3</shortLabel>
                </names>
                <organism ncbiTaxId="0">
                    <names/>
                </organism>
            </interactor>
            <interactor id="722">
                <names>
                    <shortLabel>srf</shortLabel>
                </names>
                <organism ncbiTaxId="0">
                    <names/>
                </organism>
            </interactor>
            <interactor id="723">
                <names>
                    <shortLabel>cyp2c19</shortLabel>
                </names>
                <organism ncbiTaxId="0">
                    <names/>
                </organism>
            </interactor>
            <interactor id="724">
                <names>
                    <shortLabel>src</shortLabel>
                </names>
                <organism ncbiTaxId="0">
                    <names/>
                </organism>
            </interactor>
            <interactor id="725">
                <names>
                    <shortLabel>sufu</shortLabel>
                </names>
                <organism ncbiTaxId="0">
                    <names/>
                </organism>
            </interactor>
            <interactor id="726">
                <names>
                    <shortLabel>actn4</shortLabel>
                </names>
                <organism ncbiTaxId="0">
                    <names/>
                </organism>
            </interactor>
            <interactor id="727">
                <names>
                    <shortLabel>aqp10</shortLabel>
                </names>
                <organism ncbiTaxId="0">
                    <names/>
                </organism>
            </interactor>
            <interactor id="728">
                <names>
                    <shortLabel>clock</shortLabel>
                </names>
                <organism ncbiTaxId="0">
                    <names/>
                </organism>
            </interactor>
            <interactor id="729">
                <names>
                    <shortLabel>crebbp</shortLabel>
                </names>
                <organism ncbiTaxId="0">
                    <names/>
                </organism>
            </interactor>
            <interactor id="730">
                <names>
                    <shortLabel>fcer1g</shortLabel>
                </names>
                <organism ncbiTaxId="0">
                    <names/>
                </organism>
            </interactor>
            <interactor id="731">
                <names>
                    <shortLabel>actn2</shortLabel>
                </names>
                <organism ncbiTaxId="0">
                    <names/>
                </organism>
            </interactor>
            <interactor id="732">
                <names>
                    <shortLabel>actn3</shortLabel>
                </names>
                <organism ncbiTaxId="0">
                    <names/>
                </organism>
            </interactor>
            <interactor id="733">
                <names>
                    <shortLabel>adrb3</shortLabel>
                </names>
                <organism ncbiTaxId="0">
                    <names/>
                </organism>
            </interactor>
            <interactor id="734">
                <names>
                    <shortLabel>crhr1</shortLabel>
                </names>
                <organism ncbiTaxId="0">
                    <names/>
                </organism>
            </interactor>
            <interactor id="735">
                <names>
                    <shortLabel>ccr5</shortLabel>
                </names>
                <organism ncbiTaxId="0">
                    <names/>
                </organism>
            </interactor>
            <interactor id="736">
                <names>
                    <shortLabel>ccr4</shortLabel>
                </names>
                <organism ncbiTaxId="0">
                    <names/>
                </organism>
            </interactor>
            <interactor id="737">
                <names>
                    <shortLabel>irf3</shortLabel>
                </names>
                <organism ncbiTaxId="0">
                    <names/>
                </organism>
            </interactor>
            <interactor id="738">
                <names>
                    <shortLabel>pkd1</shortLabel>
                </names>
                <organism ncbiTaxId="0">
                    <names/>
                </organism>
            </interactor>
            <interactor id="739">
                <names>
                    <shortLabel>irf1</shortLabel>
                </names>
                <organism ncbiTaxId="0">
                    <names/>
                </organism>
            </interactor>
            <interactor id="740">
                <names>
                    <shortLabel>ccr7</shortLabel>
                </names>
                <organism ncbiTaxId="0">
                    <names/>
                </organism>
            </interactor>
            <interactor id="741">
                <names>
                    <shortLabel>il12a</shortLabel>
                </names>
                <organism ncbiTaxId="0">
                    <names/>
                </organism>
            </interactor>
            <interactor id="742">
                <names>
                    <shortLabel>ccr6</shortLabel>
                </names>
                <organism ncbiTaxId="0">
                    <names/>
                </organism>
            </interactor>
            <interactor id="743">
                <names>
                    <shortLabel>il27ra</shortLabel>
                </names>
                <organism ncbiTaxId="0">
                    <names/>
                </organism>
            </interactor>
            <interactor id="744">
                <names>
                    <shortLabel>emx2</shortLabel>
                </names>
                <organism ncbiTaxId="0">
                    <names/>
                </organism>
            </interactor>
            <interactor id="745">
                <names>
                    <shortLabel>pkd2</shortLabel>
                </names>
                <organism ncbiTaxId="0">
                    <names/>
                </organism>
            </interactor>
            <interactor id="746">
                <names>
                    <shortLabel>irf7</shortLabel>
                </names>
                <organism ncbiTaxId="0">
                    <names/>
                </organism>
            </interactor>
            <interactor id="747">
                <names>
                    <shortLabel>irf8</shortLabel>
                </names>
                <organism ncbiTaxId="0">
                    <names/>
                </organism>
            </interactor>
            <interactor id="748">
                <names>
                    <shortLabel>irf6</shortLabel>
                </names>
                <organism ncbiTaxId="0">
                    <names/>
                </organism>
            </interactor>
            <interactor id="749">
                <names>
                    <shortLabel>cpb2</shortLabel>
                </names>
                <organism ncbiTaxId="0">
                    <names/>
                </organism>
            </interactor>
            <interactor id="750">
                <names>
                    <shortLabel>mica</shortLabel>
                </names>
                <organism ncbiTaxId="0">
                    <names/>
                </organism>
            </interactor>
            <interactor id="751">
                <names>
                    <shortLabel>pkca</shortLabel>
                </names>
                <organism ncbiTaxId="0">
                    <names/>
                </organism>
            </interactor>
            <interactor id="752">
                <names>
                    <shortLabel>chad</shortLabel>
                </names>
                <organism ncbiTaxId="0">
                    <names/>
                </organism>
            </interactor>
            <interactor id="753">
                <names>
                    <shortLabel>slb</shortLabel>
                </names>
                <organism ncbiTaxId="0">
                    <names/>
                </organism>
            </interactor>
            <interactor id="754">
                <names>
                    <shortLabel>ski</shortLabel>
                </names>
                <organism ncbiTaxId="0">
                    <names/>
                </organism>
            </interactor>
            <interactor id="755">
                <names>
                    <shortLabel>birc4</shortLabel>
                </names>
                <organism ncbiTaxId="0">
                    <names/>
                </organism>
            </interactor>
            <interactor id="756">
                <names>
                    <shortLabel>tpm1</shortLabel>
                </names>
                <organism ncbiTaxId="0">
                    <names/>
                </organism>
            </interactor>
            <interactor id="757">
                <names>
                    <shortLabel>il17rb</shortLabel>
                </names>
                <organism ncbiTaxId="0">
                    <names/>
                </organism>
            </interactor>
            <interactor id="758">
                <names>
                    <shortLabel>birc7</shortLabel>
                </names>
                <organism ncbiTaxId="0">
                    <names/>
                </organism>
            </interactor>
            <interactor id="759">
                <names>
                    <shortLabel>birc2</shortLabel>
                </names>
                <organism ncbiTaxId="0">
                    <names/>
                </organism>
            </interactor>
            <interactor id="760">
                <names>
                    <shortLabel>birc3</shortLabel>
                </names>
                <organism ncbiTaxId="0">
                    <names/>
                </organism>
            </interactor>
            <interactor id="761">
                <names>
                    <shortLabel>hrpt2</shortLabel>
                </names>
                <organism ncbiTaxId="0">
                    <names/>
                </organism>
            </interactor>
            <interactor id="762">
                <names>
                    <shortLabel>abl2</shortLabel>
                </names>
                <organism ncbiTaxId="0">
                    <names/>
                </organism>
            </interactor>
            <interactor id="763">
                <names>
                    <shortLabel>cpa1</shortLabel>
                </names>
                <organism ncbiTaxId="0">
                    <names/>
                </organism>
            </interactor>
            <interactor id="764">
                <names>
                    <shortLabel>abl1</shortLabel>
                </names>
                <organism ncbiTaxId="0">
                    <names/>
                </organism>
            </interactor>
            <interactor id="765">
                <names>
                    <shortLabel>rad18</shortLabel>
                </names>
                <organism ncbiTaxId="0">
                    <names/>
                </organism>
            </interactor>
            <interactor id="766">
                <names>
                    <shortLabel>klk3</shortLabel>
                </names>
                <organism ncbiTaxId="0">
                    <names/>
                </organism>
            </interactor>
            <interactor id="767">
                <names>
                    <shortLabel>cited1</shortLabel>
                </names>
                <organism ncbiTaxId="0">
                    <names/>
                </organism>
            </interactor>
            <interactor id="768">
                <names>
                    <shortLabel>klk2</shortLabel>
                </names>
                <organism ncbiTaxId="0">
                    <names/>
                </organism>
            </interactor>
            <interactor id="769">
                <names>
                    <shortLabel>retnlb</shortLabel>
                </names>
                <organism ncbiTaxId="0">
                    <names/>
                </organism>
            </interactor>
            <interactor id="770">
                <names>
                    <shortLabel>dtnbp1</shortLabel>
                </names>
                <organism ncbiTaxId="0">
                    <names/>
                </organism>
            </interactor>
            <interactor id="771">
                <names>
                    <shortLabel>hspa12b</shortLabel>
                </names>
                <organism ncbiTaxId="0">
                    <names/>
                </organism>
            </interactor>
            <interactor id="772">
                <names>
                    <shortLabel>malat1</shortLabel>
                </names>
                <organism ncbiTaxId="0">
                    <names/>
                </organism>
            </interactor>
            <interactor id="773">
                <names>
                    <shortLabel>ereg</shortLabel>
                </names>
                <organism ncbiTaxId="0">
                    <names/>
                </organism>
            </interactor>
            <interactor id="774">
                <names>
                    <shortLabel>gdf15</shortLabel>
                </names>
                <organism ncbiTaxId="0">
                    <names/>
                </organism>
            </interactor>
            <interactor id="775">
                <names>
                    <shortLabel>tagln</shortLabel>
                </names>
                <organism ncbiTaxId="0">
                    <names/>
                </organism>
            </interactor>
            <interactor id="776">
                <names>
                    <shortLabel>fgfr3</shortLabel>
                </names>
                <organism ncbiTaxId="0">
                    <names/>
                </organism>
            </interactor>
            <interactor id="777">
                <names>
                    <shortLabel>sp3</shortLabel>
                </names>
                <organism ncbiTaxId="0">
                    <names/>
                </organism>
            </interactor>
            <interactor id="778">
                <names>
                    <shortLabel>sp1</shortLabel>
                </names>
                <organism ncbiTaxId="0">
                    <names/>
                </organism>
            </interactor>
            <interactor id="779">
                <names>
                    <shortLabel>actin</shortLabel>
                </names>
                <organism ncbiTaxId="0">
                    <names/>
                </organism>
            </interactor>
            <interactor id="780">
                <names>
                    <shortLabel>sp7</shortLabel>
                </names>
                <organism ncbiTaxId="0">
                    <names/>
                </organism>
            </interactor>
            <interactor id="781">
                <names>
                    <shortLabel>mds1</shortLabel>
                </names>
                <organism ncbiTaxId="0">
                    <names/>
                </organism>
            </interactor>
            <interactor id="782">
                <names>
                    <shortLabel>was</shortLabel>
                </names>
                <organism ncbiTaxId="0">
                    <names/>
                </organism>
            </interactor>
            <interactor id="783">
                <names>
                    <shortLabel>gcm2</shortLabel>
                </names>
                <organism ncbiTaxId="0">
                    <names/>
                </organism>
            </interactor>
            <interactor id="784">
                <names>
                    <shortLabel>ucp2</shortLabel>
                </names>
                <organism ncbiTaxId="0">
                    <names/>
                </organism>
            </interactor>
            <interactor id="785">
                <names>
                    <shortLabel>ucp3</shortLabel>
                </names>
                <organism ncbiTaxId="0">
                    <names/>
                </organism>
            </interactor>
            <interactor id="786">
                <names>
                    <shortLabel>c20orf67</shortLabel>
                </names>
                <organism ncbiTaxId="0">
                    <names/>
                </organism>
            </interactor>
            <interactor id="787">
                <names>
                    <shortLabel>il6st</shortLabel>
                </names>
                <organism ncbiTaxId="0">
                    <names/>
                </organism>
            </interactor>
            <interactor id="788">
                <names>
                    <shortLabel>sms</shortLabel>
                </names>
                <organism ncbiTaxId="0">
                    <names/>
                </organism>
            </interactor>
            <interactor id="789">
                <names>
                    <shortLabel>dnah9</shortLabel>
                </names>
                <organism ncbiTaxId="0">
                    <names/>
                </organism>
            </interactor>
            <interactor id="790">
                <names>
                    <shortLabel>gclc</shortLabel>
                </names>
                <organism ncbiTaxId="0">
                    <names/>
                </organism>
            </interactor>
            <interactor id="791">
                <names>
                    <shortLabel>snx9</shortLabel>
                </names>
                <organism ncbiTaxId="0">
                    <names/>
                </organism>
            </interactor>
            <interactor id="792">
                <names>
                    <shortLabel>syt1</shortLabel>
                </names>
                <organism ncbiTaxId="0">
                    <names/>
                </organism>
            </interactor>
            <interactor id="793">
                <names>
                    <shortLabel>psip1</shortLabel>
                </names>
                <organism ncbiTaxId="0">
                    <names/>
                </organism>
            </interactor>
            <interactor id="794">
                <names>
                    <shortLabel>hln2</shortLabel>
                </names>
                <organism ncbiTaxId="0">
                    <names/>
                </organism>
            </interactor>
            <interactor id="795">
                <names>
                    <shortLabel>ucp1</shortLabel>
                </names>
                <organism ncbiTaxId="0">
                    <names/>
                </organism>
            </interactor>
            <interactor id="796">
                <names>
                    <shortLabel>asxl2</shortLabel>
                </names>
                <organism ncbiTaxId="0">
                    <names/>
                </organism>
            </interactor>
            <interactor id="797">
                <names>
                    <shortLabel>asxl1</shortLabel>
                </names>
                <organism ncbiTaxId="0">
                    <names/>
                </organism>
            </interactor>
            <interactor id="798">
                <names>
                    <shortLabel>c20orf70</shortLabel>
                </names>
                <organism ncbiTaxId="0">
                    <names/>
                </organism>
            </interactor>
            <interactor id="799">
                <names>
                    <shortLabel>wwox</shortLabel>
                </names>
                <organism ncbiTaxId="0">
                    <names/>
                </organism>
            </interactor>
            <interactor id="800">
                <names>
                    <shortLabel>ptpn11</shortLabel>
                </names>
                <organism ncbiTaxId="0">
                    <names/>
                </organism>
            </interactor>
            <interactor id="801">
                <names>
                    <shortLabel>uchl1</shortLabel>
                </names>
                <organism ncbiTaxId="0">
                    <names/>
                </organism>
            </interactor>
            <interactor id="802">
                <names>
                    <shortLabel>sirt1</shortLabel>
                </names>
                <organism ncbiTaxId="0">
                    <names/>
                </organism>
            </interactor>
            <interactor id="803">
                <names>
                    <shortLabel>sirt3</shortLabel>
                </names>
                <organism ncbiTaxId="0">
                    <names/>
                </organism>
            </interactor>
            <interactor id="804">
                <names>
                    <shortLabel>rage</shortLabel>
                </names>
                <organism ncbiTaxId="0">
                    <names/>
                </organism>
            </interactor>
            <interactor id="805">
                <names>
                    <shortLabel>cln3</shortLabel>
                </names>
                <organism ncbiTaxId="0">
                    <names/>
                </organism>
            </interactor>
            <interactor id="806">
                <names>
                    <shortLabel>pfkfb2</shortLabel>
                </names>
                <organism ncbiTaxId="0">
                    <names/>
                </organism>
            </interactor>
            <interactor id="807">
                <names>
                    <shortLabel>wnt11</shortLabel>
                </names>
                <organism ncbiTaxId="0">
                    <names/>
                </organism>
            </interactor>
            <interactor id="808">
                <names>
                    <shortLabel>twist1</shortLabel>
                </names>
                <organism ncbiTaxId="0">
                    <names/>
                </organism>
            </interactor>
            <interactor id="809">
                <names>
                    <shortLabel>twsg1</shortLabel>
                </names>
                <organism ncbiTaxId="0">
                    <names/>
                </organism>
            </interactor>
            <interactor id="810">
                <names>
                    <shortLabel>wnt16</shortLabel>
                </names>
                <organism ncbiTaxId="0">
                    <names/>
                </organism>
            </interactor>
            <interactor id="811">
                <names>
                    <shortLabel>ctbp2</shortLabel>
                </names>
                <organism ncbiTaxId="0">
                    <names/>
                </organism>
            </interactor>
            <interactor id="812">
                <names>
                    <shortLabel>ctbp1</shortLabel>
                </names>
                <organism ncbiTaxId="0">
                    <names/>
                </organism>
            </interactor>
            <interactor id="813">
                <names>
                    <shortLabel>bbc3</shortLabel>
                </names>
                <organism ncbiTaxId="0">
                    <names/>
                </organism>
            </interactor>
            <interactor id="814">
                <names>
                    <shortLabel>il1rap</shortLabel>
                </names>
                <organism ncbiTaxId="0">
                    <names/>
                </organism>
            </interactor>
            <interactor id="815">
                <names>
                    <shortLabel>eif4e</shortLabel>
                </names>
                <organism ncbiTaxId="0">
                    <names/>
                </organism>
            </interactor>
            <interactor id="816">
                <names>
                    <shortLabel>arsf</shortLabel>
                </names>
                <organism ncbiTaxId="0">
                    <names/>
                </organism>
            </interactor>
            <interactor id="817">
                <names>
                    <shortLabel>wit-1</shortLabel>
                </names>
                <organism ncbiTaxId="0">
                    <names/>
                </organism>
            </interactor>
            <interactor id="818">
                <names>
                    <shortLabel>arsb</shortLabel>
                </names>
                <organism ncbiTaxId="0">
                    <names/>
                </organism>
            </interactor>
            <interactor id="819">
                <names>
                    <shortLabel>kiaa1210</shortLabel>
                </names>
                <organism ncbiTaxId="0">
                    <names/>
                </organism>
            </interactor>
            <interactor id="820">
                <names>
                    <shortLabel>cpn2</shortLabel>
                </names>
                <organism ncbiTaxId="0">
                    <names/>
                </organism>
            </interactor>
            <interactor id="821">
                <names>
                    <shortLabel>syp</shortLabel>
                </names>
                <organism ncbiTaxId="0">
                    <names/>
                </organism>
            </interactor>
            <interactor id="822">
                <names>
                    <shortLabel>cyld</shortLabel>
                </names>
                <organism ncbiTaxId="0">
                    <names/>
                </organism>
            </interactor>
            <interactor id="823">
                <names>
                    <shortLabel>dicer1</shortLabel>
                </names>
                <organism ncbiTaxId="0">
                    <names/>
                </organism>
            </interactor>
            <interactor id="824">
                <names>
                    <shortLabel>gtf3a</shortLabel>
                </names>
                <organism ncbiTaxId="0">
                    <names/>
                </organism>
            </interactor>
            <interactor id="825">
                <names>
                    <shortLabel>ptpns1</shortLabel>
                </names>
                <organism ncbiTaxId="0">
                    <names/>
                </organism>
            </interactor>
            <interactor id="826">
                <names>
                    <shortLabel>syk</shortLabel>
                </names>
                <organism ncbiTaxId="0">
                    <names/>
                </organism>
            </interactor>
            <interactor id="827">
                <names>
                    <shortLabel>hcrt</shortLabel>
                </names>
                <organism ncbiTaxId="0">
                    <names/>
                </organism>
            </interactor>
            <interactor id="828">
                <names>
                    <shortLabel>psen2</shortLabel>
                </names>
                <organism ncbiTaxId="0">
                    <names/>
                </organism>
            </interactor>
            <interactor id="829">
                <names>
                    <shortLabel>adrbk2</shortLabel>
                </names>
                <organism ncbiTaxId="0">
                    <names/>
                </organism>
            </interactor>
            <interactor id="830">
                <names>
                    <shortLabel>rag1</shortLabel>
                </names>
                <organism ncbiTaxId="0">
                    <names/>
                </organism>
            </interactor>
            <interactor id="831">
                <names>
                    <shortLabel>adrbk1</shortLabel>
                </names>
                <organism ncbiTaxId="0">
                    <names/>
                </organism>
            </interactor>
            <interactor id="832">
                <names>
                    <shortLabel>jmjd1a</shortLabel>
                </names>
                <organism ncbiTaxId="0">
                    <names/>
                </organism>
            </interactor>
            <interactor id="833">
                <names>
                    <shortLabel>psen1</shortLabel>
                </names>
                <organism ncbiTaxId="0">
                    <names/>
                </organism>
            </interactor>
            <interactor id="834">
                <names>
                    <shortLabel>tgfb1i1</shortLabel>
                </names>
                <organism ncbiTaxId="0">
                    <names/>
                </organism>
            </interactor>
            <interactor id="835">
                <names>
                    <shortLabel>fus</shortLabel>
                </names>
                <organism ncbiTaxId="0">
                    <names/>
                </organism>
            </interactor>
            <interactor id="836">
                <names>
                    <shortLabel>psfl</shortLabel>
                </names>
                <organism ncbiTaxId="0">
                    <names/>
                </organism>
            </interactor>
            <interactor id="837">
                <names>
                    <shortLabel>fadd</shortLabel>
                </names>
                <organism ncbiTaxId="0">
                    <names/>
                </organism>
            </interactor>
            <interactor id="838">
                <names>
                    <shortLabel>lcs1</shortLabel>
                </names>
                <organism ncbiTaxId="0">
                    <names/>
                </organism>
            </interactor>
            <interactor id="839">
                <names>
                    <shortLabel>jun</shortLabel>
                </names>
                <organism ncbiTaxId="0">
                    <names/>
                </organism>
            </interactor>
            <interactor id="840">
                <names>
                    <shortLabel>klf4</shortLabel>
                </names>
                <organism ncbiTaxId="0">
                    <names/>
                </organism>
            </interactor>
            <interactor id="841">
                <names>
                    <shortLabel>klf2</shortLabel>
                </names>
                <organism ncbiTaxId="0">
                    <names/>
                </organism>
            </interactor>
            <interactor id="842">
                <names>
                    <shortLabel>ccl4</shortLabel>
                </names>
                <organism ncbiTaxId="0">
                    <names/>
                </organism>
            </interactor>
            <interactor id="843">
                <names>
                    <shortLabel>ccl5</shortLabel>
                </names>
                <organism ncbiTaxId="0">
                    <names/>
                </organism>
            </interactor>
            <interactor id="844">
                <names>
                    <shortLabel>klf6</shortLabel>
                </names>
                <organism ncbiTaxId="0">
                    <names/>
                </organism>
            </interactor>
            <interactor id="845">
                <names>
                    <shortLabel>ccl6</shortLabel>
                </names>
                <organism ncbiTaxId="0">
                    <names/>
                </organism>
            </interactor>
            <interactor id="846">
                <names>
                    <shortLabel>ccl7</shortLabel>
                </names>
                <organism ncbiTaxId="0">
                    <names/>
                </organism>
            </interactor>
            <interactor id="847">
                <names>
                    <shortLabel>ccl8</shortLabel>
                </names>
                <organism ncbiTaxId="0">
                    <names/>
                </organism>
            </interactor>
            <interactor id="848">
                <names>
                    <shortLabel>atp6ap1</shortLabel>
                </names>
                <organism ncbiTaxId="0">
                    <names/>
                </organism>
            </interactor>
            <interactor id="849">
                <names>
                    <shortLabel>eif2a</shortLabel>
                </names>
                <organism ncbiTaxId="0">
                    <names/>
                </organism>
            </interactor>
            <interactor id="850">
                <names>
                    <shortLabel>ddit3</shortLabel>
                </names>
                <organism ncbiTaxId="0">
                    <names/>
                </organism>
            </interactor>
            <interactor id="851">
                <names>
                    <shortLabel>ccl1</shortLabel>
                </names>
                <organism ncbiTaxId="0">
                    <names/>
                </organism>
            </interactor>
            <interactor id="852">
                <names>
                    <shortLabel>ccl2</shortLabel>
                </names>
                <organism ncbiTaxId="0">
                    <names/>
                </organism>
            </interactor>
            <interactor id="853">
                <names>
                    <shortLabel>ncoa3</shortLabel>
                </names>
                <organism ncbiTaxId="0">
                    <names/>
                </organism>
            </interactor>
            <interactor id="854">
                <names>
                    <shortLabel>wnt3a</shortLabel>
                </names>
                <organism ncbiTaxId="0">
                    <names/>
                </organism>
            </interactor>
            <interactor id="855">
                <names>
                    <shortLabel>lcn2</shortLabel>
                </names>
                <organism ncbiTaxId="0">
                    <names/>
                </organism>
            </interactor>
            <interactor id="856">
                <names>
                    <shortLabel>nrg1</shortLabel>
                </names>
                <organism ncbiTaxId="0">
                    <names/>
                </organism>
            </interactor>
            <interactor id="857">
                <names>
                    <shortLabel>reln</shortLabel>
                </names>
                <organism ncbiTaxId="0">
                    <names/>
                </organism>
            </interactor>
            <interactor id="858">
                <names>
                    <shortLabel>map2k3</shortLabel>
                </names>
                <organism ncbiTaxId="0">
                    <names/>
                </organism>
            </interactor>
            <interactor id="859">
                <names>
                    <shortLabel>map2k4</shortLabel>
                </names>
                <organism ncbiTaxId="0">
                    <names/>
                </organism>
            </interactor>
            <interactor id="860">
                <names>
                    <shortLabel>cd8a</shortLabel>
                </names>
                <organism ncbiTaxId="0">
                    <names/>
                </organism>
            </interactor>
            <interactor id="861">
                <names>
                    <shortLabel>map2k1</shortLabel>
                </names>
                <organism ncbiTaxId="0">
                    <names/>
                </organism>
            </interactor>
            <interactor id="862">
                <names>
                    <shortLabel>map2k2</shortLabel>
                </names>
                <organism ncbiTaxId="0">
                    <names/>
                </organism>
            </interactor>
            <interactor id="863">
                <names>
                    <shortLabel>hmox1</shortLabel>
                </names>
                <organism ncbiTaxId="0">
                    <names/>
                </organism>
            </interactor>
            <interactor id="864">
                <names>
                    <shortLabel>eb-1</shortLabel>
                </names>
                <organism ncbiTaxId="0">
                    <names/>
                </organism>
            </interactor>
            <interactor id="865">
                <names>
                    <shortLabel>sst</shortLabel>
                </names>
                <organism ncbiTaxId="0">
                    <names/>
                </organism>
            </interactor>
            <interactor id="866">
                <names>
                    <shortLabel>mip1a</shortLabel>
                </names>
                <organism ncbiTaxId="0">
                    <names/>
                </organism>
            </interactor>
            <interactor id="867">
                <names>
                    <shortLabel>rela</shortLabel>
                </names>
                <organism ncbiTaxId="0">
                    <names/>
                </organism>
            </interactor>
            <interactor id="868">
                <names>
                    <shortLabel>cbx5</shortLabel>
                </names>
                <organism ncbiTaxId="0">
                    <names/>
                </organism>
            </interactor>
            <interactor id="869">
                <names>
                    <shortLabel>cyp3a</shortLabel>
                </names>
                <organism ncbiTaxId="0">
                    <names/>
                </organism>
            </interactor>
            <interactor id="870">
                <names>
                    <shortLabel>prdx2</shortLabel>
                </names>
                <organism ncbiTaxId="0">
                    <names/>
                </organism>
            </interactor>
            <interactor id="871">
                <names>
                    <shortLabel>arntl</shortLabel>
                </names>
                <organism ncbiTaxId="0">
                    <names/>
                </organism>
            </interactor>
            <interactor id="872">
                <names>
                    <shortLabel>nrf1</shortLabel>
                </names>
                <organism ncbiTaxId="0">
                    <names/>
                </organism>
            </interactor>
            <interactor id="873">
                <names>
                    <shortLabel>4.1.3.16</shortLabel>
                </names>
                <organism ncbiTaxId="0">
                    <names/>
                </organism>
            </interactor>
            <interactor id="874">
                <names>
                    <shortLabel>stn</shortLabel>
                </names>
                <organism ncbiTaxId="0">
                    <names/>
                </organism>
            </interactor>
            <interactor id="875">
                <names>
                    <shortLabel>mllt7</shortLabel>
                </names>
                <organism ncbiTaxId="0">
                    <names/>
                </organism>
            </interactor>
            <interactor id="876">
                <names>
                    <shortLabel>rasa1</shortLabel>
                </names>
                <organism ncbiTaxId="0">
                    <names/>
                </organism>
            </interactor>
            <interactor id="877">
                <names>
                    <shortLabel>hsd11b2</shortLabel>
                </names>
                <organism ncbiTaxId="0">
                    <names/>
                </organism>
            </interactor>
            <interactor id="878">
                <names>
                    <shortLabel>hsd11b1</shortLabel>
                </names>
                <organism ncbiTaxId="0">
                    <names/>
                </organism>
            </interactor>
            <interactor id="879">
                <names>
                    <shortLabel>mllt1</shortLabel>
                </names>
                <organism ncbiTaxId="0">
                    <names/>
                </organism>
            </interactor>
            <interactor id="880">
                <names>
                    <shortLabel>4.1.2.13</shortLabel>
                </names>
                <organism ncbiTaxId="0">
                    <names/>
                </organism>
            </interactor>
            <interactor id="881">
                <names>
                    <shortLabel>fto</shortLabel>
                </names>
                <organism ncbiTaxId="0">
                    <names/>
                </organism>
            </interactor>
            <interactor id="882">
                <names>
                    <shortLabel>sts</shortLabel>
                </names>
                <organism ncbiTaxId="0">
                    <names/>
                </organism>
            </interactor>
            <interactor id="883">
                <names>
                    <shortLabel>mllt3</shortLabel>
                </names>
                <organism ncbiTaxId="0">
                    <names/>
                </organism>
            </interactor>
            <interactor id="884">
                <names>
                    <shortLabel>osm</shortLabel>
                </names>
                <organism ncbiTaxId="0">
                    <names/>
                </organism>
            </interactor>
            <interactor id="885">
                <names>
                    <shortLabel>lcp2</shortLabel>
                </names>
                <organism ncbiTaxId="0">
                    <names/>
                </organism>
            </interactor>
            <interactor id="886">
                <names>
                    <shortLabel>tle2</shortLabel>
                </names>
                <organism ncbiTaxId="0">
                    <names/>
                </organism>
            </interactor>
            <interactor id="887">
                <names>
                    <shortLabel>tle1</shortLabel>
                </names>
                <organism ncbiTaxId="0">
                    <names/>
                </organism>
            </interactor>
            <interactor id="888">
                <names>
                    <shortLabel>nos2a</shortLabel>
                </names>
                <organism ncbiTaxId="0">
                    <names/>
                </organism>
            </interactor>
            <interactor id="889">
                <names>
                    <shortLabel>grpr</shortLabel>
                </names>
                <organism ncbiTaxId="0">
                    <names/>
                </organism>
            </interactor>
            <interactor id="890">
                <names>
                    <shortLabel>nr0b1</shortLabel>
                </names>
                <organism ncbiTaxId="0">
                    <names/>
                </organism>
            </interactor>
            <interactor id="891">
                <names>
                    <shortLabel>rilp</shortLabel>
                </names>
                <organism ncbiTaxId="0">
                    <names/>
                </organism>
            </interactor>
            <interactor id="892">
                <names>
                    <shortLabel>actr2</shortLabel>
                </names>
                <organism ncbiTaxId="0">
                    <names/>
                </organism>
            </interactor>
            <interactor id="893">
                <names>
                    <shortLabel>nr0b2</shortLabel>
                </names>
                <organism ncbiTaxId="0">
                    <names/>
                </organism>
            </interactor>
            <interactor id="894">
                <names>
                    <shortLabel>vwf</shortLabel>
                </names>
                <organism ncbiTaxId="0">
                    <names/>
                </organism>
            </interactor>
            <interactor id="895">
                <names>
                    <shortLabel>eif4g2</shortLabel>
                </names>
                <organism ncbiTaxId="0">
                    <names/>
                </organism>
            </interactor>
            <interactor id="896">
                <names>
                    <shortLabel>mip3a</shortLabel>
                </names>
                <organism ncbiTaxId="0">
                    <names/>
                </organism>
            </interactor>
            <interactor id="897">
                <names>
                    <shortLabel>cd80</shortLabel>
                </names>
                <organism ncbiTaxId="0">
                    <names/>
                </organism>
            </interactor>
            <interactor id="898">
                <names>
                    <shortLabel>ggt1</shortLabel>
                </names>
                <organism ncbiTaxId="0">
                    <names/>
                </organism>
            </interactor>
            <interactor id="899">
                <names>
                    <shortLabel>cd83</shortLabel>
                </names>
                <organism ncbiTaxId="0">
                    <names/>
                </organism>
            </interactor>
            <interactor id="900">
                <names>
                    <shortLabel>cd86</shortLabel>
                </names>
                <organism ncbiTaxId="0">
                    <names/>
                </organism>
            </interactor>
            <interactor id="901">
                <names>
                    <shortLabel>wnt2b</shortLabel>
                </names>
                <organism ncbiTaxId="0">
                    <names/>
                </organism>
            </interactor>
            <interactor id="902">
                <names>
                    <shortLabel>hla-drb4</shortLabel>
                </names>
                <organism ncbiTaxId="0">
                    <names/>
                </organism>
            </interactor>
            <interactor id="903">
                <names>
                    <shortLabel>snai1</shortLabel>
                </names>
                <organism ncbiTaxId="0">
                    <names/>
                </organism>
            </interactor>
            <interactor id="904">
                <names>
                    <shortLabel>snai2</shortLabel>
                </names>
                <organism ncbiTaxId="0">
                    <names/>
                </organism>
            </interactor>
            <interactor id="905">
                <names>
                    <shortLabel>cugbp1</shortLabel>
                </names>
                <organism ncbiTaxId="0">
                    <names/>
                </organism>
            </interactor>
            <interactor id="906">
                <names>
                    <shortLabel>alox5ap</shortLabel>
                </names>
                <organism ncbiTaxId="0">
                    <names/>
                </organism>
            </interactor>
            <interactor id="907">
                <names>
                    <shortLabel>cyp2b</shortLabel>
                </names>
                <organism ncbiTaxId="0">
                    <names/>
                </organism>
            </interactor>
            <interactor id="908">
                <names>
                    <shortLabel>nr4a1</shortLabel>
                </names>
                <organism ncbiTaxId="0">
                    <names/>
                </organism>
            </interactor>
            <interactor id="909">
                <names>
                    <shortLabel>nr4a2</shortLabel>
                </names>
                <organism ncbiTaxId="0">
                    <names/>
                </organism>
            </interactor>
            <interactor id="910">
                <names>
                    <shortLabel>trpv5</shortLabel>
                </names>
                <organism ncbiTaxId="0">
                    <names/>
                </organism>
            </interactor>
            <interactor id="911">
                <names>
                    <shortLabel>ncam1</shortLabel>
                </names>
                <organism ncbiTaxId="0">
                    <names/>
                </organism>
            </interactor>
            <interactor id="912">
                <names>
                    <shortLabel>cd97</shortLabel>
                </names>
                <organism ncbiTaxId="0">
                    <names/>
                </organism>
            </interactor>
            <interactor id="913">
                <names>
                    <shortLabel>pcsk7</shortLabel>
                </names>
                <organism ncbiTaxId="0">
                    <names/>
                </organism>
            </interactor>
            <interactor id="914">
                <names>
                    <shortLabel>pcsk9</shortLabel>
                </names>
                <organism ncbiTaxId="0">
                    <names/>
                </organism>
            </interactor>
            <interactor id="915">
                <names>
                    <shortLabel>iapp</shortLabel>
                </names>
                <organism ncbiTaxId="0">
                    <names/>
                </organism>
            </interactor>
            <interactor id="916">
                <names>
                    <shortLabel>tag</shortLabel>
                </names>
                <organism ncbiTaxId="0">
                    <names/>
                </organism>
            </interactor>
            <interactor id="917">
                <names>
                    <shortLabel>pcsk6</shortLabel>
                </names>
                <organism ncbiTaxId="0">
                    <names/>
                </organism>
            </interactor>
            <interactor id="918">
                <names>
                    <shortLabel>fos</shortLabel>
                </names>
                <organism ncbiTaxId="0">
                    <names/>
                </organism>
            </interactor>
            <interactor id="919">
                <names>
                    <shortLabel>pcsk5</shortLabel>
                </names>
                <organism ncbiTaxId="0">
                    <names/>
                </organism>
            </interactor>
            <interactor id="920">
                <names>
                    <shortLabel>pcsk2</shortLabel>
                </names>
                <organism ncbiTaxId="0">
                    <names/>
                </organism>
            </interactor>
            <interactor id="921">
                <names>
                    <shortLabel>fop</shortLabel>
                </names>
                <organism ncbiTaxId="0">
                    <names/>
                </organism>
            </interactor>
            <interactor id="922">
                <names>
                    <shortLabel>pcsk1</shortLabel>
                </names>
                <organism ncbiTaxId="0">
                    <names/>
                </organism>
            </interactor>
            <interactor id="923">
                <names>
                    <shortLabel>serpinb3</shortLabel>
                </names>
                <organism ncbiTaxId="0">
                    <names/>
                </organism>
            </interactor>
            <interactor id="924">
                <names>
                    <shortLabel>hlxb9</shortLabel>
                </names>
                <organism ncbiTaxId="0">
                    <names/>
                </organism>
            </interactor>
            <interactor id="925">
                <names>
                    <shortLabel>fpf</shortLabel>
                </names>
                <organism ncbiTaxId="0">
                    <names/>
                </organism>
            </interactor>
            <interactor id="926">
                <names>
                    <shortLabel>vip</shortLabel>
                </names>
                <organism ncbiTaxId="0">
                    <names/>
                </organism>
            </interactor>
            <interactor id="927">
                <names>
                    <shortLabel>prkwnk4</shortLabel>
                </names>
                <organism ncbiTaxId="0">
                    <names/>
                </organism>
            </interactor>
            <interactor id="928">
                <names>
                    <shortLabel>cd3z</shortLabel>
                </names>
                <organism ncbiTaxId="0">
                    <names/>
                </organism>
            </interactor>
            <interactor id="929">
                <names>
                    <shortLabel>cyp19a1</shortLabel>
                </names>
                <organism ncbiTaxId="0">
                    <names/>
                </organism>
            </interactor>
            <interactor id="930">
                <names>
                    <shortLabel>cidec</shortLabel>
                </names>
                <organism ncbiTaxId="0">
                    <names/>
                </organism>
            </interactor>
            <interactor id="931">
                <names>
                    <shortLabel>bcar1</shortLabel>
                </names>
                <organism ncbiTaxId="0">
                    <names/>
                </organism>
            </interactor>
            <interactor id="932">
                <names>
                    <shortLabel>procr</shortLabel>
                </names>
                <organism ncbiTaxId="0">
                    <names/>
                </organism>
            </interactor>
            <interactor id="933">
                <names>
                    <shortLabel>soat1</shortLabel>
                </names>
                <organism ncbiTaxId="0">
                    <names/>
                </organism>
            </interactor>
            <interactor id="934">
                <names>
                    <shortLabel>vit</shortLabel>
                </names>
                <organism ncbiTaxId="0">
                    <names/>
                </organism>
            </interactor>
            <interactor id="935">
                <names>
                    <shortLabel>cyp21a2</shortLabel>
                </names>
                <organism ncbiTaxId="0">
                    <names/>
                </organism>
            </interactor>
            <interactor id="936">
                <names>
                    <shortLabel>ube2j1</shortLabel>
                </names>
                <organism ncbiTaxId="0">
                    <names/>
                </organism>
            </interactor>
            <interactor id="937">
                <names>
                    <shortLabel>tnfsf13b</shortLabel>
                </names>
                <organism ncbiTaxId="0">
                    <names/>
                </organism>
            </interactor>
            <interactor id="938">
                <names>
                    <shortLabel>pnmt</shortLabel>
                </names>
                <organism ncbiTaxId="0">
                    <names/>
                </organism>
            </interactor>
            <interactor id="939">
                <names>
                    <shortLabel>tat</shortLabel>
                </names>
                <organism ncbiTaxId="0">
                    <names/>
                </organism>
            </interactor>
            <interactor id="940">
                <names>
                    <shortLabel>ppp1r14a</shortLabel>
                </names>
                <organism ncbiTaxId="0">
                    <names/>
                </organism>
            </interactor>
            <interactor id="941">
                <names>
                    <shortLabel>cd68</shortLabel>
                </names>
                <organism ncbiTaxId="0">
                    <names/>
                </organism>
            </interactor>
            <interactor id="942">
                <names>
                    <shortLabel>cyp11b1</shortLabel>
                </names>
                <organism ncbiTaxId="0">
                    <names/>
                </organism>
            </interactor>
            <interactor id="943">
                <names>
                    <shortLabel>cyp11b2</shortLabel>
                </names>
                <organism ncbiTaxId="0">
                    <names/>
                </organism>
            </interactor>
            <interactor id="944">
                <names>
                    <shortLabel>ep300</shortLabel>
                </names>
                <organism ncbiTaxId="0">
                    <names/>
                </organism>
            </interactor>
            <interactor id="945">
                <names>
                    <shortLabel>pou2f1</shortLabel>
                </names>
                <organism ncbiTaxId="0">
                    <names/>
                </organism>
            </interactor>
            <interactor id="946">
                <names>
                    <shortLabel>slc29a2</shortLabel>
                </names>
                <organism ncbiTaxId="0">
                    <names/>
                </organism>
            </interactor>
            <interactor id="947">
                <names>
                    <shortLabel>a2m</shortLabel>
                </names>
                <organism ncbiTaxId="0">
                    <names/>
                </organism>
            </interactor>
            <interactor id="948">
                <names>
                    <shortLabel>slc29a1</shortLabel>
                </names>
                <organism ncbiTaxId="0">
                    <names/>
                </organism>
            </interactor>
            <interactor id="949">
                <names>
                    <shortLabel>sorbs1</shortLabel>
                </names>
                <organism ncbiTaxId="0">
                    <names/>
                </organism>
            </interactor>
            <interactor id="950">
                <names>
                    <shortLabel>cnksr1</shortLabel>
                </names>
                <organism ncbiTaxId="0">
                    <names/>
                </organism>
            </interactor>
            <interactor id="951">
                <names>
                    <shortLabel>pou2f2</shortLabel>
                </names>
                <organism ncbiTaxId="0">
                    <names/>
                </organism>
            </interactor>
            <interactor id="952">
                <names>
                    <shortLabel>fmn</shortLabel>
                </names>
                <organism ncbiTaxId="0">
                    <names/>
                </organism>
            </interactor>
            <interactor id="953">
                <names>
                    <shortLabel>cd34</shortLabel>
                </names>
                <organism ncbiTaxId="0">
                    <names/>
                </organism>
            </interactor>
            <interactor id="954">
                <names>
                    <shortLabel>h19</shortLabel>
                </names>
                <organism ncbiTaxId="0">
                    <names/>
                </organism>
            </interactor>
            <interactor id="955">
                <names>
                    <shortLabel>cd33</shortLabel>
                </names>
                <organism ncbiTaxId="0">
                    <names/>
                </organism>
            </interactor>
            <interactor id="956">
                <names>
                    <shortLabel>ccat</shortLabel>
                </names>
                <organism ncbiTaxId="0">
                    <names/>
                </organism>
            </interactor>
            <interactor id="957">
                <names>
                    <shortLabel>psme2</shortLabel>
                </names>
                <organism ncbiTaxId="0">
                    <names/>
                </organism>
            </interactor>
            <interactor id="958">
                <names>
                    <shortLabel>tbp</shortLabel>
                </names>
                <organism ncbiTaxId="0">
                    <names/>
                </organism>
            </interactor>
            <interactor id="959">
                <names>
                    <shortLabel>cd38</shortLabel>
                </names>
                <organism ncbiTaxId="0">
                    <names/>
                </organism>
            </interactor>
            <interactor id="960">
                <names>
                    <shortLabel>pck1</shortLabel>
                </names>
                <organism ncbiTaxId="0">
                    <names/>
                </organism>
            </interactor>
            <interactor id="961">
                <names>
                    <shortLabel>cd36</shortLabel>
                </names>
                <organism ncbiTaxId="0">
                    <names/>
                </organism>
            </interactor>
            <interactor id="962">
                <names>
                    <shortLabel>cyp11a1</shortLabel>
                </names>
                <organism ncbiTaxId="0">
                    <names/>
                </organism>
            </interactor>
            <interactor id="963">
                <names>
                    <shortLabel>bcat2</shortLabel>
                </names>
                <organism ncbiTaxId="0">
                    <names/>
                </organism>
            </interactor>
            <interactor id="964">
                <names>
                    <shortLabel>serpine1</shortLabel>
                </names>
                <organism ncbiTaxId="0">
                    <names/>
                </organism>
            </interactor>
            <interactor id="965">
                <names>
                    <shortLabel>prkcabp</shortLabel>
                </names>
                <organism ncbiTaxId="0">
                    <names/>
                </organism>
            </interactor>
            <interactor id="966">
                <names>
                    <shortLabel>slc25a4</shortLabel>
                </names>
                <organism ncbiTaxId="0">
                    <names/>
                </organism>
            </interactor>
            <interactor id="967">
                <names>
                    <shortLabel>slc25a5</shortLabel>
                </names>
                <organism ncbiTaxId="0">
                    <names/>
                </organism>
            </interactor>
            <interactor id="968">
                <names>
                    <shortLabel>cd44</shortLabel>
                </names>
                <organism ncbiTaxId="0">
                    <names/>
                </organism>
            </interactor>
            <interactor id="969">
                <names>
                    <shortLabel>dusp16</shortLabel>
                </names>
                <organism ncbiTaxId="0">
                    <names/>
                </organism>
            </interactor>
            <interactor id="970">
                <names>
                    <shortLabel>4.4.1.22</shortLabel>
                </names>
                <organism ncbiTaxId="0">
                    <names/>
                </organism>
            </interactor>
            <interactor id="971">
                <names>
                    <shortLabel>bace1</shortLabel>
                </names>
                <organism ncbiTaxId="0">
                    <names/>
                </organism>
            </interactor>
            <interactor id="972">
                <names>
                    <shortLabel>bace2</shortLabel>
                </names>
                <organism ncbiTaxId="0">
                    <names/>
                </organism>
            </interactor>
            <interactor id="973">
                <names>
                    <shortLabel>psmb9</shortLabel>
                </names>
                <organism ncbiTaxId="0">
                    <names/>
                </organism>
            </interactor>
            <interactor id="974">
                <names>
                    <shortLabel>retn</shortLabel>
                </names>
                <organism ncbiTaxId="0">
                    <names/>
                </organism>
            </interactor>
            <interactor id="975">
                <names>
                    <shortLabel>psmb8</shortLabel>
                </names>
                <organism ncbiTaxId="0">
                    <names/>
                </organism>
            </interactor>
            <interactor id="976">
                <names>
                    <shortLabel>serpinf1</shortLabel>
                </names>
                <organism ncbiTaxId="0">
                    <names/>
                </organism>
            </interactor>
            <interactor id="977">
                <names>
                    <shortLabel>serpinf2</shortLabel>
                </names>
                <organism ncbiTaxId="0">
                    <names/>
                </organism>
            </interactor>
            <interactor id="978">
                <names>
                    <shortLabel>defa4</shortLabel>
                </names>
                <organism ncbiTaxId="0">
                    <names/>
                </organism>
            </interactor>
            <interactor id="979">
                <names>
                    <shortLabel>acox1</shortLabel>
                </names>
                <organism ncbiTaxId="0">
                    <names/>
                </organism>
            </interactor>
            <interactor id="980">
                <names>
                    <shortLabel>cd14</shortLabel>
                </names>
                <organism ncbiTaxId="0">
                    <names/>
                </organism>
            </interactor>
            <interactor id="981">
                <names>
                    <shortLabel>sult1a1</shortLabel>
                </names>
                <organism ncbiTaxId="0">
                    <names/>
                </organism>
            </interactor>
            <interactor id="982">
                <names>
                    <shortLabel>psmc6</shortLabel>
                </names>
                <organism ncbiTaxId="0">
                    <names/>
                </organism>
            </interactor>
            <interactor id="983">
                <names>
                    <shortLabel>cd19</shortLabel>
                </names>
                <organism ncbiTaxId="0">
                    <names/>
                </organism>
            </interactor>
            <interactor id="984">
                <names>
                    <shortLabel>pa2g4</shortLabel>
                </names>
                <organism ncbiTaxId="0">
                    <names/>
                </organism>
            </interactor>
            <interactor id="985">
                <names>
                    <shortLabel>cd1d</shortLabel>
                </names>
                <organism ncbiTaxId="0">
                    <names/>
                </organism>
            </interactor>
            <interactor id="986">
                <names>
                    <shortLabel>pcld</shortLabel>
                </names>
                <organism ncbiTaxId="0">
                    <names/>
                </organism>
            </interactor>
            <interactor id="987">
                <names>
                    <shortLabel>raf1</shortLabel>
                </names>
                <organism ncbiTaxId="0">
                    <names/>
                </organism>
            </interactor>
            <interactor id="988">
                <names>
                    <shortLabel>avo3</shortLabel>
                </names>
                <organism ncbiTaxId="0">
                    <names/>
                </organism>
            </interactor>
            <interactor id="989">
                <names>
                    <shortLabel>tcf4</shortLabel>
                </names>
                <organism ncbiTaxId="0">
                    <names/>
                </organism>
            </interactor>
            <interactor id="990">
                <names>
                    <shortLabel>tcf3</shortLabel>
                </names>
                <organism ncbiTaxId="0">
                    <names/>
                </organism>
            </interactor>
            <interactor id="991">
                <names>
                    <shortLabel>col1a1</shortLabel>
                </names>
                <organism ncbiTaxId="0">
                    <names/>
                </organism>
            </interactor>
            <interactor id="992">
                <names>
                    <shortLabel>atp2a1</shortLabel>
                </names>
                <organism ncbiTaxId="0">
                    <names/>
                </organism>
            </interactor>
            <interactor id="993">
                <names>
                    <shortLabel>tcf2</shortLabel>
                </names>
                <organism ncbiTaxId="0">
                    <names/>
                </organism>
            </interactor>
            <interactor id="994">
                <names>
                    <shortLabel>atp2a2</shortLabel>
                </names>
                <organism ncbiTaxId="0">
                    <names/>
                </organism>
            </interactor>
            <interactor id="995">
                <names>
                    <shortLabel>tcf1</shortLabel>
                </names>
                <organism ncbiTaxId="0">
                    <names/>
                </organism>
            </interactor>
            <interactor id="996">
                <names>
                    <shortLabel>atp2a3</shortLabel>
                </names>
                <organism ncbiTaxId="0">
                    <names/>
                </organism>
            </interactor>
            <interactor id="997">
                <names>
                    <shortLabel>cd28</shortLabel>
                </names>
                <organism ncbiTaxId="0">
                    <names/>
                </organism>
            </interactor>
            <interactor id="998">
                <names>
                    <shortLabel>cd24</shortLabel>
                </names>
                <organism ncbiTaxId="0">
                    <names/>
                </organism>
            </interactor>
            <interactor id="999">
                <names>
                    <shortLabel>tcdd</shortLabel>
                </names>
                <organism ncbiTaxId="0">
                    <names/>
                </organism>
            </interactor>
            <interactor id="1000">
                <names>
                    <shortLabel>rest</shortLabel>
                </names>
                <organism ncbiTaxId="0">
                    <names/>
                </organism>
            </interactor>
            <interactor id="1001">
                <names>
                    <shortLabel>mt2a</shortLabel>
                </names>
                <organism ncbiTaxId="0">
                    <names/>
                </organism>
            </interactor>
            <interactor id="1002">
                <names>
                    <shortLabel>trpm3</shortLabel>
                </names>
                <organism ncbiTaxId="0">
                    <names/>
                </organism>
            </interactor>
            <interactor id="1003">
                <names>
                    <shortLabel>trpm4</shortLabel>
                </names>
                <organism ncbiTaxId="0">
                    <names/>
                </organism>
            </interactor>
            <interactor id="1004">
                <names>
                    <shortLabel>btla</shortLabel>
                </names>
                <organism ncbiTaxId="0">
                    <names/>
                </organism>
            </interactor>
            <interactor id="1005">
                <names>
                    <shortLabel>rac1</shortLabel>
                </names>
                <organism ncbiTaxId="0">
                    <names/>
                </organism>
            </interactor>
            <interactor id="1006">
                <names>
                    <shortLabel>trpm7</shortLabel>
                </names>
                <organism ncbiTaxId="0">
                    <names/>
                </organism>
            </interactor>
            <interactor id="1007">
                <names>
                    <shortLabel>tgfbr3</shortLabel>
                </names>
                <organism ncbiTaxId="0">
                    <names/>
                </organism>
            </interactor>
            <interactor id="1008">
                <names>
                    <shortLabel>trpm8</shortLabel>
                </names>
                <organism ncbiTaxId="0">
                    <names/>
                </organism>
            </interactor>
            <interactor id="1009">
                <names>
                    <shortLabel>zmpste24</shortLabel>
                </names>
                <organism ncbiTaxId="0">
                    <names/>
                </organism>
            </interactor>
            <interactor id="1010">
                <names>
                    <shortLabel>calcrl</shortLabel>
                </names>
                <organism ncbiTaxId="0">
                    <names/>
                </organism>
            </interactor>
            <interactor id="1011">
                <names>
                    <shortLabel>mt1g</shortLabel>
                </names>
                <organism ncbiTaxId="0">
                    <names/>
                </organism>
            </interactor>
            <interactor id="1012">
                <names>
                    <shortLabel>tcf7</shortLabel>
                </names>
                <organism ncbiTaxId="0">
                    <names/>
                </organism>
            </interactor>
            <interactor id="1013">
                <names>
                    <shortLabel>tcf8</shortLabel>
                </names>
                <organism ncbiTaxId="0">
                    <names/>
                </organism>
            </interactor>
            <interactor id="1014">
                <names>
                    <shortLabel>timeless</shortLabel>
                </names>
                <organism ncbiTaxId="0">
                    <names/>
                </organism>
            </interactor>
            <interactor id="1015">
                <names>
                    <shortLabel>psma5</shortLabel>
                </names>
                <organism ncbiTaxId="0">
                    <names/>
                </organism>
            </interactor>
            <interactor id="1016">
                <names>
                    <shortLabel>mt1a</shortLabel>
                </names>
                <organism ncbiTaxId="0">
                    <names/>
                </organism>
            </interactor>
            <interactor id="1017">
                <names>
                    <shortLabel>fmo3</shortLabel>
                </names>
                <organism ncbiTaxId="0">
                    <names/>
                </organism>
            </interactor>
            <interactor id="1018">
                <names>
                    <shortLabel>aanat</shortLabel>
                </names>
                <organism ncbiTaxId="0">
                    <names/>
                </organism>
            </interactor>
            <interactor id="1019">
                <names>
                    <shortLabel>tfcp2</shortLabel>
                </names>
                <organism ncbiTaxId="0">
                    <names/>
                </organism>
            </interactor>
            <interactor id="1020">
                <names>
                    <shortLabel>wasl</shortLabel>
                </names>
                <organism ncbiTaxId="0">
                    <names/>
                </organism>
            </interactor>
            <interactor id="1021">
                <names>
                    <shortLabel>pcna</shortLabel>
                </names>
                <organism ncbiTaxId="0">
                    <names/>
                </organism>
            </interactor>
            <interactor id="1022">
                <names>
                    <shortLabel>commd1</shortLabel>
                </names>
                <organism ncbiTaxId="0">
                    <names/>
                </organism>
            </interactor>
            <interactor id="1023">
                <names>
                    <shortLabel>crmp1</shortLabel>
                </names>
                <organism ncbiTaxId="0">
                    <names/>
                </organism>
            </interactor>
            <interactor id="1024">
                <names>
                    <shortLabel>pcnp</shortLabel>
                </names>
                <organism ncbiTaxId="0">
                    <names/>
                </organism>
            </interactor>
            <interactor id="1025">
                <names>
                    <shortLabel>phldb1</shortLabel>
                </names>
                <organism ncbiTaxId="0">
                    <names/>
                </organism>
            </interactor>
            <interactor id="1026">
                <names>
                    <shortLabel>kir3dl1</shortLabel>
                </names>
                <organism ncbiTaxId="0">
                    <names/>
                </organism>
            </interactor>
            <interactor id="1027">
                <names>
                    <shortLabel>evi1</shortLabel>
                </names>
                <organism ncbiTaxId="0">
                    <names/>
                </organism>
            </interactor>
            <interactor id="1028">
                <names>
                    <shortLabel>abcb8</shortLabel>
                </names>
                <organism ncbiTaxId="0">
                    <names/>
                </organism>
            </interactor>
            <interactor id="1029">
                <names>
                    <shortLabel>kcnb1</shortLabel>
                </names>
                <organism ncbiTaxId="0">
                    <names/>
                </organism>
            </interactor>
            <interactor id="1030">
                <names>
                    <shortLabel>abcb9</shortLabel>
                </names>
                <organism ncbiTaxId="0">
                    <names/>
                </organism>
            </interactor>
            <interactor id="1031">
                <names>
                    <shortLabel>abcb1</shortLabel>
                </names>
                <organism ncbiTaxId="0">
                    <names/>
                </organism>
            </interactor>
            <interactor id="1032">
                <names>
                    <shortLabel>zfx</shortLabel>
                </names>
                <organism ncbiTaxId="0">
                    <names/>
                </organism>
            </interactor>
            <interactor id="1033">
                <names>
                    <shortLabel>scarb1</shortLabel>
                </names>
                <organism ncbiTaxId="0">
                    <names/>
                </organism>
            </interactor>
            <interactor id="1034">
                <names>
                    <shortLabel>vhl</shortLabel>
                </names>
                <organism ncbiTaxId="0">
                    <names/>
                </organism>
            </interactor>
            <interactor id="1035">
                <names>
                    <shortLabel>tnfrsf12a</shortLabel>
                </names>
                <organism ncbiTaxId="0">
                    <names/>
                </organism>
            </interactor>
            <interactor id="1036">
                <names>
                    <shortLabel>abca7</shortLabel>
                </names>
                <organism ncbiTaxId="0">
                    <names/>
                </organism>
            </interactor>
            <interactor id="1037">
                <names>
                    <shortLabel>abca8</shortLabel>
                </names>
                <organism ncbiTaxId="0">
                    <names/>
                </organism>
            </interactor>
            <interactor id="1038">
                <names>
                    <shortLabel>sdpr</shortLabel>
                </names>
                <organism ncbiTaxId="0">
                    <names/>
                </organism>
            </interactor>
            <interactor id="1039">
                <names>
                    <shortLabel>top2a</shortLabel>
                </names>
                <organism ncbiTaxId="0">
                    <names/>
                </organism>
            </interactor>
            <interactor id="1040">
                <names>
                    <shortLabel>abca3</shortLabel>
                </names>
                <organism ncbiTaxId="0">
                    <names/>
                </organism>
            </interactor>
            <interactor id="1041">
                <names>
                    <shortLabel>kcna4</shortLabel>
                </names>
                <organism ncbiTaxId="0">
                    <names/>
                </organism>
            </interactor>
            <interactor id="1042">
                <names>
                    <shortLabel>kcna3</shortLabel>
                </names>
                <organism ncbiTaxId="0">
                    <names/>
                </organism>
            </interactor>
            <interactor id="1043">
                <names>
                    <shortLabel>abca5</shortLabel>
                </names>
                <organism ncbiTaxId="0">
                    <names/>
                </organism>
            </interactor>
            <interactor id="1044">
                <names>
                    <shortLabel>angpt1</shortLabel>
                </names>
                <organism ncbiTaxId="0">
                    <names/>
                </organism>
            </interactor>
            <interactor id="1045">
                <names>
                    <shortLabel>kcna5</shortLabel>
                </names>
                <organism ncbiTaxId="0">
                    <names/>
                </organism>
            </interactor>
            <interactor id="1046">
                <names>
                    <shortLabel>abca1</shortLabel>
                </names>
                <organism ncbiTaxId="0">
                    <names/>
                </organism>
            </interactor>
            <interactor id="1047">
                <names>
                    <shortLabel>ddb2</shortLabel>
                </names>
                <organism ncbiTaxId="0">
                    <names/>
                </organism>
            </interactor>
            <interactor id="1048">
                <names>
                    <shortLabel>abca2</shortLabel>
                </names>
                <organism ncbiTaxId="0">
                    <names/>
                </organism>
            </interactor>
            <interactor id="1049">
                <names>
                    <shortLabel>tnfrsf11a</shortLabel>
                </names>
                <organism ncbiTaxId="0">
                    <names/>
                </organism>
            </interactor>
            <interactor id="1050">
                <names>
                    <shortLabel>ddb1</shortLabel>
                </names>
                <organism ncbiTaxId="0">
                    <names/>
                </organism>
            </interactor>
            <interactor id="1051">
                <names>
                    <shortLabel>tnfrsf11b</shortLabel>
                </names>
                <organism ncbiTaxId="0">
                    <names/>
                </organism>
            </interactor>
            <interactor id="1052">
                <names>
                    <shortLabel>mgmt</shortLabel>
                </names>
                <organism ncbiTaxId="0">
                    <names/>
                </organism>
            </interactor>
            <interactor id="1053">
                <names>
                    <shortLabel>scn5a</shortLabel>
                </names>
                <organism ncbiTaxId="0">
                    <names/>
                </organism>
            </interactor>
            <interactor id="1054">
                <names>
                    <shortLabel>xrcc1</shortLabel>
                </names>
                <organism ncbiTaxId="0">
                    <names/>
                </organism>
            </interactor>
            <interactor id="1055">
                <names>
                    <shortLabel>bik</shortLabel>
                </names>
                <organism ncbiTaxId="0">
                    <names/>
                </organism>
            </interactor>
            <interactor id="1056">
                <names>
                    <shortLabel>xrcc2</shortLabel>
                </names>
                <organism ncbiTaxId="0">
                    <names/>
                </organism>
            </interactor>
            <interactor id="1057">
                <names>
                    <shortLabel>xrcc3</shortLabel>
                </names>
                <organism ncbiTaxId="0">
                    <names/>
                </organism>
            </interactor>
            <interactor id="1058">
                <names>
                    <shortLabel>fshr</shortLabel>
                </names>
                <organism ncbiTaxId="0">
                    <names/>
                </organism>
            </interactor>
            <interactor id="1059">
                <names>
                    <shortLabel>aqp2</shortLabel>
                </names>
                <organism ncbiTaxId="0">
                    <names/>
                </organism>
            </interactor>
            <interactor id="1060">
                <names>
                    <shortLabel>bmf</shortLabel>
                </names>
                <organism ncbiTaxId="0">
                    <names/>
                </organism>
            </interactor>
            <interactor id="1061">
                <names>
                    <shortLabel>aqp3</shortLabel>
                </names>
                <organism ncbiTaxId="0">
                    <names/>
                </organism>
            </interactor>
            <interactor id="1062">
                <names>
                    <shortLabel>kcnd2</shortLabel>
                </names>
                <organism ncbiTaxId="0">
                    <names/>
                </organism>
            </interactor>
            <interactor id="1063">
                <names>
                    <shortLabel>tyms</shortLabel>
                </names>
                <organism ncbiTaxId="0">
                    <names/>
                </organism>
            </interactor>
            <interactor id="1064">
                <names>
                    <shortLabel>aqp1</shortLabel>
                </names>
                <organism ncbiTaxId="0">
                    <names/>
                </organism>
            </interactor>
            <interactor id="1065">
                <names>
                    <shortLabel>creb1</shortLabel>
                </names>
                <organism ncbiTaxId="0">
                    <names/>
                </organism>
            </interactor>
            <interactor id="1066">
                <names>
                    <shortLabel>pxmp3</shortLabel>
                </names>
                <organism ncbiTaxId="0">
                    <names/>
                </organism>
            </interactor>
            <interactor id="1067">
                <names>
                    <shortLabel>nme2</shortLabel>
                </names>
                <organism ncbiTaxId="0">
                    <names/>
                </organism>
            </interactor>
            <interactor id="1068">
                <names>
                    <shortLabel>aqp9</shortLabel>
                </names>
                <organism ncbiTaxId="0">
                    <names/>
                </organism>
            </interactor>
            <interactor id="1069">
                <names>
                    <shortLabel>becn1</shortLabel>
                </names>
                <organism ncbiTaxId="0">
                    <names/>
                </organism>
            </interactor>
            <interactor id="1070">
                <names>
                    <shortLabel>ace2</shortLabel>
                </names>
                <organism ncbiTaxId="0">
                    <names/>
                </organism>
            </interactor>
            <interactor id="1071">
                <names>
                    <shortLabel>nme1</shortLabel>
                </names>
                <organism ncbiTaxId="0">
                    <names/>
                </organism>
            </interactor>
            <interactor id="1072">
                <names>
                    <shortLabel>ahnak</shortLabel>
                </names>
                <organism ncbiTaxId="0">
                    <names/>
                </organism>
            </interactor>
            <interactor id="1073">
                <names>
                    <shortLabel>tas2r63p</shortLabel>
                </names>
                <organism ncbiTaxId="0">
                    <names/>
                </organism>
            </interactor>
            <interactor id="1074">
                <names>
                    <shortLabel>ltb4r2</shortLabel>
                </names>
                <organism ncbiTaxId="0">
                    <names/>
                </organism>
            </interactor>
            <interactor id="1075">
                <names>
                    <shortLabel>ugt2b7</shortLabel>
                </names>
                <organism ncbiTaxId="0">
                    <names/>
                </organism>
            </interactor>
            <interactor id="1076">
                <names>
                    <shortLabel>1.1.3.6</shortLabel>
                </names>
                <organism ncbiTaxId="0">
                    <names/>
                </organism>
            </interactor>
            <interactor id="1077">
                <names>
                    <shortLabel>zap70</shortLabel>
                </names>
                <organism ncbiTaxId="0">
                    <names/>
                </organism>
            </interactor>
            <interactor id="1078">
                <names>
                    <shortLabel>pparbp</shortLabel>
                </names>
                <organism ncbiTaxId="0">
                    <names/>
                </organism>
            </interactor>
            <interactor id="1079">
                <names>
                    <shortLabel>acdc</shortLabel>
                </names>
                <organism ncbiTaxId="0">
                    <names/>
                </organism>
            </interactor>
            <interactor id="1080">
                <names>
                    <shortLabel>gfi1</shortLabel>
                </names>
                <organism ncbiTaxId="0">
                    <names/>
                </organism>
            </interactor>
            <interactor id="1081">
                <names>
                    <shortLabel>mgll</shortLabel>
                </names>
                <organism ncbiTaxId="0">
                    <names/>
                </organism>
            </interactor>
            <interactor id="1082">
                <names>
                    <shortLabel>vdr</shortLabel>
                </names>
                <organism ncbiTaxId="0">
                    <names/>
                </organism>
            </interactor>
            <interactor id="1083">
                <names>
                    <shortLabel>cnot8</shortLabel>
                </names>
                <organism ncbiTaxId="0">
                    <names/>
                </organism>
            </interactor>
            <interactor id="1084">
                <names>
                    <shortLabel>letmd1</shortLabel>
                </names>
                <organism ncbiTaxId="0">
                    <names/>
                </organism>
            </interactor>
            <interactor id="1085">
                <names>
                    <shortLabel>ndufb6</shortLabel>
                </names>
                <organism ncbiTaxId="0">
                    <names/>
                </organism>
            </interactor>
            <interactor id="1086">
                <names>
                    <shortLabel>scgb1a1</shortLabel>
                </names>
                <organism ncbiTaxId="0">
                    <names/>
                </organism>
            </interactor>
            <interactor id="1087">
                <names>
                    <shortLabel>tnfrsf13c</shortLabel>
                </names>
                <organism ncbiTaxId="0">
                    <names/>
                </organism>
            </interactor>
            <interactor id="1088">
                <names>
                    <shortLabel>hccs</shortLabel>
                </names>
                <organism ncbiTaxId="0">
                    <names/>
                </organism>
            </interactor>
            <interactor id="1089">
                <names>
                    <shortLabel>dscam</shortLabel>
                </names>
                <organism ncbiTaxId="0">
                    <names/>
                </organism>
            </interactor>
            <interactor id="1090">
                <names>
                    <shortLabel>nt5c2</shortLabel>
                </names>
                <organism ncbiTaxId="0">
                    <names/>
                </organism>
            </interactor>
            <interactor id="1091">
                <names>
                    <shortLabel>boc</shortLabel>
                </names>
                <organism ncbiTaxId="0">
                    <names/>
                </organism>
            </interactor>
            <interactor id="1092">
                <names>
                    <shortLabel>ack1</shortLabel>
                </names>
                <organism ncbiTaxId="0">
                    <names/>
                </organism>
            </interactor>
            <interactor id="1093">
                <names>
                    <shortLabel>csf2</shortLabel>
                </names>
                <organism ncbiTaxId="0">
                    <names/>
                </organism>
            </interactor>
            <interactor id="1094">
                <names>
                    <shortLabel>csf3</shortLabel>
                </names>
                <organism ncbiTaxId="0">
                    <names/>
                </organism>
            </interactor>
            <interactor id="1095">
                <names>
                    <shortLabel>adam17</shortLabel>
                </names>
                <organism ncbiTaxId="0">
                    <names/>
                </organism>
            </interactor>
            <interactor id="1096">
                <names>
                    <shortLabel>pf4</shortLabel>
                </names>
                <organism ncbiTaxId="0">
                    <names/>
                </organism>
            </interactor>
            <interactor id="1097">
                <names>
                    <shortLabel>hspg2</shortLabel>
                </names>
                <organism ncbiTaxId="0">
                    <names/>
                </organism>
            </interactor>
            <interactor id="1098">
                <names>
                    <shortLabel>mll2</shortLabel>
                </names>
                <organism ncbiTaxId="0">
                    <names/>
                </organism>
            </interactor>
            <interactor id="1099">
                <names>
                    <shortLabel>dbh</shortLabel>
                </names>
                <organism ncbiTaxId="0">
                    <names/>
                </organism>
            </interactor>
            <interactor id="1100">
                <names>
                    <shortLabel>hat</shortLabel>
                </names>
                <organism ncbiTaxId="0">
                    <names/>
                </organism>
            </interactor>
            <interactor id="1101">
                <names>
                    <shortLabel>csf1</shortLabel>
                </names>
                <organism ncbiTaxId="0">
                    <names/>
                </organism>
            </interactor>
            <interactor id="1102">
                <names>
                    <shortLabel>lck</shortLabel>
                </names>
                <organism ncbiTaxId="0">
                    <names/>
                </organism>
            </interactor>
            <interactor id="1103">
                <names>
                    <shortLabel>adam11</shortLabel>
                </names>
                <organism ncbiTaxId="0">
                    <names/>
                </organism>
            </interactor>
            <interactor id="1104">
                <names>
                    <shortLabel>mcl1</shortLabel>
                </names>
                <organism ncbiTaxId="0">
                    <names/>
                </organism>
            </interactor>
            <interactor id="1105">
                <names>
                    <shortLabel>adam10</shortLabel>
                </names>
                <organism ncbiTaxId="0">
                    <names/>
                </organism>
            </interactor>
            <interactor id="1106">
                <names>
                    <shortLabel>g6pc3</shortLabel>
                </names>
                <organism ncbiTaxId="0">
                    <names/>
                </organism>
            </interactor>
            <interactor id="1107">
                <names>
                    <shortLabel>lch</shortLabel>
                </names>
                <organism ncbiTaxId="0">
                    <names/>
                </organism>
            </interactor>
            <interactor id="1108">
                <names>
                    <shortLabel>ncor2</shortLabel>
                </names>
                <organism ncbiTaxId="0">
                    <names/>
                </organism>
            </interactor>
            <interactor id="1109">
                <names>
                    <shortLabel>g6pc2</shortLabel>
                </names>
                <organism ncbiTaxId="0">
                    <names/>
                </organism>
            </interactor>
            <interactor id="1110">
                <names>
                    <shortLabel>dbp</shortLabel>
                </names>
                <organism ncbiTaxId="0">
                    <names/>
                </organism>
            </interactor>
            <interactor id="1111">
                <names>
                    <shortLabel>tap2</shortLabel>
                </names>
                <organism ncbiTaxId="0">
                    <names/>
                </organism>
            </interactor>
            <interactor id="1112">
                <names>
                    <shortLabel>tap1</shortLabel>
                </names>
                <organism ncbiTaxId="0">
                    <names/>
                </organism>
            </interactor>
            <interactor id="1113">
                <names>
                    <shortLabel>pdc</shortLabel>
                </names>
                <organism ncbiTaxId="0">
                    <names/>
                </organism>
            </interactor>
            <interactor id="1114">
                <names>
                    <shortLabel>tank</shortLabel>
                </names>
                <organism ncbiTaxId="0">
                    <names/>
                </organism>
            </interactor>
            <interactor id="1115">
                <names>
                    <shortLabel>4.1.1.49</shortLabel>
                </names>
                <organism ncbiTaxId="0">
                    <names/>
                </organism>
            </interactor>
            <interactor id="1116">
                <names>
                    <shortLabel>atp6v0a1</shortLabel>
                </names>
                <organism ncbiTaxId="0">
                    <names/>
                </organism>
            </interactor>
            <interactor id="1117">
                <names>
                    <shortLabel>lcat</shortLabel>
                </names>
                <organism ncbiTaxId="0">
                    <names/>
                </organism>
            </interactor>
            <interactor id="1118">
                <names>
                    <shortLabel>matn1</shortLabel>
                </names>
                <organism ncbiTaxId="0">
                    <names/>
                </organism>
            </interactor>
            <interactor id="1119">
                <names>
                    <shortLabel>mmp12</shortLabel>
                </names>
                <organism ncbiTaxId="0">
                    <names/>
                </organism>
            </interactor>
            <interactor id="1120">
                <names>
                    <shortLabel>mmp14</shortLabel>
                </names>
                <organism ncbiTaxId="0">
                    <names/>
                </organism>
            </interactor>
            <interactor id="1121">
                <names>
                    <shortLabel>mmp13</shortLabel>
                </names>
                <organism ncbiTaxId="0">
                    <names/>
                </organism>
            </interactor>
            <interactor id="1122">
                <names>
                    <shortLabel>msmb</shortLabel>
                </names>
                <organism ncbiTaxId="0">
                    <names/>
                </organism>
            </interactor>
            <interactor id="1123">
                <names>
                    <shortLabel>accn2</shortLabel>
                </names>
                <organism ncbiTaxId="0">
                    <names/>
                </organism>
            </interactor>
            <interactor id="1124">
                <names>
                    <shortLabel>pbt</shortLabel>
                </names>
                <organism ncbiTaxId="0">
                    <names/>
                </organism>
            </interactor>
            <interactor id="1125">
                <names>
                    <shortLabel>fasn</shortLabel>
                </names>
                <organism ncbiTaxId="0">
                    <names/>
                </organism>
            </interactor>
            <interactor id="1126">
                <names>
                    <shortLabel>4.1.1.38</shortLabel>
                </names>
                <organism ncbiTaxId="0">
                    <names/>
                </organism>
            </interactor>
            <interactor id="1127">
                <names>
                    <shortLabel>hbd</shortLabel>
                </names>
                <organism ncbiTaxId="0">
                    <names/>
                </organism>
            </interactor>
            <interactor id="1128">
                <names>
                    <shortLabel>nkx6-2</shortLabel>
                </names>
                <organism ncbiTaxId="0">
                    <names/>
                </organism>
            </interactor>
            <interactor id="1129">
                <names>
                    <shortLabel>ddc</shortLabel>
                </names>
                <organism ncbiTaxId="0">
                    <names/>
                </organism>
            </interactor>
            <interactor id="1130">
                <names>
                    <shortLabel>parp1</shortLabel>
                </names>
                <organism ncbiTaxId="0">
                    <names/>
                </organism>
            </interactor>
            <interactor id="1131">
                <names>
                    <shortLabel>prom1</shortLabel>
                </names>
                <organism ncbiTaxId="0">
                    <names/>
                </organism>
            </interactor>
            <interactor id="1132">
                <names>
                    <shortLabel>allc</shortLabel>
                </names>
                <organism ncbiTaxId="0">
                    <names/>
                </organism>
            </interactor>
            <interactor id="1133">
                <names>
                    <shortLabel>ptbp1</shortLabel>
                </names>
                <organism ncbiTaxId="0">
                    <names/>
                </organism>
            </interactor>
            <interactor id="1134">
                <names>
                    <shortLabel>tyk2</shortLabel>
                </names>
                <organism ncbiTaxId="0">
                    <names/>
                </organism>
            </interactor>
            <interactor id="1135">
                <names>
                    <shortLabel>pbp</shortLabel>
                </names>
                <organism ncbiTaxId="0">
                    <names/>
                </organism>
            </interactor>
            <interactor id="1136">
                <names>
                    <shortLabel>inhbc</shortLabel>
                </names>
                <organism ncbiTaxId="0">
                    <names/>
                </organism>
            </interactor>
            <interactor id="1137">
                <names>
                    <shortLabel>ppara</shortLabel>
                </names>
                <organism ncbiTaxId="0">
                    <names/>
                </organism>
            </interactor>
            <interactor id="1138">
                <names>
                    <shortLabel>cmklr1</shortLabel>
                </names>
                <organism ncbiTaxId="0">
                    <names/>
                </organism>
            </interactor>
            <interactor id="1139">
                <names>
                    <shortLabel>ppard</shortLabel>
                </names>
                <organism ncbiTaxId="0">
                    <names/>
                </organism>
            </interactor>
            <interactor id="1140">
                <names>
                    <shortLabel>inhbe</shortLabel>
                </names>
                <organism ncbiTaxId="0">
                    <names/>
                </organism>
            </interactor>
            <interactor id="1141">
                <names>
                    <shortLabel>ddt</shortLabel>
                </names>
                <organism ncbiTaxId="0">
                    <names/>
                </organism>
            </interactor>
            <interactor id="1142">
                <names>
                    <shortLabel>hca</shortLabel>
                </names>
                <organism ncbiTaxId="0">
                    <names/>
                </organism>
            </interactor>
            <interactor id="1143">
                <names>
                    <shortLabel>pparg</shortLabel>
                </names>
                <organism ncbiTaxId="0">
                    <names/>
                </organism>
            </interactor>
            <interactor id="1144">
                <names>
                    <shortLabel>lap</shortLabel>
                </names>
                <organism ncbiTaxId="0">
                    <names/>
                </organism>
            </interactor>
            <interactor id="1145">
                <names>
                    <shortLabel>snapap</shortLabel>
                </names>
                <organism ncbiTaxId="0">
                    <names/>
                </organism>
            </interactor>
            <interactor id="1146">
                <names>
                    <shortLabel>lat</shortLabel>
                </names>
                <organism ncbiTaxId="0">
                    <names/>
                </organism>
            </interactor>
            <interactor id="1147">
                <names>
                    <shortLabel>ppig</shortLabel>
                </names>
                <organism ncbiTaxId="0">
                    <names/>
                </organism>
            </interactor>
            <interactor id="1148">
                <names>
                    <shortLabel>pah</shortLabel>
                </names>
                <organism ncbiTaxId="0">
                    <names/>
                </organism>
            </interactor>
            <interactor id="1149">
                <names>
                    <shortLabel>gfm1</shortLabel>
                </names>
                <organism ncbiTaxId="0">
                    <names/>
                </organism>
            </interactor>
            <interactor id="1150">
                <names>
                    <shortLabel>ppia</shortLabel>
                </names>
                <organism ncbiTaxId="0">
                    <names/>
                </organism>
            </interactor>
            <interactor id="1151">
                <names>
                    <shortLabel>tas1r3</shortLabel>
                </names>
                <organism ncbiTaxId="0">
                    <names/>
                </organism>
            </interactor>
            <interactor id="1152">
                <names>
                    <shortLabel>dci</shortLabel>
                </names>
                <organism ncbiTaxId="0">
                    <names/>
                </organism>
            </interactor>
            <interactor id="1153">
                <names>
                    <shortLabel>s100a8</shortLabel>
                </names>
                <organism ncbiTaxId="0">
                    <names/>
                </organism>
            </interactor>
            <interactor id="1154">
                <names>
                    <shortLabel>insrr</shortLabel>
                </names>
                <organism ncbiTaxId="0">
                    <names/>
                </organism>
            </interactor>
            <interactor id="1155">
                <names>
                    <shortLabel>s100a9</shortLabel>
                </names>
                <organism ncbiTaxId="0">
                    <names/>
                </organism>
            </interactor>
            <interactor id="1156">
                <names>
                    <shortLabel>dlec1</shortLabel>
                </names>
                <organism ncbiTaxId="0">
                    <names/>
                </organism>
            </interactor>
            <interactor id="1157">
                <names>
                    <shortLabel>bpi</shortLabel>
                </names>
                <organism ncbiTaxId="0">
                    <names/>
                </organism>
            </interactor>
            <interactor id="1158">
                <names>
                    <shortLabel>pap</shortLabel>
                </names>
                <organism ncbiTaxId="0">
                    <names/>
                </organism>
            </interactor>
            <interactor id="1159">
                <names>
                    <shortLabel>dcn</shortLabel>
                </names>
                <organism ncbiTaxId="0">
                    <names/>
                </organism>
            </interactor>
            <interactor id="1160">
                <names>
                    <shortLabel>aplp1</shortLabel>
                </names>
                <organism ncbiTaxId="0">
                    <names/>
                </organism>
            </interactor>
            <interactor id="1161">
                <names>
                    <shortLabel>tas1r2</shortLabel>
                </names>
                <organism ncbiTaxId="0">
                    <names/>
                </organism>
            </interactor>
            <interactor id="1162">
                <names>
                    <shortLabel>s100a6</shortLabel>
                </names>
                <organism ncbiTaxId="0">
                    <names/>
                </organism>
            </interactor>
            <interactor id="1163">
                <names>
                    <shortLabel>aplp2</shortLabel>
                </names>
                <organism ncbiTaxId="0">
                    <names/>
                </organism>
            </interactor>
            <interactor id="1164">
                <names>
                    <shortLabel>lbh</shortLabel>
                </names>
                <organism ncbiTaxId="0">
                    <names/>
                </organism>
            </interactor>
            <interactor id="1165">
                <names>
                    <shortLabel>s100a2</shortLabel>
                </names>
                <organism ncbiTaxId="0">
                    <names/>
                </organism>
            </interactor>
            <interactor id="1166">
                <names>
                    <shortLabel>s100a1</shortLabel>
                </names>
                <organism ncbiTaxId="0">
                    <names/>
                </organism>
            </interactor>
            <interactor id="1167">
                <names>
                    <shortLabel>hdc</shortLabel>
                </names>
                <organism ncbiTaxId="0">
                    <names/>
                </organism>
            </interactor>
            <interactor id="1168">
                <names>
                    <shortLabel>mapk9</shortLabel>
                </names>
                <organism ncbiTaxId="0">
                    <names/>
                </organism>
            </interactor>
            <interactor id="1169">
                <names>
                    <shortLabel>dct</shortLabel>
                </names>
                <organism ncbiTaxId="0">
                    <names/>
                </organism>
            </interactor>
            <interactor id="1170">
                <names>
                    <shortLabel>mapk8</shortLabel>
                </names>
                <organism ncbiTaxId="0">
                    <names/>
                </organism>
            </interactor>
            <interactor id="1171">
                <names>
                    <shortLabel>lbp</shortLabel>
                </names>
                <organism ncbiTaxId="0">
                    <names/>
                </organism>
            </interactor>
            <interactor id="1172">
                <names>
                    <shortLabel>dcx</shortLabel>
                </names>
                <organism ncbiTaxId="0">
                    <names/>
                </organism>
            </interactor>
            <interactor id="1173">
                <names>
                    <shortLabel>mapk3</shortLabel>
                </names>
                <organism ncbiTaxId="0">
                    <names/>
                </organism>
            </interactor>
            <interactor id="1174">
                <names>
                    <shortLabel>nkx6-1</shortLabel>
                </names>
                <organism ncbiTaxId="0">
                    <names/>
                </organism>
            </interactor>
            <interactor id="1175">
                <names>
                    <shortLabel>mapk1</shortLabel>
                </names>
                <organism ncbiTaxId="0">
                    <names/>
                </organism>
            </interactor>
            <interactor id="1176">
                <names>
                    <shortLabel>tegt</shortLabel>
                </names>
                <organism ncbiTaxId="0">
                    <names/>
                </organism>
            </interactor>
            <interactor id="1177">
                <names>
                    <shortLabel>gpha2</shortLabel>
                </names>
                <organism ncbiTaxId="0">
                    <names/>
                </organism>
            </interactor>
            <interactor id="1178">
                <names>
                    <shortLabel>lbr</shortLabel>
                </names>
                <organism ncbiTaxId="0">
                    <names/>
                </organism>
            </interactor>
            <interactor id="1179">
                <names>
                    <shortLabel>elk1</shortLabel>
                </names>
                <organism ncbiTaxId="0">
                    <names/>
                </organism>
            </interactor>
            <interactor id="1180">
                <names>
                    <shortLabel>elk3</shortLabel>
                </names>
                <organism ncbiTaxId="0">
                    <names/>
                </organism>
            </interactor>
            <interactor id="1181">
                <names>
                    <shortLabel>cxcl11</shortLabel>
                </names>
                <organism ncbiTaxId="0">
                    <names/>
                </organism>
            </interactor>
            <interactor id="1182">
                <names>
                    <shortLabel>cxcl12</shortLabel>
                </names>
                <organism ncbiTaxId="0">
                    <names/>
                </organism>
            </interactor>
            <interactor id="1183">
                <names>
                    <shortLabel>cxcl10</shortLabel>
                </names>
                <organism ncbiTaxId="0">
                    <names/>
                </organism>
            </interactor>
            <interactor id="1184">
                <names>
                    <shortLabel>kcnk3</shortLabel>
                </names>
                <organism ncbiTaxId="0">
                    <names/>
                </organism>
            </interactor>
            <interactor id="1185">
                <names>
                    <shortLabel>kcnj5</shortLabel>
                </names>
                <organism ncbiTaxId="0">
                    <names/>
                </organism>
            </interactor>
            <interactor id="1186">
                <names>
                    <shortLabel>kcnj4</shortLabel>
                </names>
                <organism ncbiTaxId="0">
                    <names/>
                </organism>
            </interactor>
            <interactor id="1187">
                <names>
                    <shortLabel>dnmt3b</shortLabel>
                </names>
                <organism ncbiTaxId="0">
                    <names/>
                </organism>
            </interactor>
            <interactor id="1188">
                <names>
                    <shortLabel>kcnj6</shortLabel>
                </names>
                <organism ncbiTaxId="0">
                    <names/>
                </organism>
            </interactor>
            <interactor id="1189">
                <names>
                    <shortLabel>kcnj9</shortLabel>
                </names>
                <organism ncbiTaxId="0">
                    <names/>
                </organism>
            </interactor>
            <interactor id="1190">
                <names>
                    <shortLabel>kcnj8</shortLabel>
                </names>
                <organism ncbiTaxId="0">
                    <names/>
                </organism>
            </interactor>
            <interactor id="1191">
                <names>
                    <shortLabel>php</shortLabel>
                </names>
                <organism ncbiTaxId="0">
                    <names/>
                </organism>
            </interactor>
            <interactor id="1192">
                <names>
                    <shortLabel>tmprss2</shortLabel>
                </names>
                <organism ncbiTaxId="0">
                    <names/>
                </organism>
            </interactor>
            <interactor id="1193">
                <names>
                    <shortLabel>elk4</shortLabel>
                </names>
                <organism ncbiTaxId="0">
                    <names/>
                </organism>
            </interactor>
            <interactor id="1194">
                <names>
                    <shortLabel>neurod1</shortLabel>
                </names>
                <organism ncbiTaxId="0">
                    <names/>
                </organism>
            </interactor>
            <interactor id="1195">
                <names>
                    <shortLabel>pip5k2a</shortLabel>
                </names>
                <organism ncbiTaxId="0">
                    <names/>
                </organism>
            </interactor>
            <interactor id="1196">
                <names>
                    <shortLabel>cftr</shortLabel>
                </names>
                <organism ncbiTaxId="0">
                    <names/>
                </organism>
            </interactor>
            <interactor id="1197">
                <names>
                    <shortLabel>pten</shortLabel>
                </names>
                <organism ncbiTaxId="0">
                    <names/>
                </organism>
            </interactor>
            <interactor id="1198">
                <names>
                    <shortLabel>pgc</shortLabel>
                </names>
                <organism ncbiTaxId="0">
                    <names/>
                </organism>
            </interactor>
            <interactor id="1199">
                <names>
                    <shortLabel>pgd</shortLabel>
                </names>
                <organism ncbiTaxId="0">
                    <names/>
                </organism>
            </interactor>
            <interactor id="1200">
                <names>
                    <shortLabel>entpd4</shortLabel>
                </names>
                <organism ncbiTaxId="0">
                    <names/>
                </organism>
            </interactor>
            <interactor id="1201">
                <names>
                    <shortLabel>atbf1</shortLabel>
                </names>
                <organism ncbiTaxId="0">
                    <names/>
                </organism>
            </interactor>
            <interactor id="1202">
                <names>
                    <shortLabel>xbp1</shortLabel>
                </names>
                <organism ncbiTaxId="0">
                    <names/>
                </organism>
            </interactor>
            <interactor id="1203">
                <names>
                    <shortLabel>entpd5</shortLabel>
                </names>
                <organism ncbiTaxId="0">
                    <names/>
                </organism>
            </interactor>
            <interactor id="1204">
                <names>
                    <shortLabel>pgf</shortLabel>
                </names>
                <organism ncbiTaxId="0">
                    <names/>
                </organism>
            </interactor>
            <interactor id="1205">
                <names>
                    <shortLabel>cdk5rap1</shortLabel>
                </names>
                <organism ncbiTaxId="0">
                    <names/>
                </organism>
            </interactor>
            <interactor id="1206">
                <names>
                    <shortLabel>rtel1</shortLabel>
                </names>
                <organism ncbiTaxId="0">
                    <names/>
                </organism>
            </interactor>
            <interactor id="1207">
                <names>
                    <shortLabel>hfe</shortLabel>
                </names>
                <organism ncbiTaxId="0">
                    <names/>
                </organism>
            </interactor>
            <interactor id="1208">
                <names>
                    <shortLabel>hipk2</shortLabel>
                </names>
                <organism ncbiTaxId="0">
                    <names/>
                </organism>
            </interactor>
            <interactor id="1209">
                <names>
                    <shortLabel>eomes</shortLabel>
                </names>
                <organism ncbiTaxId="0">
                    <names/>
                </organism>
            </interactor>
            <interactor id="1210">
                <names>
                    <shortLabel>bad</shortLabel>
                </names>
                <organism ncbiTaxId="0">
                    <names/>
                </organism>
            </interactor>
            <interactor id="1211">
                <names>
                    <shortLabel>kcnj2</shortLabel>
                </names>
                <organism ncbiTaxId="0">
                    <names/>
                </organism>
            </interactor>
            <interactor id="1212">
                <names>
                    <shortLabel>ms4a1</shortLabel>
                </names>
                <organism ncbiTaxId="0">
                    <names/>
                </organism>
            </interactor>
            <interactor id="1213">
                <names>
                    <shortLabel>tnfrsf14</shortLabel>
                </names>
                <organism ncbiTaxId="0">
                    <names/>
                </organism>
            </interactor>
            <interactor id="1214">
                <names>
                    <shortLabel>kcnj3</shortLabel>
                </names>
                <organism ncbiTaxId="0">
                    <names/>
                </organism>
            </interactor>
            <interactor id="1215">
                <names>
                    <shortLabel>acp5</shortLabel>
                </names>
                <organism ncbiTaxId="0">
                    <names/>
                </organism>
            </interactor>
            <interactor id="1216">
                <names>
                    <shortLabel>psarl</shortLabel>
                </names>
                <organism ncbiTaxId="0">
                    <names/>
                </organism>
            </interactor>
            <interactor id="1217">
                <names>
                    <shortLabel>pgs</shortLabel>
                </names>
                <organism ncbiTaxId="0">
                    <names/>
                </organism>
            </interactor>
            <interactor id="1218">
                <names>
                    <shortLabel>gja7</shortLabel>
                </names>
                <organism ncbiTaxId="0">
                    <names/>
                </organism>
            </interactor>
            <interactor id="1219">
                <names>
                    <shortLabel>pgp</shortLabel>
                </names>
                <organism ncbiTaxId="0">
                    <names/>
                </organism>
            </interactor>
            <interactor id="1220">
                <names>
                    <shortLabel>npdc1</shortLabel>
                </names>
                <organism ncbiTaxId="0">
                    <names/>
                </organism>
            </interactor>
            <interactor id="1221">
                <names>
                    <shortLabel>bax</shortLabel>
                </names>
                <organism ncbiTaxId="0">
                    <names/>
                </organism>
            </interactor>
            <interactor id="1222">
                <names>
                    <shortLabel>fads2</shortLabel>
                </names>
                <organism ncbiTaxId="0">
                    <names/>
                </organism>
            </interactor>
            <interactor id="1223">
                <names>
                    <shortLabel>pgr</shortLabel>
                </names>
                <organism ncbiTaxId="0">
                    <names/>
                </organism>
            </interactor>
            <interactor id="1224">
                <names>
                    <shortLabel>pi3</shortLabel>
                </names>
                <organism ncbiTaxId="0">
                    <names/>
                </organism>
            </interactor>
            <interactor id="1225">
                <names>
                    <shortLabel>gja1</shortLabel>
                </names>
                <organism ncbiTaxId="0">
                    <names/>
                </organism>
            </interactor>
            <interactor id="1226">
                <names>
                    <shortLabel>camk2g</shortLabel>
                </names>
                <organism ncbiTaxId="0">
                    <names/>
                </organism>
            </interactor>
            <interactor id="1227">
                <names>
                    <shortLabel>ppgb</shortLabel>
                </names>
                <organism ncbiTaxId="0">
                    <names/>
                </organism>
            </interactor>
            <interactor id="1228">
                <names>
                    <shortLabel>nrcam</shortLabel>
                </names>
                <organism ncbiTaxId="0">
                    <names/>
                </organism>
            </interactor>
            <interactor id="1229">
                <names>
                    <shortLabel>gja5</shortLabel>
                </names>
                <organism ncbiTaxId="0">
                    <names/>
                </organism>
            </interactor>
            <interactor id="1230">
                <names>
                    <shortLabel>ncstn</shortLabel>
                </names>
                <organism ncbiTaxId="0">
                    <names/>
                </organism>
            </interactor>
            <interactor id="1231">
                <names>
                    <shortLabel>bcatenin</shortLabel>
                </names>
                <organism ncbiTaxId="0">
                    <names/>
                </organism>
            </interactor>
            <interactor id="1232">
                <names>
                    <shortLabel>nfe2l1</shortLabel>
                </names>
                <organism ncbiTaxId="0">
                    <names/>
                </organism>
            </interactor>
            <interactor id="1233">
                <names>
                    <shortLabel>cntf</shortLabel>
                </names>
                <organism ncbiTaxId="0">
                    <names/>
                </organism>
            </interactor>
            <interactor id="1234">
                <names>
                    <shortLabel>ctla4</shortLabel>
                </names>
                <organism ncbiTaxId="0">
                    <names/>
                </organism>
            </interactor>
            <interactor id="1235">
                <names>
                    <shortLabel>c6orf18</shortLabel>
                </names>
                <organism ncbiTaxId="0">
                    <names/>
                </organism>
            </interactor>
            <interactor id="1236">
                <names>
                    <shortLabel>sorl1</shortLabel>
                </names>
                <organism ncbiTaxId="0">
                    <names/>
                </organism>
            </interactor>
            <interactor id="1237">
                <names>
                    <shortLabel>hdac11</shortLabel>
                </names>
                <organism ncbiTaxId="0">
                    <names/>
                </organism>
            </interactor>
            <interactor id="1238">
                <names>
                    <shortLabel>srpk1</shortLabel>
                </names>
                <organism ncbiTaxId="0">
                    <names/>
                </organism>
            </interactor>
            <interactor id="1239">
                <names>
                    <shortLabel>rhoa</shortLabel>
                </names>
                <organism ncbiTaxId="0">
                    <names/>
                </organism>
            </interactor>
            <interactor id="1240">
                <names>
                    <shortLabel>hgf</shortLabel>
                </names>
                <organism ncbiTaxId="0">
                    <names/>
                </organism>
            </interactor>
            <interactor id="1241">
                <names>
                    <shortLabel>folh1</shortLabel>
                </names>
                <organism ncbiTaxId="0">
                    <names/>
                </organism>
            </interactor>
            <interactor id="1242">
                <names>
                    <shortLabel>pou3f1</shortLabel>
                </names>
                <organism ncbiTaxId="0">
                    <names/>
                </organism>
            </interactor>
            <interactor id="1243">
                <names>
                    <shortLabel>csh2</shortLabel>
                </names>
                <organism ncbiTaxId="0">
                    <names/>
                </organism>
            </interactor>
            <interactor id="1244">
                <names>
                    <shortLabel>ksr</shortLabel>
                </names>
                <organism ncbiTaxId="0">
                    <names/>
                </organism>
            </interactor>
            <interactor id="1245">
                <names>
                    <shortLabel>alpi</shortLabel>
                </names>
                <organism ncbiTaxId="0">
                    <names/>
                </organism>
            </interactor>
            <interactor id="1246">
                <names>
                    <shortLabel>alpp</shortLabel>
                </names>
                <organism ncbiTaxId="0">
                    <names/>
                </organism>
            </interactor>
            <interactor id="1247">
                <names>
                    <shortLabel>malt1</shortLabel>
                </names>
                <organism ncbiTaxId="0">
                    <names/>
                </organism>
            </interactor>
            <interactor id="1248">
                <names>
                    <shortLabel>trim63</shortLabel>
                </names>
                <organism ncbiTaxId="0">
                    <names/>
                </organism>
            </interactor>
            <interactor id="1249">
                <names>
                    <shortLabel>star</shortLabel>
                </names>
                <organism ncbiTaxId="0">
                    <names/>
                </organism>
            </interactor>
            <interactor id="1250">
                <names>
                    <shortLabel>pgrmc1</shortLabel>
                </names>
                <organism ncbiTaxId="0">
                    <names/>
                </organism>
            </interactor>
            <interactor id="1251">
                <names>
                    <shortLabel>hhg</shortLabel>
                </names>
                <organism ncbiTaxId="0">
                    <names/>
                </organism>
            </interactor>
            <interactor id="1252">
                <names>
                    <shortLabel>hcn2</shortLabel>
                </names>
                <organism ncbiTaxId="0">
                    <names/>
                </organism>
            </interactor>
            <interactor id="1253">
                <names>
                    <shortLabel>hla-dma</shortLabel>
                </names>
                <organism ncbiTaxId="0">
                    <names/>
                </organism>
            </interactor>
            <interactor id="1254">
                <names>
                    <shortLabel>zp2</shortLabel>
                </names>
                <organism ncbiTaxId="0">
                    <names/>
                </organism>
            </interactor>
            <interactor id="1255">
                <names>
                    <shortLabel>nat1</shortLabel>
                </names>
                <organism ncbiTaxId="0">
                    <names/>
                </organism>
            </interactor>
            <interactor id="1256">
                <names>
                    <shortLabel>plek</shortLabel>
                </names>
                <organism ncbiTaxId="0">
                    <names/>
                </organism>
            </interactor>
            <interactor id="1257">
                <names>
                    <shortLabel>mcf2</shortLabel>
                </names>
                <organism ncbiTaxId="0">
                    <names/>
                </organism>
            </interactor>
            <interactor id="1258">
                <names>
                    <shortLabel>pawr</shortLabel>
                </names>
                <organism ncbiTaxId="0">
                    <names/>
                </organism>
            </interactor>
            <interactor id="1259">
                <names>
                    <shortLabel>bcr</shortLabel>
                </names>
                <organism ncbiTaxId="0">
                    <names/>
                </organism>
            </interactor>
            <interactor id="1260">
                <names>
                    <shortLabel>pip5k1c</shortLabel>
                </names>
                <organism ncbiTaxId="0">
                    <names/>
                </organism>
            </interactor>
            <interactor id="1261">
                <names>
                    <shortLabel>syvn1</shortLabel>
                </names>
                <organism ncbiTaxId="0">
                    <names/>
                </organism>
            </interactor>
            <interactor id="1262">
                <names>
                    <shortLabel>pak1ip1</shortLabel>
                </names>
                <organism ncbiTaxId="0">
                    <names/>
                </organism>
            </interactor>
            <interactor id="1263">
                <names>
                    <shortLabel>icam1</shortLabel>
                </names>
                <organism ncbiTaxId="0">
                    <names/>
                </organism>
            </interactor>
            <interactor id="1264">
                <names>
                    <shortLabel>hk2</shortLabel>
                </names>
                <organism ncbiTaxId="0">
                    <names/>
                </organism>
            </interactor>
            <interactor id="1265">
                <names>
                    <shortLabel>pcnt2</shortLabel>
                </names>
                <organism ncbiTaxId="0">
                    <names/>
                </organism>
            </interactor>
            <interactor id="1266">
                <names>
                    <shortLabel>plg</shortLabel>
                </names>
                <organism ncbiTaxId="0">
                    <names/>
                </organism>
            </interactor>
            <interactor id="1267">
                <names>
                    <shortLabel>ndufa3</shortLabel>
                </names>
                <organism ncbiTaxId="0">
                    <names/>
                </organism>
            </interactor>
            <interactor id="1268">
                <names>
                    <shortLabel>pld2</shortLabel>
                </names>
                <organism ncbiTaxId="0">
                    <names/>
                </organism>
            </interactor>
            <interactor id="1269">
                <names>
                    <shortLabel>pax4</shortLabel>
                </names>
                <organism ncbiTaxId="0">
                    <names/>
                </organism>
            </interactor>
            <interactor id="1270">
                <names>
                    <shortLabel>pax3</shortLabel>
                </names>
                <organism ncbiTaxId="0">
                    <names/>
                </organism>
            </interactor>
            <interactor id="1271">
                <names>
                    <shortLabel>vsx1</shortLabel>
                </names>
                <organism ncbiTaxId="0">
                    <names/>
                </organism>
            </interactor>
            <interactor id="1272">
                <names>
                    <shortLabel>pax6</shortLabel>
                </names>
                <organism ncbiTaxId="0">
                    <names/>
                </organism>
            </interactor>
            <interactor id="1273">
                <names>
                    <shortLabel>bmp15</shortLabel>
                </names>
                <organism ncbiTaxId="0">
                    <names/>
                </organism>
            </interactor>
            <interactor id="1274">
                <names>
                    <shortLabel>pax5</shortLabel>
                </names>
                <organism ncbiTaxId="0">
                    <names/>
                </organism>
            </interactor>
            <interactor id="1275">
                <names>
                    <shortLabel>dgkb</shortLabel>
                </names>
                <organism ncbiTaxId="0">
                    <names/>
                </organism>
            </interactor>
            <interactor id="1276">
                <names>
                    <shortLabel>f2rl2</shortLabel>
                </names>
                <organism ncbiTaxId="0">
                    <names/>
                </organism>
            </interactor>
            <interactor id="1277">
                <names>
                    <shortLabel>onecut1</shortLabel>
                </names>
                <organism ncbiTaxId="0">
                    <names/>
                </organism>
            </interactor>
            <interactor id="1278">
                <names>
                    <shortLabel>pofut2</shortLabel>
                </names>
                <organism ncbiTaxId="0">
                    <names/>
                </organism>
            </interactor>
            <interactor id="1279">
                <names>
                    <shortLabel>fbxw11</shortLabel>
                </names>
                <organism ncbiTaxId="0">
                    <names/>
                </organism>
            </interactor>
            <interactor id="1280">
                <names>
                    <shortLabel>wnt5a</shortLabel>
                </names>
                <organism ncbiTaxId="0">
                    <names/>
                </organism>
            </interactor>
            <interactor id="1281">
                <names>
                    <shortLabel>wnt5b</shortLabel>
                </names>
                <organism ncbiTaxId="0">
                    <names/>
                </organism>
            </interactor>
            <interactor id="1282">
                <names>
                    <shortLabel>pkb</shortLabel>
                </names>
                <organism ncbiTaxId="0">
                    <names/>
                </organism>
            </interactor>
            <interactor id="1283">
                <names>
                    <shortLabel>prss8</shortLabel>
                </names>
                <organism ncbiTaxId="0">
                    <names/>
                </organism>
            </interactor>
            <interactor id="1284">
                <names>
                    <shortLabel>d6s1101</shortLabel>
                </names>
                <organism ncbiTaxId="0">
                    <names/>
                </organism>
            </interactor>
            <interactor id="1285">
                <names>
                    <shortLabel>tnfaip1</shortLabel>
                </names>
                <organism ncbiTaxId="0">
                    <names/>
                </organism>
            </interactor>
            <interactor id="1286">
                <names>
                    <shortLabel>csnk1a1</shortLabel>
                </names>
                <organism ncbiTaxId="0">
                    <names/>
                </organism>
            </interactor>
            <interactor id="1287">
                <names>
                    <shortLabel>nudt6</shortLabel>
                </names>
                <organism ncbiTaxId="0">
                    <names/>
                </organism>
            </interactor>
            <interactor id="1288">
                <names>
                    <shortLabel>ppbp</shortLabel>
                </names>
                <organism ncbiTaxId="0">
                    <names/>
                </organism>
            </interactor>
            <interactor id="1289">
                <names>
                    <shortLabel>nqo2</shortLabel>
                </names>
                <organism ncbiTaxId="0">
                    <names/>
                </organism>
            </interactor>
            <interactor id="1290">
                <names>
                    <shortLabel>inppl1</shortLabel>
                </names>
                <organism ncbiTaxId="0">
                    <names/>
                </organism>
            </interactor>
            <interactor id="1291">
                <names>
                    <shortLabel>pkc</shortLabel>
                </names>
                <organism ncbiTaxId="0">
                    <names/>
                </organism>
            </interactor>
            <interactor id="1292">
                <names>
                    <shortLabel>nqo1</shortLabel>
                </names>
                <organism ncbiTaxId="0">
                    <names/>
                </organism>
            </interactor>
            <interactor id="1293">
                <names>
                    <shortLabel>tnfaip8</shortLabel>
                </names>
                <organism ncbiTaxId="0">
                    <names/>
                </organism>
            </interactor>
            <interactor id="1294">
                <names>
                    <shortLabel>sncg</shortLabel>
                </names>
                <organism ncbiTaxId="0">
                    <names/>
                </organism>
            </interactor>
            <interactor id="1295">
                <names>
                    <shortLabel>dpp4</shortLabel>
                </names>
                <organism ncbiTaxId="0">
                    <names/>
                </organism>
            </interactor>
            <interactor id="1296">
                <names>
                    <shortLabel>znf148</shortLabel>
                </names>
                <organism ncbiTaxId="0">
                    <names/>
                </organism>
            </interactor>
            <interactor id="1297">
                <names>
                    <shortLabel>mlc1</shortLabel>
                </names>
                <organism ncbiTaxId="0">
                    <names/>
                </organism>
            </interactor>
            <interactor id="1298">
                <names>
                    <shortLabel>grin1</shortLabel>
                </names>
                <organism ncbiTaxId="0">
                    <names/>
                </organism>
            </interactor>
            <interactor id="1299">
                <names>
                    <shortLabel>tnfsf12</shortLabel>
                </names>
                <organism ncbiTaxId="0">
                    <names/>
                </organism>
            </interactor>
            <interactor id="1300">
                <names>
                    <shortLabel>adipor1</shortLabel>
                </names>
                <organism ncbiTaxId="0">
                    <names/>
                </organism>
            </interactor>
            <interactor id="1301">
                <names>
                    <shortLabel>tnfrsf25</shortLabel>
                </names>
                <organism ncbiTaxId="0">
                    <names/>
                </organism>
            </interactor>
            <interactor id="1302">
                <names>
                    <shortLabel>gbe1</shortLabel>
                </names>
                <organism ncbiTaxId="0">
                    <names/>
                </organism>
            </interactor>
            <interactor id="1303">
                <names>
                    <shortLabel>rad23b</shortLabel>
                </names>
                <organism ncbiTaxId="0">
                    <names/>
                </organism>
            </interactor>
            <interactor id="1304">
                <names>
                    <shortLabel>2.6.1.77</shortLabel>
                </names>
                <organism ncbiTaxId="0">
                    <names/>
                </organism>
            </interactor>
            <interactor id="1305">
                <names>
                    <shortLabel>tnfsf18</shortLabel>
                </names>
                <organism ncbiTaxId="0">
                    <names/>
                </organism>
            </interactor>
            <interactor id="1306">
                <names>
                    <shortLabel>znf185</shortLabel>
                </names>
                <organism ncbiTaxId="0">
                    <names/>
                </organism>
            </interactor>
            <interactor id="1307">
                <names>
                    <shortLabel>alox12</shortLabel>
                </names>
                <organism ncbiTaxId="0">
                    <names/>
                </organism>
            </interactor>
            <interactor id="1308">
                <names>
                    <shortLabel>alox15</shortLabel>
                </names>
                <organism ncbiTaxId="0">
                    <names/>
                </organism>
            </interactor>
            <interactor id="1309">
                <names>
                    <shortLabel>slco4c1</shortLabel>
                </names>
                <organism ncbiTaxId="0">
                    <names/>
                </organism>
            </interactor>
            <interactor id="1310">
                <names>
                    <shortLabel>muc5b</shortLabel>
                </names>
                <organism ncbiTaxId="0">
                    <names/>
                </organism>
            </interactor>
            <interactor id="1311">
                <names>
                    <shortLabel>bid</shortLabel>
                </names>
                <organism ncbiTaxId="0">
                    <names/>
                </organism>
            </interactor>
            <interactor id="1312">
                <names>
                    <shortLabel>tnfrsf18</shortLabel>
                </names>
                <organism ncbiTaxId="0">
                    <names/>
                </organism>
            </interactor>
            <interactor id="1313">
                <names>
                    <shortLabel>fblp-1</shortLabel>
                </names>
                <organism ncbiTaxId="0">
                    <names/>
                </organism>
            </interactor>
            <interactor id="1314">
                <names>
                    <shortLabel>b7h3</shortLabel>
                </names>
                <organism ncbiTaxId="0">
                    <names/>
                </organism>
            </interactor>
            <interactor id="1315">
                <names>
                    <shortLabel>tnfrsf7</shortLabel>
                </names>
                <organism ncbiTaxId="0">
                    <names/>
                </organism>
            </interactor>
            <interactor id="1316">
                <names>
                    <shortLabel>tnfrsf6</shortLabel>
                </names>
                <organism ncbiTaxId="0">
                    <names/>
                </organism>
            </interactor>
            <interactor id="1317">
                <names>
                    <shortLabel>bgn</shortLabel>
                </names>
                <organism ncbiTaxId="0">
                    <names/>
                </organism>
            </interactor>
            <interactor id="1318">
                <names>
                    <shortLabel>wnt7a</shortLabel>
                </names>
                <organism ncbiTaxId="0">
                    <names/>
                </organism>
            </interactor>
            <interactor id="1319">
                <names>
                    <shortLabel>tnfrsf5</shortLabel>
                </names>
                <organism ncbiTaxId="0">
                    <names/>
                </organism>
            </interactor>
            <interactor id="1320">
                <names>
                    <shortLabel>plau</shortLabel>
                </names>
                <organism ncbiTaxId="0">
                    <names/>
                </organism>
            </interactor>
            <interactor id="1321">
                <names>
                    <shortLabel>tnfrsf4</shortLabel>
                </names>
                <organism ncbiTaxId="0">
                    <names/>
                </organism>
            </interactor>
            <interactor id="1322">
                <names>
                    <shortLabel>plat</shortLabel>
                </names>
                <organism ncbiTaxId="0">
                    <names/>
                </organism>
            </interactor>
            <interactor id="1323">
                <names>
                    <shortLabel>tnfrsf1a</shortLabel>
                </names>
                <organism ncbiTaxId="0">
                    <names/>
                </organism>
            </interactor>
            <interactor id="1324">
                <names>
                    <shortLabel>cdc25c</shortLabel>
                </names>
                <organism ncbiTaxId="0">
                    <names/>
                </organism>
            </interactor>
            <interactor id="1325">
                <names>
                    <shortLabel>sra1</shortLabel>
                </names>
                <organism ncbiTaxId="0">
                    <names/>
                </organism>
            </interactor>
            <interactor id="1326">
                <names>
                    <shortLabel>isgf3g</shortLabel>
                </names>
                <organism ncbiTaxId="0">
                    <names/>
                </organism>
            </interactor>
            <interactor id="1327">
                <names>
                    <shortLabel>tnfrsf1b</shortLabel>
                </names>
                <organism ncbiTaxId="0">
                    <names/>
                </organism>
            </interactor>
            <interactor id="1328">
                <names>
                    <shortLabel>pip</shortLabel>
                </names>
                <organism ncbiTaxId="0">
                    <names/>
                </organism>
            </interactor>
            <interactor id="1329">
                <names>
                    <shortLabel>pir</shortLabel>
                </names>
                <organism ncbiTaxId="0">
                    <names/>
                </organism>
            </interactor>
            <interactor id="1330">
                <names>
                    <shortLabel>pecam1</shortLabel>
                </names>
                <organism ncbiTaxId="0">
                    <names/>
                </organism>
            </interactor>
            <interactor id="1331">
                <names>
                    <shortLabel>tnfsf10</shortLabel>
                </names>
                <organism ncbiTaxId="0">
                    <names/>
                </organism>
            </interactor>
            <interactor id="1332">
                <names>
                    <shortLabel>tnfsf11</shortLabel>
                </names>
                <organism ncbiTaxId="0">
                    <names/>
                </organism>
            </interactor>
            <interactor id="1333">
                <names>
                    <shortLabel>mcf2l</shortLabel>
                </names>
                <organism ncbiTaxId="0">
                    <names/>
                </organism>
            </interactor>
            <interactor id="1334">
                <names>
                    <shortLabel>gnrh1</shortLabel>
                </names>
                <organism ncbiTaxId="0">
                    <names/>
                </organism>
            </interactor>
            <interactor id="1335">
                <names>
                    <shortLabel>lpl</shortLabel>
                </names>
                <organism ncbiTaxId="0">
                    <names/>
                </organism>
            </interactor>
            <interactor id="1336">
                <names>
                    <shortLabel>qrsl1</shortLabel>
                </names>
                <organism ncbiTaxId="0">
                    <names/>
                </organism>
            </interactor>
            <interactor id="1337">
                <names>
                    <shortLabel>copd</shortLabel>
                </names>
                <organism ncbiTaxId="0">
                    <names/>
                </organism>
            </interactor>
            <interactor id="1338">
                <names>
                    <shortLabel>map3k1</shortLabel>
                </names>
                <organism ncbiTaxId="0">
                    <names/>
                </organism>
            </interactor>
            <interactor id="1339">
                <names>
                    <shortLabel>znf198</shortLabel>
                </names>
                <organism ncbiTaxId="0">
                    <names/>
                </organism>
            </interactor>
            <interactor id="1340">
                <names>
                    <shortLabel>prox1</shortLabel>
                </names>
                <organism ncbiTaxId="0">
                    <names/>
                </organism>
            </interactor>
            <interactor id="1341">
                <names>
                    <shortLabel>ddr2</shortLabel>
                </names>
                <organism ncbiTaxId="0">
                    <names/>
                </organism>
            </interactor>
            <interactor id="1342">
                <names>
                    <shortLabel>pkp1</shortLabel>
                </names>
                <organism ncbiTaxId="0">
                    <names/>
                </organism>
            </interactor>
            <interactor id="1343">
                <names>
                    <shortLabel>ptges</shortLabel>
                </names>
                <organism ncbiTaxId="0">
                    <names/>
                </organism>
            </interactor>
            <interactor id="1344">
                <names>
                    <shortLabel>gli</shortLabel>
                </names>
                <organism ncbiTaxId="0">
                    <names/>
                </organism>
            </interactor>
            <interactor id="1345">
                <names>
                    <shortLabel>dlk1</shortLabel>
                </names>
                <organism ncbiTaxId="0">
                    <names/>
                </organism>
            </interactor>
            <interactor id="1346">
                <names>
                    <shortLabel>gla</shortLabel>
                </names>
                <organism ncbiTaxId="0">
                    <names/>
                </organism>
            </interactor>
            <interactor id="1347">
                <names>
                    <shortLabel>pr@</shortLabel>
                </names>
                <organism ncbiTaxId="0">
                    <names/>
                </organism>
            </interactor>
            <interactor id="1348">
                <names>
                    <shortLabel>gria1</shortLabel>
                </names>
                <organism ncbiTaxId="0">
                    <names/>
                </organism>
            </interactor>
            <interactor id="1349">
                <names>
                    <shortLabel>ptms</shortLabel>
                </names>
                <organism ncbiTaxId="0">
                    <names/>
                </organism>
            </interactor>
            <interactor id="1350">
                <names>
                    <shortLabel>lpa</shortLabel>
                </names>
                <organism ncbiTaxId="0">
                    <names/>
                </organism>
            </interactor>
            <interactor id="1351">
                <names>
                    <shortLabel>rims2</shortLabel>
                </names>
                <organism ncbiTaxId="0">
                    <names/>
                </organism>
            </interactor>
            <interactor id="1352">
                <names>
                    <shortLabel>baat</shortLabel>
                </names>
                <organism ncbiTaxId="0">
                    <names/>
                </organism>
            </interactor>
            <interactor id="1353">
                <names>
                    <shortLabel>cd79a</shortLabel>
                </names>
                <organism ncbiTaxId="0">
                    <names/>
                </organism>
            </interactor>
            <interactor id="1354">
                <names>
                    <shortLabel>lox</shortLabel>
                </names>
                <organism ncbiTaxId="0">
                    <names/>
                </organism>
            </interactor>
            <interactor id="1355">
                <names>
                    <shortLabel>cyp27b1</shortLabel>
                </names>
                <organism ncbiTaxId="0">
                    <names/>
                </organism>
            </interactor>
            <interactor id="1356">
                <names>
                    <shortLabel>dll1</shortLabel>
                </names>
                <organism ncbiTaxId="0">
                    <names/>
                </organism>
            </interactor>
            <interactor id="1357">
                <names>
                    <shortLabel>capn10</shortLabel>
                </names>
                <organism ncbiTaxId="0">
                    <names/>
                </organism>
            </interactor>
            <interactor id="1358">
                <names>
                    <shortLabel>angptl3</shortLabel>
                </names>
                <organism ncbiTaxId="0">
                    <names/>
                </organism>
            </interactor>
            <interactor id="1359">
                <names>
                    <shortLabel>angptl4</shortLabel>
                </names>
                <organism ncbiTaxId="0">
                    <names/>
                </organism>
            </interactor>
            <interactor id="1360">
                <names>
                    <shortLabel>npy6r</shortLabel>
                </names>
                <organism ncbiTaxId="0">
                    <names/>
                </organism>
            </interactor>
            <interactor id="1361">
                <names>
                    <shortLabel>comp</shortLabel>
                </names>
                <organism ncbiTaxId="0">
                    <names/>
                </organism>
            </interactor>
            <interactor id="1362">
                <names>
                    <shortLabel>lrp1</shortLabel>
                </names>
                <organism ncbiTaxId="0">
                    <names/>
                </organism>
            </interactor>
            <interactor id="1363">
                <names>
                    <shortLabel>mknk1</shortLabel>
                </names>
                <organism ncbiTaxId="0">
                    <names/>
                </organism>
            </interactor>
            <interactor id="1364">
                <names>
                    <shortLabel>map3k5</shortLabel>
                </names>
                <organism ncbiTaxId="0">
                    <names/>
                </organism>
            </interactor>
            <interactor id="1365">
                <names>
                    <shortLabel>cnp</shortLabel>
                </names>
                <organism ncbiTaxId="0">
                    <names/>
                </organism>
            </interactor>
            <interactor id="1366">
                <names>
                    <shortLabel>lrp6</shortLabel>
                </names>
                <organism ncbiTaxId="0">
                    <names/>
                </organism>
            </interactor>
            <interactor id="1367">
                <names>
                    <shortLabel>map3k7</shortLabel>
                </names>
                <organism ncbiTaxId="0">
                    <names/>
                </organism>
            </interactor>
            <interactor id="1368">
                <names>
                    <shortLabel>lrp8</shortLabel>
                </names>
                <organism ncbiTaxId="0">
                    <names/>
                </organism>
            </interactor>
            <interactor id="1369">
                <names>
                    <shortLabel>lrp5</shortLabel>
                </names>
                <organism ncbiTaxId="0">
                    <names/>
                </organism>
            </interactor>
            <interactor id="1370">
                <names>
                    <shortLabel>lypla3</shortLabel>
                </names>
                <organism ncbiTaxId="0">
                    <names/>
                </organism>
            </interactor>
            <interactor id="1371">
                <names>
                    <shortLabel>tra1</shortLabel>
                </names>
                <organism ncbiTaxId="0">
                    <names/>
                </organism>
            </interactor>
            <interactor id="1372">
                <names>
                    <shortLabel>pbef1</shortLabel>
                </names>
                <organism ncbiTaxId="0">
                    <names/>
                </organism>
            </interactor>
            <interactor id="1373">
                <names>
                    <shortLabel>map3k7ip2</shortLabel>
                </names>
                <organism ncbiTaxId="0">
                    <names/>
                </organism>
            </interactor>
            <interactor id="1374">
                <names>
                    <shortLabel>map3k7ip1</shortLabel>
                </names>
                <organism ncbiTaxId="0">
                    <names/>
                </organism>
            </interactor>
            <interactor id="1375">
                <names>
                    <shortLabel>ptgds</shortLabel>
                </names>
                <organism ncbiTaxId="0">
                    <names/>
                </organism>
            </interactor>
            <interactor id="1376">
                <names>
                    <shortLabel>prkag2</shortLabel>
                </names>
                <organism ncbiTaxId="0">
                    <names/>
                </organism>
            </interactor>
            <interactor id="1377">
                <names>
                    <shortLabel>hypb</shortLabel>
                </names>
                <organism ncbiTaxId="0">
                    <names/>
                </organism>
            </interactor>
            <interactor id="1378">
                <names>
                    <shortLabel>comt</shortLabel>
                </names>
                <organism ncbiTaxId="0">
                    <names/>
                </organism>
            </interactor>
            <interactor id="1379">
                <names>
                    <shortLabel>ca1</shortLabel>
                </names>
                <organism ncbiTaxId="0">
                    <names/>
                </organism>
            </interactor>
            <interactor id="1380">
                <names>
                    <shortLabel>ca3</shortLabel>
                </names>
                <organism ncbiTaxId="0">
                    <names/>
                </organism>
            </interactor>
            <interactor id="1381">
                <names>
                    <shortLabel>pik3ca</shortLabel>
                </names>
                <organism ncbiTaxId="0">
                    <names/>
                </organism>
            </interactor>
            <interactor id="1382">
                <names>
                    <shortLabel>neurog1</shortLabel>
                </names>
                <organism ncbiTaxId="0">
                    <names/>
                </organism>
            </interactor>
            <interactor id="1383">
                <names>
                    <shortLabel>neurog3</shortLabel>
                </names>
                <organism ncbiTaxId="0">
                    <names/>
                </organism>
            </interactor>
            <interactor id="1384">
                <names>
                    <shortLabel>gpi</shortLabel>
                </names>
                <organism ncbiTaxId="0">
                    <names/>
                </organism>
            </interactor>
            <interactor id="1385">
                <names>
                    <shortLabel>kcnn1</shortLabel>
                </names>
                <organism ncbiTaxId="0">
                    <names/>
                </organism>
            </interactor>
            <interactor id="1386">
                <names>
                    <shortLabel>cpd</shortLabel>
                </names>
                <organism ncbiTaxId="0">
                    <names/>
                </organism>
            </interactor>
            <interactor id="1387">
                <names>
                    <shortLabel>bard1</shortLabel>
                </names>
                <organism ncbiTaxId="0">
                    <names/>
                </organism>
            </interactor>
            <interactor id="1388">
                <names>
                    <shortLabel>gpa33</shortLabel>
                </names>
                <organism ncbiTaxId="0">
                    <names/>
                </organism>
            </interactor>
            <interactor id="1389">
                <names>
                    <shortLabel>gpr</shortLabel>
                </names>
                <organism ncbiTaxId="0">
                    <names/>
                </organism>
            </interactor>
            <interactor id="1390">
                <names>
                    <shortLabel>cpe</shortLabel>
                </names>
                <organism ncbiTaxId="0">
                    <names/>
                </organism>
            </interactor>
            <interactor id="1391">
                <names>
                    <shortLabel>cyp3a4</shortLabel>
                </names>
                <organism ncbiTaxId="0">
                    <names/>
                </organism>
            </interactor>
            <interactor id="1392">
                <names>
                    <shortLabel>cyp3a5</shortLabel>
                </names>
                <organism ncbiTaxId="0">
                    <names/>
                </organism>
            </interactor>
            <interactor id="1393">
                <names>
                    <shortLabel>cpm</shortLabel>
                </names>
                <organism ncbiTaxId="0">
                    <names/>
                </organism>
            </interactor>
            <interactor id="1394">
                <names>
                    <shortLabel>ptk6</shortLabel>
                </names>
                <organism ncbiTaxId="0">
                    <names/>
                </organism>
            </interactor>
            <interactor id="1395">
                <names>
                    <shortLabel>cpp</shortLabel>
                </names>
                <organism ncbiTaxId="0">
                    <names/>
                </organism>
            </interactor>
            <interactor id="1396">
                <names>
                    <shortLabel>ptk2</shortLabel>
                </names>
                <organism ncbiTaxId="0">
                    <names/>
                </organism>
            </interactor>
            <interactor id="1397">
                <names>
                    <shortLabel>gpr10</shortLabel>
                </names>
                <organism ncbiTaxId="0">
                    <names/>
                </organism>
            </interactor>
            <interactor id="1398">
                <names>
                    <shortLabel>smurf2</shortLabel>
                </names>
                <organism ncbiTaxId="0">
                    <names/>
                </organism>
            </interactor>
            <interactor id="1399">
                <names>
                    <shortLabel>rad51ap1</shortLabel>
                </names>
                <organism ncbiTaxId="0">
                    <names/>
                </organism>
            </interactor>
            <interactor id="1400">
                <names>
                    <shortLabel>pik3c3</shortLabel>
                </names>
                <organism ncbiTaxId="0">
                    <names/>
                </organism>
            </interactor>
            <interactor id="1401">
                <names>
                    <shortLabel>lss</shortLabel>
                </names>
                <organism ncbiTaxId="0">
                    <names/>
                </organism>
            </interactor>
            <interactor id="1402">
                <names>
                    <shortLabel>phgdh</shortLabel>
                </names>
                <organism ncbiTaxId="0">
                    <names/>
                </organism>
            </interactor>
            <interactor id="1403">
                <names>
                    <shortLabel>dlg4</shortLabel>
                </names>
                <organism ncbiTaxId="0">
                    <names/>
                </organism>
            </interactor>
            <interactor id="1404">
                <names>
                    <shortLabel>pth</shortLabel>
                </names>
                <organism ncbiTaxId="0">
                    <names/>
                </organism>
            </interactor>
            <interactor id="1405">
                <names>
                    <shortLabel>pkib</shortLabel>
                </names>
                <organism ncbiTaxId="0">
                    <names/>
                </organism>
            </interactor>
            <interactor id="1406">
                <names>
                    <shortLabel>ca5a</shortLabel>
                </names>
                <organism ncbiTaxId="0">
                    <names/>
                </organism>
            </interactor>
            <interactor id="1407">
                <names>
                    <shortLabel>rrad</shortLabel>
                </names>
                <organism ncbiTaxId="0">
                    <names/>
                </organism>
            </interactor>
            <interactor id="1408">
                <names>
                    <shortLabel>ltb</shortLabel>
                </names>
                <organism ncbiTaxId="0">
                    <names/>
                </organism>
            </interactor>
            <interactor id="1409">
                <names>
                    <shortLabel>thy1</shortLabel>
                </names>
                <organism ncbiTaxId="0">
                    <names/>
                </organism>
            </interactor>
            <interactor id="1410">
                <names>
                    <shortLabel>pts</shortLabel>
                </names>
                <organism ncbiTaxId="0">
                    <names/>
                </organism>
            </interactor>
            <interactor id="1411">
                <names>
                    <shortLabel>six6</shortLabel>
                </names>
                <organism ncbiTaxId="0">
                    <names/>
                </organism>
            </interactor>
            <interactor id="1412">
                <names>
                    <shortLabel>dapk3</shortLabel>
                </names>
                <organism ncbiTaxId="0">
                    <names/>
                </organism>
            </interactor>
            <interactor id="1413">
                <names>
                    <shortLabel>gsc</shortLabel>
                </names>
                <organism ncbiTaxId="0">
                    <names/>
                </organism>
            </interactor>
            <interactor id="1414">
                <names>
                    <shortLabel>dapk1</shortLabel>
                </names>
                <organism ncbiTaxId="0">
                    <names/>
                </organism>
            </interactor>
            <interactor id="1415">
                <names>
                    <shortLabel>cat</shortLabel>
                </names>
                <organism ncbiTaxId="0">
                    <names/>
                </organism>
            </interactor>
            <interactor id="1416">
                <names>
                    <shortLabel>cyp7a1</shortLabel>
                </names>
                <organism ncbiTaxId="0">
                    <names/>
                </organism>
            </interactor>
            <interactor id="1417">
                <names>
                    <shortLabel>gnrhr</shortLabel>
                </names>
                <organism ncbiTaxId="0">
                    <names/>
                </organism>
            </interactor>
            <interactor id="1418">
                <names>
                    <shortLabel>grp</shortLabel>
                </names>
                <organism ncbiTaxId="0">
                    <names/>
                </organism>
            </interactor>
            <interactor id="1419">
                <names>
                    <shortLabel>cad</shortLabel>
                </names>
                <organism ncbiTaxId="0">
                    <names/>
                </organism>
            </interactor>
            <interactor id="1420">
                <names>
                    <shortLabel>dnmt3a</shortLabel>
                </names>
                <organism ncbiTaxId="0">
                    <names/>
                </organism>
            </interactor>
            <interactor id="1421">
                <names>
                    <shortLabel>txnl6</shortLabel>
                </names>
                <organism ncbiTaxId="0">
                    <names/>
                </organism>
            </interactor>
            <interactor id="1422">
                <names>
                    <shortLabel>crh</shortLabel>
                </names>
                <organism ncbiTaxId="0">
                    <names/>
                </organism>
            </interactor>
            <interactor id="1423">
                <names>
                    <shortLabel>cd5</shortLabel>
                </names>
                <organism ncbiTaxId="0">
                    <names/>
                </organism>
            </interactor>
            <interactor id="1424">
                <names>
                    <shortLabel>rab11fip2</shortLabel>
                </names>
                <organism ncbiTaxId="0">
                    <names/>
                </organism>
            </interactor>
            <interactor id="1425">
                <names>
                    <shortLabel>tbx21</shortLabel>
                </names>
                <organism ncbiTaxId="0">
                    <names/>
                </organism>
            </interactor>
            <interactor id="1426">
                <names>
                    <shortLabel>gpr39</shortLabel>
                </names>
                <organism ncbiTaxId="0">
                    <names/>
                </organism>
            </interactor>
            <interactor id="1427">
                <names>
                    <shortLabel>tbx20</shortLabel>
                </names>
                <organism ncbiTaxId="0">
                    <names/>
                </organism>
            </interactor>
            <interactor id="1428">
                <names>
                    <shortLabel>cd4</shortLabel>
                </names>
                <organism ncbiTaxId="0">
                    <names/>
                </organism>
            </interactor>
            <interactor id="1429">
                <names>
                    <shortLabel>crp</shortLabel>
                </names>
                <organism ncbiTaxId="0">
                    <names/>
                </organism>
            </interactor>
            <interactor id="1430">
                <names>
                    <shortLabel>cst6</shortLabel>
                </names>
                <organism ncbiTaxId="0">
                    <names/>
                </organism>
            </interactor>
            <interactor id="1431">
                <names>
                    <shortLabel>cd2</shortLabel>
                </names>
                <organism ncbiTaxId="0">
                    <names/>
                </organism>
            </interactor>
            <interactor id="1432">
                <names>
                    <shortLabel>ddr1</shortLabel>
                </names>
                <organism ncbiTaxId="0">
                    <names/>
                </organism>
            </interactor>
            <interactor id="1433">
                <names>
                    <shortLabel>drpla</shortLabel>
                </names>
                <organism ncbiTaxId="0">
                    <names/>
                </organism>
            </interactor>
            <interactor id="1434">
                <names>
                    <shortLabel>cd9</shortLabel>
                </names>
                <organism ncbiTaxId="0">
                    <names/>
                </organism>
            </interactor>
            <interactor id="1435">
                <names>
                    <shortLabel>txnip</shortLabel>
                </names>
                <organism ncbiTaxId="0">
                    <names/>
                </organism>
            </interactor>
            <interactor id="1436">
                <names>
                    <shortLabel>pnpla2</shortLabel>
                </names>
                <organism ncbiTaxId="0">
                    <names/>
                </organism>
            </interactor>
            <interactor id="1437">
                <names>
                    <shortLabel>cbl</shortLabel>
                </names>
                <organism ncbiTaxId="0">
                    <names/>
                </organism>
            </interactor>
            <interactor id="1438">
                <names>
                    <shortLabel>smg1</shortLabel>
                </names>
                <organism ncbiTaxId="0">
                    <names/>
                </organism>
            </interactor>
            <interactor id="1439">
                <names>
                    <shortLabel>kcnq2</shortLabel>
                </names>
                <organism ncbiTaxId="0">
                    <names/>
                </organism>
            </interactor>
            <interactor id="1440">
                <names>
                    <shortLabel>kcnq1</shortLabel>
                </names>
                <organism ncbiTaxId="0">
                    <names/>
                </organism>
            </interactor>
            <interactor id="1441">
                <names>
                    <shortLabel>csk</shortLabel>
                </names>
                <organism ncbiTaxId="0">
                    <names/>
                </organism>
            </interactor>
            <interactor id="1442">
                <names>
                    <shortLabel>prl</shortLabel>
                </names>
                <organism ncbiTaxId="0">
                    <names/>
                </organism>
            </interactor>
            <interactor id="1443">
                <names>
                    <shortLabel>arfrp1</shortLabel>
                </names>
                <organism ncbiTaxId="0">
                    <names/>
                </organism>
            </interactor>
            <interactor id="1444">
                <names>
                    <shortLabel>pdgfrb</shortLabel>
                </names>
                <organism ncbiTaxId="0">
                    <names/>
                </organism>
            </interactor>
            <interactor id="1445">
                <names>
                    <shortLabel>rnase2</shortLabel>
                </names>
                <organism ncbiTaxId="0">
                    <names/>
                </organism>
            </interactor>
            <interactor id="1446">
                <names>
                    <shortLabel>cck</shortLabel>
                </names>
                <organism ncbiTaxId="0">
                    <names/>
                </organism>
            </interactor>
            <interactor id="1447">
                <names>
                    <shortLabel>stx16</shortLabel>
                </names>
                <organism ncbiTaxId="0">
                    <names/>
                </organism>
            </interactor>
            <interactor id="1448">
                <names>
                    <shortLabel>gas1</shortLabel>
                </names>
                <organism ncbiTaxId="0">
                    <names/>
                </organism>
            </interactor>
            <interactor id="1449">
                <names>
                    <shortLabel>siah1</shortLabel>
                </names>
                <organism ncbiTaxId="0">
                    <names/>
                </organism>
            </interactor>
            <interactor id="1450">
                <names>
                    <shortLabel>pgam1</shortLabel>
                </names>
                <organism ncbiTaxId="0">
                    <names/>
                </organism>
            </interactor>
            <interactor id="1451">
                <names>
                    <shortLabel>prkaa2</shortLabel>
                </names>
                <organism ncbiTaxId="0">
                    <names/>
                </organism>
            </interactor>
            <interactor id="1452">
                <names>
                    <shortLabel>znfn1a1</shortLabel>
                </names>
                <organism ncbiTaxId="0">
                    <names/>
                </organism>
            </interactor>
            <interactor id="1453">
                <names>
                    <shortLabel>ptx3</shortLabel>
                </names>
                <organism ncbiTaxId="0">
                    <names/>
                </organism>
            </interactor>
            <interactor id="1454">
                <names>
                    <shortLabel>gsn</shortLabel>
                </names>
                <organism ncbiTaxId="0">
                    <names/>
                </organism>
            </interactor>
            <interactor id="1455">
                <names>
                    <shortLabel>itsn1</shortLabel>
                </names>
                <organism ncbiTaxId="0">
                    <names/>
                </organism>
            </interactor>
            <interactor id="1456">
                <names>
                    <shortLabel>sumo4</shortLabel>
                </names>
                <organism ncbiTaxId="0">
                    <names/>
                </organism>
            </interactor>
            <interactor id="1457">
                <names>
                    <shortLabel>spock</shortLabel>
                </names>
                <organism ncbiTaxId="0">
                    <names/>
                </organism>
            </interactor>
            <interactor id="1458">
                <names>
                    <shortLabel>lrp1b</shortLabel>
                </names>
                <organism ncbiTaxId="0">
                    <names/>
                </organism>
            </interactor>
            <interactor id="1459">
                <names>
                    <shortLabel>sumo3</shortLabel>
                </names>
                <organism ncbiTaxId="0">
                    <names/>
                </organism>
            </interactor>
            <interactor id="1460">
                <names>
                    <shortLabel>alox5</shortLabel>
                </names>
                <organism ncbiTaxId="0">
                    <names/>
                </organism>
            </interactor>
            <interactor id="1461">
                <names>
                    <shortLabel>sumo1</shortLabel>
                </names>
                <organism ncbiTaxId="0">
                    <names/>
                </organism>
            </interactor>
            <interactor id="1462">
                <names>
                    <shortLabel>bak1</shortLabel>
                </names>
                <organism ncbiTaxId="0">
                    <names/>
                </organism>
            </interactor>
            <interactor id="1463">
                <names>
                    <shortLabel>gpr55</shortLabel>
                </names>
                <organism ncbiTaxId="0">
                    <names/>
                </organism>
            </interactor>
            <interactor id="1464">
                <names>
                    <shortLabel>bsg</shortLabel>
                </names>
                <organism ncbiTaxId="0">
                    <names/>
                </organism>
            </interactor>
            <interactor id="1465">
                <names>
                    <shortLabel>lhcgr</shortLabel>
                </names>
                <organism ncbiTaxId="0">
                    <names/>
                </organism>
            </interactor>
            <interactor id="1466">
                <names>
                    <shortLabel>stx1a</shortLabel>
                </names>
                <organism ncbiTaxId="0">
                    <names/>
                </organism>
            </interactor>
            <interactor id="1467">
                <names>
                    <shortLabel>bnip3l</shortLabel>
                </names>
                <organism ncbiTaxId="0">
                    <names/>
                </organism>
            </interactor>
            <interactor id="1468">
                <names>
                    <shortLabel>ppyr1</shortLabel>
                </names>
                <organism ncbiTaxId="0">
                    <names/>
                </organism>
            </interactor>
            <interactor id="1469">
                <names>
                    <shortLabel>sell</shortLabel>
                </names>
                <organism ncbiTaxId="0">
                    <names/>
                </organism>
            </interactor>
            <interactor id="1470">
                <names>
                    <shortLabel>akr1b1</shortLabel>
                </names>
                <organism ncbiTaxId="0">
                    <names/>
                </organism>
            </interactor>
            <interactor id="1471">
                <names>
                    <shortLabel>sels</shortLabel>
                </names>
                <organism ncbiTaxId="0">
                    <names/>
                </organism>
            </interactor>
            <interactor id="1472">
                <names>
                    <shortLabel>btc</shortLabel>
                </names>
                <organism ncbiTaxId="0">
                    <names/>
                </organism>
            </interactor>
            <interactor id="1473">
                <names>
                    <shortLabel>slc26a4</shortLabel>
                </names>
                <organism ncbiTaxId="0">
                    <names/>
                </organism>
            </interactor>
            <interactor id="1474">
                <names>
                    <shortLabel>pvr</shortLabel>
                </names>
                <organism ncbiTaxId="0">
                    <names/>
                </organism>
            </interactor>
            <interactor id="1475">
                <names>
                    <shortLabel>cga</shortLabel>
                </names>
                <organism ncbiTaxId="0">
                    <names/>
                </organism>
            </interactor>
            <interactor id="1476">
                <names>
                    <shortLabel>gamt</shortLabel>
                </names>
                <organism ncbiTaxId="0">
                    <names/>
                </organism>
            </interactor>
            <interactor id="1477">
                <names>
                    <shortLabel>lep</shortLabel>
                </names>
                <organism ncbiTaxId="0">
                    <names/>
                </organism>
            </interactor>
            <interactor id="1478">
                <names>
                    <shortLabel>cog2</shortLabel>
                </names>
                <organism ncbiTaxId="0">
                    <names/>
                </organism>
            </interactor>
            <interactor id="1479">
                <names>
                    <shortLabel>bw4</shortLabel>
                </names>
                <organism ncbiTaxId="0">
                    <names/>
                </organism>
            </interactor>
            <interactor id="1480">
                <names>
                    <shortLabel>havcr2</shortLabel>
                </names>
                <organism ncbiTaxId="0">
                    <names/>
                </organism>
            </interactor>
            <interactor id="1481">
                <names>
                    <shortLabel>zhx2</shortLabel>
                </names>
                <organism ncbiTaxId="0">
                    <names/>
                </organism>
            </interactor>
            <interactor id="1482">
                <names>
                    <shortLabel>gpr77</shortLabel>
                </names>
                <organism ncbiTaxId="0">
                    <names/>
                </organism>
            </interactor>
            <interactor id="1483">
                <names>
                    <shortLabel>cfh</shortLabel>
                </names>
                <organism ncbiTaxId="0">
                    <names/>
                </organism>
            </interactor>
            <interactor id="1484">
                <names>
                    <shortLabel>c1qbp</shortLabel>
                </names>
                <organism ncbiTaxId="0">
                    <names/>
                </organism>
            </interactor>
            <interactor id="1485">
                <names>
                    <shortLabel>ostn</shortLabel>
                </names>
                <organism ncbiTaxId="0">
                    <names/>
                </organism>
            </interactor>
            <interactor id="1486">
                <names>
                    <shortLabel>smad7</shortLabel>
                </names>
                <organism ncbiTaxId="0">
                    <names/>
                </organism>
            </interactor>
            <interactor id="1487">
                <names>
                    <shortLabel>slc15a1</shortLabel>
                </names>
                <organism ncbiTaxId="0">
                    <names/>
                </organism>
            </interactor>
            <interactor id="1488">
                <names>
                    <shortLabel>smad6</shortLabel>
                </names>
                <organism ncbiTaxId="0">
                    <names/>
                </organism>
            </interactor>
            <interactor id="1489">
                <names>
                    <shortLabel>nr3c1</shortLabel>
                </names>
                <organism ncbiTaxId="0">
                    <names/>
                </organism>
            </interactor>
            <interactor id="1490">
                <names>
                    <shortLabel>nr3c2</shortLabel>
                </names>
                <organism ncbiTaxId="0">
                    <names/>
                </organism>
            </interactor>
            <interactor id="1491">
                <names>
                    <shortLabel>aldh3a1</shortLabel>
                </names>
                <organism ncbiTaxId="0">
                    <names/>
                </organism>
            </interactor>
            <interactor id="1492">
                <names>
                    <shortLabel>bcl2l1</shortLabel>
                </names>
                <organism ncbiTaxId="0">
                    <names/>
                </organism>
            </interactor>
            <interactor id="1493">
                <names>
                    <shortLabel>exosc1</shortLabel>
                </names>
                <organism ncbiTaxId="0">
                    <names/>
                </organism>
            </interactor>
            <interactor id="1494">
                <names>
                    <shortLabel>mogat2</shortLabel>
                </names>
                <organism ncbiTaxId="0">
                    <names/>
                </organism>
            </interactor>
            <interactor id="1495">
                <names>
                    <shortLabel>smad3</shortLabel>
                </names>
                <organism ncbiTaxId="0">
                    <names/>
                </organism>
            </interactor>
            <interactor id="1496">
                <names>
                    <shortLabel>sfrs1</shortLabel>
                </names>
                <organism ncbiTaxId="0">
                    <names/>
                </organism>
            </interactor>
            <interactor id="1497">
                <names>
                    <shortLabel>smad4</shortLabel>
                </names>
                <organism ncbiTaxId="0">
                    <names/>
                </organism>
            </interactor>
            <interactor id="1498">
                <names>
                    <shortLabel>agr2</shortLabel>
                </names>
                <organism ncbiTaxId="0">
                    <names/>
                </organism>
            </interactor>
            <interactor id="1499">
                <names>
                    <shortLabel>sfrs3</shortLabel>
                </names>
                <organism ncbiTaxId="0">
                    <names/>
                </organism>
            </interactor>
            <interactor id="1500">
                <names>
                    <shortLabel>smad2</shortLabel>
                </names>
                <organism ncbiTaxId="0">
                    <names/>
                </organism>
            </interactor>
            <interactor id="1501">
                <names>
                    <shortLabel>gyg</shortLabel>
                </names>
                <organism ncbiTaxId="0">
                    <names/>
                </organism>
            </interactor>
            <interactor id="1502">
                <names>
                    <shortLabel>usf1</shortLabel>
                </names>
                <organism ncbiTaxId="0">
                    <names/>
                </organism>
            </interactor>
            <interactor id="1503">
                <names>
                    <shortLabel>cgn</shortLabel>
                </names>
                <organism ncbiTaxId="0">
                    <names/>
                </organism>
            </interactor>
            <interactor id="1504">
                <names>
                    <shortLabel>usf2</shortLabel>
                </names>
                <organism ncbiTaxId="0">
                    <names/>
                </organism>
            </interactor>
            <interactor id="1505">
                <names>
                    <shortLabel>ptgis</shortLabel>
                </names>
                <organism ncbiTaxId="0">
                    <names/>
                </organism>
            </interactor>
            <interactor id="1506">
                <names>
                    <shortLabel>ptgir</shortLabel>
                </names>
                <organism ncbiTaxId="0">
                    <names/>
                </organism>
            </interactor>
            <interactor id="1507">
                <names>
                    <shortLabel>enpp1</shortLabel>
                </names>
                <organism ncbiTaxId="0">
                    <names/>
                </organism>
            </interactor>
            <interactor id="1508">
                <names>
                    <shortLabel>gfer</shortLabel>
                </names>
                <organism ncbiTaxId="0">
                    <names/>
                </organism>
            </interactor>
            <interactor id="1509">
                <names>
                    <shortLabel>kras2</shortLabel>
                </names>
                <organism ncbiTaxId="0">
                    <names/>
                </organism>
            </interactor>
            <interactor id="1510">
                <names>
                    <shortLabel>insm1</shortLabel>
                </names>
                <organism ncbiTaxId="0">
                    <names/>
                </organism>
            </interactor>
            <interactor id="1511">
                <names>
                    <shortLabel>slamf1</shortLabel>
                </names>
                <organism ncbiTaxId="0">
                    <names/>
                </organism>
            </interactor>
            <interactor id="1512">
                <names>
                    <shortLabel>cic</shortLabel>
                </names>
                <organism ncbiTaxId="0">
                    <names/>
                </organism>
            </interactor>
            <interactor id="1513">
                <names>
                    <shortLabel>vpreb1</shortLabel>
                </names>
                <organism ncbiTaxId="0">
                    <names/>
                </organism>
            </interactor>
            <interactor id="1514">
                <names>
                    <shortLabel>ebag9</shortLabel>
                </names>
                <organism ncbiTaxId="0">
                    <names/>
                </organism>
            </interactor>
            <interactor id="1515">
                <names>
                    <shortLabel>akr1c4</shortLabel>
                </names>
                <organism ncbiTaxId="0">
                    <names/>
                </organism>
            </interactor>
            <interactor id="1516">
                <names>
                    <shortLabel>akr1c3</shortLabel>
                </names>
                <organism ncbiTaxId="0">
                    <names/>
                </organism>
            </interactor>
            <interactor id="1517">
                <names>
                    <shortLabel>akr1c2</shortLabel>
                </names>
                <organism ncbiTaxId="0">
                    <names/>
                </organism>
            </interactor>
            <interactor id="1518">
                <names>
                    <shortLabel>akr1c1</shortLabel>
                </names>
                <organism ncbiTaxId="0">
                    <names/>
                </organism>
            </interactor>
            <interactor id="1519">
                <names>
                    <shortLabel>bag3</shortLabel>
                </names>
                <organism ncbiTaxId="0">
                    <names/>
                </organism>
            </interactor>
            <interactor id="1520">
                <names>
                    <shortLabel>ddx4</shortLabel>
                </names>
                <organism ncbiTaxId="0">
                    <names/>
                </organism>
            </interactor>
            <interactor id="1521">
                <names>
                    <shortLabel>suv39h1</shortLabel>
                </names>
                <organism ncbiTaxId="0">
                    <names/>
                </organism>
            </interactor>
            <interactor id="1522">
                <names>
                    <shortLabel>arhgef12</shortLabel>
                </names>
                <organism ncbiTaxId="0">
                    <names/>
                </organism>
            </interactor>
            <interactor id="1523">
                <names>
                    <shortLabel>arhgef11</shortLabel>
                </names>
                <organism ncbiTaxId="0">
                    <names/>
                </organism>
            </interactor>
            <interactor id="1524">
                <names>
                    <shortLabel>sts-1</shortLabel>
                </names>
                <organism ncbiTaxId="0">
                    <names/>
                </organism>
            </interactor>
            <interactor id="1525">
                <names>
                    <shortLabel>ppargc1a</shortLabel>
                </names>
                <organism ncbiTaxId="0">
                    <names/>
                </organism>
            </interactor>
            <interactor id="1526">
                <names>
                    <shortLabel>agrp</shortLabel>
                </names>
                <organism ncbiTaxId="0">
                    <names/>
                </organism>
            </interactor>
            <interactor id="1527">
                <names>
                    <shortLabel>csrp3</shortLabel>
                </names>
                <organism ncbiTaxId="0">
                    <names/>
                </organism>
            </interactor>
            <interactor id="1528">
                <names>
                    <shortLabel>add3</shortLabel>
                </names>
                <organism ncbiTaxId="0">
                    <names/>
                </organism>
            </interactor>
            <interactor id="1529">
                <names>
                    <shortLabel>add1</shortLabel>
                </names>
                <organism ncbiTaxId="0">
                    <names/>
                </organism>
            </interactor>
            <interactor id="1530">
                <names>
                    <shortLabel>sfrp5</shortLabel>
                </names>
                <organism ncbiTaxId="0">
                    <names/>
                </organism>
            </interactor>
            <interactor id="1531">
                <names>
                    <shortLabel>sfrp2</shortLabel>
                </names>
                <organism ncbiTaxId="0">
                    <names/>
                </organism>
            </interactor>
            <interactor id="1532">
                <names>
                    <shortLabel>sfrp1</shortLabel>
                </names>
                <organism ncbiTaxId="0">
                    <names/>
                </organism>
            </interactor>
            <interactor id="1533">
                <names>
                    <shortLabel>sfrp4</shortLabel>
                </names>
                <organism ncbiTaxId="0">
                    <names/>
                </organism>
            </interactor>
            <interactor id="1534">
                <names>
                    <shortLabel>msx2</shortLabel>
                </names>
                <organism ncbiTaxId="0">
                    <names/>
                </organism>
            </interactor>
            <interactor id="1535">
                <names>
                    <shortLabel>lamp1</shortLabel>
                </names>
                <organism ncbiTaxId="0">
                    <names/>
                </organism>
            </interactor>
            <interactor id="1536">
                <names>
                    <shortLabel>msx1</shortLabel>
                </names>
                <organism ncbiTaxId="0">
                    <names/>
                </organism>
            </interactor>
            <interactor id="1537">
                <names>
                    <shortLabel>lim</shortLabel>
                </names>
                <organism ncbiTaxId="0">
                    <names/>
                </organism>
            </interactor>
            <interactor id="1538">
                <names>
                    <shortLabel>tnfrsf10a</shortLabel>
                </names>
                <organism ncbiTaxId="0">
                    <names/>
                </organism>
            </interactor>
            <interactor id="1539">
                <names>
                    <shortLabel>adar</shortLabel>
                </names>
                <organism ncbiTaxId="0">
                    <names/>
                </organism>
            </interactor>
            <interactor id="1540">
                <names>
                    <shortLabel>tnfrsf10c</shortLabel>
                </names>
                <organism ncbiTaxId="0">
                    <names/>
                </organism>
            </interactor>
            <interactor id="1541">
                <names>
                    <shortLabel>tnfrsf10b</shortLabel>
                </names>
                <organism ncbiTaxId="0">
                    <names/>
                </organism>
            </interactor>
            <interactor id="1542">
                <names>
                    <shortLabel>fbn1</shortLabel>
                </names>
                <organism ncbiTaxId="0">
                    <names/>
                </organism>
            </interactor>
            <interactor id="1543">
                <names>
                    <shortLabel>sr-a1</shortLabel>
                </names>
                <organism ncbiTaxId="0">
                    <names/>
                </organism>
            </interactor>
            <interactor id="1544">
                <names>
                    <shortLabel>bcl2l11</shortLabel>
                </names>
                <organism ncbiTaxId="0">
                    <names/>
                </organism>
            </interactor>
            <interactor id="1545">
                <names>
                    <shortLabel>yy1</shortLabel>
                </names>
                <organism ncbiTaxId="0">
                    <names/>
                </organism>
            </interactor>
            <interactor id="1546">
                <names>
                    <shortLabel>tspyl2</shortLabel>
                </names>
                <organism ncbiTaxId="0">
                    <names/>
                </organism>
            </interactor>
            <interactor id="1547">
                <names>
                    <shortLabel>nup214</shortLabel>
                </names>
                <organism ncbiTaxId="0">
                    <names/>
                </organism>
            </interactor>
            <interactor id="1548">
                <names>
                    <shortLabel>defb103a</shortLabel>
                </names>
                <organism ncbiTaxId="0">
                    <names/>
                </organism>
[truncated: 9,727,829 more chars]
