# Supplementary material for: Effects of Psychological Stress on Innate Immunity and Metabolism in Humans: A Systematic Analysis
Source: PLoS One. 2012 Sep 19;7(9):e43232. doi: 10.1371/journal.pone.0043232 (PMC3446986; doi:10.1371/journal.pone.0043232)
Supplement: PSI-MI Data S1 — Proteomics Standards Initiative (PSI)-Molecular Interactions (MI) data for all cytoscape clusters and interactions data are shown in xml format. (ZIP) [file pone.0043232.s002.zip › PSI-MIData S1/Network-All.xml]

<?xml version="1.0" encoding="UTF-8" standalone="yes"?>
<entrySet version="5" level="2" xmlns="net:sf:psidev:mi">
    <entry>
        <interactorList>
            <interactor id="0">
                <names>
                    <shortLabel>ifng</shortLabel>
                </names>
                <organism ncbiTaxId="0">
                    <names/>
                </organism>
            </interactor>
            <interactor id="1">
                <names>
                    <shortLabel>tnf</shortLabel>
                </names>
                <organism ncbiTaxId="0">
                    <names/>
                </organism>
            </interactor>
            <interactor id="2">
                <names>
                    <shortLabel>il13</shortLabel>
                </names>
                <organism ncbiTaxId="0">
                    <names/>
                </organism>
            </interactor>
            <interactor id="3">
                <names>
                    <shortLabel>app</shortLabel>
                </names>
                <organism ncbiTaxId="0">
                    <names/>
                </organism>
            </interactor>
            <interactor id="4">
                <names>
                    <shortLabel>tnfa</shortLabel>
                </names>
                <organism ncbiTaxId="0">
                    <names/>
                </organism>
            </interactor>
            <interactor id="5">
                <names>
                    <shortLabel>cyp27b1</shortLabel>
                </names>
                <organism ncbiTaxId="0">
                    <names/>
                </organism>
            </interactor>
            <interactor id="6">
                <names>
                    <shortLabel>il10</shortLabel>
                </names>
                <organism ncbiTaxId="0">
                    <names/>
                </organism>
            </interactor>
            <interactor id="7">
                <names>
                    <shortLabel>nos2a</shortLabel>
                </names>
                <organism ncbiTaxId="0">
                    <names/>
                </organism>
            </interactor>
            <interactor id="8">
                <names>
                    <shortLabel>jun</shortLabel>
                </names>
                <organism ncbiTaxId="0">
                    <names/>
                </organism>
            </interactor>
            <interactor id="9">
                <names>
                    <shortLabel>cyp2e1</shortLabel>
                </names>
                <organism ncbiTaxId="0">
                    <names/>
                </organism>
            </interactor>
            <interactor id="10">
                <names>
                    <shortLabel>irf6</shortLabel>
                </names>
                <organism ncbiTaxId="0">
                    <names/>
                </organism>
            </interactor>
            <interactor id="11">
                <names>
                    <shortLabel>ptgs2</shortLabel>
                </names>
                <organism ncbiTaxId="0">
                    <names/>
                </organism>
            </interactor>
            <interactor id="12">
                <names>
                    <shortLabel>cyp1a1</shortLabel>
                </names>
                <organism ncbiTaxId="0">
                    <names/>
                </organism>
            </interactor>
            <interactor id="13">
                <names>
                    <shortLabel>traf3</shortLabel>
                </names>
                <organism ncbiTaxId="0">
                    <names/>
                </organism>
            </interactor>
            <interactor id="14">
                <names>
                    <shortLabel>il6</shortLabel>
                </names>
                <organism ncbiTaxId="0">
                    <names/>
                </organism>
            </interactor>
            <interactor id="15">
                <names>
                    <shortLabel>il1b</shortLabel>
                </names>
                <organism ncbiTaxId="0">
                    <names/>
                </organism>
            </interactor>
            <interactor id="16">
                <names>
                    <shortLabel>il5</shortLabel>
                </names>
                <organism ncbiTaxId="0">
                    <names/>
                </organism>
            </interactor>
            <interactor id="17">
                <names>
                    <shortLabel>apc</shortLabel>
                </names>
                <organism ncbiTaxId="0">
                    <names/>
                </organism>
            </interactor>
            <interactor id="18">
                <names>
                    <shortLabel>pparg</shortLabel>
                </names>
                <organism ncbiTaxId="0">
                    <names/>
                </organism>
            </interactor>
            <interactor id="19">
                <names>
                    <shortLabel>cyp3a7</shortLabel>
                </names>
                <organism ncbiTaxId="0">
                    <names/>
                </organism>
            </interactor>
        </interactorList>
        <interactionList>
            <interaction id="0">
                <experimentList>
                    <experimentDescription id="0">
                        <interactionDetectionMethod>
                            <names>
                                <shortLabel>Not Specified</shortLabel>
                            </names>
                            <xref>
                                <primaryRef id="Not Specified" db="PSI-MI"/>
                            </xref>
                        </interactionDetectionMethod>
                    </experimentDescription>
                </experimentList>
                <participantList>
                    <participant id="0">
                        <interactorRef>13</interactorRef>
                    </participant>
                    <participant id="1">
                        <interactorRef>3</interactorRef>
                    </participant>
                </participantList>
            </interaction>
            <interaction id="1">
                <experimentList>
                    <experimentDescription id="1">
                        <interactionDetectionMethod>
                            <names>
                                <shortLabel>Not Specified</shortLabel>
                            </names>
                            <xref>
                                <primaryRef id="Not Specified" db="PSI-MI"/>
                            </xref>
                        </interactionDetectionMethod>
                    </experimentDescription>
                </experimentList>
                <participantList>
                    <participant id="2">
                        <interactorRef>13</interactorRef>
                    </participant>
                    <participant id="3">
                        <interactorRef>11</interactorRef>
                    </participant>
                </participantList>
            </interaction>
            <interaction id="2">
                <experimentList>
                    <experimentDescription id="2">
                        <interactionDetectionMethod>
                            <names>
                                <shortLabel>Not Specified</shortLabel>
                            </names>
                            <xref>
                                <primaryRef id="Not Specified" db="PSI-MI"/>
                            </xref>
                        </interactionDetectionMethod>
                    </experimentDescription>
                </experimentList>
                <participantList>
                    <participant id="4">
                        <interactorRef>13</interactorRef>
                    </participant>
                    <participant id="5">
                        <interactorRef>7</interactorRef>
                    </participant>
                </participantList>
            </interaction>
            <interaction id="3">
                <experimentList>
                    <experimentDescription id="3">
                        <interactionDetectionMethod>
                            <names>
                                <shortLabel>Not Specified</shortLabel>
                            </names>
                            <xref>
                                <primaryRef id="Not Specified" db="PSI-MI"/>
                            </xref>
                        </interactionDetectionMethod>
                    </experimentDescription>
                </experimentList>
                <participantList>
                    <participant id="6">
                        <interactorRef>0</interactorRef>
                    </participant>
                    <participant id="7">
                        <interactorRef>16</interactorRef>
                    </participant>
                </participantList>
            </interaction>
            <interaction id="4">
                <experimentList>
                    <experimentDescription id="4">
                        <interactionDetectionMethod>
                            <names>
                                <shortLabel>Not Specified</shortLabel>
                            </names>
                            <xref>
                                <primaryRef id="Not Specified" db="PSI-MI"/>
                            </xref>
                        </interactionDetectionMethod>
                    </experimentDescription>
                </experimentList>
                <participantList>
                    <participant id="8">
                        <interactorRef>0</interactorRef>
                    </participant>
                    <participant id="9">
                        <interactorRef>6</interactorRef>
                    </participant>
                </participantList>
            </interaction>
            <interaction id="5">
                <experimentList>
                    <experimentDescription id="5">
                        <interactionDetectionMethod>
                            <names>
                                <shortLabel>Not Specified</shortLabel>
                            </names>
                            <xref>
                                <primaryRef id="Not Specified" db="PSI-MI"/>
                            </xref>
                        </interactionDetectionMethod>
                    </experimentDescription>
                </experimentList>
                <participantList>
                    <participant id="10">
                        <interactorRef>11</interactorRef>
                    </participant>
                    <participant id="11">
                        <interactorRef>18</interactorRef>
                    </participant>
                </participantList>
            </interaction>
            <interaction id="6">
                <experimentList>
                    <experimentDescription id="6">
                        <interactionDetectionMethod>
                            <names>
                                <shortLabel>Not Specified</shortLabel>
                            </names>
                            <xref>
                                <primaryRef id="Not Specified" db="PSI-MI"/>
                            </xref>
                        </interactionDetectionMethod>
                    </experimentDescription>
                </experimentList>
                <participantList>
                    <participant id="12">
                        <interactorRef>3</interactorRef>
                    </participant>
                    <participant id="13">
                        <interactorRef>11</interactorRef>
                    </participant>
                </participantList>
            </interaction>
            <interaction id="7">
                <experimentList>
                    <experimentDescription id="7">
                        <interactionDetectionMethod>
                            <names>
                                <shortLabel>Not Specified</shortLabel>
                            </names>
                            <xref>
                                <primaryRef id="Not Specified" db="PSI-MI"/>
                            </xref>
                        </interactionDetectionMethod>
                    </experimentDescription>
                </experimentList>
                <participantList>
                    <participant id="14">
                        <interactorRef>3</interactorRef>
                    </participant>
                    <participant id="15">
                        <interactorRef>7</interactorRef>
                    </participant>
                </participantList>
            </interaction>
            <interaction id="8">
                <experimentList>
                    <experimentDescription id="8">
                        <interactionDetectionMethod>
                            <names>
                                <shortLabel>Not Specified</shortLabel>
                            </names>
                            <xref>
                                <primaryRef id="Not Specified" db="PSI-MI"/>
                            </xref>
                        </interactionDetectionMethod>
                    </experimentDescription>
                </experimentList>
                <participantList>
                    <participant id="16">
                        <interactorRef>14</interactorRef>
                    </participant>
                    <participant id="17">
                        <interactorRef>4</interactorRef>
                    </participant>
                </participantList>
            </interaction>
            <interaction id="9">
                <experimentList>
                    <experimentDescription id="9">
                        <interactionDetectionMethod>
                            <names>
                                <shortLabel>Not Specified</shortLabel>
                            </names>
                            <xref>
                                <primaryRef id="Not Specified" db="PSI-MI"/>
                            </xref>
                        </interactionDetectionMethod>
                    </experimentDescription>
                </experimentList>
                <participantList>
                    <participant id="18">
                        <interactorRef>12</interactorRef>
                    </participant>
                    <participant id="19">
                        <interactorRef>5</interactorRef>
                    </participant>
                </participantList>
            </interaction>
            <interaction id="10">
                <experimentList>
                    <experimentDescription id="10">
                        <interactionDetectionMethod>
                            <names>
                                <shortLabel>Not Specified</shortLabel>
                            </names>
                            <xref>
                                <primaryRef id="Not Specified" db="PSI-MI"/>
                            </xref>
                        </interactionDetectionMethod>
                    </experimentDescription>
                </experimentList>
                <participantList>
                    <participant id="20">
                        <interactorRef>12</interactorRef>
                    </participant>
                    <participant id="21">
                        <interactorRef>9</interactorRef>
                    </participant>
                </participantList>
            </interaction>
            <interaction id="11">
                <experimentList>
                    <experimentDescription id="11">
                        <interactionDetectionMethod>
                            <names>
                                <shortLabel>Not Specified</shortLabel>
                            </names>
                            <xref>
                                <primaryRef id="Not Specified" db="PSI-MI"/>
                            </xref>
                        </interactionDetectionMethod>
                    </experimentDescription>
                </experimentList>
                <participantList>
                    <participant id="22">
                        <interactorRef>12</interactorRef>
                    </participant>
                    <participant id="23">
                        <interactorRef>19</interactorRef>
                    </participant>
                </participantList>
            </interaction>
            <interaction id="12">
                <experimentList>
                    <experimentDescription id="12">
                        <interactionDetectionMethod>
                            <names>
                                <shortLabel>Not Specified</shortLabel>
                            </names>
                            <xref>
                                <primaryRef id="Not Specified" db="PSI-MI"/>
                            </xref>
                        </interactionDetectionMethod>
                    </experimentDescription>
                </experimentList>
                <participantList>
                    <participant id="24">
                        <interactorRef>19</interactorRef>
                    </participant>
                    <participant id="25">
                        <interactorRef>5</interactorRef>
                    </participant>
                </participantList>
            </interaction>
            <interaction id="13">
                <experimentList>
                    <experimentDescription id="13">
                        <interactionDetectionMethod>
                            <names>
                                <shortLabel>Not Specified</shortLabel>
                            </names>
                            <xref>
                                <primaryRef id="Not Specified" db="PSI-MI"/>
                            </xref>
                        </interactionDetectionMethod>
                    </experimentDescription>
                </experimentList>
                <participantList>
                    <participant id="26">
                        <interactorRef>7</interactorRef>
                    </participant>
                    <participant id="27">
                        <interactorRef>11</interactorRef>
                    </participant>
                </participantList>
            </interaction>
            <interaction id="14">
                <experimentList>
                    <experimentDescription id="14">
                        <interactionDetectionMethod>
                            <names>
                                <shortLabel>Not Specified</shortLabel>
                            </names>
                            <xref>
                                <primaryRef id="Not Specified" db="PSI-MI"/>
                            </xref>
                        </interactionDetectionMethod>
                    </experimentDescription>
                </experimentList>
                <participantList>
                    <participant id="28">
                        <interactorRef>7</interactorRef>
                    </participant>
                    <participant id="29">
                        <interactorRef>18</interactorRef>
                    </participant>
                </participantList>
            </interaction>
            <interaction id="15">
                <experimentList>
                    <experimentDescription id="15">
                        <interactionDetectionMethod>
                            <names>
                                <shortLabel>Not Specified</shortLabel>
                            </names>
                            <xref>
                                <primaryRef id="Not Specified" db="PSI-MI"/>
                            </xref>
                        </interactionDetectionMethod>
                    </experimentDescription>
                </experimentList>
                <participantList>
                    <participant id="30">
                        <interactorRef>4</interactorRef>
                    </participant>
                    <participant id="31">
                        <interactorRef>8</interactorRef>
                    </participant>
                </participantList>
            </interaction>
            <interaction id="16">
                <experimentList>
                    <experimentDescription id="16">
                        <interactionDetectionMethod>
                            <names>
                                <shortLabel>Not Specified</shortLabel>
                            </names>
                            <xref>
                                <primaryRef id="Not Specified" db="PSI-MI"/>
                            </xref>
                        </interactionDetectionMethod>
                    </experimentDescription>
                </experimentList>
                <participantList>
                    <participant id="32">
                        <interactorRef>15</interactorRef>
                    </participant>
                    <participant id="33">
                        <interactorRef>4</interactorRef>
                    </participant>
                </participantList>
            </interaction>
            <interaction id="17">
                <experimentList>
                    <experimentDescription id="17">
                        <interactionDetectionMethod>
                            <names>
                                <shortLabel>Not Specified</shortLabel>
                            </names>
                            <xref>
                                <primaryRef id="Not Specified" db="PSI-MI"/>
                            </xref>
                        </interactionDetectionMethod>
                    </experimentDescription>
                </experimentList>
                <participantList>
                    <participant id="34">
                        <interactorRef>15</interactorRef>
                    </participant>
                    <participant id="35">
                        <interactorRef>14</interactorRef>
                    </participant>
                </participantList>
            </interaction>
            <interaction id="18">
                <experimentList>
                    <experimentDescription id="18">
                        <interactionDetectionMethod>
                            <names>
                                <shortLabel>Not Specified</shortLabel>
                            </names>
                            <xref>
                                <primaryRef id="Not Specified" db="PSI-MI"/>
                            </xref>
                        </interactionDetectionMethod>
                    </experimentDescription>
                </experimentList>
                <participantList>
                    <participant id="36">
                        <interactorRef>10</interactorRef>
                    </participant>
                    <participant id="37">
                        <interactorRef>14</interactorRef>
                    </participant>
                </participantList>
            </interaction>
            <interaction id="19">
                <experimentList>
                    <experimentDescription id="19">
                        <interactionDetectionMethod>
                            <names>
                                <shortLabel>Not Specified</shortLabel>
                            </names>
                            <xref>
                                <primaryRef id="Not Specified" db="PSI-MI"/>
                            </xref>
                        </interactionDetectionMethod>
                    </experimentDescription>
                </experimentList>
                <participantList>
                    <participant id="38">
                        <interactorRef>2</interactorRef>
                    </participant>
                    <participant id="39">
                        <interactorRef>1</interactorRef>
                    </participant>
                </participantList>
            </interaction>
            <interaction id="20">
                <experimentList>
                    <experimentDescription id="20">
                        <interactionDetectionMethod>
                            <names>
                                <shortLabel>Not Specified</shortLabel>
                            </names>
                            <xref>
                                <primaryRef id="Not Specified" db="PSI-MI"/>
                            </xref>
                        </interactionDetectionMethod>
                    </experimentDescription>
                </experimentList>
                <participantList>
                    <participant id="40">
                        <interactorRef>2</interactorRef>
                    </participant>
                    <participant id="41">
                        <interactorRef>14</interactorRef>
                    </participant>
                </participantList>
            </interaction>
            <interaction id="21">
                <experimentList>
                    <experimentDescription id="21">
                        <interactionDetectionMethod>
                            <names>
                                <shortLabel>Not Specified</shortLabel>
                            </names>
                            <xref>
                                <primaryRef id="Not Specified" db="PSI-MI"/>
                            </xref>
                        </interactionDetectionMethod>
                    </experimentDescription>
                </experimentList>
                <participantList>
                    <participant id="42">
                        <interactorRef>2</interactorRef>
                    </participant>
                    <participant id="43">
                        <interactorRef>10</interactorRef>
                    </participant>
                </participantList>
            </interaction>
            <interaction id="22">
                <experimentList>
                    <experimentDescription id="22">
                        <interactionDetectionMethod>
                            <names>
                                <shortLabel>Not Specified</shortLabel>
                            </names>
                            <xref>
                                <primaryRef id="Not Specified" db="PSI-MI"/>
                            </xref>
                        </interactionDetectionMethod>
                    </experimentDescription>
                </experimentList>
                <participantList>
                    <participant id="44">
                        <interactorRef>6</interactorRef>
                    </participant>
                    <participant id="45">
                        <interactorRef>16</interactorRef>
                    </participant>
                </participantList>
            </interaction>
            <interaction id="23">
                <experimentList>
                    <experimentDescription id="23">
                        <interactionDetectionMethod>
                            <names>
                                <shortLabel>Not Specified</shortLabel>
                            </names>
                            <xref>
                                <primaryRef id="Not Specified" db="PSI-MI"/>
                            </xref>
                        </interactionDetectionMethod>
                    </experimentDescription>
                </experimentList>
                <participantList>
                    <participant id="46">
                        <interactorRef>17</interactorRef>
                    </participant>
                    <participant id="47">
                        <interactorRef>8</interactorRef>
                    </participant>
                </participantList>
            </interaction>
            <interaction id="24">
                <experimentList>
                    <experimentDescription id="24">
                        <interactionDetectionMethod>
                            <names>
                                <shortLabel>Not Specified</shortLabel>
                            </names>
                            <xref>
                                <primaryRef id="Not Specified" db="PSI-MI"/>
                            </xref>
                        </interactionDetectionMethod>
                    </experimentDescription>
                </experimentList>
                <participantList>
                    <participant id="48">
                        <interactorRef>17</interactorRef>
                    </participant>
                    <participant id="49">
                        <interactorRef>4</interactorRef>
                    </participant>
                </participantList>
            </interaction>
            <interaction id="25">
                <experimentList>
                    <experimentDescription id="25">
                        <interactionDetectionMethod>
                            <names>
                                <shortLabel>Not Specified</shortLabel>
                            </names>
                            <xref>
                                <primaryRef id="Not Specified" db="PSI-MI"/>
                            </xref>
                        </interactionDetectionMethod>
                    </experimentDescription>
                </experimentList>
                <participantList>
                    <participant id="50">
                        <interactorRef>1</interactorRef>
                    </participant>
                    <participant id="51">
                        <interactorRef>14</interactorRef>
                    </participant>
                </participantList>
            </interaction>
            <interaction id="26">
                <experimentList>
                    <experimentDescription id="26">
                        <interactionDetectionMethod>
                            <names>
                                <shortLabel>Not Specified</shortLabel>
                            </names>
                            <xref>
                                <primaryRef id="Not Specified" db="PSI-MI"/>
                            </xref>
                        </interactionDetectionMethod>
                    </experimentDescription>
                </experimentList>
                <participantList>
                    <participant id="52">
                        <interactorRef>1</interactorRef>
                    </participant>
                    <participant id="53">
                        <interactorRef>10</interactorRef>
                    </participant>
                </participantList>
            </interaction>
            <interaction id="27">
                <experimentList>
                    <experimentDescription id="27">
                        <interactionDetectionMethod>
                            <names>
                                <shortLabel>Not Specified</shortLabel>
                            </names>
                            <xref>
                                <primaryRef id="Not Specified" db="PSI-MI"/>
                            </xref>
                        </interactionDetectionMethod>
                    </experimentDescription>
                </experimentList>
                <participantList>
                    <participant id="54">
                        <interactorRef>9</interactorRef>
                    </participant>
                    <participant id="55">
                        <interactorRef>5</interactorRef>
                    </participant>
                </participantList>
            </interaction>
            <interaction id="28">
                <experimentList>
                    <experimentDescription id="28">
                        <interactionDetectionMethod>
                            <names>
                                <shortLabel>Not Specified</shortLabel>
                            </names>
                            <xref>
                                <primaryRef id="Not Specified" db="PSI-MI"/>
                            </xref>
                        </interactionDetectionMethod>
                    </experimentDescription>
                </experimentList>
                <participantList>
                    <participant id="56">
                        <interactorRef>9</interactorRef>
                    </participant>
                    <participant id="57">
                        <interactorRef>19</interactorRef>
                    </participant>
                </participantList>
            </interaction>
        </interactionList>
    </entry>
</entrySet>
