# Supplementary material for: Effects of Psychological Stress on Innate Immunity and Metabolism in Humans: A Systematic Analysis
Source: PLoS One. 2012 Sep 19;7(9):e43232. doi: 10.1371/journal.pone.0043232 (PMC3446986; doi:10.1371/journal.pone.0043232)
Supplement: Table S5 — The total number of references pulled out by AGILENT literature search plugin for Metabolism network. (TXT) [file pone.0043232.s008.txt]

"Data_Stats sheet contains information about nodes and edges of the networks, while sheets M,II,M &S, and II & S contain information about the references pulled out for each network."
The total number of references pulled out by AGILENT literature search plugin for Metabolism network.

"1. [The genes of atherosclerosis and cardiovascular diseases] (by Malygina NA,Kostomarova IV,Vodolagina NN,Melent'ev IA,Melent'ev AS).[Klin Med (Mosk), 89:(3), 2011][English Abstract,Journal Article,Review]"
The aim of the work was to study polymorphism of atherosclerosis-related genes in patients with diff...
Source: [PubMed]http://www.ncbi.nlm.nih.gov/entrez/query.fcgi?cmd=Retrieve&db=pubmed&dopt=Abstract&list_uids=21861396

"2. Effects of long-term consumption of low doses of resveratrol on diet-induced mild hypercholesterolemia in pigs: a transcriptomic approach to disease prevention (by Azorin-Ortuno M,Yanez-Gascon MJ,Gonzalez-Sarrias A,Larrosa M,Vallejo F,Pallares FJ,Lucas R,Morales JC,Tomas-Barberan FA,Garcia-Conesa MT,Espin JC).[J Nutr Biochem, Aug, 2011][JOURNAL ARTICLE]"
"Metabolic and cardiovascular diseases (CVDs) have risen to alarming proportions, and there is a need..."
Source: [PubMed]http://www.ncbi.nlm.nih.gov/entrez/query.fcgi?cmd=Retrieve&db=pubmed&dopt=Abstract&list_uids=21852083

"3. GPIHBP1, an endothelial cell transporter for lipoprotein lipase (by Young SG,Davies BS,Voss CV,Gin P,Weinstein MM,Tontonoz P,Reue K,Bensadoun A,Fong LG,Beigneux AP).[J Lipid Res, Aug, 2011][JOURNAL ARTICLE]"
Interest in lipolysis and the metabolism of triglyceride-rich lipoproteins was recently reignited by...
Source: [PubMed]http://www.ncbi.nlm.nih.gov/entrez/query.fcgi?cmd=Retrieve&db=pubmed&dopt=Abstract&list_uids=21844202

"4. Genetic variations at the lipoprotein lipase gene influence plasma lipid concentrations and interact with plasma n-6 polyunsaturated fatty acids to modulate lipid metabolism (by Garcia-Rios A,Delgado-Lista J,Perez-Martinez P,Phillips CM,Ferguson JF,Gjelstad IM,Williams CM,Karlstrom B,Kiec-Wilk B,Blaak EE,Lairon D,Planells R,Malczewska-Malec M,Defoort C,Riserus U,Saris WH,Lovegrove JA,Drevon CA,Roche HM,Lopez-Miranda J).[Atherosclerosis, Jul, 2011][JOURNAL ARTICLE]"
OBJECTIVE: To investigate whether seven common single nucleotide polymorphisms (SNPs) at the lipopro...
Source: [PubMed]http://www.ncbi.nlm.nih.gov/entrez/query.fcgi?cmd=Retrieve&db=pubmed&dopt=Abstract&list_uids=21840003

"5. Anti-lipoprotein lipase antibodies in patients with hypertriglyceridemia without associated autoimmune disease (by de Carvalho JF,Viana VS,Neto EF,Santos RD,Bonfa E).[Isr Med Assoc J, 13:(6), Jun, 2011][Comparative Study,Journal Article,Research Support, Non-U.S. Gov't]"
Anti-lipoprotein lipase antibodies have been described in rare cases of patients with hypertriglycer...
Source: [PubMed]http://www.ncbi.nlm.nih.gov/entrez/query.fcgi?cmd=Retrieve&db=pubmed&dopt=Abstract&list_uids=21809732

"6. [Effects of electroacupuncture and acupoint catgut-embedding on mRNA expression of lipid metabolism gene PPAR-gamma and related lipase of rats with simple obesity] (by Gao L,Kong XJ,Shi X).[Zhongguo Zhen Jiu, 31:(6), Jun, 2011][English Abstract,Journal Article,Research Support, Non-U.S. Gov't]"
To study the mechanism of electroacupuncture and acupoints catgut-embedding in losing weight.Simple ...
Source: [PubMed]http://www.ncbi.nlm.nih.gov/entrez/query.fcgi?cmd=Retrieve&db=pubmed&dopt=Abstract&list_uids=21739698
"7. Transcriptional Metabolic Inflexibility in Skeletal Muscle Among Individuals With Increasing Insulin Resistance (by Jans A,Sparks LM,van Hees AM,Gjelstad IM,Tierney AC,Riserus U,Drevon CA,Roche HM,Schrauwen P,Blaak EE).[Obesity (Silver Spring), Jun, 2011][JOURNAL ARTICLE]"
Disturbances in skeletal muscle lipid metabolism may play an important role in development of insuli...
Source: [PubMed]http://www.ncbi.nlm.nih.gov/entrez/query.fcgi?cmd=Retrieve&db=pubmed&dopt=Abstract&list_uids=21701566
"8. Removal of intra-abdominal visceral adipose tissue improves glucose tolerance in rats: Role of hepatic triglyceride storage (by Foster MT,Shi H,Seeley RJ,Woods SC).[Physiol Behav, Jun, 2011][JOURNAL ARTICLE]"
Epidemiological studies have demonstrated a strong link between increased visceral fat and metabolic...
Source: [PubMed]http://www.ncbi.nlm.nih.gov/entrez/query.fcgi?cmd=Retrieve&db=pubmed&dopt=Abstract&list_uids=21683727
"9. The transcription factor cyclic AMP-responsive element-binding protein H regulates triglyceride metabolism (by Lee JH,Giannikopoulos P,Duncan SA,Wang J,Johansen CT,Brown JD,Plutzky J,Hegele RA,Glimcher LH,Lee AH).[Nat Med, 17:(7), Jul, 2011][Journal Article,Research Support, N.I.H., Extramural,Research Support, Non-U.S. Gov't]"
Here we report that the transcription factor cyclic AMP-responsive element-binding protein H (CREB-H...
Source: [PubMed]http://www.ncbi.nlm.nih.gov/entrez/query.fcgi?cmd=Retrieve&db=pubmed&dopt=Abstract&list_uids=21666694
"10. A reduction of CETP activity, not an increase, is associated with modestly impaired postprandial lipemia and increased HDL-cholesterol in adult asymptomatic women (by Parra ES,Urban A,Panzoldo NB,Nakamura RT,Oliveira R,de Faria EC).[Lipids Health Dis, 10, 2011][Clinical Trial,Journal Article,Research Support, Non-U.S. Gov't]"
The relationship between CETP and postprandial hyperlipemia is still unclear. We verified the effect...
Source: [PubMed]http://www.ncbi.nlm.nih.gov/entrez/query.fcgi?cmd=Retrieve&db=pubmed&dopt=Abstract&list_uids=21609439
"11. CETP expression reverses the reconstituted HDL-induced increase in VLDL (by Wang Y,Berbee JF,Stroes ES,Smit JW,Havekes LM,Romijn JA,Rensen PC).[J Lipid Res, 52:(8), Aug, 2011][Journal Article,Research Support, Non-U.S. Gov't]"
Human data suggest that reconstituted HDL (rHDL) infusion can induce atherosclerosis regression. Stu...
Source: [PubMed]http://www.ncbi.nlm.nih.gov/entrez/query.fcgi?cmd=Retrieve&db=pubmed&dopt=Abstract&list_uids=21606464
"12. Human Serum is as Efficient as Fetal Bovine Serum in Supporting Proliferation and Differentiation of Human Multipotent Stromal (Mesenchymal) Stem Cells In Vitro and In Vivo (by Aldahmash A,Haack-Srensen M,Al-Nbaheen M,Harkness L,Abdallah BM,Kassem M).[Stem Cell Rev, May, 2011][JOURNAL ARTICLE]"
"BACKGROUND: Human multipotent stromal (skeletal, mesenchymal) stem cells (hMSC) are employed in an i..."
Source: [PubMed]http://www.ncbi.nlm.nih.gov/entrez/query.fcgi?cmd=Retrieve&db=pubmed&dopt=Abstract&list_uids=21603946
"13. Knowledge-driven multi-locus analysis reveals gene-gene interactions influencing HDL cholesterol level in two independent EMR-linked biobanks (by Turner SD,Berg RL,Linneman JG,Peissig PL,Crawford DC,Denny JC,Roden DM,McCarty CA,Ritchie MD,Wilke RA).[PLoS One, 6:(5), 2011][Journal Article,Research Support, N.I.H., Extramural]"
Genome-wide association studies (GWAS) are routinely being used to examine the genetic contribution ...
Source: [PubMed]http://www.ncbi.nlm.nih.gov/entrez/query.fcgi?cmd=Retrieve&db=pubmed&dopt=Abstract&list_uids=21589926
"14. Comparative studies of vertebrate lipoprotein lipase: a key enzyme of very low density lipoprotein metabolism (by Holmes RS,Vandeberg JL,Cox LA).[Comp Biochem Physiol Part D Genomics Proteomics, 6:(2), Jun, 2011][Journal Article,Research Support, N.I.H., Extramural]"
Lipoprotein lipase (LIPL or LPL; E.C.3.1.1.34) serves a dual function as a triglyceride lipase of ci...
Source: [PubMed]http://www.ncbi.nlm.nih.gov/entrez/query.fcgi?cmd=Retrieve&db=pubmed&dopt=Abstract&list_uids=21561822
"15. Mutations in lipoprotein lipase that block binding to the endothelial cell transporter GPIHBP1 (by Voss CV,Davies BS,Tat S,Gin P,Fong LG,Pelletier C,Mottler CD,Bensadoun A,Beigneux AP,Young SG).[Proc Natl Acad Sci U S A, 108:(19), May, 2011][Journal Article,Research Support, N.I.H., Extramural,Research Support, Non-U.S. Gov't]"
"GPIHBP1, a glycosylphosphatidylinositol-anchored protein of capillary endothelial cells, shuttles li..."
Source: [PubMed]http://www.ncbi.nlm.nih.gov/entrez/query.fcgi?cmd=Retrieve&db=pubmed&dopt=Abstract&list_uids=21518912
"16. Assessing the role of the glycosylphosphatidylinositol-anchored high density lipoprotein-binding protein 1 (GPIHBP1) three-finger domain in binding lipoprotein lipase (by Beigneux AP,Davies BS,Tat S,Chen J,Gin P,Voss CV,Weinstein MM,Bensadoun A,Pullinger CR,Fong LG,Young SG).[J Biol Chem, 286:(22), Jun, 2011][Journal Article,Research Support, N.I.H., Extramural,Research Support, Non-U.S. Gov't]"
Glycosylphosphatidylinositol-anchored high density lipoprotein-binding protein 1 (GPIHBP1) is an end...
Source: [PubMed]http://www.ncbi.nlm.nih.gov/entrez/query.fcgi?cmd=Retrieve&db=pubmed&dopt=Abstract&list_uids=21478160
"17. Synthesis of recombinant high density lipoprotein with apolipoprotein A-I and apolipoprotein A-V (by Zhang X,Chen B).[Biol Chem, 392:(5), May, 2011][Journal Article,Research Support, Non-U.S. Gov't]"
It has been shown that apolipoprotein A-V (apoA-V) over-expression significantly lowers plasma trigl...
Source: [PubMed]http://www.ncbi.nlm.nih.gov/entrez/query.fcgi?cmd=Retrieve&db=pubmed&dopt=Abstract&list_uids=21476871
"18. Lipase maturation factor 1 is required for endothelial lipase activity (by Ben-Zeev O,Hosseini M,Lai CM,Ehrhardt N,Wong H,Cefalu AB,Noto D,Averna MR,Doolittle MH,Peterfy M).[J Lipid Res, 52:(6), Jun, 2011][Journal Article,Research Support, N.I.H., Extramural,Research Support, Non-U.S. Gov't,Research Support, U.S. Gov't, Non-P.H.S.]"
Lipase maturation factor 1 (Lmf1) is an endoplasmic reticulum (ER) membrane protein involved in the ...
Source: [PubMed]http://www.ncbi.nlm.nih.gov/entrez/query.fcgi?cmd=Retrieve&db=pubmed&dopt=Abstract&list_uids=21447484
"19. Association of GWAS-based candidate genes with HDL-cholesterol levels before and after bariatric surgery in the Swedish obese subjects study (by Sarzynski MA,Jacobson P,Rankinen T,Carlsson B,Sjostrom L,Carlsson LM,Bouchard C).[J Clin Endocrinol Metab, 96:(6), Jun, 2011][Journal Article,Research Support, Non-U.S. Gov't]"
The magnitude of weight loss-induced high-density lipoprotein cholesterol (HDL-C) changes may depend...
Source: [PubMed]http://www.ncbi.nlm.nih.gov/entrez/query.fcgi?cmd=Retrieve&db=pubmed&dopt=Abstract&list_uids=21430028
"20. The HindIII polymorphism in the lipoprotein lipase gene predicts type 2 diabetes risk among Chinese adults (by Qi Y,Liu J,Wang W,Wang M,Sun JY,Liu J,Li Y,Wu ZS,Zhao D).[Clin Chim Acta, 412:(13-14), Jun, 2011][Journal Article,Research Support, Non-U.S. Gov't]"
We aimed to investigate the polymorphism HindIII of the lipoprotein lipase (LPL) gene to explore whe...
Source: [PubMed]http://www.ncbi.nlm.nih.gov/entrez/query.fcgi?cmd=Retrieve&db=pubmed&dopt=Abstract&list_uids=21419757
"21. 11-Year follow-up in biliopancreatic diversion for recurrent pancreatitis due to lipoprotein lipase deficiency (by Rao P,Stringer MD,Puntis JW).[J Pediatr Gastroenterol Nutr, 52:(4), Apr, 2011][Case Reports,Letter]"
Source: [PubMed]http://www.ncbi.nlm.nih.gov/entrez/query.fcgi?cmd=Retrieve&db=pubmed&dopt=Abstract&list_uids=21415674

"22. Proteolytic processing of angiopoietin-like protein 4 by proprotein convertases modulates its inhibitory effects on lipoprotein lipase activity (by Lei X,Shi F,Basu D,Huq A,Routhier S,Day R,Jin W).[J Biol Chem, 286:(18), May, 2011][Journal Article,Research Support, N.I.H., Extramural,Research Support, Non-U.S. Gov't]"
Angiopoietin-like protein 4 (ANGPTL4) has been associated with a variety of diseases. It is known as...
Source: [PubMed]http://www.ncbi.nlm.nih.gov/entrez/query.fcgi?cmd=Retrieve&db=pubmed&dopt=Abstract&list_uids=21398697
"23. The effect of matrix stiffness on the differentiation of mesenchymal stem cells in response to TGF- (by Park JS,Chu JS,Tsou AD,Diop R,Tang Z,Wang A,Li S).[Biomaterials, 32:(16), Jun, 2011][Journal Article,Research Support, N.I.H., Extramural,Research Support, Non-U.S. Gov't]"
Bone marrow mesenchymal stem cells (MSCs) are a valuable cell source for tissue engineering and rege...
Source: [PubMed]http://www.ncbi.nlm.nih.gov/entrez/query.fcgi?cmd=Retrieve&db=pubmed&dopt=Abstract&list_uids=21397942
"24. A bivariate genome-wide approach to metabolic syndrome: STAMPEED consortium (by Kraja AT,Vaidya D,Pankow JS,Goodarzi MO,Assimes TL,Kullo IJ,Sovio U,Mathias RA,Sun YV,Franceschini N,Absher D,Li G,Zhang Q,Feitosa MF,Glazer NL,Haritunians T,Hartikainen AL,Knowles JW,North KE,Iribarren C,Kral B,Yanek L,O'Reilly PF,McCarthy MI,Jaquish C,Couper DJ,Chakravarti A,Psaty BM,Becker LC,Province MA,Boerwinkle E,Quertermous T,Palotie L,Jarvelin MR,Becker DM,Kardia SL,Rotter JI,Chen YD,Borecki IB).[Diabetes, 60:(4), Apr, 2011][Journal Article,Research Support, N.I.H., Extramural,Research Support, Non-U.S. Gov't,Research Support, U.S. Gov't, P.H.S.]"
OBJECTIVE The metabolic syndrome (MetS) is defined as concomitant disorders of lipid and glucose met...
Source: [PubMed]http://www.ncbi.nlm.nih.gov/entrez/query.fcgi?cmd=Retrieve&db=pubmed&dopt=Abstract&list_uids=21386085
"25. SorLA regulates the activity of lipoprotein lipase by intracellular trafficking (by Klinger SC,Glerup S,Raarup MK,Mari MC,Nyegaard M,Koster G,Prabakaran T,Nilsson SK,Kjaergaard MM,Bakke O,Nykjr A,Olivecrona G,Petersen CM,Nielsen MS).[J Cell Sci, 124:(Pt 7), Apr, 2011][Journal Article,Research Support, Non-U.S. Gov't]"
Many different tissues and cell types exhibit regulated secretion of lipoprotein lipase (LPL). Howev...
Source: [PubMed]http://www.ncbi.nlm.nih.gov/entrez/query.fcgi?cmd=Retrieve&db=pubmed&dopt=Abstract&list_uids=21385844
"26. Associations between common genetic polymorphisms in the liver X receptor alpha and its target genes with the serum HDL-cholesterol concentration in adolescents of the HELENA Study (by Legry V,Bokor S,Beghin L,Galfo M,Gonzalez-Gross M,Molnar D,Moreno LA,Amouyel P,Dallongeville J,Meirhaeghe A,HELENA Study Group).[Atherosclerosis, 216:(1), May, 2011][Journal Article,Multicenter Study,Research Support, Non-U.S. Gov't]"
Genetic variability in the NR1H3 gene (encoding LXR) and in several of its target genes is associat...
Source: [PubMed]http://www.ncbi.nlm.nih.gov/entrez/query.fcgi?cmd=Retrieve&db=pubmed&dopt=Abstract&list_uids=21316679
"27. Dense genotyping of candidate gene loci identifies variants associated with high-density lipoprotein cholesterol (by Edmondson AC,Braund PS,Stylianou IM,Khera AV,Nelson CP,Wolfe ML,Derohannessian SL,Keating BJ,Qu L,He J,Tobin MD,Tomaszewski M,Baumert J,Klopp N,Doring A,Thorand B,Li M,Reilly MP,Koenig W,Samani NJ,Rader DJ).[Circ Cardiovasc Genet, 4:(2), Apr, 2011][Journal Article,Meta-Analysis,Research Support, N.I.H., Extramural,Research Support, Non-U.S. Gov't]"
"Plasma levels of high-density lipoprotein cholesterol (HDL-C) are known to be heritable, but only a ..."
Source: [PubMed]http://www.ncbi.nlm.nih.gov/entrez/query.fcgi?cmd=Retrieve&db=pubmed&dopt=Abstract&list_uids=21303902
"28. AG-dependent 3'-splice sites are predisposed to aberrant splicing due to a mutation at the first nucleotide of an exon (by Fu Y,Masuda A,Ito M,Shinmi J,Ohno K).[Nucleic Acids Res, 39:(10), May, 2011][Journal Article,Research Support, Non-U.S. Gov't]"
"In pre-mRNA splicing, a conserved AG/G at the 3'-splice site is recognized by U2AF(35). A disease-ca..."
Source: [PubMed]http://www.ncbi.nlm.nih.gov/entrez/query.fcgi?cmd=Retrieve&db=pubmed&dopt=Abstract&list_uids=21288883
"29. Lipoprotein lipase links dietary fat to solid tumor cell proliferation (by Kuemmerle NB,Rysman E,Lombardo PS,Flanagan AJ,Lipe BC,Wells WA,Pettus JR,Froehlich HM,Memoli VA,Morganelli PM,Swinnen JV,Timmerman LA,Chaychi L,Fricano CJ,Eisenberg BL,Coleman WB,Kinlaw WB).[Mol Cancer Ther, 10:(3), Mar, 2011][Journal Article,Research Support, N.I.H., Extramural,Research Support, Non-U.S. Gov't]"
"Many types of cancer cells require a supply of fatty acids (FA) for growth and survival, and interru..."
Source: [PubMed]http://www.ncbi.nlm.nih.gov/entrez/query.fcgi?cmd=Retrieve&db=pubmed&dopt=Abstract&list_uids=21282354
"30. MicroRNA-29a regulates pro-inflammatory cytokine secretion and scavenger receptor expression by targeting LPL in oxLDL-stimulated dendritic cells (by Chen T,Li Z,Tu J,Zhu W,Ge J,Zheng X,Yang L,Pan X,Yan H,Zhu J).[FEBS Lett, 585:(4), Feb, 2011][Journal Article,Research Support, Non-U.S. Gov't]"
"There is increasing evidence that microRNAs (miRNAs) play important roles in cell proliferation, apo..."
Source: [PubMed]http://www.ncbi.nlm.nih.gov/entrez/query.fcgi?cmd=Retrieve&db=pubmed&dopt=Abstract&list_uids=21276447
"31. Lysophospholipids improve skin moisturization by modulating of calcium-dependent cell differentiation pathway (by Yahagi S,Koike M,Okano Y,Masaki H).[Int J Cosmet Sci, 33:(3), Jun, 2011][Clinical Trial,Journal Article,Research Support, Non-U.S. Gov't]"
Recent studies have demonstrated that lysophospholipids (LPL) play critical roles in several biologi...
Source: [PubMed]http://www.ncbi.nlm.nih.gov/entrez/query.fcgi?cmd=Retrieve&db=pubmed&dopt=Abstract&list_uids=21272041
"32. Determination of lipoprotein lipase activity using a novel fluorescent lipase assay (by Basu D,Manjur J,Jin W).[J Lipid Res, 52:(4), Apr, 2011][Journal Article,Research Support, N.I.H., Extramural]"
"A novel, real-time, homogeneous fluorogenic lipoprotein lipase (LPL) assay was developed using a com..."
Source: [PubMed]http://www.ncbi.nlm.nih.gov/entrez/query.fcgi?cmd=Retrieve&db=pubmed&dopt=Abstract&list_uids=21270098
"33. Vertebrate endothelial lipase: comparative studies of an ancient gene and protein in vertebrate evolution (by Holmes RS,Vandeberg JL,Cox LA).[Genetica, 139:(3), Mar, 2011][Journal Article,Research Support, N.I.H., Extramural]"
Endothelial lipase (gene: LIPG; enzyme: EL) is one of three members of the triglyceride lipase famil...
Source: [PubMed]http://www.ncbi.nlm.nih.gov/entrez/query.fcgi?cmd=Retrieve&db=pubmed&dopt=Abstract&list_uids=21267636
"34. Brown adipose tissue activity controls triglyceride clearance (by Bartelt A,Bruns OT,Reimer R,Hohenberg H,Ittrich H,Peldschus K,Kaul MG,Tromsdorf UI,Weller H,Waurisch C,Eychmuller A,Gordts PL,Rinninger F,Bruegelmann K,Freund B,Nielsen P,Merkel M,Heeren J).[Nat Med, 17:(2), Feb, 2011][Journal Article,Research Support, Non-U.S. Gov't]"
Brown adipose tissue (BAT) burns fatty acids for heat production to defend the body against cold and...
Source: [PubMed]http://www.ncbi.nlm.nih.gov/entrez/query.fcgi?cmd=Retrieve&db=pubmed&dopt=Abstract&list_uids=21258337
"35. Association of anti-oxidized LDL and candidate genes with severity of coronary stenosis in the Women's Ischemia Syndrome Evaluation study (by Chen Q,Reis SE,Kammerer C,Craig W,McNamara DM,Holubkov R,Sharaf BL,Sopko G,Pauly DF,Merz CN,Kamboh MI,WISE study group).[J Lipid Res, 52:(4), Apr, 2011][Journal Article,Research Support, N.I.H., Extramural,Research Support, Non-U.S. Gov't]"
"Atherosclerosis is the major cause of coronary artery disease (CAD), and oxidized LDL (oxLDL) is bel..."
Source: [PubMed]http://www.ncbi.nlm.nih.gov/entrez/query.fcgi?cmd=Retrieve&db=pubmed&dopt=Abstract&list_uids=21252261
"36. Interactive effects of APOE haplotype, sex, and exercise on postheparin plasma lipase activities (by Seip RL,Zoeller RF,Angelopoulos TJ,Salonia J,Bilbie C,Moyna NM,Miles MP,Visich PS,Pescatello LS,Gordon PM,Tsongalis GJ,Bausserman L,Thompson PD).[J Appl Physiol, 110:(4), Apr, 2011][Journal Article,Research Support, N.I.H., Extramural]"
"Hepatic lipase (HL) and lipoprotein lipase (LPL) activities (HLA, LPLA) modify lipoproteins and faci..."
Source: [PubMed]http://www.ncbi.nlm.nih.gov/entrez/query.fcgi?cmd=Retrieve&db=pubmed&dopt=Abstract&list_uids=21252218
"37. Physical activity modifies the effect of LPL, LIPC, and CETP polymorphisms on HDL-C levels and the risk of myocardial infarction in women of European ancestry (by Ahmad T,Chasman DI,Buring JE,Lee IM,Ridker PM,Everett BM).[Circ Cardiovasc Genet, 4:(1), Feb, 2011][Journal Article,Research Support, N.I.H., Extramural,Research Support, Non-U.S. Gov't]"
Recent genome-wide association studies have identified common variants associated with high-density ...
Source: [PubMed]http://www.ncbi.nlm.nih.gov/entrez/query.fcgi?cmd=Retrieve&db=pubmed&dopt=Abstract&list_uids=21252145
"38. Role of flow cytometry of peripheral blood and bone marrow aspirates in early myeloma (by Yuan CM,Stetler-Stevenson M).[Semin Hematol, 48:(1), Jan, 2011][Journal Article,Review]"
Flow cytometric immunophenotyping (FCM) of multiple myeloma (MM) is commonly accepted in academic ce...
Source: [PubMed]http://www.ncbi.nlm.nih.gov/entrez/query.fcgi?cmd=Retrieve&db=pubmed&dopt=Abstract&list_uids=21232656
"39. Treatment with a melanocortin agonist improves abnormal lipid metabolism in streptozotocin-induced diabetic mice (by Leckstrom A,Lew PS,Poritsanos NJ,Mizuno TM).[Neuropeptides, 45:(2), Apr, 2011][Journal Article,Research Support, Non-U.S. Gov't]"
Impairments in leptin-melanocortin signaling are associated with insulin-deficient diabetes and lept...
Source: [PubMed]http://www.ncbi.nlm.nih.gov/entrez/query.fcgi?cmd=Retrieve&db=pubmed&dopt=Abstract&list_uids=21216462
"40. The fibrate drug gemfibrozil disrupts lipoprotein metabolism in rainbow trout (by Prindiville JS,Mennigen JA,Zamora JM,Moon TW,Weber JM).[Toxicol Appl Pharmacol, 251:(3), Mar, 2011][Journal Article,Research Support, Non-U.S. Gov't]"
Gemfibrozil (GEM) is a fibrate drug consistently found in effluents from sewage treatment plants. Th...
Source: [PubMed]http://www.ncbi.nlm.nih.gov/entrez/query.fcgi?cmd=Retrieve&db=pubmed&dopt=Abstract&list_uids=21195106
"41. Lipoprotein lipase is a novel amyloid beta (Abeta)-binding protein that promotes glycosaminoglycan-dependent cellular uptake of Abeta in astrocytes (by Nishitsuji K,Hosono T,Uchimura K,Michikawa M).[J Biol Chem, 286:(8), Feb, 2011][Journal Article,Research Support, Non-U.S. Gov't]"
Lipoprotein lipase (LPL) is a member of a lipase family known to hydrolyze triglyceride molecules in...
Source: [PubMed]http://www.ncbi.nlm.nih.gov/entrez/query.fcgi?cmd=Retrieve&db=pubmed&dopt=Abstract&list_uids=21177248
"42. Rare variants in the lipoprotein lipase (LPL) gene are common in hypertriglyceridemia but rare in Type III hyperlipidemia (by Evans D,Arzer J,Aberle J,Beil FU).[Atherosclerosis, 214:(2), Feb, 2011][Journal Article,Research Support, Non-U.S. Gov't]"
Genomewide association studies (GWAS) have shown that variation in the lipoprotein lipase gene (LPL)...
Source: [PubMed]http://www.ncbi.nlm.nih.gov/entrez/query.fcgi?cmd=Retrieve&db=pubmed&dopt=Abstract&list_uids=21159338
"43. Expression of 11-hydroxysteroid dehydrogenase type 1 in visceral and subcutaneous adipose tissues of patients with polycystic ovary syndrome is associated with adiposity (by Mlinar B,Marc J,Jensterle M,Bokal EV,Jerin A,Pfeifer M).[J Steroid Biochem Mol Biol, 123:(3-5), Feb, 2011][Journal Article,Research Support, Non-U.S. Gov't]"
Polycystic ovary syndrome (PCOS) is characterized by insulin resistance (IR) and central obesity. Th...
Source: [PubMed]http://www.ncbi.nlm.nih.gov/entrez/query.fcgi?cmd=Retrieve&db=pubmed&dopt=Abstract&list_uids=21147223
"44. LPL polymorphism (D9N) predicts cardiovascular disease risk directly and through interaction with CETP polymorphism (TaqIB) in women with high HDL cholesterol and CRP (by Corsetti JP,Gansevoort RT,Navis G,Sparks CE,Dullaart RP).[Atherosclerosis, 214:(2), Feb, 2011][Journal Article,Research Support, Non-U.S. Gov't]"
We sought to determine whether concurrently high levels of HDL cholesterol and CRP predict initial c...
Source: [PubMed]http://www.ncbi.nlm.nih.gov/entrez/query.fcgi?cmd=Retrieve&db=pubmed&dopt=Abstract&list_uids=21146168
"45. Low-serum culture system improves the adipogenic ability of visceral adipose tissue-derived stromal cells (by Nagasaki H,Shang Q,Suzuki T,Hashimoto H,Yoshimura T,Kondo TA,Ozaki T,Maruyama S,Jomori T,Oiso Y,Hamada Y).[Cell Biol Int, 35:(6), Jun, 2011][Journal Article,Research Support, Non-U.S. Gov't]"
"In obese adipose tissue, infiltrating macrophages release proinflammatory cytokines that trigger ins..."
Source: [PubMed]http://www.ncbi.nlm.nih.gov/entrez/query.fcgi?cmd=Retrieve&db=pubmed&dopt=Abstract&list_uids=21143189
"46. Chemical characterization of the avenanthramide-rich extract from oat and its effect on D-galactose-induced oxidative stress in mice (by Ren Y,Yang X,Niu X,Liu S,Ren G).[J Agric Food Chem, 59:(1), Jan, 2011][Journal Article,Research Support, Non-U.S. Gov't]"
The present study was to characterize the avenanthramide-rich extract (ARE) from oat bran and assess...
Source: [PubMed]http://www.ncbi.nlm.nih.gov/entrez/query.fcgi?cmd=Retrieve&db=pubmed&dopt=Abstract&list_uids=21141964
"47. Strong association of the APOA5-1131T>C gene variant and early-onset acute myocardial infarction (by De Caterina R,Talmud PJ,Merlini PA,Foco L,Pastorino R,Altshuler D,Mauri F,Peyvandi F,Lina D,Kathiresan S,Bernardinelli L,Ardissino D,Gruppo Italiano Aterosclerosi).[Atherosclerosis, 214:(2), Feb, 2011][Journal Article,Research Support, N.I.H., Extramural,Research Support, Non-U.S. Gov't]"
Epidemiological studies support the role for a strong genetic component in the occurrence of early-o...
Source: [PubMed]http://www.ncbi.nlm.nih.gov/entrez/query.fcgi?cmd=Retrieve&db=pubmed&dopt=Abstract&list_uids=21130994
"48. Effects of autoimmune antibodies anti-lipoprotein lipase, anti-low density lipoprotein, and anti-oxidized low density lipoprotein on lipid metabolism and atherosclerosis in systemic lupus erythematosus (by Fesmire J,Wolfson-Reichlin M,Reichlin M).[Rev Bras Reumatol, 50:(5), Oct, 2010][Journal Article,Research Support, N.I.H., Extramural,Research Support, Non-U.S. Gov't]"
Premature development of atherosclerosis in systemic lupus erythematosus has been widely reported. A...
Source: [PubMed]http://www.ncbi.nlm.nih.gov/entrez/query.fcgi?cmd=Retrieve&db=pubmed&dopt=Abstract&list_uids=21125190
"49. Dyslipidemia and lipoprotein profiles in patients with inflammatory bowel disease (by Sappati Biyyani RS,Putka BS,Mullen KD).[J Clin Lipidol, 4:(6), 2010][Journal Article]"
Dyslipidemia is a major risk factor for developing coronary artery disease. An increase in inflammat...
Source: [PubMed]http://www.ncbi.nlm.nih.gov/entrez/query.fcgi?cmd=Retrieve&db=pubmed&dopt=Abstract&list_uids=21122694
"50. Hypertriglyceridemia and delayed clearance of fat load in transgenic rabbits expressing human apolipoprotein CIII (by Ding Y,Wang Y,Zhu H,Fan J,Yu L,Liu G,Liu E).[Transgenic Res, 20:(4), Aug, 2011][Journal Article,Research Support, Non-U.S. Gov't]"
Apolipoprotein CIII (apoCIII) has been implicated in hypertriglyceridemia and plasma apoCIII indepen...
Source: [PubMed]http://www.ncbi.nlm.nih.gov/entrez/query.fcgi?cmd=Retrieve&db=pubmed&dopt=Abstract&list_uids=21120692
"51. Fat-induced inflammation unchecked (by Osborn O,Sears DD,Olefsky JM).[Cell Metab, 12:(6), Dec, 2010][Comment,Journal Article]"
Increased dietary saturated fat intake can lead to detrimental effects on human health. In this issu...
Source: [PubMed]http://www.ncbi.nlm.nih.gov/entrez/query.fcgi?cmd=Retrieve&db=pubmed&dopt=Abstract&list_uids=21109185
"52. A case of adolescent hyperlipoproteinemia with xanthoma and acute pancreatitis, associated with decreased activities of lipoprotein lipase and hepatic triglyceride lipase (by Fujita K,Maeda N,Kozawa J,Murano K,Okita K,Iwahashi H,Kihara S,Ishigami M,Omura M,Nakamura T,Shirai K,Yamamura T,Funahashi T,Shimomura I).[Intern Med, 49:(22), 2010][Case Reports,Journal Article]"
Lipoprotein lipase (LPL) and hepatic triglyceride lipase (HTGL) enhance the hydrolysis of triglyceri...
Source: [PubMed]http://www.ncbi.nlm.nih.gov/entrez/query.fcgi?cmd=Retrieve&db=pubmed&dopt=Abstract&list_uids=21088351
"53. Deletion of the basement membrane heparan sulfate proteoglycan type XVIII collagen causes hypertriglyceridemia in mice and humans (by Bishop JR,Passos-Bueno MR,Fong L,Stanford KI,Gonzales JC,Yeh E,Young SG,Bensadoun A,Witztum JL,Esko JD,Moulton KS).[PLoS One, 5:(11), 2010][Journal Article,Research Support, N.I.H., Extramural,Research Support, Non-U.S. Gov't]"
"Lipoprotein lipase (Lpl) acts on triglyceride-rich lipoproteins in the peripheral circulation, liber..."
Source: [PubMed]http://www.ncbi.nlm.nih.gov/entrez/query.fcgi?cmd=Retrieve&db=pubmed&dopt=Abstract&list_uids=21085708
"54. Adipose tissue has aberrant morphology and function in PCOS: enlarged adipocytes and low serum adiponectin, but not circulating sex steroids, are strongly associated with insulin resistance (by Manneras-Holm L,Leonhardt H,Kullberg J,Jennische E,Oden A,Holm G,Hellstrom M,Lonn L,Olivecrona G,Stener-Victorin E,Lonn M).[J Clin Endocrinol Metab, 96:(2), Feb, 2011][Journal Article,Research Support, Non-U.S. Gov't]"
"Comprehensive characterization of the adipose tissue in women with polycystic ovary syndrome (PCOS),..."
Source: [PubMed]http://www.ncbi.nlm.nih.gov/entrez/query.fcgi?cmd=Retrieve&db=pubmed&dopt=Abstract&list_uids=21084397
"55. Relationship between two AMI risk factors: low serum lipoprotein lipase mass and hypoadiponectinemia (by Hitsumoto T,Takahashi M,Iizuka T,Shirai K).[J Atheroscler Thromb, 18:(2), 2011][Journal Article]"
Recent clinical studies have reported that low lipoprotein lipase mass in preheparin serum (s-LpL) a...
Source: [PubMed]http://www.ncbi.nlm.nih.gov/entrez/query.fcgi?cmd=Retrieve&db=pubmed&dopt=Abstract&list_uids=21081833
"56. The WNT/-catenin pathway mediates the anti-adipogenic mechanism of SH21B, a traditional herbal medicine for the treatment of obesity (by Lee H,Bae S,Yoon Y).[J Ethnopharmacol, 133:(2), Jan, 2011][Journal Article,Research Support, Non-U.S. Gov't]"
"This study was conducted to elucidate the molecular mechanisms of SH21B, a traditional Korean herbal..."
Source: [PubMed]http://www.ncbi.nlm.nih.gov/entrez/query.fcgi?cmd=Retrieve&db=pubmed&dopt=Abstract&list_uids=21070846
"57. A novel fluorogenic substrate for the measurement of endothelial lipase activity (by Darrow AL,Olson MW,Xin H,Burke SL,Smith C,Schalk-Hihi C,Williams R,Bayoumy SS,Deckman IC,Todd MJ,Damiano BP,Connelly MA).[J Lipid Res, 52:(2), Feb, 2011][Journal Article]"
Endothelial lipase (EL) is a phospholipase A1 (PLA1) enzyme that hydrolyzes phospholipids at the sn-...
Source: [PubMed]http://www.ncbi.nlm.nih.gov/entrez/query.fcgi?cmd=Retrieve&db=pubmed&dopt=Abstract&list_uids=21062953
"58. Serum lipase concentration in chronic hemodialysis patients (by Mashayekhi SO,Ghandforoush-Sattari M,Rahimipour A).[Saudi J Kidney Dis Transpl, 21:(6), Nov, 2010][Letter]"
Source: [PubMed]http://www.ncbi.nlm.nih.gov/entrez/query.fcgi?cmd=Retrieve&db=pubmed&dopt=Abstract&list_uids=21060192
"59. Increased fatty acid synthase activity in non-small cell lung cancer tissue is a weaker predictor of shorter patient survival than increased lipoprotein lipase activity (by Cerne D,Zitnik IP,Sok M).[Arch Med Res, 41:(6), Aug, 2010][Journal Article]"
Cumulative evidence suggests the involvement of fatty acid synthase (FAS) in tumor growth. We tested...
Source: [PubMed]http://www.ncbi.nlm.nih.gov/entrez/query.fcgi?cmd=Retrieve&db=pubmed&dopt=Abstract&list_uids=21044743
"60. Binding preferences for GPIHBP1, a glycosylphosphatidylinositol-anchored protein of capillary endothelial cells (by Gin P,Beigneux AP,Voss C,Davies BS,Beckstead JA,Ryan RO,Bensadoun A,Fong LG,Young SG).[Arterioscler Thromb Vasc Biol, 31:(1), Jan, 2011][Journal Article,Research Support, N.I.H., Extramural,Research Support, Non-U.S. Gov't]"
To define the ability of GPIHBP1 to bind other lipase family members and other apolipoproteins (apos...
Source: [PubMed]http://www.ncbi.nlm.nih.gov/entrez/query.fcgi?cmd=Retrieve&db=pubmed&dopt=Abstract&list_uids=20966398
"61. Update on the role of endothelial lipase in high-density lipoprotein metabolism, reverse cholesterol transport, and atherosclerosis (by Yasuda T,Ishida T,Rader DJ).[Circ J, 74:(11), Nov, 2010][Journal Article,Review]"
"Endothelial lipase (EL) is a phospholipase that belongs to the lipoprotein lipase (LPL) family, whic..."
Source: [PubMed]http://www.ncbi.nlm.nih.gov/entrez/query.fcgi?cmd=Retrieve&db=pubmed&dopt=Abstract&list_uids=20962428

"62. n-3 Fatty acids decrease arterial low-density lipoprotein cholesterol delivery and lipoprotein lipase levels in insulin-resistant mice (by Chang CL,Seo T,Du CB,Accili D,Deckelbaum RJ).[Arterioscler Thromb Vasc Biol, 30:(12), Dec, 2010][Comparative Study,Journal Article,Research Support, N.I.H., Extramural]"
To determine whether n-3 fatty acids (n-3) influence arterial cholesterol delivery and lipoprotein l...
Source: [PubMed]http://www.ncbi.nlm.nih.gov/entrez/query.fcgi?cmd=Retrieve&db=pubmed&dopt=Abstract&list_uids=20930167

"63. Decreased fat storage by Lactobacillus paracasei is associated with increased levels of angiopoietin-like 4 protein (ANGPTL4) (by Aronsson L,Huang Y,Parini P,Korach-Andre M,Hakansson J,Gustafsson JA,Pettersson S,Arulampalam V,Rafter J).[PLoS One, 5:(9), 2010][Journal Article,Research Support, Non-U.S. Gov't]"
Intervention strategies for obesity are global issues that require immediate attention. One approach...
Source: [PubMed]http://www.ncbi.nlm.nih.gov/entrez/query.fcgi?cmd=Retrieve&db=pubmed&dopt=Abstract&list_uids=20927337
"64. Unexpected expression pattern for glycosylphosphatidylinositol-anchored HDL-binding protein 1 (GPIHBP1) in mouse tissues revealed by positron emission tomography scanning (by Olafsen T,Young SG,Davies BS,Beigneux AP,Kenanova VE,Voss C,Young G,Wong KP,Barnes RH,Tu Y,Weinstein MM,Nobumori C,Huang SC,Goldberg IJ,Bensadoun A,Wu AM,Fong LG).[J Biol Chem, 285:(50), Dec, 2010][Journal Article,Research Support, N.I.H., Extramural,Research Support, Non-U.S. Gov't]"
"Glycosylphosphatidylinositol-anchored high density lipoprotein-binding protein 1 (GPIHBP1), a GPI-an..."
Source: [PubMed]http://www.ncbi.nlm.nih.gov/entrez/query.fcgi?cmd=Retrieve&db=pubmed&dopt=Abstract&list_uids=20889497
"65. Expression of CD66 in non-Hodgkin lymphomas and multiple myeloma (by Josef K,Heidi M,Robert P,Pavel K,Marek T).[Eur J Haematol, 85:(6), Dec, 2010][Journal Article,Research Support, Non-U.S. Gov't]"
Y-labeled anti-CD66b monoclonal antibody clone BW 250/183 was developed for treatment of tumors. T...
Source: [PubMed]http://www.ncbi.nlm.nih.gov/entrez/query.fcgi?cmd=Retrieve&db=pubmed&dopt=Abstract&list_uids=20887387
"66. Genetic variants influencing circulating lipid levels and risk of coronary artery disease (by Waterworth DM,Ricketts SL,Song K,Chen L,Zhao JH,Ripatti S,Aulchenko YS,Zhang W,Yuan X,Lim N,Luan J,Ashford S,Wheeler E,Young EH,Hadley D,Thompson JR,Braund PS,Johnson T,Struchalin M,Surakka I,Luben R,Khaw KT,Rodwell SA,Loos RJ,Boekholdt SM,Inouye M,Deloukas P,Elliott P,Schlessinger D,Sanna S,Scuteri A,Jackson A,Mohlke KL,Tuomilehto J,Roberts R,Stewart A,Kesaniemi YA,Mahley RW,Grundy SM,Wellcome Trust Case Control Consortium,McArdle W,Cardon L,Waeber G,Vollenweider P,Chambers JC,Boehnke M,Abecasis GR,Salomaa V,Jarvelin MR,Ruokonen A,Barroso I,Epstein SE,Hakonarson HH,Rader DJ,Reilly MP,Witteman JC,Hall AS,Samani NJ,Strachan DP,Barter P,van Duijn CM,Kooner JS,Peltonen L,Wareham NJ,McPherson R,Mooser V,Sandhu MS).[Arterioscler Thromb Vasc Biol, 30:(11), Nov, 2010][Journal Article,Research Support, N.I.H., Extramural,Research Support, Non-U.S. Gov't]"
Genetic studies might provide new insights into the biological mechanisms underlying lipid metabolis...
Source: [PubMed]http://www.ncbi.nlm.nih.gov/entrez/query.fcgi?cmd=Retrieve&db=pubmed&dopt=Abstract&list_uids=20864672
"67. Molecular etiology of a dominant form of type III hyperlipoproteinemia caused by R142C substitution in apoE4 (by Vezeridis AM,Drosatos K,Zannis VI).[J Lipid Res, 52:(1), Jan, 2011][Journal Article,Research Support, N.I.H., Extramural]"
We have used adenovirus-mediated gene transfer in apolipoprotein (apo)E(-/-) mice to elucidate the m...
Source: [PubMed]http://www.ncbi.nlm.nih.gov/entrez/query.fcgi?cmd=Retrieve&db=pubmed&dopt=Abstract&list_uids=20861163
"68. Reduced adipogenic gene expression in fibroblasts from a patient with type 2 congenital generalized lipodystrophy (by Victoria B,Cabezas-Agricola JM,Gonzalez-Mendez B,Lattanzi G,Del Coco R,Loidi L,Barreiro F,Calvo C,Lado-Abeal J,Araujo-Vilar D).[Diabet Med, 27:(10), Oct, 2010][Case Reports,Journal Article,Research Support, Non-U.S. Gov't]"
Beradinelli-Seip congenital generalized lipodystrophy is a rare autosomal recessive disorder charact...
Source: [PubMed]http://www.ncbi.nlm.nih.gov/entrez/query.fcgi?cmd=Retrieve&db=pubmed&dopt=Abstract&list_uids=20854387
"69. Variable effects of maternal and paternal-fetal contribution to the risk for preeclampsia combining GSTP1, eNOS, and LPL gene polymorphisms (by Pappa KI,Roubelakis M,Vlachos G,Marinopoulos S,Zissou A,Anagnou NP,Antsaklis A).[J Matern Fetal Neonatal Med, 24:(4), Apr, 2011][Journal Article,Research Support, N.I.H., Intramural]"
"To evaluate the maternal, paternal, and fetal genotype contribution to preeclampsia. STUDY DESIGN, M..."
Source: [PubMed]http://www.ncbi.nlm.nih.gov/entrez/query.fcgi?cmd=Retrieve&db=pubmed&dopt=Abstract&list_uids=20836743
"70. Lipoprotein lipase and hepatic triglyceride lipase reduce the infectivity of hepatitis C virus (HCV) through their catalytic activities on HCV-associated lipoproteins (by Shimizu Y,Hishiki T,Sugiyama K,Ogawa K,Funami K,Kato A,Ohsaki Y,Fujimoto T,Takaku H,Shimotohno K).[Virology, 407:(1), Nov, 2010][Journal Article,Research Support, Non-U.S. Gov't]"
The effect of lipolysis by lipoprotein lipase (LPL) and hepatic triglyceride lipase (HTGL) on hepati...
Source: [PubMed]http://www.ncbi.nlm.nih.gov/entrez/query.fcgi?cmd=Retrieve&db=pubmed&dopt=Abstract&list_uids=20822787
"71. Melatonin inhibits adipogenesis and enhances osteogenesis of human mesenchymal stem cells by suppressing PPAR expression and enhancing Runx2 expression (by Zhang L,Su P,Xu C,Chen C,Liang A,Du K,Peng Y,Huang D).[J Pineal Res, 49:(4), Nov, 2010][Journal Article,Research Support, Non-U.S. Gov't]"
"Adipogenesis and osteogenesis, a reciprocal relationship in bone marrow, are complex processes inclu..."
Source: [PubMed]http://www.ncbi.nlm.nih.gov/entrez/query.fcgi?cmd=Retrieve&db=pubmed&dopt=Abstract&list_uids=20738756
"72. Triglyceride level affecting shared susceptibility genes in metabolic syndrome and coronary artery disease (by Kisfali P,Polgar N,Safrany E,Sumegi K,Melegh BI,Bene J,Weber A,Hetyesy K,Melegh B).[Curr Med Chem, 17:(30), 2010][Journal Article,Research Support, Non-U.S. Gov't,Review]"
"Metabolic syndrome is characterized primarily by abdominal obesity, high triglyceride- and low HDL c..."
Source: [PubMed]http://www.ncbi.nlm.nih.gov/entrez/query.fcgi?cmd=Retrieve&db=pubmed&dopt=Abstract&list_uids=20738247
"73. A genome-wide association study of the metabolic syndrome in Indian Asian men (by Zabaneh D,Balding DJ).[PLoS One, 5:(8), 2010][Journal Article,Research Support, Non-U.S. Gov't]"
We conducted a two-stage genome-wide association study to identify common genetic variation altering...
Source: [PubMed]http://www.ncbi.nlm.nih.gov/entrez/query.fcgi?cmd=Retrieve&db=pubmed&dopt=Abstract&list_uids=20694148
"74. Ultraviolet A regulates adipogenic differentiation of human adipose tissue-derived mesenchymal stem cells via up-regulation of Kruppel-like factor 2 (by Lee J,Lee J,Jung E,Kim YS,Roh K,Jung KH,Park D).[J Biol Chem, 285:(42), Oct, 2010][Journal Article]"
"Adipocyte dysfunction is strongly associated with the development of obesity, which is a major risk ..."
Source: [PubMed]http://www.ncbi.nlm.nih.gov/entrez/query.fcgi?cmd=Retrieve&db=pubmed&dopt=Abstract&list_uids=20693579
"75. GIP increases human adipocyte LPL expression through CREB and TORC2-mediated trans-activation of the LPL gene (by Kim SJ,Nian C,McIntosh CH).[J Lipid Res, 51:(11), Nov, 2010][Journal Article,Research Support, Non-U.S. Gov't]"
GIP (glucose-dependent insulinotropic polypeptide) is a gastrointestinal hormone that regulates panc...
Source: [PubMed]http://www.ncbi.nlm.nih.gov/entrez/query.fcgi?cmd=Retrieve&db=pubmed&dopt=Abstract&list_uids=20693566
"76. [Contributions of putative lipoate-protein ligase to the virulence of Streptococcus pneumoniae] (by Yang X,Yin N,Pang D,Wu K,Yin Y,Zhang X).[Wei Sheng Wu Xue Bao, 50:(6), Jun, 2010][English Abstract,Journal Article,Research Support, Non-U.S. Gov't]"
To investigate the effect of putative lipoate-protein ligase (LPL) on the virulence of Streptococcus...
Source: [PubMed]http://www.ncbi.nlm.nih.gov/entrez/query.fcgi?cmd=Retrieve&db=pubmed&dopt=Abstract&list_uids=20687343
"77. Sustained LFA-1 cluster formation in the immune synapse requires the combined activities of L-plastin and calmodulin (by Wabnitz GH,Lohneis P,Kirchgessner H,Jahraus B,Gottwald S,Konstandin M,Klemke M,Samstag Y).[Eur J Immunol, 40:(9), Sep, 2010][Journal Article,Research Support, Non-U.S. Gov't]"
Formation of immune synapses (IS) between T cells and APC requires multiple rearrangements in the ac...
Source: [PubMed]http://www.ncbi.nlm.nih.gov/entrez/query.fcgi?cmd=Retrieve&db=pubmed&dopt=Abstract&list_uids=20683899
"78. Triglyceride lipases and atherosclerosis (by Olivecrona G,Olivecrona T).[Curr Opin Lipidol, 21:(5), Oct, 2010][Journal Article,Research Support, Non-U.S. Gov't,Review]"
There are strong epidemiologic connections between plasma triglycerides and atherosclerosis. We will...
Source: [PubMed]http://www.ncbi.nlm.nih.gov/entrez/query.fcgi?cmd=Retrieve&db=pubmed&dopt=Abstract&list_uids=20683326
"79. Elevated expression of four apolipoprotein genes during the 32-35 week gestation window in the human developing lung (by Provost PR,Tremblay Y).[Early Hum Dev, 86:(9), Sep, 2010][Journal Article,Research Support, Non-U.S. Gov't]"
Co-expression of four apolipoproteins with a sex difference was observed in the mouse developing lun...
Source: [PubMed]http://www.ncbi.nlm.nih.gov/entrez/query.fcgi?cmd=Retrieve&db=pubmed&dopt=Abstract&list_uids=20675083
"80. [Cutting-edge research on the metabolism of remnant lipoproteins] (by Yamamura T,Ishigami M).[Rinsho Byori, 58:(6), Jun, 2010][English Abstract,Journal Article,Review]"
Lipoproteins in the plasma transport lipids to various tissues through the bloodstream. In an analys...
Source: [PubMed]http://www.ncbi.nlm.nih.gov/entrez/query.fcgi?cmd=Retrieve&db=pubmed&dopt=Abstract&list_uids=20662274
"81. Excess of rare variants in genes identified by genome-wide association study of hypertriglyceridemia (by Johansen CT,Wang J,Lanktree MB,Cao H,McIntyre AD,Ban MR,Martins RA,Kennedy BA,Hassell RG,Visser ME,Schwartz SM,Voight BF,Elosua R,Salomaa V,O'Donnell CJ,Dallinga-Thie GM,Anand SS,Yusuf S,Huff MW,Kathiresan S,Hegele RA).[Nat Genet, 42:(8), Aug, 2010][Journal Article,Research Support, N.I.H., Extramural,Research Support, Non-U.S. Gov't]"
Genome-wide association studies (GWAS) have identified multiple loci associated with plasma lipid co...
Source: [PubMed]http://www.ncbi.nlm.nih.gov/entrez/query.fcgi?cmd=Retrieve&db=pubmed&dopt=Abstract&list_uids=20657596

"82. [Clinicopathologic features of lymphoplasmacytic lymphoma] (by Liu EB,Zhang PH,Li ZQ,Sun Q,Yang QY,Fang LH,Sun FJ,Qiu LG).[Zhonghua Bing Li Xue Za Zhi, 39:(5), May, 2010][English Abstract,Journal Article,Research Support, Non-U.S. Gov't]"
To explore the clinicopathologic features of lymphoplasmacytic lymphomas (LPL).Routine histological ...
Source: [PubMed]http://www.ncbi.nlm.nih.gov/entrez/query.fcgi?cmd=Retrieve&db=pubmed&dopt=Abstract&list_uids=20654153

"83. Application of statistical and functional methodologies for the investigation of genetic determinants of coronary heart disease biomarkers: lipoprotein lipase genotype and plasma triglycerides as an exemplar (by Smith AJ,Palmen J,Putt W,Talmud PJ,Humphries SE,Drenos F).[Hum Mol Genet, 19:(20), Oct, 2010][Journal Article,Research Support, N.I.H., Extramural,Research Support, Non-U.S. Gov't]"
Genome-wide association studies have proved very successful in identifying novel single-nucleotide p...
Source: [PubMed]http://www.ncbi.nlm.nih.gov/entrez/query.fcgi?cmd=Retrieve&db=pubmed&dopt=Abstract&list_uids=20650961
"84. Effect of ezetimibe monotherapy on lipid metabolism and arterial stiffness assessed by cardio-ankle vascular index in type 2 diabetic patients (by Miyashita Y,Endo K,Saiki A,Ban N,Nagumo A,Yamaguchi T,Kawana H,Nagayama D,Ohira M,Oyama T,Shirai K).[J Atheroscler Thromb, 17:(10), Oct, 2010][Journal Article]"
High cholesterol absorption in the small intestine has been proposed to be a risk factor of atherosc...
Source: [PubMed]http://www.ncbi.nlm.nih.gov/entrez/query.fcgi?cmd=Retrieve&db=pubmed&dopt=Abstract&list_uids=20644331
"85. Fatty acids increase glucose uptake and metabolism in C2C12 myoblasts stably transfected with human lipoprotein lipase (by Capell WH,Schlaepfer IR,Wolfe P,Watson PA,Bessesen DH,Pagliassotti MJ,Eckel RH).[Am J Physiol Endocrinol Metab, 299:(4), Oct, 2010][Journal Article,Research Support, N.I.H., Extramural]"
Cellular effects of FFA might differ from those of lipoprotein triglyceride (TG)-derived fatty acids...
Source: [PubMed]http://www.ncbi.nlm.nih.gov/entrez/query.fcgi?cmd=Retrieve&db=pubmed&dopt=Abstract&list_uids=20628023
"86. Impact of walking on adipose tissue lipoprotein lipase activity and expression in pre- and postmenopausal women (by Tessier S,Riesco E,Lacaille M,Perusse F,Weisnagel J,Dore J,Mauriege P).[Obes Facts, 3:(3), Jun, 2010][Journal Article,Research Support, Non-U.S. Gov't]"
The aim of this study was to examine regional variation in adipose tissue lipoprotein lipase (AT-LPL...
Source: [PubMed]http://www.ncbi.nlm.nih.gov/entrez/query.fcgi?cmd=Retrieve&db=pubmed&dopt=Abstract&list_uids=20616609
"87. Association of angiopoietin-like protein 3 with hepatic triglyceride lipase and lipoprotein lipase activities in human plasma (by Nakajima K,Kobayashi J,Mabuchi H,Nakano T,Tokita Y,Nagamine T,Imamura S,Ai M,Otokozawa S,Schaefer EF).[Ann Clin Biochem, 47:(Pt 5), Sep, 2010][Journal Article,Research Support, N.I.H., Extramural,Research Support, Non-U.S. Gov't]"
"The relationship between plasma angiopoietin-like protein 3 (ANGPTL3), and lipoprotein lipase (LPL) ..."
Source: [PubMed]http://www.ncbi.nlm.nih.gov/entrez/query.fcgi?cmd=Retrieve&db=pubmed&dopt=Abstract&list_uids=20595410
"88. Genetic aspects of ischemic stroke: coagulation, homocysteine, and lipoprotein metabolism as potential risk factors (by Stankovic S,Majkic-Singh N).[Crit Rev Clin Lab Sci, 47:(2), 2010][Journal Article,Research Support, Non-U.S. Gov't,Review]"
Stroke is one of the most common causes of death and long term disability throughout the world. It m...
Source: [PubMed]http://www.ncbi.nlm.nih.gov/entrez/query.fcgi?cmd=Retrieve&db=pubmed&dopt=Abstract&list_uids=20590502
"89. Ochratoxin A inhibits adipogenesis through the extracellular signal-related kinases-peroxisome proliferator-activated receptor- pathway in human adipose tissue-derived mesenchymal stem cells (by Lim S,Jang HJ,Kim JK,Kim JM,Park EH,Yang JH,Kim YH,Yea K,Ryu SH,Suh PG).[Stem Cells Dev, 20:(3), Mar, 2011][Journal Article,Research Support, Non-U.S. Gov't]"
"Ochratoxin A (OTA) is a ubiquitous fungal metabolite with nephrotoxic, carcinogenic, and apoptotic p..."
Source: [PubMed]http://www.ncbi.nlm.nih.gov/entrez/query.fcgi?cmd=Retrieve&db=pubmed&dopt=Abstract&list_uids=20590410
"90. Angiopoietin-like protein 3 inhibits lipoprotein lipase activity through enhancing its cleavage by proprotein convertases (by Liu J,Afroza H,Rader DJ,Jin W).[J Biol Chem, 285:(36), Sep, 2010][Journal Article,Research Support, N.I.H., Extramural]"
Lipoprotein lipase (LPL)-mediated lipolysis of triglycerides is the first and rate-limiting step in ...
Source: [PubMed]http://www.ncbi.nlm.nih.gov/entrez/query.fcgi?cmd=Retrieve&db=pubmed&dopt=Abstract&list_uids=20581395
"91. Visceral fat accumulation in Japanese high school students and related atherosclerotic risk factors (by Tadokoro N,Shinomiya M,Yoshinaga M,Takahashi H,Matsuoka K,Miyashita Y,Nakamura M,Kuribayashi N).[J Atheroscler Thromb, 17:(6), Jun, 2010][Journal Article,Research Support, Non-U.S. Gov't]"
"To investigate the factors that influence visceral fat accumulation in adolescence, we performed a m..."
Source: [PubMed]http://www.ncbi.nlm.nih.gov/entrez/query.fcgi?cmd=Retrieve&db=pubmed&dopt=Abstract&list_uids=20562515
"92. GPR103b functions in the peripheral regulation of adipogenesis (by Mulumba M,Jossart C,Granata R,Gallo D,Escher E,Ghigo E,Servant MJ,Marleau S,Ong H).[Mol Endocrinol, 24:(8), Aug, 2010][In Vitro,Journal Article,Research Support, Non-U.S. Gov't]"
"The activation of G protein-coupled receptor 103 (GPR103) by its endogenous peptidic ligands, QRFPs,..."
Source: [PubMed]http://www.ncbi.nlm.nih.gov/entrez/query.fcgi?cmd=Retrieve&db=pubmed&dopt=Abstract&list_uids=20534693
"93. [Effects of lipoprotein lipase gene Ser447stop polymorphism on changes of serum lipid ratios induced by high-carbohydrate/low-fat diet in healthy youth] (by Huang X,Fang DZ,Du J,Tang H,Li RH).[Sichuan Da Xue Xue Bao Yi Xue Ban, 41:(2), Mar, 2010][English Abstract,Journal Article,Research Support, Non-U.S. Gov't]"
To investigate the effects of lipoprotein lipase gene (LPL) Ser447stop polymorphism on serum lipid r...
Source: [PubMed]http://www.ncbi.nlm.nih.gov/entrez/query.fcgi?cmd=Retrieve&db=pubmed&dopt=Abstract&list_uids=20506644
"94. Fenofibrate increases very low density lipoprotein triglyceride production despite reducing plasma triglyceride levels in APOE*3-Leiden.CETP mice (by Bijland S,Pieterman EJ,Maas AC,van der Hoorn JW,van Erk MJ,van Klinken JB,Havekes LM,van Dijk KW,Princen HM,Rensen PC).[J Biol Chem, 285:(33), Aug, 2010][Journal Article,Research Support, Non-U.S. Gov't]"
The peroxisome proliferator-activated receptor alpha (PPARalpha) activator fenofibrate efficiently d...
Source: [PubMed]http://www.ncbi.nlm.nih.gov/entrez/query.fcgi?cmd=Retrieve&db=pubmed&dopt=Abstract&list_uids=20501652
"95. Pioglitazone decreases plasma angiotensin II concentration in type 2 diabetes (by Saiki A,Ohira M,Endo K,Koide N,Oyama T,Murano T,Miyashita Y,Shirai K).[J Atheroscler Thromb, 17:(6), Jun, 2010][Journal Article,Randomized Controlled Trial]"
"Adipocytes express all components of the renin-angiotensin system (RAS), and adipocyte RAS regulates..."
Source: [PubMed]http://www.ncbi.nlm.nih.gov/entrez/query.fcgi?cmd=Retrieve&db=pubmed&dopt=Abstract&list_uids=20467188
"96. Human osteoblasts derived from mesenchymal stem cells express adipogenic markers upon coculture with bone marrow adipocytes (by Clabaut A,Delplace S,Chauveau C,Hardouin P,Broux O).[Differentiation, 80:(1), Jul, 2010][Journal Article,Research Support, Non-U.S. Gov't]"
"In osteoporosis, bone loss is accompanied by greater adiposity in the marrow. Given the cellular pro..."
Source: [PubMed]http://www.ncbi.nlm.nih.gov/entrez/query.fcgi?cmd=Retrieve&db=pubmed&dopt=Abstract&list_uids=20466479
"97. Improvement of dyslipidemia in OLETF rats by the prostaglandin I(2) analog beraprost sodium (by Watanabe M,Nakashima H,Ito K,Miyake K,Saito T).[Prostaglandins Other Lipid Mediat, 93:(1-2), Sep, 2010][Journal Article,Research Support, Non-U.S. Gov't]"
The Otsuka Long-Evans Tokushima Fatty (OLETF) rat was established as an animal model of human type 2...
Source: [PubMed]http://www.ncbi.nlm.nih.gov/entrez/query.fcgi?cmd=Retrieve&db=pubmed&dopt=Abstract&list_uids=20450981
"98. Effect of diet supplementation on the expression of bovine genes associated with Fatty Acid synthesis and metabolism (by Joseph SJ,Robbins KR,Pavan E,Pratt SL,Duckett SK,Rekaya R).[Bioinform Biol Insights, 4, 2010][Journal Article]"
Conjugated linoleic acids (CLA) are of important nutritional and health benefit to human. Food produ...
Source: [PubMed]http://www.ncbi.nlm.nih.gov/entrez/query.fcgi?cmd=Retrieve&db=pubmed&dopt=Abstract&list_uids=20448844
"99. Alterations in adipose tissue during critical illness: An adaptive and protective response? (by Langouche L,Perre SV,Thiessen S,Gunst J,Hermans G,D'Hoore A,Kola B,Korbonits M,Van den Berghe G)[Am J Respir Crit Care Med, 182:(4), Aug, 2010][Journal Article,Research Support, Non-U.S. Gov't]"
"Critical illness is characterized by lean tissue wasting, whereas adipose tissue is preserved. Overw..."
Source: [PubMed]http://www.ncbi.nlm.nih.gov/entrez/query.fcgi?cmd=Retrieve&db=pubmed&dopt=Abstract&list_uids=20442437
"100. Nicotinic acid decreases apolipoprotein B100-containing lipoprotein levels by reducing hepatic very low density lipoprotein secretion through a possible diacylglycerol acyltransferase 2 inhibition in obese dogs (by Le Bloc'h J,Leray V,Chetiveaux M,Freuchet B,Magot T,Krempf M,Nguyen P,Ouguerram K).[J Pharmacol Exp Ther, 334:(2), Aug, 2010][Journal Article]"
Apolipoprotein B100 (apoB100) is an essential component of very low density lipoprotein (VLDL) and l...
Source: [PubMed]http://www.ncbi.nlm.nih.gov/entrez/query.fcgi?cmd=Retrieve&db=pubmed&dopt=Abstract&list_uids=20442223
"101. Neuronal basis of age-related working memory decline (by Wang M,Gamo NJ,Yang Y,Jin LE,Wang XJ,Laubach M,Mazer JA,Lee D,Arnsten AF).[Nature, 476:(7359), Aug, 2011][Journal Article,Research Support, N.I.H., Extramural]"
"Many of the cognitive deficits of normal ageing (forgetfulness, distractibility, inflexibility and i..."
Source: [PubMed]http://www.ncbi.nlm.nih.gov/entrez/query.fcgi?cmd=Retrieve&db=pubmed&dopt=Abstract&list_uids=21796118

"102. The paradox of -adrenergic coronary vasoconstriction revisited (by Heusch G).[J Mol Cell Cardiol, 51:(1), Jul, 2011][Journal Article,Review]"
Activation of coronary vascular -adrenoceptors results in vasoconstriction which competes with meta...
Source: [PubMed]http://www.ncbi.nlm.nih.gov/entrez/query.fcgi?cmd=Retrieve&db=pubmed&dopt=Abstract&list_uids=21458461

"103. Pharmacokinetics of tramadol hydrochloride and its metabolite O-desmethyltramadol in peafowl (Pavo cristatus) (by Black PA,Cox SK,Macek M,Tieber A,Junge RE).[J Zoo Wildl Med, 41:(4), Dec, 2010][Clinical Trial,Journal Article]"
Tramadol is a centrally acting opiate analgesic that has not been well studied in avian species. Tra...
Source: [PubMed]http://www.ncbi.nlm.nih.gov/entrez/query.fcgi?cmd=Retrieve&db=pubmed&dopt=Abstract&list_uids=21370649

"104. In vivo and in vitro imaging of I imidazoline receptors in the monkey brain (by Kawamura K,Maeda J,Hatori A,Okauchi T,Nagai Y,Higuchi M,Suhara T,Fukumura T,Zhang MR).[Synapse, 65:(5), May, 2011][In Vitro,Journal Article,Research Support, Non-U.S. Gov't]"
"I imidazoline receptors (IRs) are associated with depression, Alzheimer's disease, and Huntington'..."
Source: [PubMed]http://www.ncbi.nlm.nih.gov/entrez/query.fcgi?cmd=Retrieve&db=pubmed&dopt=Abstract&list_uids=21370281

"105. Alpha2B-adrenergic receptor interaction with tubulin controls its transport from the endoplasmic reticulum to the cell surface (by Duvernay MT,Wang H,Dong C,Guidry JJ,Sackett DL,Wu G).[J Biol Chem, 286:(16), Apr, 2011][Journal Article,Research Support, N.I.H., Extramural,Research Support, N.I.H., Intramural]"
It is well recognized that the C terminus (CT) plays a crucial role in modulating G protein-coupled ...
Source: [PubMed]http://www.ncbi.nlm.nih.gov/entrez/query.fcgi?cmd=Retrieve&db=pubmed&dopt=Abstract&list_uids=21357695
"106. Genetic variations in the (2A)-adrenoreceptor are associated with blood pressure response to the agonist dexmedetomidine (by Kurnik D,Muszkat M,Li C,Sofowora GG,Friedman EA,Scheinin M,Wood AJ,Stein CM).[Circ Cardiovasc Genet, 4:(2), Apr, 2011][Controlled Clinical Trial,Journal Article,Research Support, N.I.H., Extramural]"
(2A)-Adrenoceptors ((2A)-ARs) have important roles in sympathetic cardiovascular regulation. Varia...
Source: [PubMed]http://www.ncbi.nlm.nih.gov/entrez/query.fcgi?cmd=Retrieve&db=pubmed&dopt=Abstract&list_uids=21325151
"107. Rotational diffusion of the (2a) adrenergic receptor revealed by FlAsH labeling in living cells (by Spille JH,Zurn A,Hoffmann C,Lohse MJ,Harms GS).[Biophys J, 100:(4), Feb, 2011][Journal Article,Research Support, Non-U.S. Gov't]"
The fluorescein arsenical hairpin binder (FlAsH) shows much promise to determine the relative orient...
Source: [PubMed]http://www.ncbi.nlm.nih.gov/entrez/query.fcgi?cmd=Retrieve&db=pubmed&dopt=Abstract&list_uids=21320460
"108. Glutaminyl cyclase contributes to the formation of focal and diffuse pyroglutamate (pGlu)-A deposits in hippocampus via distinct cellular mechanisms (by Hartlage-Rubsamen M,Morawski M,Waniek A,Jager C,Zeitschel U,Koch B,Cynis H,Schilling S,Schliebs R,Demuth HU,Rossner S).[Acta Neuropathol, 121:(6), Jun, 2011][Journal Article,Research Support, N.I.H., Extramural,Research Support, Non-U.S. Gov't]"
"In the hippocampal formation of Alzheimer's disease (AD) patients, both focal and diffuse deposits o..."
Source: [PubMed]http://www.ncbi.nlm.nih.gov/entrez/query.fcgi?cmd=Retrieve&db=pubmed&dopt=Abstract&list_uids=21301857
"109. Pharmacological characterization of a novel 2C-adrenoceptor agonist N-[3,4-dihydro-4-(1H-imidazol-4-ylmethyl)-2H-1, 4-benzoxazin-6-yl]-N-ethyl-N'-methylurea (compound A) (by Corboz MR,Rivelli MA,McCormick KD,Wan Y,Shah H,Umland S,Lieber G,Jia Y,McLeod RL,Morgan C,Varty GB,Wu J,Feng KI,Boyce CW,Aslanian RG,Palamanda J,Nomeir AA,Korfmacher W,Hunter JC,Anthes JC,Hey JA).[J Pharmacol Exp Ther, 337:(1), Apr, 2011][Comparative Study,Journal Article]"
"We define the pharmacological and pharmacokinetic profiles of a novel (2C)-adrenoceptor agonist, co..."
Source: [PubMed]http://www.ncbi.nlm.nih.gov/entrez/query.fcgi?cmd=Retrieve&db=pubmed&dopt=Abstract&list_uids=21233198
"110. Opioid-induced down-regulation of RGS4: role of ubiquitination and implications for receptor cross-talk (by Wang Q,Traynor JR).[J Biol Chem, 286:(10), Mar, 2011][Journal Article,Research Support, N.I.H., Extramural]"
Regulator of G protein signaling protein 4 (RGS4) acts as a GTPase accelerating protein to modulate ...
Source: [PubMed]http://www.ncbi.nlm.nih.gov/entrez/query.fcgi?cmd=Retrieve&db=pubmed&dopt=Abstract&list_uids=21209077
"111. Contribution of sedative-hypnotic agents to delirium via modulation of the sleep pathway (by Sanders RD,Maze M).[Can J Anaesth, 58:(2), Feb, 2011][Journal Article,Review]"
To review the mechanisms of sedative-hypnotic action with respect to the risk of delirium imparted b...
Source: [PubMed]http://www.ncbi.nlm.nih.gov/entrez/query.fcgi?cmd=Retrieve&db=pubmed&dopt=Abstract&list_uids=21170622
"112. Regulation of chemokine responses in intestinal epithelial cells by stress and Toxoplasma gondii infection (by Gopal R,Birdsell D,Monroy FP).[Parasite Immunol, 33:(1), Jan, 2011][Journal Article,Research Support, N.I.H., Extramural]"
"Infection with Toxoplasma gondii induces chemokine up-regulation in several cell types. Here, we inv..."
Source: [PubMed]http://www.ncbi.nlm.nih.gov/entrez/query.fcgi?cmd=Retrieve&db=pubmed&dopt=Abstract&list_uids=21155839
"113. Modulation of (2C) adrenergic receptor temperature-sensitive trafficking by HSP90 (by Filipeanu CM,de Vries R,Danser AH,Kapusta DR).[Biochim Biophys Acta, 1813:(2), Feb, 2011][Journal Article,Research Support, N.I.H., Extramural]"
Decreasing the temperature to 30C is accompanied by significant enhancement of (2C)-AR plasma memb...
Source: [PubMed]http://www.ncbi.nlm.nih.gov/entrez/query.fcgi?cmd=Retrieve&db=pubmed&dopt=Abstract&list_uids=21145921
"114. Effects of the serotonin transporter (5-HTTLPR) and 2A-adrenoceptor (C-1291G) genotypes on substance use in children and adolescents: a longitudinal study (by Merenakk L,Maestu J,Nordquist N,Parik J,Oreland L,Loit HM,Harro J).[Psychopharmacology (Berl), 215:(1), May, 2011][Journal Article,Research Support, Non-U.S. Gov't]"
Twin studies suggest that substance use initiation in children and adolescents is determined primari...
Source: [PubMed]http://www.ncbi.nlm.nih.gov/entrez/query.fcgi?cmd=Retrieve&db=pubmed&dopt=Abstract&list_uids=21140256
"115. Distinct adrenergic system changes and neuroinflammation in response to induced locus ceruleus degeneration in APP/PS1 transgenic mice (by Jardanhazi-Kurutz D,Kummer MP,Terwel D,Vogel K,Thiele A,Heneka MT).[Neuroscience, 176, Mar, 2011][Journal Article,Research Support, Non-U.S. Gov't]"
Degeneration of locus ceruleus (LC) neurons and subsequent reduction of norepinephrine (NE) in LC pr...
Source: [PubMed]http://www.ncbi.nlm.nih.gov/entrez/query.fcgi?cmd=Retrieve&db=pubmed&dopt=Abstract&list_uids=21129451
"116. Association between the 1291-C/G polymorphism in the adrenergic -2a receptor and the metabolic syndrome (by Risselada AJ,Vehof J,Bruggeman R,Wilffert B,Cohen D,Al Hadithy AF,Arends J,Mulder H).[J Clin Psychopharmacol, 30:(6), Dec, 2010][Journal Article,Research Support, Non-U.S. Gov't]"
The prevalence of the metabolic syndrome is increased in patients with schizophrenia compared with t...
Source: [PubMed]http://www.ncbi.nlm.nih.gov/entrez/query.fcgi?cmd=Retrieve&db=pubmed&dopt=Abstract&list_uids=21105277
"117. Variants from GIPR, TCF7L2, DGKB, MADD, CRY2, GLIS3, PROX1, SLC30A8 and IGF1 are associated with glucose metabolism in the Chinese (by Hu C,Zhang R,Wang C,Wang J,Ma X,Hou X,Lu J,Yu W,Jiang F,Bao Y,Xiang K,Jia W).[PLoS One, 5:(11), 2010][Journal Article,Research Support, Non-U.S. Gov't]"
Recent meta-analysis of genome-wide association studies in European descent samples identified novel...
Source: [PubMed]http://www.ncbi.nlm.nih.gov/entrez/query.fcgi?cmd=Retrieve&db=pubmed&dopt=Abstract&list_uids=21103350
"118. Association analysis about HLA-DRB1, -DQB1 polymorphism and auto-antibodies against (1)-adrenergic receptors in Chinese patients with essential hypertension (by Sun Y,Zhu F,Wang M,Ma S,Liao Y).[Clin Exp Hypertens, 32:(8), 2010][Journal Article,Research Support, Non-U.S. Gov't]"
The auto-antibodies against (1)-adrenergic receptors ((1)-AAs) with agonist activity likes norepin...
Source: [PubMed]http://www.ncbi.nlm.nih.gov/entrez/query.fcgi?cmd=Retrieve&db=pubmed&dopt=Abstract&list_uids=21091360
"119. (1D)-Adrenergic receptors constitutive activity and reduced expression at the plasma membrane (by Garcia-Sainz JA,Romero-Avila MT,Medina Ldel C).[Methods Enzymol, 484, 2010][Journal Article,Research Support, Non-U.S. Gov't]"
Adrenergic receptors are a heterogeneous family of the G protein-coupled receptors that mediate the ...
Source: [PubMed]http://www.ncbi.nlm.nih.gov/entrez/query.fcgi?cmd=Retrieve&db=pubmed&dopt=Abstract&list_uids=21036229
"120. The use of ?-2A adrenergic agonists for the treatment of attention-deficit/hyperactivity disorder (by Arnsten AF).[Expert Rev Neurother, 10:(10), Oct, 2010][Journal Article,Review]"
"Neuropsychiatric disorders involve dysfunction of the prefrontal cortex (PFC), a highly evolved brai..."
Source: [PubMed]http://www.ncbi.nlm.nih.gov/entrez/query.fcgi?cmd=Retrieve&db=pubmed&dopt=Abstract&list_uids=20925474
"121. The impact of cyclooxygenase inhibition on duodenal motility and mucosal alkaline secretion in anaesthetized rats (by Nylander O).[Acta Physiol (Oxf), 201:(1), Jan, 2011][Journal Article,Review]"
Non-steroidal anti-inflammatory drugs (NSAIDs) are effective in the treatment of various human disea...
Source: [PubMed]http://www.ncbi.nlm.nih.gov/entrez/query.fcgi?cmd=Retrieve&db=pubmed&dopt=Abstract&list_uids=20887356

"122. Genetic predisposition to long-term nondiabetic deteriorations in glucose homeostasis: Ten-year follow-up of the GLACIER study (by Renstrom F,Shungin D,Johansson I,MAGIC Investigators,Florez JC,Hallmans G,Hu FB,Franks PW).[Diabetes, 60:(1), Jan, 2011][Journal Article,Research Support, Non-U.S. Gov't]"
To assess whether recently discovered genetic loci associated with hyperglycemia also predict long-t...
Source: [PubMed]http://www.ncbi.nlm.nih.gov/entrez/query.fcgi?cmd=Retrieve&db=pubmed&dopt=Abstract&list_uids=20870969

"123. -Adrenoceptor functionality in postmortem frontal cortex of depressed suicide victims (by Valdizan EM,Diez-Alarcia R,Gonzalez-Maeso J,Pilar-Cuellar F,Garcia-Sevilla JA,Meana JJ,Pazos A).[Biol Psychiatry, 68:(9), Nov, 2010][Journal Article,Research Support, Non-U.S. Gov't]"
Alterations in brain density and signaling associated with monoamine receptors are believed to play ...
Source: [PubMed]http://www.ncbi.nlm.nih.gov/entrez/query.fcgi?cmd=Retrieve&db=pubmed&dopt=Abstract&list_uids=20864091

"124. Novel pyridylmethylamines as highly selective 5-HT(1A) superagonists (by Bollinger S,Hubner H,Heinemann FW,Meyer K,Gmeiner P).[J Med Chem, 53:(19), Oct, 2010][In Vitro,Journal Article,Research Support, Non-U.S. Gov't]"
To further improve the maximal serotonergic efficacy and better understand the configurational requi...
Source: [PubMed]http://www.ncbi.nlm.nih.gov/entrez/query.fcgi?cmd=Retrieve&db=pubmed&dopt=Abstract&list_uids=20860381

"125. Association of the G-protein and 2-adrenergic receptor gene and plasma norepinephrine level with clonidine improvement of the effects of diuretics in patients with cirrhosis with refractory ascites: a randomised clinical trial (by Yang YY,Lin HC,Lee WP,Chu CJ,Lin MW,Lee FY,Hou MC,Jap JS,Lee SD).[Gut, 59:(11), Nov, 2010][Journal Article,Randomized Controlled Trial,Research Support, Non-U.S. Gov't]"
"Clonidine is an (2)-adrenoceptor agonist which, by coupling with G-protein, has been proposed as an..."
Source: [PubMed]http://www.ncbi.nlm.nih.gov/entrez/query.fcgi?cmd=Retrieve&db=pubmed&dopt=Abstract&list_uids=20833658

"126. Alpha-2 agonists to reduce vasopressor requirements in septic shock? (by Pichot C,Geloen A,Ghignone M,Quintin L)[Med Hypotheses, 75:(6), Dec, 2010][Journal Article]"
"One of the unsolved problems of septic shock is the poor responsiveness, or reduced vascular reactiv..."
Source: [PubMed]http://www.ncbi.nlm.nih.gov/entrez/query.fcgi?cmd=Retrieve&db=pubmed&dopt=Abstract&list_uids=20817367

"127. Rigid analogues of the 2-adrenergic blocker atipamezole: small changes, big consequences (by Vacher B,Funes P,Chopin P,Cussac D,Heusler P,Tourette A,Marien M).[J Med Chem, 53:(19), Oct, 2010][Journal Article]"
We report the discovery of a new family of (2) adrenergic receptor antagonists derived from atipame...
Source: [PubMed]http://www.ncbi.nlm.nih.gov/entrez/query.fcgi?cmd=Retrieve&db=pubmed&dopt=Abstract&list_uids=20809632

"128. The antihyperalgesic effect of levetiracetam in an inflammatory model of pain in rats: mechanism of action (by Micov A,Tomic M,Popovic B,Stepanovic-Petrovic R).[Br J Pharmacol, 161:(2), Sep, 2010][Journal Article,Research Support, Non-U.S. Gov't]"
"Levetiracetam, a novel antiepileptic drug, has recently been shown to have antinociceptive effects i..."
Source: [PubMed]http://www.ncbi.nlm.nih.gov/entrez/query.fcgi?cmd=Retrieve&db=pubmed&dopt=Abstract&list_uids=20735422

"129. Non-clinical pharmacology, pharmacokinetics, and safety findings for the antihistamine bepotastine besilate (by Williams JI,Gow JA,Klier SM,McCue SL,Salapatek AM,McNamara TR).[Curr Med Res Opin, 26:(10), Oct, 2010][Evaluation Studies,Journal Article,Research Support, Non-U.S. Gov't,Review]"
The purpose of this review is to examine published non-clinical literature on the antihistamine bepo...
Source: [PubMed]http://www.ncbi.nlm.nih.gov/entrez/query.fcgi?cmd=Retrieve&db=pubmed&dopt=Abstract&list_uids=20735291
"130. Alpha-adrenergic control of blood flow during exercise: effect of sex and menstrual phase (by Limberg JK,Eldridge MW,Proctor LT,Sebranek JJ,Schrage WG).[J Appl Physiol, 109:(5), Nov, 2010][Comparative Study,Journal Article,Randomized Controlled Trial,Research Support, N.I.H., Extramural,Research Support, Non-U.S. Gov't]"
Sex differences exist in autonomic control of the cardiovascular system. This study was designed to ...
Source: [PubMed]http://www.ncbi.nlm.nih.gov/entrez/query.fcgi?cmd=Retrieve&db=pubmed&dopt=Abstract&list_uids=20724565
"131. The traditional antidiarrheal remedy, Garcinia buchananii stem bark extract, inhibits propulsive motility and fast synaptic potentials in the guinea pig distal colon (by Balemba OB,Bhattarai Y,Stenkamp-Strahm C,Lesakit MS,Mawe GM).[Neurogastroenterol Motil, 22:(12), Dec, 2010][Journal Article]"
"Garcinia buchananii bark extract is a traditional African remedy for diarrhea, dysentery, abdominal ..."
Source: [PubMed]http://www.ncbi.nlm.nih.gov/entrez/query.fcgi?cmd=Retrieve&db=pubmed&dopt=Abstract&list_uids=20718943
"132. Regulation of the AGS3G{alpha}i signaling complex by a seven-transmembrane span receptor (by Oner SS,An N,Vural A,Breton B,Bouvier M,Blumer JB,Lanier SM).[J Biol Chem, 285:(44), Oct, 2010][Journal Article,Research Support, N.I.H., Extramural,Research Support, Non-U.S. Gov't]"
G-protein signaling modulators (GPSM) play diverse functional roles through their interaction with G...
Source: [PubMed]http://www.ncbi.nlm.nih.gov/entrez/query.fcgi?cmd=Retrieve&db=pubmed&dopt=Abstract&list_uids=20716524
"133. Combining resonance energy transfer methods reveals a complex between the alpha2A-adrenergic receptor, Galphai1beta1gamma2, and GRK2 (by Breton B,Lagace M,Bouvier M).[FASEB J, 24:(12), Dec, 2010][Journal Article,Research Support, Non-U.S. Gov't]"
"Traditionally, G-protein-coupled receptor (GPCR) interactions with their G proteins and regulatory p..."
Source: [PubMed]http://www.ncbi.nlm.nih.gov/entrez/query.fcgi?cmd=Retrieve&db=pubmed&dopt=Abstract&list_uids=20696855
"134. Modulation of N-type calcium currents by presynaptic imidazoline receptor activation in rat superior cervical ganglion neurons (by Chung S,Ahn DS,Kim YH,Kim YS,Joeng JH,Nam TS).[Exp Physiol, 95:(10), Oct, 2010][Journal Article,Research Support, Non-U.S. Gov't]"
Presynaptic imidazoline receptors (R(i-pre)) are found in the sympathetic axon terminals of animal a...
Source: [PubMed]http://www.ncbi.nlm.nih.gov/entrez/query.fcgi?cmd=Retrieve&db=pubmed&dopt=Abstract&list_uids=20696781
"135. Insertion/insertion genotype of (2B)-adrenergic receptor gene polymorphism is associated with silent myocardial ischemia in patients with type 2 diabetes mellitus (by Chen QJ,Lu L,Jin C,Wang LJ,Zhang RY,Zhang Q,Hu J,Yang ZK,Shen WF).[Clin Biochem, 43:(15), Oct, 2010][Journal Article,Research Support, Non-U.S. Gov't]"
"We investigated whether (2)-adrenergic receptor (AR) polymorphisms ((2A)-AR, (2B)-AR and (2C)-AR..."
Source: [PubMed]http://www.ncbi.nlm.nih.gov/entrez/query.fcgi?cmd=Retrieve&db=pubmed&dopt=Abstract&list_uids=20692245
"136. Adrenergic receptor activation involves ATP release and feedback through purinergic receptors (by Sumi Y,Woehrle T,Chen Y,Yao Y,Li A,Junger WG).[Am J Physiol Cell Physiol, 299:(5), Nov, 2010][Journal Article,Research Support, N.I.H., Extramural,Research Support, Non-U.S. Gov't]"
Formyl peptide receptor-induced chemotaxis of neutrophils depends on the release of ATP and autocrin...
Source: [PubMed]http://www.ncbi.nlm.nih.gov/entrez/query.fcgi?cmd=Retrieve&db=pubmed&dopt=Abstract&list_uids=20668211
"137. Systematic analysis of G protein-coupled receptor gene expression in adrenocorticotropin-independent macronodular adrenocortical hyperplasia identifies novel targets for pharmacological control of adrenal Cushing's syndrome (by Assie G,Louiset E,Sturm N,Rene-Corail F,Groussin L,Bertherat J,Thomas M,Lefebvre H,Feige JJ,Clauser E,Chabre O,Cherradi N).[J Clin Endocrinol Metab, 95:(10), Oct, 2010][Journal Article,Research Support, Non-U.S. Gov't]"
Stimulation of cortisol secretion through abnormally expressed G protein-coupled receptors (GPCRs) i...
Source: [PubMed]http://www.ncbi.nlm.nih.gov/entrez/query.fcgi?cmd=Retrieve&db=pubmed&dopt=Abstract&list_uids=20660048
"138. Alpha-2 adrenergic receptors and attention-deficit/hyperactivity disorder (by Cinnamon Bidwell L,Dew RE,Kollins SH).[Curr Psychiatry Rep, 12:(5), Oct, 2010][Journal Article,Research Support, N.I.H., Extramural,Review]"
Pharmacologic management of attention-deficit/hyperactivity disorder (ADHD) has expanded beyond stim...
Source: [PubMed]http://www.ncbi.nlm.nih.gov/entrez/query.fcgi?cmd=Retrieve&db=pubmed&dopt=Abstract&list_uids=20652773
"139. Investigation of the distribution and function of alpha-adrenoceptors in the sheep isolated internal anal sphincter (by Rayment SJ,Eames T,Simpson JA,Dashwood MR,Henry Y,Gruss H,Acheson AG,Scholefield JH,Wilson VG).[Br J Pharmacol, 160:(7), Aug, 2010][In Vitro,Journal Article]"
"We have investigated the distribution of alpha-adrenoceptors in sheep internal anal sphincter (IAS),..."
Source: [PubMed]http://www.ncbi.nlm.nih.gov/entrez/query.fcgi?cmd=Retrieve&db=pubmed&dopt=Abstract&list_uids=20649575
"140. Preclinical evidence of new opioid modulators for the treatment of addiction (by Rodriguez-Arias M,Aguilar MA,Manzanedo C,Minarro J).[Expert Opin Investig Drugs, 19:(8), Aug, 2010][Journal Article,Research Support, Non-U.S. Gov't,Review]"
"Addiction to opiates is one of the most severe forms of substance dependence, and despite a variety ..."
Source: [PubMed]http://www.ncbi.nlm.nih.gov/entrez/query.fcgi?cmd=Retrieve&db=pubmed&dopt=Abstract&list_uids=20629615
"141. Repeated stress down-regulates (2)- and (2C)-adrenergic receptors and up-regulates gene expression of IL-6 in the rat spleen (by Laukova M,Vargovic P,Krizanova O,Kvetnansky R).[Cell Mol Neurobiol, 30:(7), Oct, 2010][Journal Article,Research Support, Non-U.S. Gov't]"
"Catecholamines are among first compounds released during stress, and they regulate many functions of..."
Source: [PubMed]http://www.ncbi.nlm.nih.gov/entrez/query.fcgi?cmd=Retrieve&db=pubmed&dopt=Abstract&list_uids=20607388
"142. Dexamethasone enhances the norepinephrine-induced ERK/MAPK intracellular pathway possibly via dysregulation of the alpha2-adrenergic receptor: implications for antidepressant drug mechanism of action (by Yaniv SP,Lucki A,Klein E,Ben-Shachar D).[Eur J Cell Biol, 89:(9), Sep, 2010][Journal Article,Research Support, Non-U.S. Gov't]"
Norepinephrine (NE) and glucocorticoids (GCs) have been shown to oppositely affect various aspects o...
Source: [PubMed]http://www.ncbi.nlm.nih.gov/entrez/query.fcgi?cmd=Retrieve&db=pubmed&dopt=Abstract&list_uids=20605057
"143. Pharmacological, neurochemical, and behavioral profile of JB-788, a new 5-HT1A agonist (by Picard M,Morisset S,Cloix JF,Bizot JC,Guerin M,Beneteau V,Guillaumet G,Hevor TK).[Neuroscience, 169:(3), Sep, 2010][Journal Article,Research Support, Non-U.S. Gov't]"
"A novel pyridine derivative, 8-{4-[(6-methoxy-2,3-dihydro-[1,4]dioxino[2,3-b]pyridine-3-ylmethyl)-am..."
Source: [PubMed]http://www.ncbi.nlm.nih.gov/entrez/query.fcgi?cmd=Retrieve&db=pubmed&dopt=Abstract&list_uids=20580787
"144. The role of histamine degradation gene polymorphisms in moderating the effects of food additives on children's ADHD symptoms (by Stevenson J,Sonuga-Barke E,McCann D,Grimshaw K,Parker KM,Rose-Zerilli MJ,Holloway JW,Warner JO).[Am J Psychiatry, 167:(9), Sep, 2010][Comparative Study,Journal Article,Randomized Controlled Trial,Research Support, Non-U.S. Gov't]"
Food additives can exacerbate ADHD symptoms and cause non-immunoglobulin E-dependent histamine relea...
Source: [PubMed]http://www.ncbi.nlm.nih.gov/entrez/query.fcgi?cmd=Retrieve&db=pubmed&dopt=Abstract&list_uids=20551163
"145. The effect of brimonidine on transepithelial resistance in a human retinal pigment epithelial cell line (by Park JH,Kim SJ,Yu HG).[Korean J Ophthalmol, 24:(3), Jun, 2010][Journal Article,Research Support, Non-U.S. Gov't]"
"To investigate the effects of brimonidine, an alpha-2-adrenergic agonist, on barrier function in ARP..."
Source: [PubMed]http://www.ncbi.nlm.nih.gov/entrez/query.fcgi?cmd=Retrieve&db=pubmed&dopt=Abstract&list_uids=20532144
"146. The role of central noradrenergic dysregulation in anxiety disorders: evidence from clinical studies (by Kalk NJ,Nutt DJ,Lingford-Hughes AR).[J Psychopharmacol, 25:(1), Jan, 2011][Journal Article,Review]"
The nature of the noradrenergic dysregulation in clinical anxiety disorders remains unclear. In pani...
Source: [PubMed]http://www.ncbi.nlm.nih.gov/entrez/query.fcgi?cmd=Retrieve&db=pubmed&dopt=Abstract&list_uids=20530586
"147. Pharmacogenomics of suicidal events (by Brent D,Melhem N,Turecki G).[Pharmacogenomics, 11:(6), Jun, 2010][Journal Article,Research Support, N.I.H., Extramural,Research Support, Non-U.S. Gov't,Review]"
Pharmacogenomic studies of antidepressant treatment-emergent suicidal events in depressed patients r...
Source: [PubMed]http://www.ncbi.nlm.nih.gov/entrez/query.fcgi?cmd=Retrieve&db=pubmed&dopt=Abstract&list_uids=20504254
"148. Acute stress modulates genotype effects on amygdala processing in humans (by Cousijn H,Rijpkema M,Qin S,van Marle HJ,Franke B,Hermans EJ,van Wingen G,Fernandez G).[Proc Natl Acad Sci U S A, 107:(21), May, 2010][Journal Article,Research Support, Non-U.S. Gov't]"
Probing gene-environment interactions that affect neural processing is crucial for understanding ind...
Source: [PubMed]http://www.ncbi.nlm.nih.gov/entrez/query.fcgi?cmd=Retrieve&db=pubmed&dopt=Abstract&list_uids=20457919
"149. Receptor-regulated interaction of activator of G-protein signaling-4 and Galphai (by Oner SS,Maher EM,Breton B,Bouvier M,Blumer JB).[J Biol Chem, 285:(27), Jul, 2010][Journal Article,Research Support, N.I.H., Extramural,Research Support, Non-U.S. Gov't]"
"Activator of G-protein signaling-4 (AGS4), via its three G-protein regulatory motifs, is well positi..."
Source: [PubMed]http://www.ncbi.nlm.nih.gov/entrez/query.fcgi?cmd=Retrieve&db=pubmed&dopt=Abstract&list_uids=20452976
"150. Astrocytic transactivation by alpha2A-adrenergic and 5-HT2B serotonergic signaling (by Peng L,Li B,Du T,Kong EK,Hu X,Zhang S,Shan X,Zhang M).[Neurochem Int, 57:(4), Nov, 2010][Journal Article,Research Support, Non-U.S. Gov't,Review]"
EGF receptor transactivation has been known for more than ten years. It is a signal pathway in which...
Source: [PubMed]http://www.ncbi.nlm.nih.gov/entrez/query.fcgi?cmd=Retrieve&db=pubmed&dopt=Abstract&list_uids=20450946
"151. Actions of the prototypical 5-HT1A receptor agonist 8-OH-DPAT at human alpha2-adrenoceptors: (+)8-OH-DPAT, but not (-)8-OH-DPAT is an alpha2B subtype preferential agonist (by Heusler P,Rauly-Lestienne I,Tourette A,Tardif S,Ailhaud MC,Croville G,Cussac D).[Eur J Pharmacol, 640:(1-3), Aug, 2010][Journal Article]"
8-OH-DPAT [8-hydroxy-2-(di-n-propylamino)tetralin] is the prototypical agonist at serotonin 5-HT1A r...
Source: [PubMed]http://www.ncbi.nlm.nih.gov/entrez/query.fcgi?cmd=Retrieve&db=pubmed&dopt=Abstract&list_uids=20450907
"152. Rab8 interacts with distinct motifs in alpha2B- and beta2-adrenergic receptors and differentially modulates their transport (by Dong C,Yang L,Zhang X,Gu H,Lam ML,Claycomb WC,Xia H,Wu G).[J Biol Chem, 285:(26), Jun, 2010][Journal Article,Research Support, N.I.H., Extramural]"
The molecular mechanism underlying the post-Golgi transport of G protein-coupled receptors (GPCRs) r...
Source: [PubMed]http://www.ncbi.nlm.nih.gov/entrez/query.fcgi?cmd=Retrieve&db=pubmed&dopt=Abstract&list_uids=20424170
"153. Variants at DGKB/TMEM195, ADRA2A, GLIS3 and C2CD4B loci are associated with reduced glucose-stimulated beta cell function in middle-aged Danish people (by Boesgaard TW,Grarup N,Jrgensen T,Borch-Johnsen K,Meta-Analysis of Glucose and Insulin-Related Trait Consortium (MAGIC),Hansen T,Pedersen O).[Diabetologia, 53:(8), Aug, 2010][Journal Article,Meta-Analysis,Research Support, Non-U.S. Gov't]"
A meta-analysis of 21 genome-wide association studies identified 11 novel genetic loci implicated in...
Source: [PubMed]http://www.ncbi.nlm.nih.gov/entrez/query.fcgi?cmd=Retrieve&db=pubmed&dopt=Abstract&list_uids=20419449
"154. Adrenoceptor expression and diurnal rhythms of melatonin and its precursors in the pineal gland of type 2 diabetic goto-kakizaki rats (by Bach AG,Muhlbauer E,Peschke E).[Endocrinology, 151:(6), Jun, 2010][Journal Article,Research Support, Non-U.S. Gov't]"
A decrease in the nighttime release of the pineal hormone melatonin is associated with aging and chr...
Source: [PubMed]http://www.ncbi.nlm.nih.gov/entrez/query.fcgi?cmd=Retrieve&db=pubmed&dopt=Abstract&list_uids=20371702
"155. alpha2A-adrenergic receptors in the genetics, pathogenesis, and treatment of type 2 diabetes (by Liggett SB).[Sci Transl Med, 1:(12), Dec, 2009][Journal Article,Review]"
Insulin secretion from pancreatic islets is inhibited by the activation of beta cell alpha(2A)-adren...
Source: [PubMed]http://www.ncbi.nlm.nih.gov/entrez/query.fcgi?cmd=Retrieve&db=pubmed&dopt=Abstract&list_uids=20371458
"156. Reduction of sympathetic activity via adrenal-targeted GRK2 gene deletion attenuates heart failure progression and improves cardiac function after myocardial infarction (by Lymperopoulos A,Rengo G,Gao E,Ebert SN,Dorn GW,Koch WJ).[J Biol Chem, 285:(21), May, 2010][Journal Article,Research Support, N.I.H., Extramural,Research Support, Non-U.S. Gov't]"
Chronic heart failure (HF) is characterized by sympathetic overactivity and enhanced circulating cat...
Source: [PubMed]http://www.ncbi.nlm.nih.gov/entrez/query.fcgi?cmd=Retrieve&db=pubmed&dopt=Abstract&list_uids=20351116
"157. Mechanism of action of alpha 2A-adrenergic agonists in attention-deficit/hyperactivity disorder with or without oppositional symptoms (by Stahl SM).[J Clin Psychiatry, 71:(3), Mar, 2010][Journal Article]"
Source: [PubMed]http://www.ncbi.nlm.nih.gov/entrez/query.fcgi?cmd=Retrieve&db=pubmed&dopt=Abstract&list_uids=20331927
"158. Binding of dopamine and 3-methoxytyramine as l-DOPA metabolites to human alpha(2)-adrenergic and dopaminergic receptors (by Alachkar A,Brotchie JM,Jones OT).[Neurosci Res, 67:(3), Jul, 2010][Journal Article,Research Support, Non-U.S. Gov't]"
"The ability of l-3,4-dihydroxyphenylalanine (l-DOPA), l-DOPA-methyl ester and their major metabolite..."
Source: [PubMed]http://www.ncbi.nlm.nih.gov/entrez/query.fcgi?cmd=Retrieve&db=pubmed&dopt=Abstract&list_uids=20302892
"159. A current update on ADHD pharmacogenomics (by Kieling C,Genro JP,Hutz MH,Rohde LA).[Pharmacogenomics, 11:(3), Mar, 2010][Journal Article,Review]"
"Pharmacological treatment for attention deficit hyperactivity disorder, although highly effective, p..."
Source: [PubMed]http://www.ncbi.nlm.nih.gov/entrez/query.fcgi?cmd=Retrieve&db=pubmed&dopt=Abstract&list_uids=20235795
"160. Effects of synephrine and beta-phenethylamine on human alpha-adrenoceptor subtypes (by Ma G,Bavadekar SA,Schaneberg BT,Khan IA,Feller DR).[Planta Med, 76:(10), Jul, 2010][Journal Article,Research Support, N.I.H., Extramural,Research Support, U.S. Gov't, Non-P.H.S.]"
"Synephrine and beta-phenethylamine, two naturally occurring compounds, are structurally related to e..."
Source: [PubMed]http://www.ncbi.nlm.nih.gov/entrez/query.fcgi?cmd=Retrieve&db=pubmed&dopt=Abstract&list_uids=20217639
"161. Transmembrane segment five serines of the D4 dopamine receptor uniquely influence the interactions of dopamine, norepinephrine, and Ro10-4548 (by Cummings DF,Ericksen SS,Goetz A,Schetz JA).[J Pharmacol Exp Ther, 333:(3), Jun, 2010][Journal Article,Research Support, N.I.H., Extramural,Research Support, Non-U.S. Gov't]"
Conserved serines of transmembrane segment (TM) five (TM5) are critical for the interactions of endo...
Source: [PubMed]http://www.ncbi.nlm.nih.gov/entrez/query.fcgi?cmd=Retrieve&db=pubmed&dopt=Abstract&list_uids=20215412

"162. Inhibitory and facilitory actions of isocyanine derivatives at human and rat organic cation transporters 1, 2 and 3: a comparison to human alpha 1- and alpha 2-adrenoceptor subtypes (by Amphoux A,Millan MJ,Cordi A,Bonisch H,Vialou V,Mannoury la Cour C,Dupuis DS,Giros B,Gautron S).[Eur J Pharmacol, 634:(1-3), May, 2010][Comparative Study,Journal Article,Research Support, Non-U.S. Gov't]"
"Organic cation transporters (OCTs), comprising OCT1, OCT2 and OCT3 subtypes, control absorption and ..."
Source: [PubMed]http://www.ncbi.nlm.nih.gov/entrez/query.fcgi?cmd=Retrieve&db=pubmed&dopt=Abstract&list_uids=20170649
"163. Adrenergic receptor polymorphisms and platelet reactivity after treatment with dual antiplatelet therapy with aspirin and clopidogrel in acute coronary syndrome (by Cuisset T,Hamilos M,Delrue M,Frere C,Verhamme K,Bartunek J,Saut N,Bonnet JL,Eijgelsheim M,Wijns W,Alessi MC,Barbato E).[Thromb Haemost, 103:(4), Apr, 2010][Journal Article]"
Platelet response to clopidogrel shows inter-individual variability that is partially explained by g...
Source: [PubMed]http://www.ncbi.nlm.nih.gov/entrez/query.fcgi?cmd=Retrieve&db=pubmed&dopt=Abstract&list_uids=20135061
"164. Lack of effect of the alpha2C-adrenoceptor Del322-325 polymorphism on inhibition of cyclic AMP production in HEK293 cells (by Montgomery MD,Bylund DB).[Br J Pharmacol, 159:(4), Feb, 2010][Comparative Study,Journal Article,Research Support, Non-U.S. Gov't]"
"The alpha(2C)-adrenoceptor has multiple functions, including inhibiting release of noradrenaline fro..."
Source: [PubMed]http://www.ncbi.nlm.nih.gov/entrez/query.fcgi?cmd=Retrieve&db=pubmed&dopt=Abstract&list_uids=20128806
"165. The transient receptor potential channel TRPM8 is inhibited via the alpha 2A adrenoreceptor signaling pathway (by Bavencoffe A,Gkika D,Kondratskyi A,Beck B,Borowiec AS,Bidaux G,Busserolles J,Eschalier A,Shuba Y,Skryma R,Prevarskaya N).[J Biol Chem, 285:(13), Mar, 2010][Journal Article,Research Support, Non-U.S. Gov't]"
The transient receptor potential channel melastatin member 8 (TRPM8) is expressed in sensory neurons...
Source: [PubMed]http://www.ncbi.nlm.nih.gov/entrez/query.fcgi?cmd=Retrieve&db=pubmed&dopt=Abstract&list_uids=20110357
"166. Alpha2A-adrenergic receptors and type 2 diabetes (by Gribble FM).[N Engl J Med, 362:(4), Jan, 2010][Journal Article]"
Source: [PubMed]http://www.ncbi.nlm.nih.gov/entrez/query.fcgi?cmd=Retrieve&db=pubmed&dopt=Abstract&list_uids=20107223
"167. ADP-ribosylation factors modulate the cell surface transport of G protein-coupled receptors (by Dong C,Zhang X,Zhou F,Dou H,Duvernay MT,Zhang P,Wu G).[J Pharmacol Exp Ther, 333:(1), Apr, 2010][Journal Article,Research Support, N.I.H., Extramural]"
ADP-ribosylation factors (ARFs) regulate vesicular traffic through recruiting coat proteins. However...
Source: [PubMed]http://www.ncbi.nlm.nih.gov/entrez/query.fcgi?cmd=Retrieve&db=pubmed&dopt=Abstract&list_uids=20093398
"168. Noradrenergic function in generalized anxiety disorder: impact of treatment with venlafaxine on the physiological and psychological responses to clonidine challenge (by Hood SD,Melichar JK,Taylor LG,Kalk N,Edwards TR,Hince DA,Lenox-Smith A,Lingford-Hughes AR,Nutt DJ).[J Psychopharmacol, 25:(1), Jan, 2011][Journal Article,Research Support, Non-U.S. Gov't]"
Serotonin and noradrenaline reuptake inhibitor (SNRI) antidepressants have evidence of efficacy in t...
Source: [PubMed]http://www.ncbi.nlm.nih.gov/entrez/query.fcgi?cmd=Retrieve&db=pubmed&dopt=Abstract&list_uids=20093317
"169. Progress and promise of attention-deficit hyperactivity disorder pharmacogenetics (by Froehlich TE,McGough JJ,Stein MA).[CNS Drugs, 24:(2), Feb, 2010][Journal Article,Review]"
One strategy for understanding variability in attention-deficit hyperactivity disorder (ADHD) medica...
Source: [PubMed]http://www.ncbi.nlm.nih.gov/entrez/query.fcgi?cmd=Retrieve&db=pubmed&dopt=Abstract&list_uids=20088618
"170. More is not always better: alpha2A-adrenoceptor expression in type 2 diabetes (by Wess J).[Cell Metab, 11:(1), Jan, 2010][Journal Article]"
Source: [PubMed]http://www.ncbi.nlm.nih.gov/entrez/query.fcgi?cmd=Retrieve&db=pubmed&dopt=Abstract&list_uids=20085729
"171. Different mechanisms in formation and prevention of indomethacin-induced gastric ulcers (by Suleyman H,Albayrak A,Bilici M,Cadirci E,Halici Z).[Inflammation, 33:(4), Aug, 2010][Comparative Study,Journal Article,Review]"
"Indomethacin is an indol derivative, non-steroidal, anti-inflammatory drug with anti-inflammatory, a..."
Source: [PubMed]http://www.ncbi.nlm.nih.gov/entrez/query.fcgi?cmd=Retrieve&db=pubmed&dopt=Abstract&list_uids=20084447
"172. Sympathetic alpha(2)-adrenoceptors prevent cardiac hypertrophy and fibrosis in mice at baseline but not after chronic pressure overload (by Gilsbach R,Schneider J,Lother A,Schickinger S,Leemhuis J,Hein L).[Cardiovasc Res, 86:(3), Jun, 2010][Journal Article,Research Support, Non-U.S. Gov't]"
"alpha(2)-Adrenoceptors modulate cardiovascular function by vasoconstriction or dilatation, by centra..."
Source: [PubMed]http://www.ncbi.nlm.nih.gov/entrez/query.fcgi?cmd=Retrieve&db=pubmed&dopt=Abstract&list_uids=20083574
"173. New genetic loci implicated in fasting glucose homeostasis and their impact on type 2 diabetes risk (by Dupuis J,Langenberg C,Prokopenko I,Saxena R,Soranzo N,Jackson AU,Wheeler E,Glazer NL,Bouatia-Naji N,Gloyn AL,Lindgren CM,Magi R,Morris AP,Randall J,Johnson T,Elliott P,Rybin D,Thorleifsson G,Steinthorsdottir V,Henneman P,Grallert H,Dehghan A,Hottenga JJ,Franklin CS,Navarro P,Song K,Goel A,Perry JR,Egan JM,Lajunen T,Grarup N,Spars T,Doney A,Voight BF,Stringham HM,Li M,Kanoni S,Shrader P,Cavalcanti-Proenca C,Kumari M,Qi L,Timpson NJ,Gieger C,Zabena C,Rocheleau G,Ingelsson E,An P,O'Connell J,Luan J,Elliott A,McCarroll SA,Payne F,Roccasecca RM,Pattou F,Sethupathy P,Ardlie K,Ariyurek Y,Balkau B,Barter P,Beilby JP,Ben-Shlomo Y,Benediktsson R,Bennett AJ,Bergmann S,Bochud M,Boerwinkle E,Bonnefond A,Bonnycastle LL,Borch-Johnsen K,Bottcher Y,Brunner E,Bumpstead SJ,Charpentier G,Chen YD,Chines P,Clarke R,Coin LJ,Cooper MN,Cornelis M,Crawford G,Crisponi L,Day IN,de Geus EJ,Delplanque J,Dina C,Erdos MR,Fedson AC,Fischer-Rosinsky A,Forouhi NG,Fox CS,Frants R,Franzosi MG,Galan P,Goodarzi MO,Graessler J,Groves CJ,Grundy S,Gwilliam R,Gyllensten U,Hadjadj S,Hallmans G,Hammond N,Han X,Hartikainen AL,Hassanali N,Hayward C,Heath SC,Hercberg S,Herder C,Hicks AA,Hillman DR,Hingorani AD,Hofman A,Hui J,Hung J,Isomaa B,Johnson PR,Jrgensen T,Jula A,Kaakinen M,Kaprio J,Kesaniemi YA,Kivimaki M,Knight B,Koskinen S,Kovacs P,Kyvik KO,Lathrop GM,Lawlor DA,Le Bacquer O,Lecoeur C,Li Y,Lyssenko V,Mahley R,Mangino M,Manning AK,Martinez-Larrad MT,McAteer JB,McCulloch LJ,McPherson R,Meisinger C,Melzer D,Meyre D,Mitchell BD,Morken MA,Mukherjee S,Naitza S,Narisu N,Neville MJ,Oostra BA,Orru M,Pakyz R,Palmer CN,Paolisso G,Pattaro C,Pearson D,Peden JF,Pedersen NL,Perola M,Pfeiffer AF,Pichler I,Polasek O,Posthuma D,Potter SC,Pouta A,Province MA,Psaty BM,Rathmann W,Rayner NW,Rice K,Ripatti S,Rivadeneira F,Roden M,Rolandsson O,Sandbaek A,Sandhu M,Sanna S,Sayer AA,Scheet P,Scott LJ,Seedorf U,Sharp SJ,Shields B,Sigurethsson G,Sijbrands EJ,Silveira A,Simpson L,Singleton A,Smith NL,Sovio U,Swift A,Syddall H,Syvanen AC,Tanaka T,Thorand B,Tichet J,Tonjes A,Tuomi T,Uitterlinden AG,van Dijk KW,van Hoek M,Varma D,Visvikis-Siest S,Vitart V,Vogelzangs N,Waeber G,Wagner PJ,Walley A,Walters GB,Ward KL,Watkins H,Weedon MN,Wild SH,Willemsen G,Witteman JC,Yarnell JW,Zeggini E,Zelenika D,Zethelius B,Zhai G,Zhao JH,Zillikens MC,DIAGRAM Consortium,GIANT Consortium,Global BPgen Consortium,Borecki IB,Loos RJ,Meneton P,Magnusson PK,Nathan DM,Williams GH,Hattersley AT,Silander K,Salomaa V,Smith GD,Bornstein SR,Schwarz P,Spranger J,Karpe F,Shuldiner AR,Cooper C,Dedoussis GV,Serrano-Rios M,Morris AD,Lind L,Palmer LJ,Hu FB,Franks PW,Ebrahim S,Marmot M,Kao WH,Pankow JS,Sampson MJ,Kuusisto J,Laakso M,Hansen T,Pedersen O,Pramstaller PP,Wichmann HE,Illig T,Rudan I,Wright AF,Stumvoll M,Campbell H,Wilson JF,Anders Hamsten on behalf of Procardis Consortium,MAGIC investigators,Bergman RN,Buchanan TA,Collins FS,Mohlke KL,Tuomilehto J,Valle TT,Altshuler D,Rotter JI,Siscovick DS,Penninx BW,Boomsma DI,Deloukas P,Spector TD,Frayling TM,Ferrucci L,Kong A,Thorsteinsdottir U,Stefansson K,van Duijn CM,Aulchenko YS,Cao A,Scuteri A,Schlessinger D,Uda M,Ruokonen A,Jarvelin MR,Waterworth DM,Vollenweider P,Peltonen L,Mooser V,Abecasis GR,Wareham NJ,Sladek R,Froguel P,Watanabe RM,Meigs JB,Groop L,Boehnke M,McCarthy MI,Florez JC,Barroso I).[Nat Genet, 42:(2), Feb, 2010][Journal Article]"
Levels of circulating glucose are tightly regulated. To identify new loci influencing glycemic trait...
Source: [PubMed]http://www.ncbi.nlm.nih.gov/entrez/query.fcgi?cmd=Retrieve&db=pubmed&dopt=Abstract&list_uids=20081858
"174. G proteins in reverse mode: receptor-mediated GTP release inhibits G protein and effector function (by Hommers LG,Klenk C,Dees C,Bunemann M).[J Biol Chem, 285:(11), Mar, 2010][Journal Article,Research Support, Non-U.S. Gov't]"
Active G protein-coupled receptors activate heterotrimeric Galphabetagamma proteins by catalyzing th...
Source: [PubMed]http://www.ncbi.nlm.nih.gov/entrez/query.fcgi?cmd=Retrieve&db=pubmed&dopt=Abstract&list_uids=20075078
"175. Cannabinoid modulation of limbic forebrain noradrenergic circuitry (by Carvalho AF,Mackie K,Van Bockstaele EJ).[Eur J Neurosci, 31:(2), Jan, 2010][Journal Article,Research Support, N.I.H., Extramural,Research Support, Non-U.S. Gov't]"
Both the endocannabinoid and noradrenergic systems have been implicated in neuropsychiatric disorder...
Source: [PubMed]http://www.ncbi.nlm.nih.gov/entrez/query.fcgi?cmd=Retrieve&db=pubmed&dopt=Abstract&list_uids=20074224
"176. Pharmacological facilitation of fear extinction and the search for adjunct treatments for anxiety disorders--the case of yohimbine (by Holmes A,Quirk GJ).[Trends Pharmacol Sci, 31:(1), Jan, 2010][Journal Article,Research Support, N.I.H., Extramural,Research Support, N.I.H., Intramural,Review]"
"There is current interest in identifying drugs that facilitate fear extinction, as this form of lear..."
Source: [PubMed]http://www.ncbi.nlm.nih.gov/entrez/query.fcgi?cmd=Retrieve&db=pubmed&dopt=Abstract&list_uids=20036429
"177. Activation of spinal alpha-2 adrenoceptors, but not mu-opioid receptors, reduces the intrathecal N-methyl-D-aspartate-induced increase in spinal NR1 subunit phosphorylation and nociceptive behaviors in the rat (by Roh DH,Seo HS,Yoon SY,Song S,Han HJ,Beitz AJ,Lee JH).[Anesth Analg, 110:(2), Feb, 2010][Journal Article,Research Support, Non-U.S. Gov't]"
A previous study from our laboratories showed that a significant reduction in spinal N-methyl-D-aspa...
Source: [PubMed]http://www.ncbi.nlm.nih.gov/entrez/query.fcgi?cmd=Retrieve&db=pubmed&dopt=Abstract&list_uids=20007733
"178. Evidence that the plant cannabinoid cannabigerol is a highly potent alpha2-adrenoceptor agonist and moderately potent 5HT1A receptor antagonist (by Cascio MG,Gauson LA,Stevenson LA,Ross RA,Pertwee RG).[Br J Pharmacol, 159:(1), Jan, 2010][Journal Article,Research Support, N.I.H., Extramural,Research Support, Non-U.S. Gov't]"
Cannabis is the source of at least seventy phytocannabinoids. The pharmacology of most of these has ...
Source: [PubMed]http://www.ncbi.nlm.nih.gov/entrez/query.fcgi?cmd=Retrieve&db=pubmed&dopt=Abstract&list_uids=20002104
"179. Overexpression of alpha2A-adrenergic receptors contributes to type 2 diabetes (by Rosengren AH,Jokubka R,Tojjar D,Granhall C,Hansson O,Li DQ,Nagaraj V,Reinbothe TM,Tuncel J,Eliasson L,Groop L,Rorsman P,Salehi A,Lyssenko V,Luthman H,Renstrom E).[Science, 327:(5962), Jan, 2010][Journal Article,Research Support, Non-U.S. Gov't]"
"Several common genetic variations have been associated with type 2 diabetes, but the exact disease m..."
Source: [PubMed]http://www.ncbi.nlm.nih.gov/entrez/query.fcgi?cmd=Retrieve&db=pubmed&dopt=Abstract&list_uids=19965390
"180. Synthesis and biological activity of 5-styryl and 5-phenethyl-substituted 2,3,4,5-tetrahydro-1H-pyrido[4,3-b]indoles (by Ivachtchenko AV,Frolov EB,Mitkin OD,Tkachenko SE,Okun IM,Khvat AV).[Bioorg Med Chem Lett, 20:(1), Jan, 2010][Journal Article]"
"Syntheses, biological evaluation, and structure-activity relationships for a series of novel 5-styry..."
Source: [PubMed]http://www.ncbi.nlm.nih.gov/entrez/query.fcgi?cmd=Retrieve&db=pubmed&dopt=Abstract&list_uids=19945877
"181. Investigating genetic variation of adrenergic receptors in familial stress cardiomyopathy (apical ballooning syndrome) (by Handy AD,Prasad A,Olson TM).[J Cardiol, 54:(3), Dec, 2009][Comment,Letter]"
Source: [PubMed]http://www.ncbi.nlm.nih.gov/entrez/query.fcgi?cmd=Retrieve&db=pubmed&dopt=Abstract&list_uids=19944334

"182. Synthesis and biological activity of some 2-imidazolinylhydrazone derivatives (by Kornicka A,Hudson AL,Bednarski PJ).[Acta Pol Pharm, 66:(5), 2009][Journal Article]"
"A series of N-(imidazolidin-2-ylidene)hydrazones and N-(4,5-dihydro-1H-imidazol-2-yl)-N-methylhydraz..."
Source: [PubMed]http://www.ncbi.nlm.nih.gov/entrez/query.fcgi?cmd=Retrieve&db=pubmed&dopt=Abstract&list_uids=19894648

"183. Might adrenergic alpha2C-agonists/alpha2A-antagonists become novel therapeutic tools for pain treatment with morphine? (by Cardinaletti C,Mattioli L,Ghelfi F,Del Bello F,Giannella M,Bruzzone A,Paris H,Perfumi M,Piergentili A,Quaglia W,Pigini M)[J Med Chem, 52:(22), Nov, 2009][Journal Article]"
The imidazoline nucleus linked in position 2 via an oxyethylene bridge to a phenyl ring carrying an ...
Source: [PubMed]http://www.ncbi.nlm.nih.gov/entrez/query.fcgi?cmd=Retrieve&db=pubmed&dopt=Abstract&list_uids=19886609

"184. An alpha2C-adrenergic receptor polymorphism alters the norepinephrine-lowering effects and therapeutic response of the beta-blocker bucindolol in chronic heart failure (by Bristow MR,Murphy GA,Krause-Steinrauf H,Anderson JL,Carlquist JF,Thaneemit-Chen S,Krishnan V,Abraham WT,Lowes BD,Port JD,Davis GW,Lazzeroni LC,Robertson AD,Lavori PW,Liggett SB).[Circ Heart Fail, 3:(1), Jan, 2010][Journal Article,Research Support, N.I.H., Extramural,Research Support, Non-U.S. Gov't,Research Support, U.S. Gov't, Non-P.H.S.]"
Adrenergic activation is an important determinant of outcomes in chronic heart failure. Adrenergic a...
Source: [PubMed]http://www.ncbi.nlm.nih.gov/entrez/query.fcgi?cmd=Retrieve&db=pubmed&dopt=Abstract&list_uids=19880803

"185. Beta2-adrenoceptor stimulation inhibits advanced glycation end products-induced adhesion molecule expression and cytokine production in human peripheral blood mononuclear cells (by Takahashi HK,Mori S,Liu K,Wake H,Zhang J,Liu R,Yoshino T,Nishibori M).[Eur J Pharmacol, 627:(1-3), Feb, 2010][Journal Article,Research Support, Non-U.S. Gov't]"
Cell-to-cell interaction through binding of intercellular adhesion molecule-1 (ICAM-1) and CD40 on m...
Source: [PubMed]http://www.ncbi.nlm.nih.gov/entrez/query.fcgi?cmd=Retrieve&db=pubmed&dopt=Abstract&list_uids=19857486
"186. The complex field of interplay between vasoactive agents (by Hansen PB).[Kidney Int, 76:(9), Nov, 2009][Comment,Journal Article]"
Lai et al. provide important new information regarding the interaction between the sympathetic and r...
Source: [PubMed]http://www.ncbi.nlm.nih.gov/entrez/query.fcgi?cmd=Retrieve&db=pubmed&dopt=Abstract&list_uids=19829312
"187. Adenosine2A receptors and epoxyeicosatrienoic acids: a recipe for salt and blood pressure regulation (by Imig JD).[Hypertension, 54:(6), Dec, 2009][Comment,Editorial,Research Support, N.I.H., Extramural,Research Support, Non-U.S. Gov't]"
Source: [PubMed]http://www.ncbi.nlm.nih.gov/entrez/query.fcgi?cmd=Retrieve&db=pubmed&dopt=Abstract&list_uids=19822801
"188. Insertion/deletion polymorphism in alpha2-adrenergic receptor gene is a genetic risk factor for sudden cardiac death (by Laukkanen JA,Makikallio TH,Kauhanen J,Kurl S).[Am Heart J, 158:(4), Oct, 2009][Comparative Study,Journal Article,Research Support, N.I.H., Extramural]"
Adrenoceptors mediate contraction of vascular smooth muscle and induce coronary vasoconstriction in ...
Source: [PubMed]http://www.ncbi.nlm.nih.gov/entrez/query.fcgi?cmd=Retrieve&db=pubmed&dopt=Abstract&list_uids=19781422
"189. Chronic adrenaline treatment fails to down-regulate the Del301-303-alpha2B-adrenoceptor in neuronal cells (by Salim S,Desai AN,Taneja M,Eikenburg DC).[Br J Pharmacol, 158:(1), Sep, 2009][Comparative Study,Journal Article,Research Support, Non-U.S. Gov't]"
A polymorphism of the human alpha(2B)-adrenoceptor (Del(301-303)-alpha(2B)-adrenoceptor) has been de...
Source: [PubMed]http://www.ncbi.nlm.nih.gov/entrez/query.fcgi?cmd=Retrieve&db=pubmed&dopt=Abstract&list_uids=19719784
"190. Catecholamine synthesis and metabolism in the central nervous system of mice lacking alpha-adrenoceptor subtypes (by Vieira-Coelho MA,Serrao MP,Afonso J,Pinto CE,Moura E).[Br J Pharmacol, 158:(3), Oct, 2009][Journal Article,Research Support, Non-U.S. Gov't]"
"This study investigates the role of alpha(2)-adrenoceptor subtypes, alpha(2A), alpha(2B) and alpha(2..."
Source: [PubMed]http://www.ncbi.nlm.nih.gov/entrez/query.fcgi?cmd=Retrieve&db=pubmed&dopt=Abstract&list_uids=19703163
"191. Single nucleotide polymorphisms related to HPA axis reactivity (by Derijk RH).[Neuroimmunomodulation, 16:(5), 2009][Journal Article,Research Support, Non-U.S. Gov't,Review]"
A very important question in the neuroendocrinology of stress-related disorders is why some individu...
Source: [PubMed]http://www.ncbi.nlm.nih.gov/entrez/query.fcgi?cmd=Retrieve&db=pubmed&dopt=Abstract&list_uids=19571595
"192. Interaction of transmembrane-spanning segments of the alpha2-adrenergic receptor with model membranes (by Prades J,Encinar JA,Funari SS,Gonzalez-Ros JM,Escriba PV,Barcelo F).[Mol Membr Biol, 26:(5), Aug, 2009][Journal Article,Research Support, Non-U.S. Gov't]"
Adrenergic receptors are integral membrane proteins involved in cellular signalling that belong to t...
Source: [PubMed]http://www.ncbi.nlm.nih.gov/entrez/query.fcgi?cmd=Retrieve&db=pubmed&dopt=Abstract&list_uids=19568979
"193. Adenosine modulates alpha2-adrenergic receptors through a phospholipase C pathway in brainstem cell culture of rats (by Carrettiero DC,da Silva SM,Fior-Chadi DR).[Auton Neurosci, 151:(2), Dec, 2009][Journal Article,Research Support, Non-U.S. Gov't]"
"Adenosine acts in the nucleus tractus solitarii (NTS), one of the main brain sites related to cardio..."
Source: [PubMed]http://www.ncbi.nlm.nih.gov/entrez/query.fcgi?cmd=Retrieve&db=pubmed&dopt=Abstract&list_uids=19559657
"194. Alpha2-adrenergic receptors attenuate secretagogue-induced endocytosis and promote exocytosis of intestinal NHE2 and NHE3 (by Musch MW,Arvans DL,Paris H,Chang EB).[J Pharmacol Exp Ther, 330:(3), Sep, 2009][Journal Article,Research Support, N.I.H., Extramural,Research Support, Non-U.S. Gov't]"
"Adrenergic agonists, through activation of intestinal epithelial alpha2-adrenergic receptors (alpha2..."
Source: [PubMed]http://www.ncbi.nlm.nih.gov/entrez/query.fcgi?cmd=Retrieve&db=pubmed&dopt=Abstract&list_uids=19556451
"195. Polymorphisms of adrenoceptors are not associated with an increased risk of adverse event in heart failure: a MERIT-HF substudy (by Savva J,Maqbool A,White HL,Galloway SL,Yuldasheva NY,Ball SG,West RM,De Boer RA,Van Veldhuisen DJ,Balmforth AJ,Merit-HF Study Group).[J Card Fail, 15:(5), Jun, 2009][Comparative Study,Journal Article,Multicenter Study,Randomized Controlled Trial,Research Support, Non-U.S. Gov't]"
Enhanced sympathetic activation has a central role in the development of heart failure (HF). We asse...
Source: [PubMed]http://www.ncbi.nlm.nih.gov/entrez/query.fcgi?cmd=Retrieve&db=pubmed&dopt=Abstract&list_uids=19477404
"196. Interaction of the ubiquitin carboxyl terminal esterase L1 with alpha(2)-adrenergic receptors inhibits agonist-mediated p44/42 MAP kinase activation (by Weber B,Schaper C,Wang Y,Scholz J,Bein B).[Cell Signal, 21:(10), Oct, 2009][Journal Article,Research Support, Non-U.S. Gov't]"
Neuroprotective effects of alpha(2)-adrenergic receptor (AR) agonists are mediated via the alpha(2A)...
Source: [PubMed]http://www.ncbi.nlm.nih.gov/entrez/query.fcgi?cmd=Retrieve&db=pubmed&dopt=Abstract&list_uids=19477270
"197. Timing of the functional diversification of alpha- and beta-adrenoceptors in fish and other vertebrates (by Aris-Brosou S,Chen X,Perry SF,Moon TW).[Ann N Y Acad Sci, 1163, Apr, 2009][Journal Article,Research Support, Non-U.S. Gov't]"
Adrenoceptors (ARs) are G protein-coupled receptors found throughout the vertebrates. Their pharmaco...
Source: [PubMed]http://www.ncbi.nlm.nih.gov/entrez/query.fcgi?cmd=Retrieve&db=pubmed&dopt=Abstract&list_uids=19456356
"198. Adrenoceptors: non conventional target for breast cancer? (by Luthy IA,Bruzzone A,Pinero CP,Castillo LF,Chiesa IJ,Vazquez SM,Sarappa MG)[Curr Med Chem, 16:(15), 2009][Journal Article,Research Support, Non-U.S. Gov't,Review]"
"201. Increased self-reported risk of coronary artery disease in Caucasians with extremely low HDL cholesterol due to mutations in ABCA1, APOA1, and LCAT (by Tietjen I,Hovingh GK,Singaraja R,Radomski C,McEwen J,Chan E,Mattice M,Legendre A,Kastelein JJ,Hayden MR).[Biochim Biophys Acta, Aug, 2011][JOURNAL ARTICLE]"
"Mutations in ABCA1, APOA1, and LCAT reduce HDL cholesterol (HDLc) in humans. However, the prevalence..."
Source: [PubMed]http://www.ncbi.nlm.nih.gov/entrez/query.fcgi?cmd=Retrieve&db=pubmed&dopt=Abstract&list_uids=21875686

"202. Proteomics of Lipoprotein(a) identifies a protein complement associated with response to wounding (by von Zychlinski A,Kleffmann T,Williams MJ,McCormick SP).[J Proteomics, Jul, 2011][JOURNAL ARTICLE]"
Lipoprotein(a) [Lp(a)] is a major independent risk factor for cardiovascular disease. Twenty percent...
Source: [PubMed]http://www.ncbi.nlm.nih.gov/entrez/query.fcgi?cmd=Retrieve&db=pubmed&dopt=Abstract&list_uids=21802535

"203. [Key laboratory diagnostic biomarkers of coronary atherosclerosis] (by Ragino IuI,Cherniavskio AM,Eremenko NV,Shakhtshneoder EV,Polonskaia IaV,Tsymbal SIu,Ivanova MV,Voevoda MI).[Kardiologiia, 51:(3), 2011][English Abstract,Journal Article]"
"Laboratory lipid and lipoprotein biomarkers (total cholesterol - CH, triglycerides - TG, low-density..."
Source: [PubMed]http://www.ncbi.nlm.nih.gov/entrez/query.fcgi?cmd=Retrieve&db=pubmed&dopt=Abstract&list_uids=21627612

"204. Comparison of lipid profiles with APOA1 MspI polymorphism in obese children with hyperlipidemia (by Toptas B,Gormus U,Ergen A,Gurkan H,Kelesoglu F,Darendeliler F,Bas F,Dalan AB,Izbirak G,Isbir T).[In Vivo, 25:(3), 2011][Comparative Study,Journal Article,Research Support, Non-U.S. Gov't]"
"Obesity is a multifactorial, chronic disorder leading to adverse metabolic effects on plasma lipid l..."
Source: [PubMed]http://www.ncbi.nlm.nih.gov/entrez/query.fcgi?cmd=Retrieve&db=pubmed&dopt=Abstract&list_uids=21576418

"205. Genetic variation in HDL-related genes and the association with cardiovascular disease: HDL particles as chameleons of lipoprotein metabolism (by Kronenberg F).[J Intern Med, 270:(2), Aug, 2011][Comment,Editorial]"
Source: [PubMed]http://www.ncbi.nlm.nih.gov/entrez/query.fcgi?cmd=Retrieve&db=pubmed&dopt=Abstract&list_uids=21575086

"206. Discovery and characterization of small molecule inhibitors of the BET family bromodomains (by Chung CW,Coste H,White JH,Mirguet O,Wilde J,Gosmini RL,Delves C,Magny SM,Woodward R,Hughes SA,Boursier EV,Flynn H,Bouillot AM,Bamborough P,Brusq JM,Gellibert FJ,Jones EJ,Riou AM,Homes P,Martin SL,Uings IJ,Toum J,Clement CA,Boullay AB,Grimley RL,Blandel FM,Prinjha RK,Lee K,Kirilovsky J,Nicodeme E).[J Med Chem, 54:(11), Jun, 2011][Journal Article]"
Epigenetic mechanisms of gene regulation have a profound role in normal development and disease proc...
Source: [PubMed]http://www.ncbi.nlm.nih.gov/entrez/query.fcgi?cmd=Retrieve&db=pubmed&dopt=Abstract&list_uids=21568322
"207. Non-invasive assessment of liver fibrosis: the gap between ideal and real (by Kim SU,Han KH,Ahn SH).[J Gastroenterol Hepatol, 26:(6), Jun, 2011][Comment,Editorial,Research Support, Non-U.S. Gov't]"
Source: [PubMed]http://www.ncbi.nlm.nih.gov/entrez/query.fcgi?cmd=Retrieve&db=pubmed&dopt=Abstract&list_uids=21564284
"208. The association of fasting plasma sulfur-containing compounds with BMI, serum lipids and apolipoproteins (by Elshorbagy AK,Valdivia-Garcia M,Graham IM,Palma Reis R,Sales Luis A,Smith AD,Refsum H).[Nutr Metab Cardiovasc Dis, May, 2011][JOURNAL ARTICLE]"
BACKGROUND AND AIM: Sulfur amino acids are recognized as potent modulators of lipid metabolism. Plas...
Source: [PubMed]http://www.ncbi.nlm.nih.gov/entrez/query.fcgi?cmd=Retrieve&db=pubmed&dopt=Abstract&list_uids=21550220
"209. Total adiponectin levels in dyslipidemic individuals: relationship to metabolic parameters and intima-media thickness (by Karasek D,Vaverkova H,Halenka M,Jackuliakova D,Frysak Z,Novotny D).[Biomed Pap Med Fac Univ Palacky Olomouc Czech Repub, 155:(1), Mar, 2011][Journal Article,Research Support, Non-U.S. Gov't]"
"Adiponectin is adipocytokin with anti-inflammatory and anti-atherogenic effects. However, studies ex..."
Source: [PubMed]http://www.ncbi.nlm.nih.gov/entrez/query.fcgi?cmd=Retrieve&db=pubmed&dopt=Abstract&list_uids=21475379
"210. Effects of race on albuminuria and risk of cardiovascular and kidney disease (by Buckalew VM,Freedman BI).[Expert Rev Cardiovasc Ther, 9:(2), Feb, 2011][Journal Article,Research Support, N.I.H., Extramural,Review]"
The literature describing the relationship between urinary protein excretion and risk of cardiovascu...
Source: [PubMed]http://www.ncbi.nlm.nih.gov/entrez/query.fcgi?cmd=Retrieve&db=pubmed&dopt=Abstract&list_uids=21453219
"211. LDL cholesterol goals and cardiovascular risk during statin treatment: the IDEAL study (by Olsson AG,Lindahl C,Holme I,Fayyad R,Faergeman O,Kastelein JJ,Tikkanen MJ,Larsen ML,Pedersen TR,Incremental Decrease in End Points Through Aggressive Lipid Lowering Study Group).[Eur J Cardiovasc Prev Rehabil, 18:(2), Apr, 2011][Journal Article,Randomized Controlled Trial,Research Support, Non-U.S. Gov't]"
We assessed the proportion of patients treated with either simvastatin 20 or 40 mg or atorvastatin 8...
Source: [PubMed]http://www.ncbi.nlm.nih.gov/entrez/query.fcgi?cmd=Retrieve&db=pubmed&dopt=Abstract&list_uids=21450674
"212. Mutation in APOA1 predicts increased risk of ischaemic heart disease and total mortality without low HDL cholesterol levels (by Haase CL,Frikke-Schmidt R,Nordestgaard BG,Kateifides AK,Kardassis D,Nielsen LB,Andersen CB,Kber L,Johnsen AH,Grande P,Zannis VI,Tybjaerg-Hansen A).[J Intern Med, 270:(2), Aug, 2011][Journal Article,Research Support, N.I.H., Extramural,Research Support, Non-U.S. Gov't]"
To determine whether mutations in APOA1 affect levels of high-density lipoprotein (HDL) cholesterol ...
Source: [PubMed]http://www.ncbi.nlm.nih.gov/entrez/query.fcgi?cmd=Retrieve&db=pubmed&dopt=Abstract&list_uids=21443680
"213. Interactions of the apolipoprotein A5 gene polymorphisms and alcohol consumption on serum lipid levels (by Yin RX,Li YY,Liu WY,Zhang L,Wu JZ).[PLoS One, 6:(3), 2011][Journal Article,Research Support, Non-U.S. Gov't]"
Little is known about the interactions of apolipoprotein (Apo) A5 gene polymorphisms and alcohol con...
Source: [PubMed]http://www.ncbi.nlm.nih.gov/entrez/query.fcgi?cmd=Retrieve&db=pubmed&dopt=Abstract&list_uids=21423763
"214. 2-Mercaptoethane sulfonate prevents doxorubicin-induced plasma protein oxidation and TNF- release: implications for the reactive oxygen species-mediated mechanisms of chemobrain (by Aluise CD,Miriyala S,Noel T,Sultana R,Jungsuwadee P,Taylor TJ,Cai J,Pierce WM,Vore M,Moscow JA,St Clair DK,Butterfield DA).[Free Radic Biol Med, 50:(11), Jun, 2011][Journal Article,Research Support, Non-U.S. Gov't]"
"Doxorubicin (DOX), an anthracycline used to treat a variety of cancers, is known to generate intrace..."
Source: [PubMed]http://www.ncbi.nlm.nih.gov/entrez/query.fcgi?cmd=Retrieve&db=pubmed&dopt=Abstract&list_uids=21421044
"215. Protein-protein interaction heterogeneity of plasma apolipoprotein A1 in nephrotic syndrome (by Santucci L,Candiano G,Petretto A,Pavone B,Bruschi M,Gusmano R,Federici G,Urbani A,Ghiggeri GM).[Mol Biosyst, 7:(3), Mar, 2011][Journal Article,Research Support, Non-U.S. Gov't]"
Apolipoprotein A1 (apoA1) is a component of the high density lipoproteins (HDL) that regulates the t...
Source: [PubMed]http://www.ncbi.nlm.nih.gov/entrez/query.fcgi?cmd=Retrieve&db=pubmed&dopt=Abstract&list_uids=21416664
"216. Metabolic syndrome in South Asian immigrants: more than low HDL requiring aggressive management (by Dodani S,Henkhaus R,Wick J,Vacek J,Gupta K,Dong L,Butler MG).[Lipids Health Dis, 10, 2011][Journal Article,Research Support, N.I.H., Extramural,Research Support, Non-U.S. Gov't]"
Aggressive clinical and public health interventions have resulted in significant reduction in corona...
Source: [PubMed]http://www.ncbi.nlm.nih.gov/entrez/query.fcgi?cmd=Retrieve&db=pubmed&dopt=Abstract&list_uids=21410987
"217. Validation of human ApoB and ApoAI immunoturbidity assays for non-human primate dyslipidemia and atherosclerosis research (by Chen Z,Strack AM,Stefanni AC,Chen Y,Wu W,Pan Y,Urosevic-Price O,Wang L,McLaughlin T,Geoghagen N,Lassman ME,Roddy TP,Wong KK,Hubbard BK,Flattery AM).[J Cardiovasc Transl Res, 4:(3), Jun, 2011][Journal Article,Validation Studies]"
Emerging evidence suggests apolipoprotein B (apoB) and apolipoprotein AI (apoAI) are strong risk pre...
Source: [PubMed]http://www.ncbi.nlm.nih.gov/entrez/query.fcgi?cmd=Retrieve&db=pubmed&dopt=Abstract&list_uids=21394531
"218. Walk-run transition speed training as an efficient exercise adjunct to dietary restriction in the management of obesity: a prospective intervention pilot study (by Beltaifa L,Chaouachi A,Zerifi R,Boussaidi L,Bouzrati I,Abid A,Elkhadi A,Chamari K,Raies A).[Obes Facts, 4:(1), 2011][Journal Article,Research Support, Non-U.S. Gov't]"
The aim of this study was to test the utility of preferred walk-run transition speed (WRTS) in exerc...
Source: [PubMed]http://www.ncbi.nlm.nih.gov/entrez/query.fcgi?cmd=Retrieve&db=pubmed&dopt=Abstract&list_uids=21372610
"219. High-density lipoprotein cholesterol and apolipoprotein A1 levels strongly influence the reactivity of small peripheral arteries (by Ferre R,Aragones G,Plana N,Merino J,Heras M,Buixadera C,Masana L).[Atherosclerosis, 216:(1), May, 2011][Journal Article]"
"Reactive hyperaemia after shear stress is a surrogate marker of endothelial function. However, the m..."
Source: [PubMed]http://www.ncbi.nlm.nih.gov/entrez/query.fcgi?cmd=Retrieve&db=pubmed&dopt=Abstract&list_uids=21367423
"220. Low density lipoprotein receptor gene Ava II polymorphism and serum lipid levels in the Guangxi Bai Ku Yao and Han populations (by Long XJ,Yin RX,Li KL,Liu WY,Zhang L,Cao XL,Miao L,Wu DF,Htet Aung LH,Hu XJ).[Lipids Health Dis, 10, 2011][Journal Article,Research Support, Non-U.S. Gov't]"
Several common genetic polymorphisms in the low density lipoprotein receptor (LDL-R) gene have assoc...
Source: [PubMed]http://www.ncbi.nlm.nih.gov/entrez/query.fcgi?cmd=Retrieve&db=pubmed&dopt=Abstract&list_uids=21345210
"221. Lipid-free apolipoprotein A-I and discoidal reconstituted high-density lipoproteins differentially inhibit glucose-induced oxidative stress in human macrophages (by Tabet F,Lambert G,Cuesta Torres LF,Hou L,Sotirchos I,Touyz RM,Jenkins AJ,Barter PJ,Rye KA).[Arterioscler Thromb Vasc Biol, 31:(5), May, 2011][Journal Article,Research Support, Non-U.S. Gov't]"
"The goal of this study was to investigate the mechanisms by which apolipoprotein (apo) A-I, in the l..."
Source: [PubMed]http://www.ncbi.nlm.nih.gov/entrez/query.fcgi?cmd=Retrieve&db=pubmed&dopt=Abstract&list_uids=21330603
"222. Phytosterols supplementation decreases plasma small and dense LDL levels in metabolic syndrome patients on a westernized type diet (by Sialvera TE,Pounis GD,Koutelidakis AE,Richter DJ,Yfanti G,Kapsokefalou M,Goumas G,Chiotinis N,Diamantopoulos E,Zampelas A).[Nutr Metab Cardiovasc Dis, Feb, 2011][JOURNAL ARTICLE]"
BACKGROUND AND AIMS: Several studies have observed a hypocholesterolemic effect of plant sterols in ...
Source: [PubMed]http://www.ncbi.nlm.nih.gov/entrez/query.fcgi?cmd=Retrieve&db=pubmed&dopt=Abstract&list_uids=21316934
"223. [HDL and its transporters ABCA1 and ABCG1 regulate innate immunity and hematopoietic stem cell proliferation] (by Gautier EL,Yvan-Charvet L).[Med Sci (Paris), 27:(1), Jan, 2011][News]"
Source: [PubMed]http://www.ncbi.nlm.nih.gov/entrez/query.fcgi?cmd=Retrieve&db=pubmed&dopt=Abstract&list_uids=21299950
"224. The atherogenic index of plasma is increased by hormonal contraception (by Soska V,Fiala J,Nebeska K,Jarkovsky J,Hruba D).[Scand J Clin Lab Invest, 71:(2), Apr, 2011][Journal Article,Research Support, Non-U.S. Gov't]"
Oral contraceptives are known to induce secondary dyslipidemia. The aim of this study was to determi...
Source: [PubMed]http://www.ncbi.nlm.nih.gov/entrez/query.fcgi?cmd=Retrieve&db=pubmed&dopt=Abstract&list_uids=21261509
"225. Novel HDL-directed pharmacotherapeutic strategies (by Degoma EM,Rader DJ).[Nat Rev Cardiol, 8:(5), May, 2011][Journal Article,Research Support, N.I.H., Extramural,Review]"
The burden of atherothrombotic cardiovascular disease remains high despite currently available optim...
Source: [PubMed]http://www.ncbi.nlm.nih.gov/entrez/query.fcgi?cmd=Retrieve&db=pubmed&dopt=Abstract&list_uids=21243009
"226. Cacao polyphenols influence the regulation of apolipoprotein in HepG2 and Caco2 cells (by Yasuda A,Natsume M,Osakabe N,Kawahata K,Koga J).[J Agric Food Chem, 59:(4), Feb, 2011][Journal Article]"
"Cocoa powder is rich in polyphenols, such as catechins and procyanidins, and has been shown to inhib..."
Source: [PubMed]http://www.ncbi.nlm.nih.gov/entrez/query.fcgi?cmd=Retrieve&db=pubmed&dopt=Abstract&list_uids=21226458
"227. High serum adiponectin is associated with favorable lipoprotein subclass profile in 6.4-year follow-up (by Vanhala M,Kumpula LS,Soininen P,Kangas AJ,Ala-Korpela M,Kautiainen H,Mantyselka P,Saltevo J).[Eur J Endocrinol, 164:(4), Apr, 2011][Journal Article]"
"Adiponectin is linked to a favorable lipoprotein profile, but potential longitudinal associations ar..."
Source: [PubMed]http://www.ncbi.nlm.nih.gov/entrez/query.fcgi?cmd=Retrieve&db=pubmed&dopt=Abstract&list_uids=21224405
"228. Osteoprotegerin predicts progression of chronic heart failure: results from CORONA (by Ueland T,Dahl CP,Kjekshus J,Hulthe J,Bohm M,Mach F,Goudev A,Lindberg M,Wikstrand J,Aukrust P,Gullestad L).[Circ Heart Fail, 4:(2), Mar, 2011][Journal Article,Multicenter Study,Randomized Controlled Trial,Research Support, Non-U.S. Gov't]"
"Osteoprotegerin (OPG) may be implicated in the pathogenesis of heart failure (HF), and circulating l..."
Source: [PubMed]http://www.ncbi.nlm.nih.gov/entrez/query.fcgi?cmd=Retrieve&db=pubmed&dopt=Abstract&list_uids=21216833
"229. Cardiovascular risk according to plasma apolipoprotein and lipid profiles in a Canadian First Nation (by Riediger ND,Bruce SG,Young TK).[Chronic Dis Can, 31:(1), Dec, 2010][Comparative Study,Journal Article,Research Support, Non-U.S. Gov't]"
"Despite high diabetes rates among Canadian First Nations people, little is known about their cardiov..."
Source: [PubMed]http://www.ncbi.nlm.nih.gov/entrez/query.fcgi?cmd=Retrieve&db=pubmed&dopt=Abstract&list_uids=21213617
"230. Mast cell activation in vivo impairs the macrophage reverse cholesterol transport pathway in the mouse (by Lee-Rueckert M,Silvennoinen R,Rotllan N,Judstrom I,Blanco-Vaca F,Metso J,Jauhiainen M,Kovanen PT,Escola-Gil JC).[Arterioscler Thromb Vasc Biol, 31:(3), Mar, 2011][Journal Article,Research Support, Non-U.S. Gov't]"
Chymase released by activated mast cells degrades high-density lipoproteins. We evaluated whether lo...
Source: [PubMed]http://www.ncbi.nlm.nih.gov/entrez/query.fcgi?cmd=Retrieve&db=pubmed&dopt=Abstract&list_uids=21212401
"231. LDL-associated apolipoprotein J and lysozyme are associated with atherogenic properties of LDL found in type 2 diabetes and the metabolic syndrome (by Pettersson C,Karlsson H,Stahlman M,Larsson T,Fagerberg B,Lindahl M,Wiklund O,Boren J,Fogelstrand L).[J Intern Med, 269:(3), Mar, 2011][Journal Article,Research Support, Non-U.S. Gov't]"
Exchangeable low-density lipoprotein (LDL)-associated proteins can affect the atherogenic properties...
Source: [PubMed]http://www.ncbi.nlm.nih.gov/entrez/query.fcgi?cmd=Retrieve&db=pubmed&dopt=Abstract&list_uids=21205019
"232. Application of the HALF index obviates the need for liver biopsy in half of all patients with chronic hepatitis B (by Lee HJ,Seo YS,Kim DJ,Kang HS,An H,Kim JH,Cheong JY,Yim HJ,Yeon JE,Lee HS,Byun KS,Cho SW,Kim DJ,Um SH,Kim CD,Ryu HS).[J Gastroenterol Hepatol, 26:(6), Jun, 2011][Journal Article,Randomized Controlled Trial,Research Support, Non-U.S. Gov't]"
"Transient elastography (TE) is useful for predicting the fibrosis stage, but it is unsatisfactory as..."
Source: [PubMed]http://www.ncbi.nlm.nih.gov/entrez/query.fcgi?cmd=Retrieve&db=pubmed&dopt=Abstract&list_uids=21198828
"233. Efficacy and safety of long-term ezetimibe/simvastatin treatment in patients with familial hypercholesterolemia (by Avellone G,Di Garbo V,Guarnotta V,Scaglione R,Parrinello G,Purpura L,Torres D,Campisi D).[Int Angiol, 29:(6), Dec, 2010][Clinical Trial,Journal Article,Research Support, Non-U.S. Gov't]"
Patients with heterozygous familial hypercholesterolemia (FH) have an increased risk of premature my...
Source: [PubMed]http://www.ncbi.nlm.nih.gov/entrez/query.fcgi?cmd=Retrieve&db=pubmed&dopt=Abstract&list_uids=21173733
"234. Cardiovascular risk according to plasma apolipoprotein and lipid profiles in a Canadian First Nation (by Riediger ND,Bruce SG,Young TK).[Prev Chronic Dis, 8:(1), Jan, 2011][Journal Article,Research Support, Non-U.S. Gov't]"
"Despite high diabetes rates among Canadian First Nations people, little is known about their cardiov..."
Source: [PubMed]http://www.ncbi.nlm.nih.gov/entrez/query.fcgi?cmd=Retrieve&db=pubmed&dopt=Abstract&list_uids=21159217
"235. Homocysteine is a determinant of ApoA-I and both are associated with ankle brachial index, in an ambulatory elderly population (by Gueant-Rodriguez RM,Spada R,Moreno-Garcia M,Anello G,Bosco P,Lagrost L,Romano A,Elia M,Gueant JL).[Atherosclerosis, 214:(2), Feb, 2011][Journal Article,Research Support, Non-U.S. Gov't]"
The ankle brachial index (ABI) is an indicator of lower extremity peripheral arterial disease (PAD) ...
Source: [PubMed]http://www.ncbi.nlm.nih.gov/entrez/query.fcgi?cmd=Retrieve&db=pubmed&dopt=Abstract&list_uids=21156318
"236. Vitamin D insufficiency in a large MCTD population (by Hajas A,Sandor J,Csathy L,Csipo I,Barath S,Paragh G,Seres I,Szegedi G,Shoenfeld Y,Bodolay E).[Autoimmun Rev, 10:(6), Apr, 2011][Journal Article]"
The aim of the present study was to evaluate the vitamin D status in patients with mixed connective ...
Source: [PubMed]http://www.ncbi.nlm.nih.gov/entrez/query.fcgi?cmd=Retrieve&db=pubmed&dopt=Abstract&list_uids=21156217
"237. Proteomic analysis reveals that apolipoprotein A1 levels are decreased in patients with Budd-Chiari syndrome (by Talens S,Hoekstra J,Dirkx SP,Darwish Murad S,Trebicka J,Elias E,Primignani M,Garcia-Pagan JC,Valla DC,Janssen HL,Leebeek FW,Rijken DC,EN-Vie Study Group).[J Hepatol, 54:(5), May, 2011][Journal Article,Research Support, Non-U.S. Gov't]"
Budd-Chiari syndrome (BCS) is a rare vascular liver disorder caused by thrombosis of the hepatic vei...
Source: [PubMed]http://www.ncbi.nlm.nih.gov/entrez/query.fcgi?cmd=Retrieve&db=pubmed&dopt=Abstract&list_uids=21145806
"238. Plasma levels of 27-hydroxycholesterol in humans and mice with monogenic disturbances of high density lipoprotein metabolism (by Karuna R,Holleboom AG,Motazacker MM,Kuivenhoven JA,Frikke-Schmidt R,Tybjaerg-Hansen A,Georgopoulos S,van Eck M,van Berkel TJ,von Eckardstein A,Rentsch KM).[Atherosclerosis, 214:(2), Feb, 2011][Journal Article,Research Support, Non-U.S. Gov't]"
Secretion of 27-hydroxycholesterol (27OHC) from macrophages is considered as an alternative to HDL-m...
Source: [PubMed]http://www.ncbi.nlm.nih.gov/entrez/query.fcgi?cmd=Retrieve&db=pubmed&dopt=Abstract&list_uids=21130455
"239. Do lipids and apolipoproteins predict coronary heart disease under statin and fibrate therapy in the primary prevention setting in community-dwelling elderly subjects? The 3C Study (by Straczek C,Tafflet M,Barberger-Gateau P,Bertrand M,Dupuy AM,Ducimetiere P,Empana JP).[Atherosclerosis, 214:(2), Feb, 2011][Journal Article,Multicenter Study,Research Support, Non-U.S. Gov't]"
To evaluate associations of standard lipids and apolipoproteins with incident coronary heart disease...
Source: [PubMed]http://www.ncbi.nlm.nih.gov/entrez/query.fcgi?cmd=Retrieve&db=pubmed&dopt=Abstract&list_uids=21129746
"240. Gene-nutrient interactions and gender may modulate the association between ApoA1 and ApoB gene polymorphisms and metabolic syndrome risk (by Phillips CM,Goumidi L,Bertrais S,Field MR,McManus R,Hercberg S,Lairon D,Planells R,Roche HM).[Atherosclerosis, 214:(2), Feb, 2011][Journal Article,Research Support, Non-U.S. Gov't]"
"Dyslipidemia is a key feature of the metabolic syndrome (MetS), which is determined by both genetic ..."
Source: [PubMed]http://www.ncbi.nlm.nih.gov/entrez/query.fcgi?cmd=Retrieve&db=pubmed&dopt=Abstract&list_uids=21122859
"241. Complete Apo AI deficiency in an Iraqi Mandaean family: case studies and review of the literature (by Al-Sarraf A,Al-Ghofaili K,Sullivan DR,Wasan KM,Hegele R,Frohlich J).[J Clin Lipidol, 4:(5), 2010][Case Reports,Journal Article,Review]"
Complete apo A1 deficiency is a rare genetic disorder that has been associated with premature athero...
Source: [PubMed]http://www.ncbi.nlm.nih.gov/entrez/query.fcgi?cmd=Retrieve&db=pubmed&dopt=Abstract&list_uids=21122686

"242. 5A, an apolipoprotein A-I mimetic peptide, attenuates the induction of house dust mite-induced asthma (by Yao X,Dai C,Fredriksson K,Dagur PK,McCoy JP,Qu X,Yu ZX,Keeran KJ,Zywicke GJ,Amar MJ,Remaley AT,Levine SJ).[J Immunol, 186:(1), Jan, 2011][Journal Article,Research Support, N.I.H., Intramural]"
"New treatment approaches are needed for patients with asthma. Apolipoprotein A-I (apoA-I), the major..."
Source: [PubMed]http://www.ncbi.nlm.nih.gov/entrez/query.fcgi?cmd=Retrieve&db=pubmed&dopt=Abstract&list_uids=21115733
"243. Polymorphisms in the SAA1/2 gene are associated with carotid intima media thickness in healthy Han Chinese subjects: the Cardiovascular Risk Survey (by Xie X,Ma YT,Yang YN,Fu ZY,Li XM,Huang D,Ma X,Chen BD,Liu F).[PLoS One, 5:(11), 2010][Journal Article,Research Support, Non-U.S. Gov't]"
"Serum amyloid A protein (SAA) is not only an inflammatory factor, but also an apolipoprotein that ca..."
Source: [PubMed]http://www.ncbi.nlm.nih.gov/entrez/query.fcgi?cmd=Retrieve&db=pubmed&dopt=Abstract&list_uids=21103356
"244. The -subunit of ATP synthase is involved in cellular uptake and resecretion of apoA-I but does not control apoA-I-induced lipid efflux in adipocytes (by Howard AD,Verghese PB,Arrese EL,Soulages JL).[Mol Cell Biochem, 348:(1-2), Feb, 2011][Journal Article,Research Support, N.I.H., Extramural,Research Support, Non-U.S. Gov't]"
Cellular uptake and resecretion of apoA-I (apoA-I recycling) could be an important factor in determi...
Source: [PubMed]http://www.ncbi.nlm.nih.gov/entrez/query.fcgi?cmd=Retrieve&db=pubmed&dopt=Abstract&list_uids=21069432
"245. Vascular function and cardiovascular risk factors in women with severe flushing (by Sassarini J,Fox H,Ferrell W,Sattar N,Lumsden MA).[Clin Endocrinol (Oxf), 74:(1), Jan, 2011][Clinical Trial,Journal Article,Research Support, Non-U.S. Gov't]"
Seventy per cent of postmenopausal women suffer from hot flushes causing significant morbidity in 25...
Source: [PubMed]http://www.ncbi.nlm.nih.gov/entrez/query.fcgi?cmd=Retrieve&db=pubmed&dopt=Abstract&list_uids=21050255
"246. [Correlation of metabolic syndrome clinical signs and genetic determinants at children with obese] (by Shcherbakova MIu,Sinitsin PA,Poriadina GI,Larionova VI,Khmyrova AP,Petriaokina EE,Pronina LA).[Eksp Klin Gastroenterol:(7), 2010][English Abstract,Journal Article]"
The aim of the work was to study the clinical and genetic factors at children with obese that predis...
Source: [PubMed]http://www.ncbi.nlm.nih.gov/entrez/query.fcgi?cmd=Retrieve&db=pubmed&dopt=Abstract&list_uids=21033077
"247. Dementia in Swedish twins: predicting incident cases (by Gatz M,Reynolds CA,Finkel D,Pedersen NL,Walters E).[Behav Genet, 40:(6), Nov, 2010][Journal Article,Research Support, N.I.H., Extramural,Research Support, Non-U.S. Gov't,Twin Study]"
Thirty same-sex twin pairs were identified in which both members were assessed at baseline and one t...
Source: [PubMed]http://www.ncbi.nlm.nih.gov/entrez/query.fcgi?cmd=Retrieve&db=pubmed&dopt=Abstract&list_uids=20972885
"248. Paradoxically high adiponectin and the healthy obese phenotype in obese black and white 16-year-old girls (by Morrison JA,Glueck CJ,Daniels S,Wang P,Horn P,Stroop D).[Transl Res, 156:(5), Nov, 2010][Journal Article,Research Support, N.I.H., Extramural,Research Support, Non-U.S. Gov't]"
"Although adiponectin is correlated inversely with obesity, some obese adults without metabolic compl..."
Source: [PubMed]http://www.ncbi.nlm.nih.gov/entrez/query.fcgi?cmd=Retrieve&db=pubmed&dopt=Abstract&list_uids=20970753
"249. Effects of a healthy Nordic diet on cardiovascular risk factors in hypercholesterolaemic subjects: a randomized controlled trial (NORDIET) (by Adamsson V,Reumark A,Fredriksson IB,Hammarstrom E,Vessby B,Johansson G,Riserus U).[J Intern Med, 269:(2), Feb, 2011][Journal Article,Randomized Controlled Trial,Research Support, Non-U.S. Gov't]"
the aim of this study was to investigate the effects of a healthy Nordic diet (ND) on cardiovascular...
Source: [PubMed]http://www.ncbi.nlm.nih.gov/entrez/query.fcgi?cmd=Retrieve&db=pubmed&dopt=Abstract&list_uids=20964740
"250. Topical HDL administration reduces vein graft atherosclerosis in apo E deficient mice (by Feng Y,Gordts SC,Chen F,Hu Y,Van Craeyveld E,Jacobs F,Carlier V,Feng Y,Zhang Z,Xu Q,Ni Y,De Geest B).[Atherosclerosis, 214:(2), Feb, 2011][Journal Article,Research Support, Non-U.S. Gov't]"
Use of autologous vein grafts for surgical revascularisation is limited by vein graft failure. Topic...
Source: [PubMed]http://www.ncbi.nlm.nih.gov/entrez/query.fcgi?cmd=Retrieve&db=pubmed&dopt=Abstract&list_uids=20943224
"251. Utility of ApoB/ApoA1 ratio for the prediction of cardiovascular risk in children with metabolic syndrome (by Savas Erdeve S,Simsek E,Dallar Y,Biyikli Z).[Indian J Pediatr, 77:(11), Nov, 2010][Journal Article]"
To assess whether apoB/apoA1 ratio is associated or not with metabolic syndrome in obese children.A ...
Source: [PubMed]http://www.ncbi.nlm.nih.gov/entrez/query.fcgi?cmd=Retrieve&db=pubmed&dopt=Abstract&list_uids=20924722
"252. Overexpression of human apolipoprotein A-I preserves cognitive function and attenuates neuroinflammation and cerebral amyloid angiopathy in a mouse model of Alzheimer disease (by Lewis TL,Cao D,Lu H,Mans RA,Su YR,Jungbauer L,Linton MF,Fazio S,LaDu MJ,Li L).[J Biol Chem, 285:(47), Nov, 2010][Journal Article,Research Support, N.I.H., Extramural,Research Support, Non-U.S. Gov't]"
To date there is no effective therapy for Alzheimer disease (AD). High levels of circulating high de...
Source: [PubMed]http://www.ncbi.nlm.nih.gov/entrez/query.fcgi?cmd=Retrieve&db=pubmed&dopt=Abstract&list_uids=20847045
"253. [Influence of genetic combinations on HDL-C levels in a Southern Brazilian population] (by Andrade FM,Fiegenbaum M,Almeida S,Hutz MH).[Arq Bras Cardiol, 95:(4), Oct, 2010][English Abstract,Journal Article,Research Support, Non-U.S. Gov't]"
"low HDL-C levels are important predictors of coronary disease, the first cause of death worldwide. M..."
Source: [PubMed]http://www.ncbi.nlm.nih.gov/entrez/query.fcgi?cmd=Retrieve&db=pubmed&dopt=Abstract&list_uids=20835684
"254. Genetically elevated apolipoprotein A-I, high-density lipoprotein cholesterol levels, and risk of ischemic heart disease (by Haase CL,Tybjrg-Hansen A,Grande P,Frikke-Schmidt R).[J Clin Endocrinol Metab, 95:(12), Dec, 2010][Journal Article,Research Support, Non-U.S. Gov't]"
"Epidemiologically, levels of high-density lipoprotein (HDL) cholesterol and its major protein consti..."
Source: [PubMed]http://www.ncbi.nlm.nih.gov/entrez/query.fcgi?cmd=Retrieve&db=pubmed&dopt=Abstract&list_uids=20826588
"255. Expression of human apolipoprotein A-I in Nicotiana tabacum (by Chiaiese P,Minutolo M,Arciello A,Guglielmini F,Piccoli R,Filippone E).[Biotechnol Lett, 33:(1), Jan, 2011][Journal Article,Research Support, Non-U.S. Gov't]"
Several transgenic tobacco lines expressing human apolipoprotein A-I (ApoA-I) were obtained. Western...
Source: [PubMed]http://www.ncbi.nlm.nih.gov/entrez/query.fcgi?cmd=Retrieve&db=pubmed&dopt=Abstract&list_uids=20820879
"256. Effects of a sphingolipid-enriched dairy formulation on postprandial lipid concentrations (by Ohlsson L,Burling H,Duan RD,Nilsson A).[Eur J Clin Nutr, 64:(11), Nov, 2010][Journal Article,Randomized Controlled Trial,Research Support, Non-U.S. Gov't]"
The digestion of sphingolipids (SL) is slow and is catalyzed by mucosal enzymes. Dietary SL was show...
Source: [PubMed]http://www.ncbi.nlm.nih.gov/entrez/query.fcgi?cmd=Retrieve&db=pubmed&dopt=Abstract&list_uids=20808331
"257. Discovery of novel bladder cancer biomarkers by comparative urine proteomics using iTRAQ technology (by Chen YT,Chen CL,Chen HW,Chung T,Wu CC,Chen CD,Hsu CW,Chen MC,Tsui KH,Chang PL,Chang YS,Yu JS).[J Proteome Res, 9:(11), Nov, 2010][Evaluation Studies,Journal Article,Research Support, Non-U.S. Gov't]"
A urine sample preparation workflow for the iTRAQ (isobaric tag for relative and absolute quantitati...
Source: [PubMed]http://www.ncbi.nlm.nih.gov/entrez/query.fcgi?cmd=Retrieve&db=pubmed&dopt=Abstract&list_uids=20806971
"258. Effect of apolipoprotein C3 and apolipoprotein A1 polymorphisms on postprandial response to a fat overload in metabolic syndrome patients (by Clemente-Postigo M,Queipo-Ortuno M,Valdivielso P,Tinahones FJ,Cardona F).[Clin Biochem, 43:(16-17), Nov, 2010][Clinical Trial,Journal Article,Research Support, Non-U.S. Gov't]"
"Apolipoprotein C-III (APOC3) is a component of triglyceride rich lipoproteins, and SstI polymorphism..."
Source: [PubMed]http://www.ncbi.nlm.nih.gov/entrez/query.fcgi?cmd=Retrieve&db=pubmed&dopt=Abstract&list_uids=20727869
"259. Interactions of the apolipoprotein C-III 3238C>G polymorphism and alcohol consumption on serum triglyceride levels (by Ruixing Y,Yiyang L,Meng L,Kela L,Xingjiang L,Lin Z,Wanying L,Jinzhen W,Dezhai Y,Weixiong L).[Lipids Health Dis, 9, 2010][Journal Article,Research Support, Non-U.S. Gov't]"
Both apolipoprotein (Apo) C-III gene polymorphism and alcohol consumption have been associated with ...
Source: [PubMed]http://www.ncbi.nlm.nih.gov/entrez/query.fcgi?cmd=Retrieve&db=pubmed&dopt=Abstract&list_uids=20716347
"260. Fibrosis in human adipose tissue: composition, distribution, and link with lipid metabolism and fat mass loss (by Divoux A,Tordjman J,Lacasa D,Veyrie N,Hugol D,Aissat A,Basdevant A,Guerre-Millo M,Poitou C,Zucker JD,Bedossa P,Clement K).[Diabetes, 59:(11), Nov, 2010][Journal Article,Research Support, Non-U.S. Gov't]"
Fibrosis is a newly appreciated hallmark of the pathological alteration of human white adipose tissu...
Source: [PubMed]http://www.ncbi.nlm.nih.gov/entrez/query.fcgi?cmd=Retrieve&db=pubmed&dopt=Abstract&list_uids=20713683
"261. Acidic extracellular environments strongly impair ABCA1-mediated cholesterol efflux from human macrophage foam cells (by Lee-Rueckert M,Lappalainen J,Leinonen H,Pihlajamaa T,Jauhiainen M,Kovanen PT).[Arterioscler Thromb Vasc Biol, 30:(9), Sep, 2010][Journal Article,Research Support, Non-U.S. Gov't]"
"In the deep microenvironments of advanced human atherosclerotic lesions, the intimal fluid becomes a..."
Source: [PubMed]http://www.ncbi.nlm.nih.gov/entrez/query.fcgi?cmd=Retrieve&db=pubmed&dopt=Abstract&list_uids=20702810
"262. APP, APOE, complement receptor 1, clusterin and PICALM and their involvement in the herpes simplex life cycle (by Carter CJ).[Neurosci Lett, 483:(2), Oct, 2010][Journal Article,Review]"
"The major Alzheimer's disease susceptibility genes (APOE, clusterin, complement receptor 1 (CR1) and..."
Source: [PubMed]http://www.ncbi.nlm.nih.gov/entrez/query.fcgi?cmd=Retrieve&db=pubmed&dopt=Abstract&list_uids=20674675
"263. The endometrial response to chorionic gonadotropin is blunted in a baboon model of endometriosis (by Sherwin JR,Hastings JM,Jackson KS,Mavrogianis PA,Sharkey AM,Fazleabas AT).[Endocrinology, 151:(10), Oct, 2010][Comparative Study,Journal Article,Research Support, N.I.H., Extramural]"
Endometriosis-associated infertility has a multifactorial etiology. We tested the hypothesis that th...
Source: [PubMed]http://www.ncbi.nlm.nih.gov/entrez/query.fcgi?cmd=Retrieve&db=pubmed&dopt=Abstract&list_uids=20668030
"264. Liver-specific expression of an exogenous gene controlled by human apolipoprotein A-I promoter (by Hu Y,Ren X,Wang H,Ma Y,Wang L,Shen Y,Oka K,Zhang Z,Zhang Y).[Int J Pharm, 398:(1-2), Oct, 2010][Comparative Study,Journal Article,Research Support, Non-U.S. Gov't]"
Liver-specific gene therapy is advantageous to minimize the possible adverse effects caused by non-t...
Source: [PubMed]http://www.ncbi.nlm.nih.gov/entrez/query.fcgi?cmd=Retrieve&db=pubmed&dopt=Abstract&list_uids=20656001
"265. Effect of apoA-I on cholesterol release and apoE secretion in human mature adipocytes (by Bencharif K,Hoareau L,Murumalla RK,Tarnus E,Tallet F,Clerc RG,Gardes C,Cesari M,Roche R).[Lipids Health Dis, 9, 2010][Journal Article,Research Support, Non-U.S. Gov't]"
"The risk of cardiovascular disease is inversely correlated to level of plasma HDL-c. Moreover, rever..."
Source: [PubMed]http://www.ncbi.nlm.nih.gov/entrez/query.fcgi?cmd=Retrieve&db=pubmed&dopt=Abstract&list_uids=20642861
"266. High-density lipoprotein function in regulating insulin secretion: possible relevance to metabolic syndrome (by Getz GS,Reardon CA).[Arterioscler Thromb Vasc Biol, 30:(8), Aug, 2010][Comment,Editorial,Research Support, N.I.H., Extramural]"
Source: [PubMed]http://www.ncbi.nlm.nih.gov/entrez/query.fcgi?cmd=Retrieve&db=pubmed&dopt=Abstract&list_uids=20631346
"267. The graded relationship between glucose tolerance status in pregnancy and postpartum levels of low-density-lipoprotein cholesterol and apolipoprotein B in young women: implications for future cardiovascular risk (by Retnakaran R,Qi Y,Connelly PW,Sermer M,Hanley AJ,Zinman B).[J Clin Endocrinol Metab, 95:(9), Sep, 2010][Journal Article,Research Support, Non-U.S. Gov't]"
Both gestational diabetes mellitus (GDM) and gestational impaired glucose tolerance (GIGT) identify ...
Source: [PubMed]http://www.ncbi.nlm.nih.gov/entrez/query.fcgi?cmd=Retrieve&db=pubmed&dopt=Abstract&list_uids=20631030
"268. Marked HDL deficiency and premature coronary heart disease (by Schaefer EJ,Santos RD,Asztalos BF).[Curr Opin Lipidol, 21:(4), Aug, 2010][Journal Article,Research Support, N.I.H., Extramural,Research Support, U.S. Gov't, Non-P.H.S.,Review]"
"Our purpose is to review recent publications in the area of marked human HDL deficiency, HDL particl..."
Source: [PubMed]http://www.ncbi.nlm.nih.gov/entrez/query.fcgi?cmd=Retrieve&db=pubmed&dopt=Abstract&list_uids=20616715
"269. Liver fat change in obese children after a 1-year nutrition-behavior intervention (by Pozzato C,Verduci E,Scaglioni S,Radaelli G,Salvioni M,Rovere A,Cornalba G,Riva E,Giovannini M).[J Pediatr Gastroenterol Nutr, 51:(3), Sep, 2010][Clinical Trial,Journal Article]"
To evaluate whether a 1-year nutrition-behavior intervention based on normocaloric balanced diet and...
Source: [PubMed]http://www.ncbi.nlm.nih.gov/entrez/query.fcgi?cmd=Retrieve&db=pubmed&dopt=Abstract&list_uids=20562718
"270. Hepatocyte-specific ABCA1 transfer increases HDL cholesterol but impairs HDL function and accelerates atherosclerosis (by Feng Y,Lievens J,Jacobs F,Hoekstra M,Van Craeyveld E,Gordts SC,Snoeys J,De Geest B).[Cardiovasc Res, 88:(2), Nov, 2010][Comparative Study,Journal Article,Research Support, Non-U.S. Gov't]"
The ATP-binding cassette transporter A1 (ABCA1) lipidates apolipoprotein (apo) A-I. The hypothesis t...
Source: [PubMed]http://www.ncbi.nlm.nih.gov/entrez/query.fcgi?cmd=Retrieve&db=pubmed&dopt=Abstract&list_uids=20562425
"271. Physical training after percutaneous coronary intervention in patients with stable angina: effects on working capacity, metabolism, and markers of inflammation (by Astengo M,Dahl A,Karlsson T,Mattsson-Hulten L,Wiklund O,Wennerblom B).[Eur J Cardiovasc Prev Rehabil, 17:(3), Jun, 2010][Journal Article,Multicenter Study,Randomized Controlled Trial,Research Support, Non-U.S. Gov't]"
Physical activity is effective in primary and secondary prevention of cardiovascular disease. In thi...
Source: [PubMed]http://www.ncbi.nlm.nih.gov/entrez/query.fcgi?cmd=Retrieve&db=pubmed&dopt=Abstract&list_uids=20560169
"272. Metabolic syndrome and carotid intima-media thickness in young adults: roles of apolipoprotein B, apolipoprotein A-I, C-reactive protein, and secretory phospholipase A2: the cardiovascular risk in young Finns study (by Mattsson N,Magnussen CG,Ronnemaa T,Mallat Z,Benessiano J,Jula A,Taittonen L,Kahonen M,Juonala M,Viikari JS,Raitakari OT).[Arterioscler Thromb Vasc Biol, 30:(9), Sep, 2010][Journal Article,Research Support, Non-U.S. Gov't]"
Aberrations in apolipoprotein (apo) metabolism and increased systemic inflammation associate with th...
Source: [PubMed]http://www.ncbi.nlm.nih.gov/entrez/query.fcgi?cmd=Retrieve&db=pubmed&dopt=Abstract&list_uids=20539018
"273. Apolipoprotein B-to-A1 ratio as a predictor of acute ischemic nonembolic stroke in elderly subjects (by Kostapanos MS,Christogiannis LG,Bika E,Bairaktari ET,Goudevenos JA,Elisaf MS,Milionis HJ).[J Stroke Cerebrovasc Dis, 19:(6), 2010][Journal Article]"
"Among traditional cardiovascular risk factors, apolipoprotein (apo)B/apoA1 ratio is considered to ha..."
Source: [PubMed]http://www.ncbi.nlm.nih.gov/entrez/query.fcgi?cmd=Retrieve&db=pubmed&dopt=Abstract&list_uids=20538481
"274. Inflammatory activation in children with primary hypertension (by Litwin M,Michalkiewicz J,Niemirska A,Gackowska L,Gockowska L,Kubiszewska I,Wierzbicka A,Wawer ZT,Janas R).[Pediatr Nephrol, 25:(9), Sep, 2010][Journal Article,Research Support, Non-U.S. Gov't]"
Low-grade inflammation plays a role in the pathogenesis of primary hypertension (PH) and target orga...
Source: [PubMed]http://www.ncbi.nlm.nih.gov/entrez/query.fcgi?cmd=Retrieve&db=pubmed&dopt=Abstract&list_uids=20495830
"275. APOA1/A5 variants and haplotypes as a risk factor for obesity and better lipid profiles in a Brazilian Elderly Cohort (by Chen ES,Furuya TK,Mazzotti DR,Ota VK,Cendoroglo MS,Ramos LR,Araujo LQ,Burbano RR,de Arruda Cardoso Smith M).[Lipids, 45:(6), Jun, 2010][Journal Article,Research Support, Non-U.S. Gov't]"
Genetic variations in the APOA1/C3/A4/A5 gene cluster have been studied and proposed to be the leadi...
Source: [PubMed]http://www.ncbi.nlm.nih.gov/entrez/query.fcgi?cmd=Retrieve&db=pubmed&dopt=Abstract&list_uids=20480398
"276. [Obesity and dyslipidemia in Tunisian bipolar subjects] (by Ezzaher A,Haj Mouhamed D,Mechri A,Neffati F,Douki W,Gaha L,Najjar MF).[Ann Biol Clin (Paris), 68:(3), 2010][English Abstract,Journal Article]"
This study aims to investigate the prevalence of obesity and overweight and their association with l...
Source: [PubMed]http://www.ncbi.nlm.nih.gov/entrez/query.fcgi?cmd=Retrieve&db=pubmed&dopt=Abstract&list_uids=20478770
"277. Ganglioside embedded in reconstituted lipoprotein binds cholera toxin with elevated affinity (by Bricarello DA,Mills EJ,Petrlova J,Voss JC,Parikh AN).[J Lipid Res, 51:(9), Sep, 2010][Journal Article,Research Support, N.I.H., Extramural,Research Support, U.S. Gov't, Non-P.H.S.]"
The ability to exogenously present cell-surface receptors in high-affinity conformations in a synthe...
Source: [PubMed]http://www.ncbi.nlm.nih.gov/entrez/query.fcgi?cmd=Retrieve&db=pubmed&dopt=Abstract&list_uids=20472870
"278. Effects of high-density lipoproteins on pancreatic beta-cell insulin secretion (by Fryirs MA,Barter PJ,Appavoo M,Tuch BE,Tabet F,Heather AK,Rye KA).[Arterioscler Thromb Vasc Biol, 30:(8), Aug, 2010][Journal Article,Research Support, Non-U.S. Gov't]"
"Type 2 diabetes is characterized by impaired beta-cell secretory function, insulin resistance, reduc..."
Source: [PubMed]http://www.ncbi.nlm.nih.gov/entrez/query.fcgi?cmd=Retrieve&db=pubmed&dopt=Abstract&list_uids=20466975
"279. MiR-33 contributes to the regulation of cholesterol homeostasis (by Rayner KJ,Suarez Y,Davalos A,Parathath S,Fitzgerald ML,Tamehiro N,Fisher EA,Moore KJ,Fernandez-Hernando C).[Science, 328:(5985), Jun, 2010][Journal Article,Research Support, N.I.H., Extramural,Research Support, Non-U.S. Gov't]"
"Cholesterol metabolism is tightly regulated at the cellular level. Here we show that miR-33, an intr..."
Source: [PubMed]http://www.ncbi.nlm.nih.gov/entrez/query.fcgi?cmd=Retrieve&db=pubmed&dopt=Abstract&list_uids=20466885
"280. Novel approaches to detect serum biomarkers for clinical response to interferon-beta treatment in multiple sclerosis (by Gandhi KS,McKay FC,Diefenbach E,Crossett B,Schibeci SD,Heard RN,Stewart GJ,Booth DR,Arthur JW).[PLoS One, 5:(5), 2010][Journal Article,Research Support, Non-U.S. Gov't]"
Interferon beta (IFNbeta) is the most common immunomodulatory treatment for relapsing-remitting mult...
Source: [PubMed]http://www.ncbi.nlm.nih.gov/entrez/query.fcgi?cmd=Retrieve&db=pubmed&dopt=Abstract&list_uids=20463963
"281. Genome-wide association study of Lp-PLA(2) activity and mass in the Framingham Heart Study (by Suchindran S,Rivedal D,Guyton JR,Milledge T,Gao X,Benjamin A,Rowell J,Ginsburg GS,McCarthy JJ).[PLoS Genet, 6:(4), Apr, 2010][Journal Article,Research Support, N.I.H., Extramural]"
Lipoprotein-associated phospholipase A(2) (Lp-PLA(2)) is an emerging risk factor and therapeutic tar...
Source: [PubMed]http://www.ncbi.nlm.nih.gov/entrez/query.fcgi?cmd=Retrieve&db=pubmed&dopt=Abstract&list_uids=20442857

"282. Update on genetics of postprandial lipemia (by Perez-Martinez P,Delgado-Lista J,Perez-Jimenez F,Lopez-Miranda J).[Atheroscler Suppl, 11:(1), Jun, 2010][Journal Article,Research Support, Non-U.S. Gov't,Review]"
The relationship between alimentary lipemia and coronary disease is of great interest in view of the...
Source: [PubMed]http://www.ncbi.nlm.nih.gov/entrez/query.fcgi?cmd=Retrieve&db=pubmed&dopt=Abstract&list_uids=20434407

"283. Reduced plasma APOA1 level is associated with gastric tumor growth in MKN45 mouse xenograft model (by Chong PK,Lee H,Zhou J,Liu SC,Loh MC,So JB,Lim KH,Yeoh KG,Lim YP).[J Proteomics, 73:(8), Jun, 2010][Journal Article,Research Support, Non-U.S. Gov't]"
There is no suitable diagnostic and prognostic biomarker for gastric cancer. The biggest hurdles in ...
Source: [PubMed]http://www.ncbi.nlm.nih.gov/entrez/query.fcgi?cmd=Retrieve&db=pubmed&dopt=Abstract&list_uids=20399916

"284. The trypanolytic factor of human serum: many ways to enter the parasite, a single way to kill (by Vanhollebeke B,Pays E).[Mol Microbiol, 76:(4), May, 2010][Journal Article,Research Support, Non-U.S. Gov't,Review]"
"Humans have developed a particular innate immunity system against African trypanosomes, and only two..."
Source: [PubMed]http://www.ncbi.nlm.nih.gov/entrez/query.fcgi?cmd=Retrieve&db=pubmed&dopt=Abstract&list_uids=20398209

"285. Calmodulin interacts with ATP binding cassette transporter A1 to protect from calpain-mediated degradation and upregulates high-density lipoprotein generation (by Iwamoto N,Lu R,Tanaka N,Abe-Dohmae S,Yokoyama S).[Arterioscler Thromb Vasc Biol, 30:(7), Jul, 2010][Journal Article,Research Support, Non-U.S. Gov't]"
To investigate the interaction of ATP-binding cassette transporter A1 (ABCA1) with calmodulin in rel...
Source: [PubMed]http://www.ncbi.nlm.nih.gov/entrez/query.fcgi?cmd=Retrieve&db=pubmed&dopt=Abstract&list_uids=20395597
"286. Interaction of common sequence variants and selected risk factors in determination of HDL cholesterol levels (by Katerina H,Michaela S,Michal V,Helena S,Jana Z,Jaroslav H,Richard C).[Clin Biochem, 43:(9), Jun, 2010][Journal Article,Research Support, Non-U.S. Gov't]"
"The aim of our study was to assess the association of common sequence variants, and selected interac..."
Source: [PubMed]http://www.ncbi.nlm.nih.gov/entrez/query.fcgi?cmd=Retrieve&db=pubmed&dopt=Abstract&list_uids=20394740
"287. A systematic review of the effect of TNF-alpha antagonists on lipid profiles in patients with rheumatoid arthritis (by Pollono EN,Lopez-Olivo MA,Lopez JA,Suarez-Almazor ME).[Clin Rheumatol, 29:(9), Sep, 2010][Journal Article,Research Support, Non-U.S. Gov't,Review]"
Atherosclerosis plays a key role in cardiovascular disease in patients with rheumatoid arthritis (RA...
Source: [PubMed]http://www.ncbi.nlm.nih.gov/entrez/query.fcgi?cmd=Retrieve&db=pubmed&dopt=Abstract&list_uids=20383550
"288. Apo-B/AI ratio identifies cardiovascular risk in childhood: the Australian Aboriginal Birth Cohort study (by Sellers EA,Singh GR,Sayers SM).[Diab Vasc Dis Res, 6:(2), Apr, 2009][Journal Article,Research Support, Non-U.S. Gov't]"
We describe the lipoprotein and apolipoprotein profiles and their relationship to cardiovascular ris...
Source: [PubMed]http://www.ncbi.nlm.nih.gov/entrez/query.fcgi?cmd=Retrieve&db=pubmed&dopt=Abstract&list_uids=20368199
"289. High levels of soluble intercellular adhesion molecule-1, insulin resistance and saturated fatty acids are associated with endothelial dysfunction in healthy adolescents (by Chen Y,Osika W,Dangardt F,Gan LM,Strandvik B,Friberg P).[Atherosclerosis, 211:(2), Aug, 2010][Journal Article,Research Support, Non-U.S. Gov't]"
Atherosclerosis begins and progresses during childhood and adolescence. Endothelial dysfunction is o...
Source: [PubMed]http://www.ncbi.nlm.nih.gov/entrez/query.fcgi?cmd=Retrieve&db=pubmed&dopt=Abstract&list_uids=20362293
"290. [Paraoxonase 1 (PON1) activity and lipid parameters in Tunisian smokers] (by Haj Mouhamed D,Ezzaher A,Araoud M,Neffati F,Douki W,Najjar MF).[Ann Biol Clin (Paris), 68:(2), 2010][English Abstract,Journal Article]"
This study aims at examine the effect of cigarettes smoking on paraoxonase 1 (PON1) activity and lip...
Source: [PubMed]http://www.ncbi.nlm.nih.gov/entrez/query.fcgi?cmd=Retrieve&db=pubmed&dopt=Abstract&list_uids=20348046
"291. Inhibition of liver x receptor/retinoid X receptor-mediated transcription contributes to the proatherogenic effects of arsenic in macrophages in vitro (by Padovani AM,Molina MF,Mann KK).[Arterioscler Thromb Vasc Biol, 30:(6), Jun, 2010][Journal Article,Research Support, N.I.H., Extramural]"
To determine whether arsenic inhibits transcriptional activation of the liver X receptor (LXR)/retin...
Source: [PubMed]http://www.ncbi.nlm.nih.gov/entrez/query.fcgi?cmd=Retrieve&db=pubmed&dopt=Abstract&list_uids=20339114
"292. Vitamin D status is modestly associated with glycemia and indicators of lipid metabolism in French-Canadian children and adolescents (by Delvin EE,Lambert M,Levy E,O'Loughlin J,Mark S,Gray-Donald K,Paradis G).[J Nutr, 140:(5), May, 2010][Journal Article,Research Support, Non-U.S. Gov't]"
"In addition to its recognized role in bone health, recent studies point to vitamin D functions in ot..."
Source: [PubMed]http://www.ncbi.nlm.nih.gov/entrez/query.fcgi?cmd=Retrieve&db=pubmed&dopt=Abstract&list_uids=20237070
"293. The ApoB/ApoA1 ratio is associated with metabolic syndrome and its components in a Chinese population (by Zhong L,Li Q,Jiang Y,Cheng D,Liu Z,Wang B,Luo R,Cheng Q,Qing H).[Inflammation, 33:(6), Dec, 2010][Journal Article]"
"In this study, we assessed whether the apolipoprotein B/apolipoprotein A1 ratio (ApoB/ApoA1) is rela..."
Source: [PubMed]http://www.ncbi.nlm.nih.gov/entrez/query.fcgi?cmd=Retrieve&db=pubmed&dopt=Abstract&list_uids=20213498
"294. Arterial intima-media thickness, endothelial function, and apolipoproteins in adolescents frequently exposed to tobacco smoke (by Kallio K,Jokinen E,Saarinen M,Hamalainen M,Volanen I,Kaitosaari T,Ronnemaa T,Viikari J,Raitakari OT,Simell O).[Circ Cardiovasc Qual Outcomes, 3:(2), Mar, 2010][Journal Article,Randomized Controlled Trial,Research Support, Non-U.S. Gov't]"
"Exposure to tobacco smoke is associated with markers of preclinical atherosclerosis in adults, but i..."
Source: [PubMed]http://www.ncbi.nlm.nih.gov/entrez/query.fcgi?cmd=Retrieve&db=pubmed&dopt=Abstract&list_uids=20197510
"295. Single nucleotide polymorphisms in genes that are associated with a modified response to statin therapy: the Rotterdam Study (by de Keyser CE,Eijgelsheim M,Hofman A,Sijbrands EJ,Maitland-van der Zee AH,van Duijn CM,Uitterlinden AG,Witteman JC,Ch Stricker BH).[Pharmacogenomics J, 11:(1), Feb, 2011][Journal Article,Research Support, Non-U.S. Gov't]"
The objective of this study was to investigate whether common variation in genes involved in lipid m...
Source: [PubMed]http://www.ncbi.nlm.nih.gov/entrez/query.fcgi?cmd=Retrieve&db=pubmed&dopt=Abstract&list_uids=20195290
"296. ABCA1 gene variants regulate postprandial lipid metabolism in healthy men (by Delgado-Lista J,Perez-Martinez P,Perez-Jimenez F,Garcia-Rios A,Fuentes F,Marin C,Gomez-Luna P,Camargo A,Parnell LD,Ordovas JM,Lopez-Miranda J).[Arterioscler Thromb Vasc Biol, 30:(5), May, 2010][Journal Article,Research Support, N.I.H., Extramural,Research Support, Non-U.S. Gov't]"
"Genetic variants of ABCA1, an ATP-binding cassette (ABC) transporter, have been linked to altered at..."
Source: [PubMed]http://www.ncbi.nlm.nih.gov/entrez/query.fcgi?cmd=Retrieve&db=pubmed&dopt=Abstract&list_uids=20185793
"297. Glioma pathophysiology: insights emerging from proteomics (by Deighton RF,McGregor R,Kemp J,McCulloch J,Whittle IR).[Brain Pathol, 20:(4), Jul, 2010][Journal Article,Research Support, Non-U.S. Gov't,Review]"
Proteomics is increasingly employed in both neurological and oncological research to provide insight...
Source: [PubMed]http://www.ncbi.nlm.nih.gov/entrez/query.fcgi?cmd=Retrieve&db=pubmed&dopt=Abstract&list_uids=20175778
"298. Mechanism of Action of a Peroxisome Proliferator-Activated Receptor (PPAR)-{delta} Agonist on Lipoprotein Metabolism in Dyslipidemic Subjects with Central Obesity (by Ooi EM,Watts GF,Sprecher DL,Chan DC,Barrett PH).[J Clin Endocrinol Metab, Aug, 2011][JOURNAL ARTICLE]"
Context: Dyslipidemia increases the risk of cardiovascular disease in obesity. Peroxisome proliferat...
Source: [PubMed]http://www.ncbi.nlm.nih.gov/entrez/query.fcgi?cmd=Retrieve&db=pubmed&dopt=Abstract&list_uids=21816786
"299. Genetic variants and the metabolic syndrome: a systematic review (by Povel CM,Boer JM,Reiling E,Feskens EJ).[Obes Rev, Jul, 2011][JOURNAL ARTICLE]"
"Several candidate gene studies on the metabolic syndrome (MetS) have been conducted. However, for mo..."
Source: [PubMed]http://www.ncbi.nlm.nih.gov/entrez/query.fcgi?cmd=Retrieve&db=pubmed&dopt=Abstract&list_uids=21749608
"300. The relationship between high density lipoprotein subclass profile and apolipoprotein concentrations (by Tian L,Fu M).[J Endocrinol Invest, 34:(6), Jun, 2011][Journal Article]"
"The HDL fraction in human plasma is heterogeneous in terms of size, shape, composition, and surface ..."
Source: [PubMed]http://www.ncbi.nlm.nih.gov/entrez/query.fcgi?cmd=Retrieve&db=pubmed&dopt=Abstract&list_uids=21747218
"301. A sulfur amino acid-free meal increases plasma lipids in humans (by Park Y,Le NA,Yu T,Strobel F,Gletsu-Miller N,Accardi CJ,Lee KS,Wu S,Ziegler TR,Jones DP).[J Nutr, 141:(8), Aug, 2011][Journal Article,Research Support, N.I.H., Extramural]"
The content of sulfur amino acid (SAA) in a meal affects postprandial plasma cysteine concentrations...
Source: [PubMed]http://www.ncbi.nlm.nih.gov/entrez/query.fcgi?cmd=Retrieve&db=pubmed&dopt=Abstract&list_uids=21677075

"302. Missense Mutation in APOC3 within the C-terminal lipid binding domain of human ApoC-III results in impaired assembly and secretion of triacylglycerol-rich very low density lipoproteins: evidence that ApoC-III plays a major role in the formation of lipid precursors within the microsomal lumen (by Qin W,Sundaram M,Wang Y,Zhou H,Zhong S,Chang CC,Manhas S,Yao EF,Parks RJ,McFie PJ,Stone SJ,Jiang ZG,Wang C,Figeys D,Jia W,Yao Z).[J Biol Chem, 286:(31), Aug, 2011][Journal Article,Research Support, Non-U.S. Gov't]"
Hepatic assembly of triacylglycerol (TAG)-rich very low density lipoproteins (VLDL) is achieved thro...
Source: [PubMed]http://www.ncbi.nlm.nih.gov/entrez/query.fcgi?cmd=Retrieve&db=pubmed&dopt=Abstract&list_uids=21676879
"303. Lowering apolipoprotein CIII delays onset of type 1 diabetes (by Holmberg R,Refai E,Hoog A,Crooke RM,Graham M,Olivecrona G,Berggren PO,Juntti-Berggren L).[Proc Natl Acad Sci U S A, 108:(26), Jun, 2011][Journal Article,Research Support, Non-U.S. Gov't]"
"Serum levels of apolipoprotein CIII (apoCIII) are increased in type 1 diabetic patients, and when ..."
Source: [PubMed]http://www.ncbi.nlm.nih.gov/entrez/query.fcgi?cmd=Retrieve&db=pubmed&dopt=Abstract&list_uids=21670290
"304. Ethnicity differences in plasma apoC-III levels between African American and Caucasian youths (by Lee JY,Hong HR,Kang HS).[World J Pediatr, 7:(2), May, 2011][Comparative Study,Journal Article,Research Support, Non-U.S. Gov't]"
Little is known about the association between apoC-III and lipoprotein-lipids in African American (A...
Source: [PubMed]http://www.ncbi.nlm.nih.gov/entrez/query.fcgi?cmd=Retrieve&db=pubmed&dopt=Abstract&list_uids=21574030
"305. Cerebrovascular atherosclerosis in type III hyperlipidemia is modulated by variation in the apolipoprotein A5 gene (by Evans D,Bode A,von der Lippe G,Beil FU,Mann WA).[Eur J Med Res, 16:(2), Feb, 2011][Journal Article]"
Type III Hyperlipoproteinemia is a rare lipid disorder with a frequency of 1-5 in 5000. It is charac...
Source: [PubMed]http://www.ncbi.nlm.nih.gov/entrez/query.fcgi?cmd=Retrieve&db=pubmed&dopt=Abstract&list_uids=21463987
"306. Multiplexed profiling of secreted proteins for the detection of potential space biomarkers (by Dieriks B,De Vos WH,Moreels M,Ghardi M,Hennekam R,Broers JL,Baatout S,van Oostveldt P).[Mol Med Report, 4:(1), 2011][Journal Article,Research Support, Non-U.S. Gov't]"
"Space travel exposes astronauts to a plethora of potentially detrimental conditions, such as cosmic ..."
Source: [PubMed]http://www.ncbi.nlm.nih.gov/entrez/query.fcgi?cmd=Retrieve&db=pubmed&dopt=Abstract&list_uids=21461557
"307. Investigations of apoC-III metabolism using stable isotopes: what information can you acquire and how can you interpret your results? (by Ginsberg HN,Ramakrishnan R)[J Lipid Res, 52:(6), Jun, 2011][Comment,Journal Article]"
Source: [PubMed]http://www.ncbi.nlm.nih.gov/entrez/query.fcgi?cmd=Retrieve&db=pubmed&dopt=Abstract&list_uids=21436397
"308. Complexities of plasma apolipoprotein C-III metabolism (by Sacks FM,Zheng C,Cohn JS).[J Lipid Res, 52:(6), Jun, 2011][Comment,Journal Article]"
Source: [PubMed]http://www.ncbi.nlm.nih.gov/entrez/query.fcgi?cmd=Retrieve&db=pubmed&dopt=Abstract&list_uids=21421846
"309. Association of the serum apolipoprotein levels with the occurrence of coronary vasospasm (by Tani S,Nagao K,Kawamorita T,Hirayama A).[Coron Artery Dis, 22:(3), May, 2011][Journal Article]"
The relationship between the serum levels of atherosclerosis-related apolipoprotein (apo) and the ri...
Source: [PubMed]http://www.ncbi.nlm.nih.gov/entrez/query.fcgi?cmd=Retrieve&db=pubmed&dopt=Abstract&list_uids=21394030
"310. Development of a sensitive ELISA to quantify apolipoprotein CIII in nonhuman primate serum (by Wang Y,Song Z,Wagner JD,Pachuk C,Subramanian RR).[J Lipid Res, 52:(6), Jun, 2011][Journal Article]"
"Apolipoprotein CIII (apoCIII), a major constituent of triglyceride-rich lipoprotein, has been propos..."
Source: [PubMed]http://www.ncbi.nlm.nih.gov/entrez/query.fcgi?cmd=Retrieve&db=pubmed&dopt=Abstract&list_uids=21371998
"311. Apolipoprotein CIII: 42 years old and even more interesting (by Ginsberg HN,Brown WV).[Arterioscler Thromb Vasc Biol, 31:(3), Mar, 2011][Comment,Editorial]"
Source: [PubMed]http://www.ncbi.nlm.nih.gov/entrez/query.fcgi?cmd=Retrieve&db=pubmed&dopt=Abstract&list_uids=21325666
"312. Plasma apolipoprotein C-III metabolism in patients with chronic kidney disease (by Ooi EM,Chan DT,Watts GF,Chan DC,Ng TW,Dogra GK,Irish AB,Barrett PH).[J Lipid Res, 52:(4), Apr, 2011][Journal Article,Research Support, Non-U.S. Gov't]"
Moderate chronic kidney disease (CKD) (defined by an estimated glomerular filtration rate of 30-60 m...
Source: [PubMed]http://www.ncbi.nlm.nih.gov/entrez/query.fcgi?cmd=Retrieve&db=pubmed&dopt=Abstract&list_uids=21297177
"313. Electronegative low-density lipoprotein: origin and impact on health and disease (by Mello AP,da Silva IT,Abdalla DS,Damasceno NR).[Atherosclerosis, 215:(2), Apr, 2011][Journal Article,Review]"
"Oxidative modifications in lipoproteins (LP), especially in low-density lipoproteins (LDL), are asso..."
Source: [PubMed]http://www.ncbi.nlm.nih.gov/entrez/query.fcgi?cmd=Retrieve&db=pubmed&dopt=Abstract&list_uids=21292266
"314. Dissociation between APOC3 variants, hepatic triglyceride content and insulin resistance (by Kozlitina J,Boerwinkle E,Cohen JC,Hobbs HH).[Hepatology, 53:(2), Feb, 2011][Comparative Study,Journal Article,Research Support, N.I.H., Extramural]"
Nonalcoholic fatty liver disease (NAFLD) is an escalating health problem that is frequently associat...
Source: [PubMed]http://www.ncbi.nlm.nih.gov/entrez/query.fcgi?cmd=Retrieve&db=pubmed&dopt=Abstract&list_uids=21274868
"315. Serum apolipoproteins C-I and C-III are reduced in stomach cancer patients: results from MALDI-based peptidome and immuno-based clinical assays (by Cohen M,Yossef R,Erez T,Kugel A,Welt M,Karpasas MM,Bones J,Rudd PM,Taieb J,Boissin H,Harats D,Noy K,Tekoah Y,Lichtenstein RG,Rubin E,Porgador A).[PLoS One, 6:(1), 2011][Journal Article,Research Support, Non-U.S. Gov't]"
Finding new peptide biomarkers for stomach cancer in human sera that can be implemented into a clini...
Source: [PubMed]http://www.ncbi.nlm.nih.gov/entrez/query.fcgi?cmd=Retrieve&db=pubmed&dopt=Abstract&list_uids=21267442
"316. -2-HS-glycoprotein is a potential marker predicting hepatitis B e antigen seroconversion in patients with chronic hepatitis B during treatment with pegylated interferon alpha-2b (by Ma H,Wang J,Guo F,Wei L).[Sci China Life Sci, 54:(1), Jan, 2011][Journal Article,Randomized Controlled Trial,Research Support, Non-U.S. Gov't]"
The efficacy of interferon (IFN) is limited in about 1/3 of patients with chronic hepatitis B (CHB)....
Source: [PubMed]http://www.ncbi.nlm.nih.gov/entrez/query.fcgi?cmd=Retrieve&db=pubmed&dopt=Abstract&list_uids=21253869
"317. The impact of plasma triglyceride and apolipoproteins concentrations on high-density lipoprotein subclasses distribution (by Tian L,Xu Y,Fu M,Peng T,Liu Y,Long S).[Lipids Health Dis, 10, 2011][Journal Article,Research Support, Non-U.S. Gov't]"
To investigate the effect of triglyceride (TG) integrates with plasma major components of apolipopro...
Source: [PubMed]http://www.ncbi.nlm.nih.gov/entrez/query.fcgi?cmd=Retrieve&db=pubmed&dopt=Abstract&list_uids=21251287
"318. Nonalcoholic fatty liver in Asia: Firmly entrenched and rapidly gaining ground (by Chitturi S,Wong VW,Farrell G).[J Gastroenterol Hepatol, 26 Suppl 1, Jan, 2011][Journal Article,Review]"
Nonalcoholic fatty liver disease (NAFLD) is becoming an important chronic liver disorder in Asia. Pr...
Source: [PubMed]http://www.ncbi.nlm.nih.gov/entrez/query.fcgi?cmd=Retrieve&db=pubmed&dopt=Abstract&list_uids=21199528
"319. APOC3 -482C>T polymorphism, circulating apolipoprotein C-III and smoking: interrelation and roles in predicting type-2 diabetes and coronary disease (by Onat A,Erginel-Unaltuna N,Coban N,Cicek G,Yuksel H).[Clin Biochem, 44:(5-6), Apr, 2011][Journal Article,Research Support, Non-U.S. Gov't]"
We determined the relationship of smoking status on APOC3 -482CT polymorphism and apolipoprotein C-...
Source: [PubMed]http://www.ncbi.nlm.nih.gov/entrez/query.fcgi?cmd=Retrieve&db=pubmed&dopt=Abstract&list_uids=21185820
"320. Transcriptional activation of apolipoprotein CIII expression by glucose may contribute to diabetic dyslipidemia (by Caron S,Verrijken A,Mertens I,Samanez CH,Mautino G,Haas JT,Duran-Sandoval D,Prawitt J,Francque S,Vallez E,Muhr-Tailleux A,Berard I,Kuipers F,Kuivenhoven JA,Biddinger SB,Taskinen MR,Van Gaal L,Staels B).[Arterioscler Thromb Vasc Biol, 31:(3), Mar, 2011][Journal Article,Research Support, N.I.H., Extramural,Research Support, Non-U.S. Gov't]"
"Hypertriglyceridemia and fatty liver are common in patients with type 2 diabetes, but the factors co..."
Source: [PubMed]http://www.ncbi.nlm.nih.gov/entrez/query.fcgi?cmd=Retrieve&db=pubmed&dopt=Abstract&list_uids=21183731
"321. Congenital disorders of glycosylation (by Jaeken J).[Ann N Y Acad Sci, 1214, Dec, 2010][Journal Article,Review]"
"Congenital (genetic) disorders of glycosylation (CDG) are a rapidly growing disease family, with som..."
Source: [PubMed]http://www.ncbi.nlm.nih.gov/entrez/query.fcgi?cmd=Retrieve&db=pubmed&dopt=Abstract&list_uids=21175687

"322. Differential regulation of human apolipoprotein AI and high-density lipoprotein by fenofibrate in hapoAI and hapoAI-CIII-AIV transgenic mice (by Srivastava RA,He S,Newton RS).[Biochim Biophys Acta, 1811:(2), Feb, 2011][Journal Article]"
"Fenofibrate, a PPAR- agonist, lowers triglycerides (TG) and raises high-density lipoproteins (HDL-C..."
Source: [PubMed]http://www.ncbi.nlm.nih.gov/entrez/query.fcgi?cmd=Retrieve&db=pubmed&dopt=Abstract&list_uids=21081177

"323. Presence of apolipoprotein C-III attenuates apolipoprotein E-mediated cellular uptake of cholesterol-containing lipid particles by HepG2 cells (by Morita SY,Sakurai A,Nakano M,Kitagawa S,Handa T).[Lipids, 46:(4), Apr, 2011][Journal Article,Research Support, Non-U.S. Gov't]"
Apolipoprotein C-III (apoC-III) decreases the apolipoprotein E (apoE)-mediated uptake of lipoprotein...
Source: [PubMed]http://www.ncbi.nlm.nih.gov/entrez/query.fcgi?cmd=Retrieve&db=pubmed&dopt=Abstract&list_uids=21080234
"324. Speciated human high-density lipoprotein protein proximity profiles (by Gauthamadasa K,Rosales C,Pownall HJ,Macha S,Jerome WG,Huang R,Silva RA).[Biochemistry, 49:(50), Dec, 2010][Journal Article,Research Support, N.I.H., Extramural]"
It is expected that the attendant structural heterogeneity of human high-density lipoprotein (HDL) c...
Source: [PubMed]http://www.ncbi.nlm.nih.gov/entrez/query.fcgi?cmd=Retrieve&db=pubmed&dopt=Abstract&list_uids=21073165
"325. [Screening and identification of differential serum proteins related to dermatitis medicamentosa-like of trichloroethylene] (by Liu JJ,Xing XM,Huang HY,Yuan JH,Xu XY,Zhou L,Yang XF,Fang DK).[Zhonghua Yu Fang Yi Xue Za Zhi, 44:(6), Jun, 2010][English Abstract,Journal Article,Research Support, Non-U.S. Gov't]"
To screen and identify differential serum proteins which might be involved in dermatitis medicamento...
Source: [PubMed]http://www.ncbi.nlm.nih.gov/entrez/query.fcgi?cmd=Retrieve&db=pubmed&dopt=Abstract&list_uids=21055120
"326. Genetic determinants of plasma triglycerides (by Johansen CT,Kathiresan S,Hegele RA).[J Lipid Res, 52:(2), Feb, 2011][Journal Article,Research Support, Non-U.S. Gov't,Review]"
Plasma triglyceride (TG) concentration is reemerging as an important cardiovascular disease risk fac...
Source: [PubMed]http://www.ncbi.nlm.nih.gov/entrez/query.fcgi?cmd=Retrieve&db=pubmed&dopt=Abstract&list_uids=21041806
"327. Nonalcoholic fatty liver disease (by Krawczyk M,Bonfrate L,Portincasa P).[Best Pract Res Clin Gastroenterol, 24:(5), Oct, 2010][Journal Article,Research Support, Non-U.S. Gov't,Review]"
"Non-alcoholic fatty liver disease (NAFLD), the most common liver disorder in the Western world, is a..."
Source: [PubMed]http://www.ncbi.nlm.nih.gov/entrez/query.fcgi?cmd=Retrieve&db=pubmed&dopt=Abstract&list_uids=20955971
"328. Human cytokine response to Texas crotaline envenomation before and after antivenom administration (by Crocker P,Zad O,Milling T,Maxson T,King B,Whorton E).[Am J Emerg Med, 28:(8), Oct, 2010][Journal Article]"
The aim of this study was to characterize the human cytokine response to Texas crotaline envenomatio...
Source: [PubMed]http://www.ncbi.nlm.nih.gov/entrez/query.fcgi?cmd=Retrieve&db=pubmed&dopt=Abstract&list_uids=20887908
"329. Boosting native promoter activities with non-adjacent response-element multimers (by Huang J,Levitsky LL,Rhoads DB).[J Biotechnol, 150:(2), Oct, 2010][Journal Article,Research Support, Non-U.S. Gov't]"
Effective gene therapy requires regulated gene expression and vector safety. We developed a strategy...
Source: [PubMed]http://www.ncbi.nlm.nih.gov/entrez/query.fcgi?cmd=Retrieve&db=pubmed&dopt=Abstract&list_uids=20850486
"330. Apolipoprotein CIII induces monocyte chemoattractant protein-1 and interleukin 6 expression via Toll-like receptor 2 pathway in mouse adipocytes (by Abe Y,Kawakami A,Osaka M,Uematsu S,Akira S,Shimokado K,Sacks FM,Yoshida M).[Arterioscler Thromb Vasc Biol, 30:(11), Nov, 2010][Journal Article,Research Support, Non-U.S. Gov't]"
To examine the direct effect of apolipoprotein CIII (apoCIII) on adipokine expressions that are invo...
Source: [PubMed]http://www.ncbi.nlm.nih.gov/entrez/query.fcgi?cmd=Retrieve&db=pubmed&dopt=Abstract&list_uids=20829510
"331. Dietary interventions that lower lipoproteins containing apolipoprotein C-III are more effective in whites than in blacks: results of the OmniHeart trial (by Furtado JD,Campos H,Sumner AE,Appel LJ,Carey VJ,Sacks FM).[Am J Clin Nutr, 92:(4), Oct, 2010][Journal Article,Randomized Controlled Trial,Research Support, N.I.H., Extramural,Research Support, Non-U.S. Gov't,Research Support, U.S. Gov't, Non-P.H.S.]"
Blacks have lower average triglyceride and LDL cholesterol concentrations than do whites but higher ...
Source: [PubMed]http://www.ncbi.nlm.nih.gov/entrez/query.fcgi?cmd=Retrieve&db=pubmed&dopt=Abstract&list_uids=20826623
"332. Analysis of N- and O-linked protein glycosylation in children with Prader-Willi syndrome (by Munce T,Heussler HS,Bowling FG).[J Intellect Disabil Res, 54:(10), Oct, 2010][Journal Article]"
Current genotype-phenotype correlations in Prader-Willi syndrome (PWS) are struggling to give an exp...
Source: [PubMed]http://www.ncbi.nlm.nih.gov/entrez/query.fcgi?cmd=Retrieve&db=pubmed&dopt=Abstract&list_uids=20825553
"333. Severely modified lipoprotein properties without a change in cholesteryl ester transfer protein activity in patients with acute renal failure secondary to Hantaan virus infection (by Kim J,Park HH,Choi I,Kim YO,Cho KH).[BMB Rep, 43:(8), Aug, 2010][Journal Article,Research Support, Non-U.S. Gov't]"
Patients with hemorrhagic fever with renal syndrome (HFRS) often exhibit altered serum lipid and lip...
Source: [PubMed]http://www.ncbi.nlm.nih.gov/entrez/query.fcgi?cmd=Retrieve&db=pubmed&dopt=Abstract&list_uids=20797315
"334. Proteomic analysis of electronegative low-density lipoprotein (by Bancells C,Canals F,Benitez S,Colome N,Julve J,Ordonez-Llanos J,Sanchez-Quesada JL).[J Lipid Res, 51:(12), Dec, 2010][Journal Article,Research Support, Non-U.S. Gov't]"
Low density lipoprotein is a heterogeneous group of lipoproteins that differs in lipid and protein c...
Source: [PubMed]http://www.ncbi.nlm.nih.gov/entrez/query.fcgi?cmd=Retrieve&db=pubmed&dopt=Abstract&list_uids=20699421
"335. Apolipoprotein C3 gene variants in nonalcoholic fatty liver disease (by Valenti L,Nobili V,Fargion S).[N Engl J Med, 363:(2), Jul, 2010][Comment,Letter]"
Source: [PubMed]http://www.ncbi.nlm.nih.gov/entrez/query.fcgi?cmd=Retrieve&db=pubmed&dopt=Abstract&list_uids=20653077
"336. Fenofibrate concomitantly decreases serum proprotein convertase subtilisin/kexin type 9 and very-low-density lipoprotein particle concentrations in statin-treated type 2 diabetic patients (by Chan DC,Hamilton SJ,Rye KA,Chew GT,Jenkins AJ,Lambert G,Watts GF).[Diabetes Obes Metab, 12:(9), Sep, 2010][Journal Article,Randomized Controlled Trial,Research Support, Non-U.S. Gov't]"
"Diabetic dyslipidaemia, characterized by hypertriglyceridaemia as a result of elevated serum very-lo..."
Source: [PubMed]http://www.ncbi.nlm.nih.gov/entrez/query.fcgi?cmd=Retrieve&db=pubmed&dopt=Abstract&list_uids=20649626
"337. Apolipoprotein C3 gene variants in nonalcoholic fatty liver disease (by Richart C,Auguet T,Terra X).[N Engl J Med, 363:(2), Jul, 2010][Comment,Letter,Research Support, Non-U.S. Gov't]"
Source: [PubMed]http://www.ncbi.nlm.nih.gov/entrez/query.fcgi?cmd=Retrieve&db=pubmed&dopt=Abstract&list_uids=20647217
"338. Newly appreciated therapeutic effect of GLP-1 receptor agonists: reduction in postprandial lipemia (by Bandsma RH,Lewis GF).[Atherosclerosis, 212:(1), Sep, 2010][Comment,Journal Article]"
Source: [PubMed]http://www.ncbi.nlm.nih.gov/entrez/query.fcgi?cmd=Retrieve&db=pubmed&dopt=Abstract&list_uids=20638063
"339. Acute infection with Epstein-Barr virus is associated with atherogenic lipid changes (by Apostolou F,Gazi IF,Lagos K,Tellis CC,Tselepis AD,Liberopoulos EN,Elisaf M).[Atherosclerosis, 212:(2), Oct, 2010][Journal Article]"
"To evaluate the effects of acute infection with Epstein-Barr virus (infectious mononucleosis, IM) on..."
Source: [PubMed]http://www.ncbi.nlm.nih.gov/entrez/query.fcgi?cmd=Retrieve&db=pubmed&dopt=Abstract&list_uids=20594556
"340. Low-grade inflammation, and dysfunction of high-density lipoprotein and its apolipoproteins as a major driver of cardiometabolic risk (by Onat A,Hergenc G).[Metabolism, 60:(4), Apr, 2011][Journal Article,Research Support, Non-U.S. Gov't,Review]"
Dysfunction of high-density lipoprotein (HDL) particles that even become proinflammatory or lose ath...
Source: [PubMed]http://www.ncbi.nlm.nih.gov/entrez/query.fcgi?cmd=Retrieve&db=pubmed&dopt=Abstract&list_uids=20580781
"341. Comprehensive maternal serum proteomic profiles of preclinical and clinical preeclampsia (by Rasanen J,Girsen A,Lu X,Lapidus JA,Standley M,Reddy A,Dasari S,Thomas A,Jacob T,Pouta A,Surcel HM,Tolosa JE,Gravett MG,Nagalla SR).[J Proteome Res, 9:(8), Aug, 2010][Journal Article]"
We systematically characterized maternal serum proteome in women with clinical preeclampsia (PE) and...
Source: [PubMed]http://www.ncbi.nlm.nih.gov/entrez/query.fcgi?cmd=Retrieve&db=pubmed&dopt=Abstract&list_uids=20568817

"342. Exenatide suppresses postprandial elevations in lipids and lipoproteins in individuals with impaired glucose tolerance and recent onset type 2 diabetes mellitus (by Schwartz EA,Koska J,Mullin MP,Syoufi I,Schwenke DC,Reaven PD).[Atherosclerosis, 212:(1), Sep, 2010][Journal Article,Randomized Controlled Trial,Research Support, Non-U.S. Gov't,Research Support, U.S. Gov't, Non-P.H.S.]"
Chronic exenatide treatment in type 2 diabetes is associated with improved glucose control and fasti...
Source: [PubMed]http://www.ncbi.nlm.nih.gov/entrez/query.fcgi?cmd=Retrieve&db=pubmed&dopt=Abstract&list_uids=20557887

"343. Apolipoprotein C-III gene polymorphism and several environmental factors with serum lipid levels in the Guangxi Hei Yi Zhuang and Han populations (by Yiyang L,Ruixing Y,Meng L,Kela L,Xingjiang L,Lin Z,Wanying L,Shangling P,Dezhai Y,Weixiong L).[J Investig Med, 58:(6), Aug, 2010][Journal Article,Research Support, Non-U.S. Gov't]"
Apolipoprotein (apo) C-III gene polymorphisms have been associated with increased plasma triglycerid...
Source: [PubMed]http://www.ncbi.nlm.nih.gov/entrez/query.fcgi?cmd=Retrieve&db=pubmed&dopt=Abstract&list_uids=20517165

"344. Novel polymorphisms of nuclear receptor SHP associated with functional and structural changes (by Zhou T,Zhang Y,Macchiarulo A,Yang Z,Cellanetti M,Coto E,Xu P,Pellicciari R,Wang L).[J Biol Chem, 285:(32), Aug, 2010][Journal Article]"
We identified three heterozygous nonsynonymous single nucleotide polymorphisms in the small heterodi...
Source: [PubMed]http://www.ncbi.nlm.nih.gov/entrez/query.fcgi?cmd=Retrieve&db=pubmed&dopt=Abstract&list_uids=20516075
"345. Update on nonalcoholic fatty liver disease: genes involved in nonalcoholic fatty liver disease and associated inflammation (by Tilg H,Moschen A).[Curr Opin Clin Nutr Metab Care, 13:(4), Jul, 2010][Journal Article,Research Support, Non-U.S. Gov't,Review]"
Nonalcoholic fatty liver disease (NAFLD) is one of the most prevalent liver diseases worldwide. Adva...
Source: [PubMed]http://www.ncbi.nlm.nih.gov/entrez/query.fcgi?cmd=Retrieve&db=pubmed&dopt=Abstract&list_uids=20473151
"346. PPAR signaling pathway and cancer-related proteins are involved in celiac disease-associated tissue damage (by Simula MP,Cannizzaro R,Canzonieri V,Pavan A,Maiero S,Toffoli G,De Re V).[Mol Med, 16:(5-6), 2010][Journal Article,Research Support, Non-U.S. Gov't]"
Celiac disease (CD) is an immune-mediated disorder triggered by the ingestion of wheat gliadin and r...
Source: [PubMed]http://www.ncbi.nlm.nih.gov/entrez/query.fcgi?cmd=Retrieve&db=pubmed&dopt=Abstract&list_uids=20454521
"347. VLDL hydrolysis by LPL activates PPAR-alpha through generation of unbound fatty acids (by Ruby MA,Goldenson B,Orasanu G,Johnston TP,Plutzky J,Krauss RM).[J Lipid Res, 51:(8), Aug, 2010][Journal Article,Research Support, N.I.H., Extramural,Research Support, Non-U.S. Gov't]"
Recent evidence suggests that lipoproteins serve as circulating reservoirs of peroxisomal proliferat...
Source: [PubMed]http://www.ncbi.nlm.nih.gov/entrez/query.fcgi?cmd=Retrieve&db=pubmed&dopt=Abstract&list_uids=20421589
"348. Senescence-related truncation and multimerization of apolipoprotein A-I in high-density lipoprotein with an elevated level of advanced glycated end products and cholesteryl ester transfer activity (by Park KH,Shin DG,Kim JR,Cho KH).[J Gerontol A Biol Sci Med Sci, 65:(6), Jun, 2010][Comparative Study,Journal Article,Research Support, Non-U.S. Gov't]"
"To compare the change in lipoprotein metabolism with aging, we analyzed the lipid and protein compos..."
Source: [PubMed]http://www.ncbi.nlm.nih.gov/entrez/query.fcgi?cmd=Retrieve&db=pubmed&dopt=Abstract&list_uids=20421239
"349. Fenofibrate and metabolic syndrome (by Kraja AT,Province MA,Straka RJ,Ordovas JM,Borecki IB,Arnett DK).[Endocr Metab Immune Disord Drug Targets, 10:(2), Jun, 2010][Journal Article,Research Support, N.I.H., Extramural,Review]"
"The fibric acid derivative, fenofibrate (FF) has been used in the US since 1998 to manage patients w..."
Source: [PubMed]http://www.ncbi.nlm.nih.gov/entrez/query.fcgi?cmd=Retrieve&db=pubmed&dopt=Abstract&list_uids=20406163
"350. High absolute coronary disease risk among Turks: involvement of risk factors additional to conventional ones (by Onat A,Can G,Hergenc G,Kucukdurmaz Z,Ugur M,Yuksel H).[Cardiology, 115:(4), 2010][Journal Article,Research Support, Non-U.S. Gov't]"
To confirm previous findings on excess absolute coronary heart disease (CHD) risk among Turks.The ob...
Source: [PubMed]http://www.ncbi.nlm.nih.gov/entrez/query.fcgi?cmd=Retrieve&db=pubmed&dopt=Abstract&list_uids=20395681
"351. The effects of ezetimibe and/or orlistat on triglyceride-rich lipoprotein metabolism in obese hypercholesterolemic patients (by Nakou ES,Filippatos TD,Agouridis AP,Kostara C,Bairaktari ET,Elisaf MS).[Lipids, 45:(5), May, 2010][Clinical Trial,Journal Article,Randomized Controlled Trial]"
"We investigated the factors influencing triglycerides (TG) reduction during ezetimibe, alone or comb..."
Source: [PubMed]http://www.ncbi.nlm.nih.gov/entrez/query.fcgi?cmd=Retrieve&db=pubmed&dopt=Abstract&list_uids=20379853
"352. Apolipoprotein C-III and the metabolic basis for hypertriglyceridemia and the dense low-density lipoprotein phenotype (by Zheng C,Khoo C,Furtado J,Sacks FM).[Circulation, 121:(15), Apr, 2010][Journal Article,Research Support, N.I.H., Extramural]"
"Here, we aim to identify defects of apolipoprotein (apo) B lipoprotein metabolism that characterize ..."
Source: [PubMed]http://www.ncbi.nlm.nih.gov/entrez/query.fcgi?cmd=Retrieve&db=pubmed&dopt=Abstract&list_uids=20368524
"353. Apolipoprotein C3 gene variants in nonalcoholic fatty liver disease (by Petersen KF,Dufour S,Hariri A,Nelson-Williams C,Foo JN,Zhang XM,Dziura J,Lifton RP,Shulman GI).[N Engl J Med, 362:(12), Mar, 2010][Journal Article,Research Support, N.I.H., Extramural,Research Support, Non-U.S. Gov't]"
Nonalcoholic fatty liver disease is associated with hepatic insulin resistance and type 2 diabetes m...
Source: [PubMed]http://www.ncbi.nlm.nih.gov/entrez/query.fcgi?cmd=Retrieve&db=pubmed&dopt=Abstract&list_uids=20335584
"354. HDL in humans with cardiovascular disease exhibits a proteomic signature (by Vaisar T,Mayer P,Nilsson E,Zhao XQ,Knopp R,Prazen BJ).[Clin Chim Acta, 411:(13-14), Jul, 2010][Journal Article,Research Support, N.I.H., Extramural,Research Support, Non-U.S. Gov't]"
Alterations in protein composition and oxidative damage of high density lipoprotein (HDL) have been ...
Source: [PubMed]http://www.ncbi.nlm.nih.gov/entrez/query.fcgi?cmd=Retrieve&db=pubmed&dopt=Abstract&list_uids=20307520
"355. Apolipoprotein CIII bound to apoB-containing lipoproteins is associated with small, dense LDL independent of plasma triglyceride levels in healthy men (by Shin MJ,Krauss RM).[Atherosclerosis, 211:(1), Jul, 2010][Journal Article,Research Support, Non-U.S. Gov't]"
"Plasma levels of both apolipoprotein CIII (apoCIII) and small, dense LDL particles are associated wi..."
Source: [PubMed]http://www.ncbi.nlm.nih.gov/entrez/query.fcgi?cmd=Retrieve&db=pubmed&dopt=Abstract&list_uids=20303494
"356. Interferon-lambda genotype and low serum low-density lipoprotein cholesterol levels in patients with chronic hepatitis C infection (by Li JH,Lao XQ,Tillmann HL,Rowell J,Patel K,Thompson A,Suchindran S,Muir AJ,Guyton JR,Gardner SD,McHutchison JG,McCarthy JJ).[Hepatology, 51:(6), Jun, 2010][Journal Article,Research Support, N.I.H., Extramural,Research Support, Non-U.S. Gov't]"
"Recently, genetic polymorphisms occurring in the interferon (IFN)-lambda gene region were associated..."
Source: [PubMed]http://www.ncbi.nlm.nih.gov/entrez/query.fcgi?cmd=Retrieve&db=pubmed&dopt=Abstract&list_uids=20235331
"357. Effect of ezetimibe on hepatic fat, inflammatory markers, and apolipoprotein B-100 kinetics in insulin-resistant obese subjects on a weight loss diet (by Chan DC,Watts GF,Gan SK,Ooi EM,Barrett PH).[Diabetes Care, 33:(5), May, 2010][Journal Article,Randomized Controlled Trial,Research Support, Non-U.S. Gov't]"
Nonalcoholic fatty liver disease is highly prevalent in obese and type 2 diabetic individuals and is...
Source: [PubMed]http://www.ncbi.nlm.nih.gov/entrez/query.fcgi?cmd=Retrieve&db=pubmed&dopt=Abstract&list_uids=20185740
"358. Effects of atorvastatin and n-3 fatty acid supplementation on VLDL apolipoprotein C-III kinetics in men with abdominal obesity (by Chan DC,Nguyen MN,Watts GF,Ooi EM,Barrett PH).[Am J Clin Nutr, 91:(4), Apr, 2010][Journal Article,Randomized Controlled Trial,Research Support, Non-U.S. Gov't]"
Disturbed apolipoprotein (apo) C-III metabolism in obese subjects may account for hypertriglyceridem...
Source: [PubMed]http://www.ncbi.nlm.nih.gov/entrez/query.fcgi?cmd=Retrieve&db=pubmed&dopt=Abstract&list_uids=20181806
"359. Functional analysis of the missense APOC3 mutation Ala23Thr associated with human hypotriglyceridemia (by Sundaram M,Zhong S,Bou Khalil M,Zhou H,Jiang ZG,Zhao Y,Iqbal J,Hussain MM,Figeys D,Wang Y,Yao Z).[J Lipid Res, 51:(6), Jun, 2010][Journal Article,Research Support, Non-U.S. Gov't]"
We have shown that expression of apolipoprotein (apo) C-III promotes VLDL secretion from transfected...
Source: [PubMed]http://www.ncbi.nlm.nih.gov/entrez/query.fcgi?cmd=Retrieve&db=pubmed&dopt=Abstract&list_uids=20097930
"360. Fatty acid-binding protein-2 genotype influences lipid and lipoprotein response to eicosapentaenoic acid supplementation in hypertriglyceridemic subjects (by Pishva H,Mahboob SA,Mehdipour P,Eshraghian MR,Mohammadi-Asl J,Hosseini S,Karimi F).[Nutrition, 26:(11-12), 2010][Clinical Trial,Journal Article,Research Support, Non-U.S. Gov't]"
The blood lipid-lowering effects of eicosapentaenoic acid (EPA) on hypertriglyceridemic subjects wit...
Source: [PubMed]http://www.ncbi.nlm.nih.gov/entrez/query.fcgi?cmd=Retrieve&db=pubmed&dopt=Abstract&list_uids=20080390
"361. Mass spectrometric identification of aberrantly glycosylated human apolipoprotein C-III peptides in urine from Schistosoma mansoni-infected individuals (by Balog CI,Mayboroda OA,Wuhrer M,Hokke CH,Deelder AM,Hensbergen PJ).[Mol Cell Proteomics, 9:(4), Apr, 2010][Journal Article,Research Support, Non-U.S. Gov't]"
"Schistosomiasis is a parasitic infection caused by Schistosoma flatworms, prime examples of multicel..."
Source: [PubMed]http://www.ncbi.nlm.nih.gov/entrez/query.fcgi?cmd=Retrieve&db=pubmed&dopt=Abstract&list_uids=20071361

"362. Fenofibrate improves endothelial function in the brachial artery and forearm resistance arterioles of statin-treated Type 2 diabetic patients (by Hamilton SJ,Chew GT,Davis TM,Watts GF).[Clin Sci (Lond), 118:(10), May, 2010][Journal Article,Randomized Controlled Trial,Research Support, Non-U.S. Gov't]"
Dyslipidaemia contributes to endothelial dysfunction and CVD (cardiovascular disease) in Type 2 diab...
Source: [PubMed]http://www.ncbi.nlm.nih.gov/entrez/query.fcgi?cmd=Retrieve&db=pubmed&dopt=Abstract&list_uids=20047560

"363. [Major influence of dysfunctions of protective serum proteins on cardiometabolic risk among Turks and gender difference] (by Onat A,Hergenc G,Can G).[Turk Kardiyol Dern Ars, 37:(6), Sep, 2009][English Abstract,Journal Article,Review]"
Knowledge obtained from the Turkish Adult Risk Factor (TARF) study on higher morbidity and mortality...
Source: [PubMed]http://www.ncbi.nlm.nih.gov/entrez/query.fcgi?cmd=Retrieve&db=pubmed&dopt=Abstract&list_uids=20019460
"364. Causes of dysregulation of lipid metabolism in chronic renal failure (by Vaziri ND).[Semin Dial, 22:(6), 2009][Journal Article,Research Support, N.I.H., Extramural,Review]"
End-stage renal disease (ESRD) is associated with accelerated atherosclerosis and premature death fr...
Source: [PubMed]http://www.ncbi.nlm.nih.gov/entrez/query.fcgi?cmd=Retrieve&db=pubmed&dopt=Abstract&list_uids=20017835
"365. Apolipoprotein C-III predicts cardiovascular mortality in severe coronary artery disease and is associated with an enhanced plasma thrombin generation (by Olivieri O,Martinelli N,Girelli D,Pizzolo F,Friso S,Beltrame F,Lotto V,Annarumma L,Corrocher R).[J Thromb Haemost, 8:(3), Mar, 2010][Journal Article]"
Apolipopoprotein C-III (apo C-III) plays a pivotal role in controlling plasma triglyceride (TG) and ...
Source: [PubMed]http://www.ncbi.nlm.nih.gov/entrez/query.fcgi?cmd=Retrieve&db=pubmed&dopt=Abstract&list_uids=20002542
"366. The functional and compositional properties of lipoproteins are altered in patients with metabolic syndrome with increased cholesteryl ester transfer protein activity (by Park KH,Shin DG,Kim JR,Hong JH,Cho KH).[Int J Mol Med, 25:(1), Jan, 2010][Journal Article,Research Support, Non-U.S. Gov't]"
"To compare the molecular composition and functional differences at the lipoprotein level, we analyze..."
Source: [PubMed]http://www.ncbi.nlm.nih.gov/entrez/query.fcgi?cmd=Retrieve&db=pubmed&dopt=Abstract&list_uids=19956911
"367. Association of APOA5 and APOC3 gene polymorphisms with plasma apolipoprotein A5 level in patients with metabolic syndrome (by Niculescu LS,Vladica M,Sima AV).[Biochem Biophys Res Commun, 391:(1), Jan, 2010][Journal Article,Research Support, Non-U.S. Gov't]"
"Apolipoprotein A5 gene (APOA5) variants are associated with increased plasma triglycerides, a risk f..."
Source: [PubMed]http://www.ncbi.nlm.nih.gov/entrez/query.fcgi?cmd=Retrieve&db=pubmed&dopt=Abstract&list_uids=19932084
"368. Metabolism of very-low-density lipoprotein and low-density lipoprotein containing apolipoprotein C-III and not other small apolipoproteins (by Mendivil CO,Zheng C,Furtado J,Lel J,Sacks FM).[Arterioscler Thromb Vasc Biol, 30:(2), Feb, 2010][Journal Article,Research Support, N.I.H., Extramural]"
We aimed to clarify the influence of apolipoprotein C-III (apoCIII) on human apolipoprotein B metabo...
Source: [PubMed]http://www.ncbi.nlm.nih.gov/entrez/query.fcgi?cmd=Retrieve&db=pubmed&dopt=Abstract&list_uids=19910636
"369. Human apolipoprotein A-II determines plasma triglycerides by regulating lipoprotein lipase activity and high-density lipoprotein proteome (by Julve J,Escola-Gil JC,Rotllan N,Fievet C,Vallez E,de la Torre C,Ribas V,Sloan JH,Blanco-Vaca F).[Arterioscler Thromb Vasc Biol, 30:(2), Feb, 2010][Journal Article,Research Support, Non-U.S. Gov't]"
Apolipoprotein (apo) A-II is the second most abundant high-density lipoprotein (HDL) apolipoprotein....
Source: [PubMed]http://www.ncbi.nlm.nih.gov/entrez/query.fcgi?cmd=Retrieve&db=pubmed&dopt=Abstract&list_uids=19910634
"370. Serum apolipoprotein C-III in high-density lipoprotein: a key diabetogenic risk factor in Turks (by Onat A,Hergenc G,Ayhan E,Ugur M,Kaya H,Tuncer M,Can G).[Diabet Med, 26:(10), Oct, 2009][Journal Article,Research Support, Non-U.S. Gov't]"
We studied determinants of serum apolipoprotein C-III (apoC-III) and whether levels of apoC-III or i...
Source: [PubMed]http://www.ncbi.nlm.nih.gov/entrez/query.fcgi?cmd=Retrieve&db=pubmed&dopt=Abstract&list_uids=19900229
"371. Metabolic consequences of peritoneal dialysis treatment (by Gallieni M,Musetti C,Granata A,Olivi L,Bertoli S).[Panminerva Med, 51:(3), Sep, 2009][Journal Article,Review]"
Energy and protein metabolism are both altered in chronic kidney disease (CKD) from its early stages...
Source: [PubMed]http://www.ncbi.nlm.nih.gov/entrez/query.fcgi?cmd=Retrieve&db=pubmed&dopt=Abstract&list_uids=19859052
"372. [Linkage analysis of a family with familial hypertriglyceridemia] (by Tang X,Lin Y,Liu B,Ma S,Yang Y,Yang ZL).[Zhonghua Yi Xue Yi Chuan Xue Za Zhi, 26:(5), Oct, 2009][English Abstract,Journal Article,Research Support, Non-U.S. Gov't]"
To perform linkage analysis and mutation screening in a Chinese family with familial hpertriglycerid...
Source: [PubMed]http://www.ncbi.nlm.nih.gov/entrez/query.fcgi?cmd=Retrieve&db=pubmed&dopt=Abstract&list_uids=19806567
"373. Cobblestone-like brain dysgenesis and altered glycosylation in congenital cutis laxa, Debre type (by Morava E,Wevers RA,Willemsen MA,Lefeber D).[Neurology, 73:(14), Oct, 2009][Comment,Letter]"
Source: [PubMed]http://www.ncbi.nlm.nih.gov/entrez/query.fcgi?cmd=Retrieve&db=pubmed&dopt=Abstract&list_uids=19805737
"374. Discovery and identification of potential biomarkers of papillary thyroid carcinoma (by Fan Y,Shi L,Liu Q,Dong R,Zhang Q,Yang S,Fan Y,Yang H,Wu P,Yu J,Zheng S,Yang F,Wang J).[Mol Cancer, 8, 2009][Journal Article,Research Support, Non-U.S. Gov't]"
Thyroid carcinoma is the most common endocrine malignancy and a common cancer among the malignancies...
Source: [PubMed]http://www.ncbi.nlm.nih.gov/entrez/query.fcgi?cmd=Retrieve&db=pubmed&dopt=Abstract&list_uids=19785722
"375. Influence of apolipoproteinCII concentrations on HDL subclass distribution (by Tian L,Xu Y,Fu M,Jia L,Yang Y).[J Atheroscler Thromb, 16:(5), Oct, 2009][Journal Article,Research Support, Non-U.S. Gov't]"
To demonstrate the interrelationship between plasma apolipoprotein(apo)CII concentrations and the pa...
Source: [PubMed]http://www.ncbi.nlm.nih.gov/entrez/query.fcgi?cmd=Retrieve&db=pubmed&dopt=Abstract&list_uids=19729871
"376. Long term hemodialysis aggravates lipolytic activity reduction and very low density, low density lipoproteins composition in chronic renal failure patients (by Mekki K,Prost J,Remaoun M,Belleville J,Bouchenak M).[BMC Cardiovasc Disord, 9, 2009][Journal Article,Research Support, Non-U.S. Gov't]"
"Dyslipidemia, particularly hypertriglyceridemia is common in uremia, and represents an independent r..."
Source: [PubMed]http://www.ncbi.nlm.nih.gov/entrez/query.fcgi?cmd=Retrieve&db=pubmed&dopt=Abstract&list_uids=19709414
"377. Heritability of serum apolipoprotein concentrations in middle-aged Japanese twins (by Cai YP,Hayakawa K,Nishihara R,Kato K).[J Epidemiol, 19:(5), 2009][Journal Article,Twin Study]"
"Studies of the genetic and environmental influences on apolipoproteins have been conducted, but few ..."
Source: [PubMed]http://www.ncbi.nlm.nih.gov/entrez/query.fcgi?cmd=Retrieve&db=pubmed&dopt=Abstract&list_uids=19700918
"378. Chinese hypertriglycerideamic subjects of different ages responded differently to consuming oil with medium- and long-chain fatty acids (by Xue C,Liu Y,Wang J,Zheng Z,Zhang Y,Zhang Y,Zhang R,Yu X,Jin H,Nosaka N,Arai C,Kasai M,Aoyama T,Wu J).[Biosci Biotechnol Biochem, 73:(8), Aug, 2009][Journal Article,Randomized Controlled Trial]"
Two groups of Chinese hypertriacylglycerolemic subjects were recruited and randomized to medium- and...
Source: [PubMed]http://www.ncbi.nlm.nih.gov/entrez/query.fcgi?cmd=Retrieve&db=pubmed&dopt=Abstract&list_uids=19661695
"379. Sequential hepatogenic transdifferentiation of adipose tissue-derived stem cells: relevance of different extracellular signaling molecules, transcription factors involved, and expression of new key marker genes (by Bonora-Centelles A,Jover R,Mirabet V,Lahoz A,Carbonell F,Castell JV,Gomez-Lechon MJ).[Cell Transplant, 18:(12), 2009][Journal Article,Research Support, Non-U.S. Gov't]"
Adipose tissue contains a mesenchymal stem cell (MSC) population known as adipose-derived stem cells...
Source: [PubMed]http://www.ncbi.nlm.nih.gov/entrez/query.fcgi?cmd=Retrieve&db=pubmed&dopt=Abstract&list_uids=19660180
"380. APOC3 null mutation affects lipoprotein profile APOC3 deficiency: from mice to man (by Hofker MH).[Eur J Hum Genet, 18:(1), Jan, 2010][News]"
Source: [PubMed]http://www.ncbi.nlm.nih.gov/entrez/query.fcgi?cmd=Retrieve&db=pubmed&dopt=Abstract&list_uids=19623213
"381. Expression of apolipoprotein C-III in McA-RH7777 cells enhances VLDL assembly and secretion under lipid-rich conditions (by Sundaram M,Zhong S,Bou Khalil M,Links PH,Zhao Y,Iqbal J,Hussain MM,Parks RJ,Wang Y,Yao Z).[J Lipid Res, 51:(1), Jan, 2010][Journal Article,Research Support, Non-U.S. Gov't]"
"Apolipoprotein (apo) C-III plays a regulatory role in VLDL lipolysis and clearance. In this study, w..."
Source: [PubMed]http://www.ncbi.nlm.nih.gov/entrez/query.fcgi?cmd=Retrieve&db=pubmed&dopt=Abstract&list_uids=19622837
"382. Distribution of immunochemically defined apoB-containing lipoprotein subclasses in T1D (by Bagdade J,Knight-Gibson C,Quiroga C,Jacobson M,Lee D).[Diabetes Res Clin Pract, 85:(3), Sep, 2009][Journal Article,Research Support, Non-U.S. Gov't]"
Young women with T1D develop CHD without any apparent lipid related risk factor. To determine whethe...
Source: [PubMed]http://www.ncbi.nlm.nih.gov/entrez/query.fcgi?cmd=Retrieve&db=pubmed&dopt=Abstract&list_uids=19619912
"383. [Detection and identification of specific serum biomarkers in papillary thyroid cancer] (by Wang JX,Dong R,Liu QL,Yang SB,Fan YX,Zhang Q,Yang FQ,Wu P,Yu JK,Zheng S).[Zhonghua Zhong Liu Za Zhi, 31:(4), Apr, 2009][English Abstract,Journal Article,Research Support, Non-U.S. Gov't]"
To detect and identify the potential specific serum biomarkers for diagnosis of papillary thyroid ca...
Source: [PubMed]http://www.ncbi.nlm.nih.gov/entrez/query.fcgi?cmd=Retrieve&db=pubmed&dopt=Abstract&list_uids=19615280
"384. [Screening and identification analysis of serum protein biomarkers in nephroblastoma] (by Wang JX,Yang SB,Liu QL,Dong R,Fan YX,Zhang Q,Yang FQ,Wu P,Yu JK,Zheng S).[Zhonghua Yi Xue Za Zhi, 89:(18), May, 2009][English Abstract,Journal Article,Research Support, Non-U.S. Gov't]"
To screen and characterize the serum protein biomarkers in nephroblastoma so as to establish the pro...
Source: [PubMed]http://www.ncbi.nlm.nih.gov/entrez/query.fcgi?cmd=Retrieve&db=pubmed&dopt=Abstract&list_uids=19595180
"385. Effects of variations in the APOA1/C3/A4/A5 gene cluster on different parameters of postprandial lipid metabolism in healthy young men (by Delgado-Lista J,Perez-Jimenez F,Ruano J,Perez-Martinez P,Fuentes F,Criado-Garcia J,Parnell LD,Garcia-Rios A,Ordovas JM,Lopez-Miranda J).[J Lipid Res, 51:(1), Jan, 2010][Journal Article,Research Support, Non-U.S. Gov't]"
"The APOA1/C3/A4/A5 gene cluster encodes important regulators of fasting lipids, but the majority of ..."
Source: [PubMed]http://www.ncbi.nlm.nih.gov/entrez/query.fcgi?cmd=Retrieve&db=pubmed&dopt=Abstract&list_uids=19592705
"386. Parallel increase of plasma apoproteins C-II and C-III in Type 2 diabetic patients (by Beliard S,Nogueira JP,Maraninchi M,Lairon D,Nicolay A,Giral P,Portugal H,Vialettes B,Valero R).[Diabet Med, 26:(7), Jul, 2009][Journal Article]"
To determine plasma levels of apoprotein (apo) C-II and apoprotein C-III in Type 2 diabetic patients...
Source: [PubMed]http://www.ncbi.nlm.nih.gov/entrez/query.fcgi?cmd=Retrieve&db=pubmed&dopt=Abstract&list_uids=19573124
"387. Chronic kidney disease delays VLDL-apoB-100 particle catabolism: potential role of apolipoprotein C-III (by Chan DT,Dogra GK,Irish AB,Ooi EM,Barrett PH,Chan DC,Watts GF).[J Lipid Res, 50:(12), Dec, 2009][Journal Article,Research Support, Non-U.S. Gov't]"
To determine the relative contribution of obesity and/or insulin resistance (IR) in the development ...
Source: [PubMed]http://www.ncbi.nlm.nih.gov/entrez/query.fcgi?cmd=Retrieve&db=pubmed&dopt=Abstract&list_uids=19542564
"388. Plasma angiopoietin-like protein 3 (ANGPTL3) concentration is associated with uremic dyslipidemia (by Shoji T,Hatsuda S,Tsuchikura S,Kimoto E,Kakiya R,Tahara H,Koyama H,Emoto M,Tabata T,Nishizawa Y).[Atherosclerosis, 207:(2), Dec, 2009][Journal Article]"
"Angiopoietin-like protein 3, a liver-derived plasma protein, increases plasma triglycerides (TG) in ..."
Source: [PubMed]http://www.ncbi.nlm.nih.gov/entrez/query.fcgi?cmd=Retrieve&db=pubmed&dopt=Abstract&list_uids=19540497
"389. Persistence of an atherogenic lipid profile after treatment of acute infection with Brucella (by Apostolou F,Gazi IF,Kostoula A,Tellis CC,Tselepis AD,Elisaf M,Liberopoulos EN).[J Lipid Res, 50:(12), Dec, 2009][Clinical Trial,Journal Article]"
Serum lipid changes during infection may be associated with atherogenesis. No data are available on ...
Source: [PubMed]http://www.ncbi.nlm.nih.gov/entrez/query.fcgi?cmd=Retrieve&db=pubmed&dopt=Abstract&list_uids=19535817
"390. Dyslipidemia of kidney disease (by Attman PO,Samuelsson O).[Curr Opin Lipidol, 20:(4), Aug, 2009][Journal Article,Review]"
Chronic kidney disease is associated with specific alterations of lipoprotein metabolism that may be...
Source: [PubMed]http://www.ncbi.nlm.nih.gov/entrez/query.fcgi?cmd=Retrieve&db=pubmed&dopt=Abstract&list_uids=19512921
"391. ApoCIII-enriched LDL in type 2 diabetes displays altered lipid composition, increased susceptibility for sphingomyelinase, and increased binding to biglycan (by Hiukka A,Stahlman M,Pettersson C,Levin M,Adiels M,Teneberg S,Leinonen ES,Hulten LM,Wiklund O,Oresic M,Olofsson SO,Taskinen MR,Ekroos K,Boren J).[Diabetes, 58:(9), Sep, 2009][Journal Article,Research Support, Non-U.S. Gov't]"
"Apolipoprotein CIII (apoCIII) is an independent risk factor for cardiovascular disease, but the mole..."
Source: [PubMed]http://www.ncbi.nlm.nih.gov/entrez/query.fcgi?cmd=Retrieve&db=pubmed&dopt=Abstract&list_uids=19502413
"392. Genetic Variation Within a Metabolic Motif in the Chromogranin A Promoter: Pleiotropic Influence on Cardiometabolic Risk Traits in Twins (by Rao F,Chiron S,Wei Z,Fung MM,Chen Y,Wen G,Khandrika S,Ziegler MG,Benyamin B,Montgomery G,Whitfield JB,Martin NG,Waalen J,Hamilton BA,Mahata SK,O'Connor DT).[Am J Hypertens, Sep, 2011][JOURNAL ARTICLE]"
"BackgroundThe cardiometabolic syndrome comprised of multiple correlated traits, but its origin is in..."
Source: [PubMed]http://www.ncbi.nlm.nih.gov/entrez/query.fcgi?cmd=Retrieve&db=pubmed&dopt=Abstract&list_uids=21918574
"393. Proteomic analysis of early response lymph node proteins in mice treated with titanium dioxide nanoparticles (by Gao Y,Gopee NV,Howard PC,Yu LR).[J Proteomics, Aug, 2011][JOURNAL ARTICLE]"
Human exposure to nanoparticles is inevitable from natural and anthropogenic sources. Titanium dioxi...
Source: [PubMed]http://www.ncbi.nlm.nih.gov/entrez/query.fcgi?cmd=Retrieve&db=pubmed&dopt=Abstract&list_uids=21884834
"394. [Effect of ciglitazone on THP-1 macrophage CD36 expression and cholesterol influx] (by Mo ZC,Chen X,Long ZF,Zeng Y,Zhang QH,Yi GH).[Xi Bao Yu Fen Zi Mian Yi Xue Za Zhi, 27:(6), Jun, 2011][English Abstract,Journal Article]"
To investigate the effect of ciglitazone on CD36 expression and cholesterol influx in THP-1 macropha...
Source: [PubMed]http://www.ncbi.nlm.nih.gov/entrez/query.fcgi?cmd=Retrieve&db=pubmed&dopt=Abstract&list_uids=21882481
"395. The role of metformin and thiazolidinediones in the regulation of hepatic glucose metabolism and its clinical impact (by Phielix E,Szendroedi J,Roden M).[Trends Pharmacol Sci, Aug, 2011][JOURNAL ARTICLE]"
Fasting hyperglycemia in type 2 diabetes mellitus (T2DM) results from elevated endogenous glucose pr...
Source: [PubMed]http://www.ncbi.nlm.nih.gov/entrez/query.fcgi?cmd=Retrieve&db=pubmed&dopt=Abstract&list_uids=21824668
"396. Human cholesteryl ester transfer protein enhances insulin-mediated glucose uptake in adipocytes (by Ju X,Cui Q,Zhang M,Wang W,Jiang J,Chang Y,Wang K,Yang T,Zhou H).[Life Sci, 89:(13-14), Sep, 2011][Journal Article]"
"Adipose tissue plays an important role in the pathogenesis of insulin resistance, obesity, and Type-..."
Source: [PubMed]http://www.ncbi.nlm.nih.gov/entrez/query.fcgi?cmd=Retrieve&db=pubmed&dopt=Abstract&list_uids=21816162
"397. Isoprenoid is a perfect fit for fat factor (by Brown AJ).[Biochem J, 438:(1), Aug, 2011][Comment,Journal Article]"
"In humans, there are 48 members of the superfamily of nuclear receptors. These ligand-activated tran..."
Source: [PubMed]http://www.ncbi.nlm.nih.gov/entrez/query.fcgi?cmd=Retrieve&db=pubmed&dopt=Abstract&list_uids=21793802
"398. Peroxisome proliferator activated receptor- agonists suppress transforming growth factor--induced matrix metalloproteinase-9 expression in human keratinocytes (by Meissner M,Berlinski B,Gille J,Doll M,Kaufmann R).[Clin Exp Dermatol, Jul, 2011][JOURNAL ARTICLE]"
"The peroxisome proliferator-activated receptors (PPARs), PPAR, PPAR, and PPAR, are nuclear ligand..."
Source: [PubMed]http://www.ncbi.nlm.nih.gov/entrez/query.fcgi?cmd=Retrieve&db=pubmed&dopt=Abstract&list_uids=21790722
"399. Signaling by vitamin A and retinol-binding protein in regulation of insulin responses and lipid homeostasis (by Berry DC,Noy N).[Biochim Biophys Acta, Jul, 2011][JOURNAL ARTICLE]"
"Vitamin A, retinol, circulates in blood bound to serum retinol binding protein (RBP) and is transpor..."
Source: [PubMed]http://www.ncbi.nlm.nih.gov/entrez/query.fcgi?cmd=Retrieve&db=pubmed&dopt=Abstract&list_uids=21782034
"400. CYP4F3B Expression Is Associated with Differentiation of HepaRG Human Hepatocytes and Unaffected by Fatty Acid Overload (by Madec S,Cerec V,Plee-Gautier E,Antoun J,Glaise D,Salaun JP,Guguen-Guillouzo C,Corlu A).[Drug Metab Dispos, 39:(10), Oct, 2011][Journal Article]"
Fatty acid microsomal -oxidation involves cytochrome P450 enzymes. Some of them belonging to the CY...
Source: [PubMed]http://www.ncbi.nlm.nih.gov/entrez/query.fcgi?cmd=Retrieve&db=pubmed&dopt=Abstract&list_uids=21778351
"401. [The role of PPARs and their isoforms in metabolic disorders related to insulin resistance and diabetes] (by Kravchenko NA,Iarmysh NV).[Tsitol Genet, 45:(3), 2011][English Abstract,Journal Article,Review]"
"PPARs play the key role in energy homeostasis, inflammation, development of insulin resistance, meta..."
Source: [PubMed]http://www.ncbi.nlm.nih.gov/entrez/query.fcgi?cmd=Retrieve&db=pubmed&dopt=Abstract&list_uids=21774406

"402. Gene program-specific regulation of PGC-1{alpha} activity (by Schmidt SF,Mandrup S).[Genes Dev, 25:(14), Jul, 2011][Comment,Journal Article,Research Support, N.I.H., Extramural]"
Peroxisome proliferator-activated receptor (PPAR) coactivator 1 (PGC-1) activation coordinates...
Source: [PubMed]http://www.ncbi.nlm.nih.gov/entrez/query.fcgi?cmd=Retrieve&db=pubmed&dopt=Abstract&list_uids=21764849
"403. Glucagon-like peptide-1 receptor activation stimulates hepatic lipid oxidation and restores hepatic signalling alteration induced by a high-fat diet in nonalcoholic steatohepatitis (by Svegliati-Baroni G,Saccomanno S,Rychlicki C,Agostinelli L,De Minicis S,Candelaresi C,Faraci G,Pacetti D,Vivarelli M,Nicolini D,Garelli P,Casini A,Manco M,Mingrone G,Risaliti A,Frega GN,Benedetti A,Gastaldelli A).[Liver Int, Feb, 2011][JOURNAL ARTICLE]"
"Background/Aims: High-fat dietary intake and low physical activity lead to insulin resistance, nonal..."
Source: [PubMed]http://www.ncbi.nlm.nih.gov/entrez/query.fcgi?cmd=Retrieve&db=pubmed&dopt=Abstract&list_uids=21745271
"404. Osteoporosis and risk of fracture in patients with diabetes: an update (by Montagnani A,Gonnelli S,Alessandri M,Nuti R).[Aging Clin Exp Res, 23:(2), Apr, 2011][Journal Article,Review]"
Diabetes mellitus (DM) and osteoporotic fractures are two of the most important causes of mortality ...
Source: [PubMed]http://www.ncbi.nlm.nih.gov/entrez/query.fcgi?cmd=Retrieve&db=pubmed&dopt=Abstract&list_uids=21743287
"405. Rosiglitazone increases fatty acid 9-desaturation and decreases elongase activity index in human skeletal muscle in vivo (by Mai K,Andres J,Bobbert T,Assmann A,Biedasek K,Diederich S,Graham I,Larson TR,Pfeiffer AF,Spranger J).[Metabolism, Jul, 2011][JOURNAL ARTICLE]"
The ratio of unsaturated to saturated long-chain fatty acids (LC-FAs) in skeletal muscle has been as...
Source: [PubMed]http://www.ncbi.nlm.nih.gov/entrez/query.fcgi?cmd=Retrieve&db=pubmed&dopt=Abstract&list_uids=21741058
"406. Transcriptome and translational signaling following endurance exercise in trained skeletal muscle: impact of dietary protein (by Rowlands DS,Thomson JS,Timmons BW,Raymond F,Fuerholz A,Mansourian R,Zwahlen MC,Metairon S,Glover E,Stellingwerff T,Kussmann M,Tarnopolsky MA).[Physiol Genomics, 43:(17), Sep, 2011][Journal Article]"
"Postexercise protein feeding regulates the skeletal muscle adaptive response to endurance exercise, ..."
Source: [PubMed]http://www.ncbi.nlm.nih.gov/entrez/query.fcgi?cmd=Retrieve&db=pubmed&dopt=Abstract&list_uids=21730029
"407. Integrated regulation of hepatic metabolism by fibroblast growth factor 21 (FGF21) in vivo (by Fisher FM,Estall JL,Adams AC,Antonellis PJ,Bina HA,Flier JS,Kharitonenkov A,Spiegelman BM,Maratos-Flier E).[Endocrinology, 152:(8), Aug, 2011][Journal Article,Research Support, N.I.H., Extramural,Research Support, Non-U.S. Gov't]"
Fibroblast growth factor (FGF21) plays an important role in regulating hepatic oxidation of fatty ac...
Source: [PubMed]http://www.ncbi.nlm.nih.gov/entrez/query.fcgi?cmd=Retrieve&db=pubmed&dopt=Abstract&list_uids=21712364
"408. [Diabetes and bone metabolism] (by Ruzicska E,Poor G).[Orv Hetil, 152:(29), Jul, 2011][English Abstract,Journal Article,Review]"
In the past decade several novel findings point to the critical role of the skeleton in several home...
Source: [PubMed]http://www.ncbi.nlm.nih.gov/entrez/query.fcgi?cmd=Retrieve&db=pubmed&dopt=Abstract&list_uids=21712180
"409. The contribution of vitamin A to autocrine regulation of fat depots (by Yasmeen R,Jeyakumar SM,Reichert B,Yang F,Ziouzenkova O).[Biochim Biophys Acta, Jun, 2011][JOURNAL ARTICLE]"
Morbidity and mortality associated with increased white fat accumulation in visceral fat depots have...
Source: [PubMed]http://www.ncbi.nlm.nih.gov/entrez/query.fcgi?cmd=Retrieve&db=pubmed&dopt=Abstract&list_uids=21704731
"410. Peroxisome Proliferator-activated Receptor {gamma} Induces Apoptosis and Inhibits Autophagy of Human Monocyte-derived Macrophages via Induction of Cathepsin L: POTENTIAL ROLE IN ATHEROSCLEROSIS (by Mahmood DF,Jguirim-Souissi I,Khadija el-H,Blondeau N,Diderot V,Amrani S,Slimane MN,Syrovets T,Simmet T,Rouis M).[J Biol Chem, 286:(33), Aug, 2011][Journal Article]"
Macrophages play a pivotal role in the pathophysiology of atherosclerosis. These cells express cathe...
Source: [PubMed]http://www.ncbi.nlm.nih.gov/entrez/query.fcgi?cmd=Retrieve&db=pubmed&dopt=Abstract&list_uids=21700710
"411. 15-Deoxy-12,14-prostaglandin J2 enhanced the anti-tumor activity of camptothecin against renal cell carcinoma independently of topoisomerase-II and PPAR pathways (by Yamamoto Y,Fujita M,Koma H,Yamamori M,Nakamura T,Okamura N,Yagami T).[Biochem Biophys Res Commun, 410:(3), Jul, 2011][Journal Article,Research Support, Non-U.S. Gov't]"
Renal cell carcinoma (RCC) is chemoresistant cancer. Although several clinical trials were conducted...
Source: [PubMed]http://www.ncbi.nlm.nih.gov/entrez/query.fcgi?cmd=Retrieve&db=pubmed&dopt=Abstract&list_uids=21683069
"412. Combination of ciglitazone, a peroxisome proliferator-activated receptor gamma ligand, and cisplatin enhances the inhibition of growth of human ovarian cancers (by Yokoyama Y,Xin B,Shigeto T,Mizunuma H).[J Cancer Res Clin Oncol, 137:(8), Aug, 2011][Journal Article,Research Support, Non-U.S. Gov't]"
We have recently reported that peroxisome proliferator-activated receptor gamma (PPAR) ligands prod...
Source: [PubMed]http://www.ncbi.nlm.nih.gov/entrez/query.fcgi?cmd=Retrieve&db=pubmed&dopt=Abstract&list_uids=21681689
"413. Glycemic index differences of high-fat diets modulate primarily lipid metabolism in murine adipose tissue (by van Schothorst EM,Bunschoten A,Verlinde E,Schrauwen P,Keijer J).[Physiol Genomics, 43:(15), Aug, 2011][Journal Article]"
"A low vs. high glycemic index of a high-fat (HF) diet (LGI and HGI, respectively) significantly reta..."
Source: [PubMed]http://www.ncbi.nlm.nih.gov/entrez/query.fcgi?cmd=Retrieve&db=pubmed&dopt=Abstract&list_uids=21673076
"414. Peroxisome proliferator-activated receptor- is expressed in eosinophils in nasal polyps (by Asaka C,Honda K,Ito E,Fukui N,Chihara J,Ishikawa K).[Int Arch Allergy Immunol, 155 Suppl 1, 2011][Journal Article]"
"Peroxisome proliferator-activated receptor- (PPAR) is a member of the nuclear receptors, which reg..."
Source: [PubMed]http://www.ncbi.nlm.nih.gov/entrez/query.fcgi?cmd=Retrieve&db=pubmed&dopt=Abstract&list_uids=21646797
"415. Inhibitory effect of schisandrin B on free fatty acid-induced steatosis in L-02 cells (by Chu JH,Wang H,Ye Y,Chan PK,Pan SY,Fong WF,Yu ZL).[World J Gastroenterol, 17:(19), May, 2011][Journal Article,Research Support, Non-U.S. Gov't]"
To investigate the effects of schisandrin B (Sch B) on free fatty acid (FFA)-induced steatosis in L-...
Source: [PubMed]http://www.ncbi.nlm.nih.gov/entrez/query.fcgi?cmd=Retrieve&db=pubmed&dopt=Abstract&list_uids=21633637
"416. Peroxisome proliferator-activated receptor -regulated cathepsin D is required for lipid antigen presentation by dendritic cells (by Nakken B,Varga T,Szatmari I,Szeles L,Gyongyosi A,Illarionov PA,Dezso B,Gogolak P,Rajnavolgyi E,Nagy L).[J Immunol, 187:(1), Jul, 2011][Journal Article,Research Support, Non-U.S. Gov't]"
"It is well established that dendritic cells (DCs) take up, process, and present lipid Ags in complex..."
Source: [PubMed]http://www.ncbi.nlm.nih.gov/entrez/query.fcgi?cmd=Retrieve&db=pubmed&dopt=Abstract&list_uids=21632707
"417. The interplay between NF-kappaB and E2F1 coordinately regulates inflammation and metabolism in human cardiac cells (by Palomer X,Alvarez-Guardia D,Davidson MM,Chan TO,Feldman AM,Vazquez-Carrera M).[PLoS One, 6:(5), 2011][Journal Article,Research Support, Non-U.S. Gov't]"
Pyruvate dehydrogenase kinase 4 (PDK4) inhibition by nuclear factor-B (NF-B) is related to a shift...
Source: [PubMed]http://www.ncbi.nlm.nih.gov/entrez/query.fcgi?cmd=Retrieve&db=pubmed&dopt=Abstract&list_uids=21625432
"418. Carotenoids inhibit proliferation and regulate expression of peroxisome proliferators-activated receptor gamma (PPAR) in K562 cancer cells (by Zhang X,Zhao WE,Hu L,Zhao L,Huang J).[Arch Biochem Biophys, 512:(1), Aug, 2011][Journal Article]"
As one of the main micronutrients in vegetables and fruit carotenoids are almost daily intaken in si...
Source: [PubMed]http://www.ncbi.nlm.nih.gov/entrez/query.fcgi?cmd=Retrieve&db=pubmed&dopt=Abstract&list_uids=21620794
"419. PGC-1 mRNA level and oxidative capacity of the plantaris muscle in rats with metabolic syndrome, hypertension, and type 2 diabetes (by Nagatomo F,Fujino H,Kondo H,Gu N,Takeda I,Ishioka N,Tsuda K,Ishihara A).[Acta Histochem Cytochem, 44:(2), Apr, 2011][Journal Article]"
We examined the fiber profiles and the mRNA levels of peroxisome proliferator-activated receptors (P...
Source: [PubMed]http://www.ncbi.nlm.nih.gov/entrez/query.fcgi?cmd=Retrieve&db=pubmed&dopt=Abstract&list_uids=21614168
"420. Epigenetic codes of PPAR in metabolic disease (by Sugii S,Evans RM).[FEBS Lett, 585:(13), Jul, 2011][Journal Article,Research Support, N.I.H., Extramural,Research Support, Non-U.S. Gov't,Review]"
"Peroxisome proliferator-activated receptor gamma (PPAR), a ligand-regulated nuclear hormone recepto..."
Source: [PubMed]http://www.ncbi.nlm.nih.gov/entrez/query.fcgi?cmd=Retrieve&db=pubmed&dopt=Abstract&list_uids=21605560
"421. Peroxisome proliferator-activated receptor is inhibited by histone deacetylase 4 in cortical neurons under oxidative stress (by Yang Y,Qin X,Liu S,Li J,Zhu X,Gao T,Wang X).[J Neurochem, 118:(3), Aug, 2011][Journal Article,Research Support, Non-U.S. Gov't]"
Peroxisome proliferator-activated receptor (PPAR) serves an essential protective function in neur...
Source: [PubMed]http://www.ncbi.nlm.nih.gov/entrez/query.fcgi?cmd=Retrieve&db=pubmed&dopt=Abstract&list_uids=21605119

"422. Peroxisome proliferator-activated receptor / (PPAR/) is highly expressed in liposarcoma and promotes migration and proliferation (by Wagner KD,Benchetrit M,Bianchini L,Michiels JF,Wagner N).[J Pathol, 224:(4), Aug, 2011][Journal Article,Research Support, Non-U.S. Gov't]"
Aberrations of specialized metabolic pathways might be implicated in the development of neoplasias. ...
Source: [PubMed]http://www.ncbi.nlm.nih.gov/entrez/query.fcgi?cmd=Retrieve&db=pubmed&dopt=Abstract&list_uids=21598253

"423. Norlichexanthone isolated from fungus P16 promotes the secretion and expression of adiponectin in cultured ST-13 adipocytes (by Ikeda M,Kurotobi Y,Namikawa A,Kuranuki S,Matsuura N,Sato M,Igarashi Y,Nakamura T,Oikawa T).[Med Chem, 7:(4), Jul, 2011][Journal Article,Research Support, Non-U.S. Gov't]"
"Adiponectin, an adipose-derived protein, shows insulin-sensitizing, anti-diabetic and anti-atherogen..."
Source: [PubMed]http://www.ncbi.nlm.nih.gov/entrez/query.fcgi?cmd=Retrieve&db=pubmed&dopt=Abstract&list_uids=21568875
"424. miR-615-3p promotes the phagocytic capacity of splenic macrophages by targeting ligand-dependent nuclear receptor corepressor in cirrhosis-related portal hypertension (by Jiang A,Zhang S,Li Z,Liang R,Ren S,Li J,Pu Y,Yang J).[Exp Biol Med (Maywood), 236:(6), Jun, 2011][Journal Article,Research Support, Non-U.S. Gov't]"
Hypersplenism is a condition in which the spleen is overactive. It is common in patients with cirrho...
Source: [PubMed]http://www.ncbi.nlm.nih.gov/entrez/query.fcgi?cmd=Retrieve&db=pubmed&dopt=Abstract&list_uids=21565892
"425. Peroxisome proliferator-activated receptor agonists modulate Th1 and Th2 chemokine secretion in normal thyrocytes and Graves' disease (by Antonelli A,Ferrari SM,Frascerra S,Corrado A,Pupilli C,Bernini G,Benvenga S,Ferrannini E,Fallahi P).[Exp Cell Res, 317:(11), Jul, 2011][Journal Article]"
"Until now, no data are present about the effect of peroxisome proliferator-activated receptor (PPAR)..."
Source: [PubMed]http://www.ncbi.nlm.nih.gov/entrez/query.fcgi?cmd=Retrieve&db=pubmed&dopt=Abstract&list_uids=21565188
"426. Chemoprevention of hepatocellular carcinoma. Proof of concept in animal models (by Borbath I,Starkel P).[Acta Gastroenterol Belg, 74:(1), Mar, 2011][Journal Article]"
"In the present work, we have evaluated the possibility of preventing liver carcinogenesis in rats at..."
Source: [PubMed]http://www.ncbi.nlm.nih.gov/entrez/query.fcgi?cmd=Retrieve&db=pubmed&dopt=Abstract&list_uids=21563652
"427. Discovery of a series of imidazo[4,5-b]pyridines with dual activity at angiotensin II type 1 receptor and peroxisome proliferator-activated receptor- (by Casimiro-Garcia A,Filzen GF,Flynn D,Bigge CF,Chen J,Davis JA,Dudley DA,Edmunds JJ,Esmaeil N,Geyer A,Heemstra RJ,Jalaie M,Ohren JF,Ostroski R,Ellis T,Schaum RP,Stoner C).[J Med Chem, 54:(12), Jun, 2011][Journal Article,Research Support, Non-U.S. Gov't,Research Support, U.S. Gov't, Non-P.H.S.]"
Mining of an in-house collection of angiotensin II type 1 receptor antagonists to identify compounds...
Source: [PubMed]http://www.ncbi.nlm.nih.gov/entrez/query.fcgi?cmd=Retrieve&db=pubmed&dopt=Abstract&list_uids=21557540
"428. Antiobesity effect of oil extract of ginseng (by Kim HJ,Kang HJ,Seo JY,Lee CH,Kim YS,Kim JS).[J Med Food, 14:(6), Jun, 2011][Journal Article,Research Support, Non-U.S. Gov't]"
In a preliminary study we found that incubating raw ginseng in oil facilitated autolysis and extensi...
Source: [PubMed]http://www.ncbi.nlm.nih.gov/entrez/query.fcgi?cmd=Retrieve&db=pubmed&dopt=Abstract&list_uids=21554134
"429. Mouse -butyrobetaine dioxygenase is regulated by peroxisome proliferator-activated receptor through a PPRE located in the proximal promoter (by Wen G,Kuhne H,Rauer C,Ringseis R,Eder K).[Biochem Pharmacol, 82:(2), Jul, 2011][Journal Article,Research Support, Non-U.S. Gov't]"
Convincing evidence from studies with peroxisome proliferator-activated receptor (PPAR)-deficient m...
Source: [PubMed]http://www.ncbi.nlm.nih.gov/entrez/query.fcgi?cmd=Retrieve&db=pubmed&dopt=Abstract&list_uids=21549104
"430. Relationship of APOA5, PPAR and HL gene variants with serial changes in childhood body mass index and coronary artery disease risk factors in young adulthood (by Ramakrishnan L,Sachdev HS,Sharma M,Abraham R,Prakash S,Gupta D,Singh Y,Bhaskar S,Sinha S,Chandak GR,Reddy KS,Santosh B).[Lipids Health Dis, 10, 2011][Journal Article,Research Support, Non-U.S. Gov't]"
Triglycerides is an independent risk factor for coronary artery disease (CAD) and is especially impo...
Source: [PubMed]http://www.ncbi.nlm.nih.gov/entrez/query.fcgi?cmd=Retrieve&db=pubmed&dopt=Abstract&list_uids=21548985
"431. PPAR- action: it's all in your head (by Myers MG,Burant CF).[Nat Med, 17:(5), May, 2011][Comment,News]"
Source: [PubMed]http://www.ncbi.nlm.nih.gov/entrez/query.fcgi?cmd=Retrieve&db=pubmed&dopt=Abstract&list_uids=21546969
"432. PPAR- and AMPK--advantageous targets for myocardial ischemia/reperfusion therapy (by Morrison A,Li J).[Biochem Pharmacol, 82:(3), Aug, 2011][Journal Article,Research Support, Non-U.S. Gov't,Review]"
Ischemic heart disease stands as the number one leading cause of death in the United States. Current...
Source: [PubMed]http://www.ncbi.nlm.nih.gov/entrez/query.fcgi?cmd=Retrieve&db=pubmed&dopt=Abstract&list_uids=21536015
"433. Comparative gene expression profiles induced by PPAR and PPAR/ agonists in human hepatocytes (by Rogue A,Lambert C,Josse R,Antherieu S,Spire C,Claude N,Guillouzo A).[PLoS One, 6:(4), 2011][Journal Article,Research Support, Non-U.S. Gov't]"
Several glitazones (PPAR agonists) and glitazars (dual PPAR/ agonists) have been developed to tre...
Source: [PubMed]http://www.ncbi.nlm.nih.gov/entrez/query.fcgi?cmd=Retrieve&db=pubmed&dopt=Abstract&list_uids=21533120
"434. Brain PPAR- promotes obesity and is required for the insulin-sensitizing effect of thiazolidinediones (by Lu M,Sarruf DA,Talukdar S,Sharma S,Li P,Bandyopadhyay G,Nalbandian S,Fan W,Gayen JR,Mahata SK,Webster NJ,Schwartz MW,Olefsky JM).[Nat Med, 17:(5), May, 2011][Journal Article,Research Support, N.I.H., Extramural]"
"In adipose tissue, muscle, liver and macrophages, signaling by the nuclear receptor peroxisome proli..."
Source: [PubMed]http://www.ncbi.nlm.nih.gov/entrez/query.fcgi?cmd=Retrieve&db=pubmed&dopt=Abstract&list_uids=21532596
"435. A role for central nervous system PPAR- in the regulation of energy balance (by Ryan KK,Li B,Grayson BE,Matter EK,Woods SC,Seeley RJ).[Nat Med, 17:(5), May, 2011][Journal Article,Research Support, N.I.H., Extramural]"
The peroxisome proliferator-activated receptor- (PPAR-) is a nuclear receptor that is activated by...
Source: [PubMed]http://www.ncbi.nlm.nih.gov/entrez/query.fcgi?cmd=Retrieve&db=pubmed&dopt=Abstract&list_uids=21532595
"436. Thiazolidinediones enhance sodium-coupled bicarbonate absorption from renal proximal tubules via PPAR-dependent nongenomic signaling (by Endo Y,Suzuki M,Yamada H,Horita S,Kunimi M,Yamazaki O,Shirai A,Nakamura M,Iso-O N,Li Y,Hara M,Tsukamoto K,Moriyama N,Kudo A,Kawakami H,Yamauchi T,Kubota N,Kadowaki T,Kume H,Enomoto Y,Homma Y,Seki G,Fujita T).[Cell Metab, 13:(5), May, 2011][Comparative Study,Journal Article,Research Support, Non-U.S. Gov't]"
"Thiazolidinediones (TZDs) improve insulin resistance by activating a nuclear hormone receptor, perox..."
Source: [PubMed]http://www.ncbi.nlm.nih.gov/entrez/query.fcgi?cmd=Retrieve&db=pubmed&dopt=Abstract&list_uids=21531337
"437. Novel ligands that target the mitochondrial membrane protein mitoNEET (by Bieganski RM,Yarmush ML).[J Mol Graph Model, 29:(7), Jun, 2011][Journal Article]"
"Ligands of the thiazolidinedione (TZD) class of compounds, pioglitazone (Actos) and rosiglitazone (..."
Source: [PubMed]http://www.ncbi.nlm.nih.gov/entrez/query.fcgi?cmd=Retrieve&db=pubmed&dopt=Abstract&list_uids=21531159
"438. PPAR-gamma2 pro12Ala polymorphism is associated with post-challenge abnormalities of glucose homeostasis in children and adolescents with obesity (by Jermendy A,Korner A,Kovacs M,Madacsy L,Cseh K).[J Pediatr Endocrinol Metab, 24:(1-2), 2011][Journal Article,Research Support, Non-U.S. Gov't]"
The aim of the study was to investigate the association between PPAR-gamma2 Pro12Ala polymorphism an...
Source: [PubMed]http://www.ncbi.nlm.nih.gov/entrez/query.fcgi?cmd=Retrieve&db=pubmed&dopt=Abstract&list_uids=21528816
"439. Molecular pathophysiology of cerebral hemorrhage: secondary brain injury (by Aronowski J,Zhao X).[Stroke, 42:(6), Jun, 2011][Journal Article,Research Support, N.I.H., Extramural,Review]"
"Intracerebral hemorrhage (ICH) is an often fatal type of stroke that kills approximately 30,000 peop..."
Source: [PubMed]http://www.ncbi.nlm.nih.gov/entrez/query.fcgi?cmd=Retrieve&db=pubmed&dopt=Abstract&list_uids=21527759
"440. Fractalkine is a novel human adipochemokine associated with type 2 diabetes (by Shah R,Hinkle CC,Ferguson JF,Mehta NN,Li M,Qu L,Lu Y,Putt ME,Ahima RS,Reilly MP).[Diabetes, 60:(5), May, 2011][Journal Article,Research Support, N.I.H., Extramural]"
Leukocyte infiltration of adipose is a critical determinant of obesity-related metabolic diseases. F...
Source: [PubMed]http://www.ncbi.nlm.nih.gov/entrez/query.fcgi?cmd=Retrieve&db=pubmed&dopt=Abstract&list_uids=21525510
"441. Protective effects of L-type fatty acid-binding protein (L-FABP) in proximal tubular cells against glomerular injury in anti-GBM antibody-mediated glomerulonephritis (by Kanaguchi Y,Suzuki Y,Osaki K,Sugaya T,Horikoshi S,Tomino Y).[Nephrol Dial Transplant, Apr, 2011][JOURNAL ARTICLE]"
"BACKGROUND: In glomerulonephritis (GN), an overload of free fatty acids (FFA) bound to albumin in ur..."
Source: [PubMed]http://www.ncbi.nlm.nih.gov/entrez/query.fcgi?cmd=Retrieve&db=pubmed&dopt=Abstract&list_uids=21525165
"442. Pharmacokinetics, efficacy and safety of aleglitazar for the treatment of type 2 diabetes with high cardiovascular risk (by Younk LM,Uhl L,Davis SN).[Expert Opin Drug Metab Toxicol, 7:(6), Jun, 2011][Comparative Study,Journal Article,Review]"
"INTRODUCTION: In preliminary clinical studies, aleglitazar, a new dual PPAR-- agonist, has been de..."
Source: [PubMed]http://www.ncbi.nlm.nih.gov/entrez/query.fcgi?cmd=Retrieve&db=pubmed&dopt=Abstract&list_uids=21521130
"443. Enhanced lipid -but not carbohydrate- supported mitochondrial respiration in skeletal muscle of PGC-1 overexpressing mice (by Hoeks J,Arany Z,Phielix E,Moonen-Kornips E,Hesselink MK,Schrauwen P).[J Cell Physiol, Apr, 2011][JOURNAL ARTICLE]"
Skeletal muscle mitochondrial dysfunction has been linked to several disease states as well as the p...
Source: [PubMed]http://www.ncbi.nlm.nih.gov/entrez/query.fcgi?cmd=Retrieve&db=pubmed&dopt=Abstract&list_uids=21520076
"444. Modulation of intracellular glutathione affects adipogenesis in 3T3-L1 cells (by Vigilanza P,Aquilano K,Baldelli S,Rotilio G,Ciriolo MR).[J Cell Physiol, 226:(8), Aug, 2011][Journal Article,Research Support, Non-U.S. Gov't]"
"Impairment of redox homeostasis has been extensively associated with obesity, as a consequence of th..."
Source: [PubMed]http://www.ncbi.nlm.nih.gov/entrez/query.fcgi?cmd=Retrieve&db=pubmed&dopt=Abstract&list_uids=21520053
"445. NKG2D receptor regulates human effector T-cell cytokine production (by Barber A,Sentman CL).[Blood, 117:(24), Jun, 2011][Journal Article,Research Support, N.I.H., Extramural]"
"Although innate immune signals shape the activation of naive T cells, it is unclear how innate signa..."
Source: [PubMed]http://www.ncbi.nlm.nih.gov/entrez/query.fcgi?cmd=Retrieve&db=pubmed&dopt=Abstract&list_uids=21518928
"446. Comparative gene expression profiles induced by PPAR and PPAR/ agonists in rat hepatocytes (by Rogue A,Renaud MP,Claude N,Guillouzo A,Spire C).[Toxicol Appl Pharmacol, 254:(1), Jul, 2011][Comparative Study,Journal Article,Research Support, Non-U.S. Gov't]"
Species-differential toxic effects have been described with PPAR and PPAR agonists between rodent ...
Source: [PubMed]http://www.ncbi.nlm.nih.gov/entrez/query.fcgi?cmd=Retrieve&db=pubmed&dopt=Abstract&list_uids=21515302
"447. Food restriction improves glucose and lipid metabolism through Sirt1 expression: a study using a new rat model with obesity and severe hypertension (by Takemori K,Kimura T,Shirasaka N,Inoue T,Masuno K,Ito H).[Life Sci, 88:(25-26), Jun, 2011][Journal Article]"
To determine the effects of food restriction (FR) on the expression of Sirt1 and its down-stream fac...
Source: [PubMed]http://www.ncbi.nlm.nih.gov/entrez/query.fcgi?cmd=Retrieve&db=pubmed&dopt=Abstract&list_uids=21514307
"448. 15-Deoxy-delta12,14-prostaglandin J2-glycerol ester, a putative metabolite of 2-arachidonyl glycerol, activates peroxisome proliferator activated receptor gamma (by Raman P,Kaplan BL,Thompson JT,Vanden Heuvel JP,Kaminski NE).[Mol Pharmacol, 80:(1), Jul, 2011][Journal Article,Research Support, N.I.H., Extramural,Research Support, Non-U.S. Gov't]"
2-Arachidonyl glycerol (2-AG) is an endogenous arachidonic acid derivative capable of suppressing in...
Source: [PubMed]http://www.ncbi.nlm.nih.gov/entrez/query.fcgi?cmd=Retrieve&db=pubmed&dopt=Abstract&list_uids=21511917
"449. A synergistic antiproliferation effect of curcumin and docosahexaenoic acid in SK-BR-3 breast cancer cells: unique signaling not explained by the effects of either compound alone (by Altenburg JD,Bieberich AA,Terry C,Harvey KA,Vanhorn JF,Xu Z,Jo Davisson V,Siddiqui RA).[BMC Cancer, 11, 2011][Journal Article,Research Support, N.I.H., Extramural,Research Support, Non-U.S. Gov't]"
Breast cancer is a collection of diseases in which molecular phenotypes can act as both indicators a...
Source: [PubMed]http://www.ncbi.nlm.nih.gov/entrez/query.fcgi?cmd=Retrieve&db=pubmed&dopt=Abstract&list_uids=21510869
"450. Association of PPAR2 (Pro12Ala) and neuropeptide Y (Leu7Pro) gene polymorphisms with obstructive sleep apnea in obese Asian Indians (by Bhushan B,Guleria R,Misra A,Luthra K,Kumar G).[Dis Markers, 30:(1), 2011][Journal Article]"
Obstructive sleep apnea (OSA) is prevalent in 7.5% in urban Asian Indians. Peroxisome proliferator a...
Source: [PubMed]http://www.ncbi.nlm.nih.gov/entrez/query.fcgi?cmd=Retrieve&db=pubmed&dopt=Abstract&list_uids=21508507
"451. Pigment epithelial-derived factor inhibits c-FLIP expression and assists ciglitazone-induced apoptosis in hepatocellular carcinoma (by Lai LJ,Ho TC).[Anticancer Res, 31:(4), Apr, 2011][Journal Article,Research Support, Non-U.S. Gov't]"
Pigment epithelial-derived factor (PEDF) displays its antiangiogenicity by mechanisms partly involvi...
Source: [PubMed]http://www.ncbi.nlm.nih.gov/entrez/query.fcgi?cmd=Retrieve&db=pubmed&dopt=Abstract&list_uids=21508362
"452. Cytotoxic and PPARs transcriptional activities of sterols from the Vietnamese soft coral Lobophytum laevigatum (by Quang TH,Ha TT,Minh CV,Kiem PV,Huong HT,Ngan NT,Nhiem NX,Tung NH,Thao NP,Thuy DT,Song SB,Boo HJ,Kang HK,Kim YH).[Bioorg Med Chem Lett, 21:(10), May, 2011][Journal Article,Research Support, Non-U.S. Gov't]"
"A new unusual sterol, named lobophytosterol (1), and five known metabolites (2-6) were isolated from..."
Source: [PubMed]http://www.ncbi.nlm.nih.gov/entrez/query.fcgi?cmd=Retrieve&db=pubmed&dopt=Abstract&list_uids=21507644
"453. microRNAs in the regulation of adipogenesis and obesity (by McGregor RA,Choi MS).[Curr Mol Med, 11:(4), Jun, 2011][Journal Article,Research Support, Non-U.S. Gov't,Review]"
"Worldwide obesity is a growing health problem, associated with increased risk of chronic disease. Un..."
Source: [PubMed]http://www.ncbi.nlm.nih.gov/entrez/query.fcgi?cmd=Retrieve&db=pubmed&dopt=Abstract&list_uids=21506921
"454. The PPARgamma antagonist T0070907 suppresses breast cancer cell proliferation and motility via both PPARgamma-dependent and -independent mechanisms (by Zaytseva YY,Wallis NK,Southard RC,Kilgore MW).[Anticancer Res, 31:(3), Mar, 2011][Journal Article,Research Support, N.I.H., Extramural]"
"Peroxisome proliferator-activated receptor gamma (PPAR) is overexpressed in many types of cancer, i..."
Source: [PubMed]http://www.ncbi.nlm.nih.gov/entrez/query.fcgi?cmd=Retrieve&db=pubmed&dopt=Abstract&list_uids=21498701
"455. Mechanisms of induction of cytosolic and microsomal glutathione transferase (GST) genes by xenobiotics and pro-inflammatory agents (by Higgins LG,Hayes JD).[Drug Metab Rev, 43:(2), May, 2011][Journal Article,Research Support, Non-U.S. Gov't,Review]"
Glutathione transferase (GST) isoezymes are encoded by three separate families of genes (designated ...
Source: [PubMed]http://www.ncbi.nlm.nih.gov/entrez/query.fcgi?cmd=Retrieve&db=pubmed&dopt=Abstract&list_uids=21495793
"456. Bile acid receptor agonist GW4064 regulates PPAR coactivator-1 expression through estrogen receptor-related receptor (by Dwivedi SK,Singh N,Kumari R,Mishra JS,Tripathi S,Banerjee P,Shah P,Kukshal V,Tyagi AM,Gaikwad AN,Chaturvedi RK,Mishra DP,Trivedi AK,Sanyal S,Chattopadhyay N,Ramachandran R,Siddiqi MI,Bandyopadhyay A,Arora A,Lundasen T,Anakk SP,Moore DD,Sanyal S).[Mol Endocrinol, 25:(6), Jun, 2011][Journal Article,Research Support, Non-U.S. Gov't]"
Peroxisome proliferator-activated receptor coactivator-1 (PGC-1) is induced in energy-starved co...
Source: [PubMed]http://www.ncbi.nlm.nih.gov/entrez/query.fcgi?cmd=Retrieve&db=pubmed&dopt=Abstract&list_uids=21493670
"457. Long-term ethanol consumption promotes hepatic tumorigenesis but impairs normal hepatocyte proliferation in rats (by Chavez PR,Lian F,Chung J,Liu C,Paiva SA,Seitz HK,Wang XD).[J Nutr, 141:(6), Jun, 2011][Journal Article,Research Support, N.I.H., Extramural,Research Support, Non-U.S. Gov't,Research Support, U.S. Gov't, Non-P.H.S.]"
"Chronic and excessive alcohol consumption has been related to an increased risk of several cancers, ..."
Source: [PubMed]http://www.ncbi.nlm.nih.gov/entrez/query.fcgi?cmd=Retrieve&db=pubmed&dopt=Abstract&list_uids=21490289
"458. Effects of peroxisome proliferator-activated receptors, dietary fat intakes and gene-diet interactions on peak particle diameters of low-density lipoproteins (by Bouchard-Mercier A,Godin G,Lamarche B,Perusse L,Vohl MC).[J Nutrigenet Nutrigenomics, 4:(1), 2011][Journal Article,Research Support, Non-U.S. Gov't]"
The risk of cardiovascular diseases (CVDs) is modulated by gene-diet interactions. The objective of ...
Source: [PubMed]http://www.ncbi.nlm.nih.gov/entrez/query.fcgi?cmd=Retrieve&db=pubmed&dopt=Abstract&list_uids=21487230
"459. Retinol-binding protein 4 and peroxisome proliferator-activated receptor- in steatotic liver transplantation (by Casillas-Ramirez A,Alfany-Fernandez I,Massip-Salcedo M,Juan ME,Planas JM,Serafin A,Pallas M,Rimola A,Rodes J,Peralta C).[J Pharmacol Exp Ther, 338:(1), Jul, 2011][Comparative Study,Journal Article,Research Support, Non-U.S. Gov't]"
Numerous steatotic livers are discarded for transplantation because of their poor tolerance of ische...
Source: [PubMed]http://www.ncbi.nlm.nih.gov/entrez/query.fcgi?cmd=Retrieve&db=pubmed&dopt=Abstract&list_uids=21487070
"460. Novel pathway of adipogenesis through cross-talk between adipose tissue macrophages, adipose stem cells and adipocytes: evidence of cell plasticity (by Chazenbalk G,Bertolotto C,Heneidi S,Jumabay M,Trivax B,Aronowitz J,Yoshimura K,Simmons CF,Dumesic DA,Azziz R).[PLoS One, 6:(3), 2011][In Vitro,Journal Article,Research Support, N.I.H., Extramural,Research Support, Non-U.S. Gov't]"
Previous studies highlight a complex relationship between lineage and phenotype for adipose tissue m...
Source: [PubMed]http://www.ncbi.nlm.nih.gov/entrez/query.fcgi?cmd=Retrieve&db=pubmed&dopt=Abstract&list_uids=21483855
"461. Effects of age and dysfunction on human meibomian glands (by Nien CJ,Massei S,Lin G,Nabavi C,Tao J,Brown DJ,Paugh JR,Jester JV).[Arch Ophthalmol, 129:(4), Apr, 2011][Journal Article,Research Support, N.I.H., Extramural,Research Support, Non-U.S. Gov't]"
To identify age-related changes in human meibomian glands that may be associated with meibomian glan...
Source: [PubMed]http://www.ncbi.nlm.nih.gov/entrez/query.fcgi?cmd=Retrieve&db=pubmed&dopt=Abstract&list_uids=21482872

"462. Discovery of new nanomolar peroxisome proliferator-activated receptor activators via elaborate ligand-based modeling (by Al-Najjar BO,Wahab HA,Tengku Muhammad TS,Shu-Chien AC,Ahmad Noruddin NA,Taha MO).[Eur J Med Chem, 46:(6), Jun, 2011][Journal Article,Research Support, Non-U.S. Gov't]"
Peroxisome Proliferator-Activated Receptor (PPAR) activators have drawn great recent attention in...
Source: [PubMed]http://www.ncbi.nlm.nih.gov/entrez/query.fcgi?cmd=Retrieve&db=pubmed&dopt=Abstract&list_uids=21482446

"463. Ellagic acid inhibits oxidized low-density lipoprotein (OxLDL)-induced metalloproteinase (MMP) expression by modulating the protein kinase C-/extracellular signal-regulated kinase/peroxisome proliferator-activated receptor /nuclear factor-B (PKC-/ERK/PPAR-/NF-B) signaling pathway in endothelial cells (by Kuo MY,Ou HC,Lee WJ,Kuo WW,Hwang LL,Song TY,Huang CY,Chiu TH,Tsai KL,Tsai CS,Sheu WH).[J Agric Food Chem, 59:(9), May, 2011][Journal Article,Research Support, Non-U.S. Gov't]"
Previous studies have shown that vascular endothelium-derived matrix metalloproteinases (MMPs) contr...
Source: [PubMed]http://www.ncbi.nlm.nih.gov/entrez/query.fcgi?cmd=Retrieve&db=pubmed&dopt=Abstract&list_uids=21480623
"464. Glitazone-like action of glimepiride and glibenclamide in primary human adipocytes (by Mayer P,Haas B,Celner J,Enzmann H,Pfeifer A).[Diabetes Obes Metab, 13:(9), Sep, 2011][Journal Article]"
Sulphonylureas (SUs) are among the most widely used oral hypoglycaemic drugs that stimulate insulin ...
Source: [PubMed]http://www.ncbi.nlm.nih.gov/entrez/query.fcgi?cmd=Retrieve&db=pubmed&dopt=Abstract&list_uids=21477042
"465. Enhanced PPAR-gamma expression may correlate with the development of Barrett's esophagus and esophageal adenocarcinoma (by Wang W,Wang R,Zhang Z,Li D,Yut Y).[Oncol Res, 19:(3-4), 2011][Comparative Study,Journal Article]"
"PPAR-gamma is known to have a growth-suppressive effect in different cancers. In this study, we inve..."
Source: [PubMed]http://www.ncbi.nlm.nih.gov/entrez/query.fcgi?cmd=Retrieve&db=pubmed&dopt=Abstract&list_uids=21473290
"466. Peroxisome proliferator-activated receptor -induced T cell apoptosis reduces survival during polymicrobial sepsis (by Schmidt MV,Paulus P,Kuhn AM,Weigert A,Morbitzer V,Zacharowski K,Kempf VA,Brune B,von Knethen A).[Am J Respir Crit Care Med, 184:(1), Jul, 2011][Journal Article,Research Support, Non-U.S. Gov't]"
"Despite intensive research, sepsis displays the most prevalent cause of death on intensive care unit..."
Source: [PubMed]http://www.ncbi.nlm.nih.gov/entrez/query.fcgi?cmd=Retrieve&db=pubmed&dopt=Abstract&list_uids=21471100
"467. Could thiazolidinediones increase the risk of heart failure in Friedreich's ataxia patients? (by Garcia-Gimenez JL,Sanchis-Gomar F,Pallardo FV)[Mov Disord, 26:(5), Apr, 2011][Journal Article]"
Clinical evidence and the recent decisions of the European Medicines Agency and the Food and Drug Ad...
Source: [PubMed]http://www.ncbi.nlm.nih.gov/entrez/query.fcgi?cmd=Retrieve&db=pubmed&dopt=Abstract&list_uids=21469214
"468. Neurovascular function in Alzheimer's disease patients and experimental models (by Nicolakakis N,Hamel E).[J Cereb Blood Flow Metab, 31:(6), Jun, 2011][Journal Article,Research Support, Non-U.S. Gov't,Review]"
The ability of the brain to locally augment glucose delivery and blood flow during neuronal activati...
Source: [PubMed]http://www.ncbi.nlm.nih.gov/entrez/query.fcgi?cmd=Retrieve&db=pubmed&dopt=Abstract&list_uids=21468088
"469. Synergistic interactions between heregulin and peroxisome proliferator-activated receptor-gamma (PPARgamma) agonist in breast cancer cells (by Park BH,Lee SB,Stolz DB,Lee YJ,Lee BC).[J Biol Chem, 286:(22), Jun, 2011][Journal Article,Research Support, N.I.H., Extramural,Research Support, Non-U.S. Gov't,Research Support, U.S. Gov't, Non-P.H.S.]"
"Here, we demonstrate that troglitazone (Rezulin), a peroxisome proliferator-activated receptor agoni..."
Source: [PubMed]http://www.ncbi.nlm.nih.gov/entrez/query.fcgi?cmd=Retrieve&db=pubmed&dopt=Abstract&list_uids=21467033
"470. [Comparative study of somatic oncogene mutations in normal thyroid tissues and thyroid neoplasms] (by Tobias B,Balla B,Kosa P J,Horanyi J,Takacs I,Bolony E,Halaszlaki C,Nagy Z,Speer G,Jaray B,Szekely E,Istok R,Lakatos P).[Orv Hetil, 152:(17), Apr, 2011][Comparative Study,English Abstract,Journal Article]"
"It is established that numerous somatic oncogene mutation (BRAF, NRAS, HRAS, KRAS) and gene transloc..."
Source: [PubMed]http://www.ncbi.nlm.nih.gov/entrez/query.fcgi?cmd=Retrieve&db=pubmed&dopt=Abstract&list_uids=21464025
"471. A novel agonist of PPAR- based on barbituric acid alleviates the development of non-alcoholic fatty liver disease by regulating adipocytokine expression and preventing insulin resistance (by Zheng H,Li S,Ma L,Cheng L,Deng C,Chen Z,Xie C,Xiang M,Jiang W,Chen L).[Eur J Pharmacol, 659:(2-3), Jun, 2011][Journal Article,Research Support, Non-U.S. Gov't]"
"Non-alcoholic fatty liver disease (NAFLD) is a frequent kind of metabolic syndrome, which included a..."
Source: [PubMed]http://www.ncbi.nlm.nih.gov/entrez/query.fcgi?cmd=Retrieve&db=pubmed&dopt=Abstract&list_uids=21463618
"472. Molecular analysis of thyroid tumors (by Nikiforov YE).[Mod Pathol, 24 Suppl 2, Apr, 2011][Journal Article,Review]"
"In the recent years, a large number of molecular alterations in thyroid cancer has been discovered a..."
Source: [PubMed]http://www.ncbi.nlm.nih.gov/entrez/query.fcgi?cmd=Retrieve&db=pubmed&dopt=Abstract&list_uids=21455199
"473. PPARgamma activators stimulate aquaporin 3 expression in keratinocytes/epidermis (by Jiang YJ,Kim P,Lu YF,Feingold KR).[Exp Dermatol, 20:(7), Jul, 2011][Journal Article,Research Support, N.I.H., Extramural,Research Support, Non-U.S. Gov't]"
"Aquaporin 3 (AQP3), a member of the aquaglyceroporin family, which transports water and glycerol, is..."
Source: [PubMed]http://www.ncbi.nlm.nih.gov/entrez/query.fcgi?cmd=Retrieve&db=pubmed&dopt=Abstract&list_uids=21457357
"474. Antiglycative effects of protocatechuic acid in the kidneys of diabetic mice (by Lin CY,Tsai SJ,Huang CS,Yin MC).[J Agric Food Chem, 59:(9), May, 2011][Journal Article,Research Support, Non-U.S. Gov't]"
Protocatechuic acid (PCA) at 2 or 4% was supplied to diabetic mice for 12 weeks. PCA treatments incr...
Source: [PubMed]http://www.ncbi.nlm.nih.gov/entrez/query.fcgi?cmd=Retrieve&db=pubmed&dopt=Abstract&list_uids=21456600
"475. Electrophilic fatty acids regulate matrix metalloproteinase activity and expression (by Bonacci G,Schopfer FJ,Batthyany CI,Rudolph TK,Rudolph V,Khoo NK,Kelley EE,Freeman BA).[J Biol Chem, 286:(18), May, 2011][Journal Article,Research Support, N.I.H., Extramural,Research Support, Non-U.S. Gov't]"
Nitro-fatty acids (NO(2)-FA) are electrophilic signaling mediators formed by reactions of nitric oxi...
Source: [PubMed]http://www.ncbi.nlm.nih.gov/entrez/query.fcgi?cmd=Retrieve&db=pubmed&dopt=Abstract&list_uids=21454668
"476. Peroxisome proliferator-activated receptor gamma ligands inhibit transforming growth factor-beta-induced, hyaluronan-dependent, T cell adhesion to orbital fibroblasts (by Guo N,Woeller CF,Feldon SE,Phipps RP).[J Biol Chem, 286:(21), May, 2011][Journal Article,Research Support, N.I.H., Extramural,Research Support, Non-U.S. Gov't]"
Thyroid eye disease is characterized by the infiltration of leukocytes and accumulation of hyalurona...
Source: [PubMed]http://www.ncbi.nlm.nih.gov/entrez/query.fcgi?cmd=Retrieve&db=pubmed&dopt=Abstract&list_uids=21454487
"477. Prebiotic oligosaccharides reduce proinflammatory cytokines in intestinal Caco-2 cells via activation of PPAR and peptidoglycan recognition protein 3 (by Zenhom M,Hyder A,de Vrese M,Heller KJ,Roeder T,Schrezenmeir J).[J Nutr, 141:(5), May, 2011][Journal Article,Research Support, Non-U.S. Gov't]"
Prebiotic oligosaccharides modulate the intestinal microbiota and beneficially affect the human body...
Source: [PubMed]http://www.ncbi.nlm.nih.gov/entrez/query.fcgi?cmd=Retrieve&db=pubmed&dopt=Abstract&list_uids=21451128
"478. Gut bacteria alteration in obese people and its relationship with gene polymorphism (by Zuo HJ,Xie ZM,Zhang WW,Li YR,Wang W,Ding XB,Pei XF).[World J Gastroenterol, 17:(8), Feb, 2011][Journal Article,Research Support, Non-U.S. Gov't]"
To investigate the differences in cultivable gut bacteria and peroxisome proliferator-activated rece...
Source: [PubMed]http://www.ncbi.nlm.nih.gov/entrez/query.fcgi?cmd=Retrieve&db=pubmed&dopt=Abstract&list_uids=21448362
"479. Regulation of whole body energy homeostasis with growth hormone replacement therapy and endurance exercise (by Oosterhof R,Ith M,Trepp R,Christ E,Fluck M).[Physiol Genomics, 43:(12), Jun, 2011][Journal Article,Research Support, Non-U.S. Gov't]"
We hypothesized that network analysis is useful to expose coordination between whole body and myocel...
Source: [PubMed]http://www.ncbi.nlm.nih.gov/entrez/query.fcgi?cmd=Retrieve&db=pubmed&dopt=Abstract&list_uids=21447747
"480. Proteomic identification of protein targets for 15-deoxy-(12,14)-prostaglandin J2 in neuronal plasma membrane (by Yamamoto Y,Takase K,Kishino J,Fujita M,Okamura N,Sakaeda T,Fujimoto M,Yagami T).[PLoS One, 6:(3), 2011][Journal Article,Research Support, Non-U.S. Gov't]"
"15-deoxy-(12,14)-prostaglandin J(2) (15d-PGJ(2)) is one of factors contributed to the neurotoxicity..."
Source: [PubMed]http://www.ncbi.nlm.nih.gov/entrez/query.fcgi?cmd=Retrieve&db=pubmed&dopt=Abstract&list_uids=21445266
"481. PTHrP stimulates prostate cancer cell growth and upregulates aldo-keto reductase 1C3 (by Downs TM,Burton DW,Araiza FL,Hastings RH,Deftos LJ).[Cancer Lett, 306:(1), Jul, 2011][Journal Article,Research Support, N.I.H., Extramural,Research Support, Non-U.S. Gov't,Research Support, U.S. Gov't, Non-P.H.S.]"
The aim of the study was to demonstrate the role of parathyroid hormone related protein (PTHrP) in s...
Source: [PubMed]http://www.ncbi.nlm.nih.gov/entrez/query.fcgi?cmd=Retrieve&db=pubmed&dopt=Abstract&list_uids=21444150

"482. Activation of peroxisome proliferator-activated receptor- enhances fatty acid oxidation in human adipocytes (by Lee JY,Hashizaki H,Goto T,Sakamoto T,Takahashi N,Kawada T).[Biochem Biophys Res Commun, 407:(4), Apr, 2011][Journal Article,Research Support, Non-U.S. Gov't]"
Peroxisome proliferator-activated receptor- (PPAR) is a key regulator for maintaining whole-body e...
Source: [PubMed]http://www.ncbi.nlm.nih.gov/entrez/query.fcgi?cmd=Retrieve&db=pubmed&dopt=Abstract&list_uids=21443859

"483. New mechanisms and the anti-inflammatory role of curcumin in obesity and obesity-related metabolic diseases (by Shehzad A,Ha T,Subhan F,Lee YS).[Eur J Nutr, 50:(3), Apr, 2011][Journal Article,Research Support, Non-U.S. Gov't,Review]"
A metabolic abnormality such as obesity is a major obstacle in the maintenance of the human health s...
Source: [PubMed]http://www.ncbi.nlm.nih.gov/entrez/query.fcgi?cmd=Retrieve&db=pubmed&dopt=Abstract&list_uids=21442412
"484. Inhibition of hepatic glycogen synthesis by hyperhomocysteinemia mediated by TRB3 (by Liu WJ,Ma LQ,Liu WH,Zhou W,Zhang KQ,Zou CG).[Am J Pathol, 178:(4), Apr, 2011][Journal Article]"
"Recently, epidemiological and experimental studies have linked hyperhomocysteinemia (HHcy) to insuli..."
Source: [PubMed]http://www.ncbi.nlm.nih.gov/entrez/query.fcgi?cmd=Retrieve&db=pubmed&dopt=Abstract&list_uids=21435438
"485. Rotational co-culture of clonal -cells with endothelial cells: effect of PPAR- agonism in vitro on insulin and VEGF secretion (by Paget MB,Murray HE,Bailey CJ,Flatt PR,Downing R).[Diabetes Obes Metab, 13:(7), Jul, 2011][Journal Article,Research Support, Non-U.S. Gov't]"
Delayed graft revascularization impedes the success of human islet transplantation. This study utili...
Source: [PubMed]http://www.ncbi.nlm.nih.gov/entrez/query.fcgi?cmd=Retrieve&db=pubmed&dopt=Abstract&list_uids=21435140
"486. Adipogenic differentiation of human mesenchymal stem cells (by Fink T,Zachar V).[Methods Mol Biol, 698, 2011][Journal Article]"
Mesenchymal stem cells have the capability to differentiate into a number of cell types including ad...
Source: [PubMed]http://www.ncbi.nlm.nih.gov/entrez/query.fcgi?cmd=Retrieve&db=pubmed&dopt=Abstract&list_uids=21431524
"487. 5'AMP-activated protein kinase activity is increased in adipose tissue of northern elephant seal pups during prolonged fasting-induced insulin resistance (by Viscarra JA,Champagne CD,Crocker DE,Ortiz RM).[J Endocrinol, 209:(3), Jun, 2011][Journal Article,Research Support, N.I.H., Extramural]"
"Northern elephant seals endure a 2- to 3-month fast characterized by sustained hyperglycemia, hypoin..."
Source: [PubMed]http://www.ncbi.nlm.nih.gov/entrez/query.fcgi?cmd=Retrieve&db=pubmed&dopt=Abstract&list_uids=21429964
"488. Extensive chromatin remodelling and establishment of transcription factor 'hotspots' during early adipogenesis (by Siersbk R,Nielsen R,John S,Sung MH,Baek S,Loft A,Hager GL,Mandrup S).[EMBO J, 30:(8), Apr, 2011][Journal Article,Research Support, N.I.H., Intramural,Research Support, Non-U.S. Gov't]"
Adipogenesis is tightly controlled by a complex network of transcription factors acting at different...
Source: [PubMed]http://www.ncbi.nlm.nih.gov/entrez/query.fcgi?cmd=Retrieve&db=pubmed&dopt=Abstract&list_uids=21427703
"489. Regulation effects of Crataegus pinnatifida leaf on glucose and lipids metabolism (by Wang T,An Y,Zhao C,Han L,Boakye-Yiadom M,Wang W,Zhang Y).[J Agric Food Chem, 59:(9), May, 2011][Journal Article,Research Support, Non-U.S. Gov't]"
The leaf of Crataegus pinnatifida (Rosaceae) is commonly consumed either raw or cooked to improve di...
Source: [PubMed]http://www.ncbi.nlm.nih.gov/entrez/query.fcgi?cmd=Retrieve&db=pubmed&dopt=Abstract&list_uids=21425878
"490. -Secretase-mediated growth hormone receptor proteolysis: mapping of the intramembranous cleavage site (by Wang X,Cowan JW,Gerhart M,Zelickson BR,Jiang J,He K,Wolfe MS,Black RA,Frank SJ).[Biochem Biophys Res Commun, 408:(3), May, 2011][Journal Article,Research Support, U.S. Gov't, Non-P.H.S.]"
GH receptor (GHR) undergoes regulated proteolysis by both metalloprotease (-secretase) and -secret...
Source: [PubMed]http://www.ncbi.nlm.nih.gov/entrez/query.fcgi?cmd=Retrieve&db=pubmed&dopt=Abstract&list_uids=21514282
"491. The growth hormone receptor (GHR) exon 3 polymorphism and its correlation with metabolic profiles in obese Chinese children (by Gao L,Zheng Z,Cao L,Shen S,Yang Y,Zhao Z,Zhi D,Cheng R,Pei Z,Yongfu Y,Luo F).[Pediatr Diabetes, 12:(4 Pt 2), Jun, 2011][Journal Article]"
We investigated the correlation between the growth hormone receptor (GHR) exon 3 polymorphism and th...
Source: [PubMed]http://www.ncbi.nlm.nih.gov/entrez/query.fcgi?cmd=Retrieve&db=pubmed&dopt=Abstract&list_uids=21470351
"492. STAT5b deficiency: lessons from STAT5b gene mutations (by Hwa V,Nadeau K,Wit JM,Rosenfeld RG).[Best Pract Res Clin Endocrinol Metab, 25:(1), Feb, 2011][Journal Article,Review]"
Growth hormone (GH) regulates insulin-like growth factor (IGF)-I production primarily through activa...
Source: [PubMed]http://www.ncbi.nlm.nih.gov/entrez/query.fcgi?cmd=Retrieve&db=pubmed&dopt=Abstract&list_uids=21396575
"493. Genetics of GHRH, GHRH-receptor, GH and GH-receptor: its impact on pharmacogenetics (by Mullis PE).[Best Pract Res Clin Endocrinol Metab, 25:(1), Feb, 2011][Journal Article,Review]"
"When a child is not following the normal, predicted growth curve, an evaluation for underlying illne..."
Source: [PubMed]http://www.ncbi.nlm.nih.gov/entrez/query.fcgi?cmd=Retrieve&db=pubmed&dopt=Abstract&list_uids=21396573
"494. Genetic evaluation of short stature (by Wit JM,Kiess W,Mullis P).[Best Pract Res Clin Endocrinol Metab, 25:(1), Feb, 2011][Journal Article,Review]"
"After a proper medical history, growth analysis and physical examination of a short child, followed ..."
Source: [PubMed]http://www.ncbi.nlm.nih.gov/entrez/query.fcgi?cmd=Retrieve&db=pubmed&dopt=Abstract&list_uids=21396571
"495. Expression of the gene encoding the ghrelin receptor in rats selected for differential alcohol preference (by Landgren S,Engel JA,Hyytia P,Zetterberg H,Blennow K,Jerlhag E).[Behav Brain Res, 221:(1), Aug, 2011][Comparative Study,Journal Article,Research Support, Non-U.S. Gov't]"
"The mechanisms involved in alcohol use disorder, a chronic relapsing brain disorder, are complex and..."
Source: [PubMed]http://www.ncbi.nlm.nih.gov/entrez/query.fcgi?cmd=Retrieve&db=pubmed&dopt=Abstract&list_uids=21392542
"496. Growth hormone receptor deficiency is associated with a major reduction in pro-aging signaling, cancer, and diabetes in humans (by Guevara-Aguirre J,Balasubramanian P,Guevara-Aguirre M,Wei M,Madia F,Cheng CW,Hwang D,Martin-Montalvo A,Saavedra J,Ingles S,de Cabo R,Cohen P,Longo VD).[Sci Transl Med, 3:(70), Feb, 2011][Journal Article]"
"Mutations in growth signaling pathways extend life span, as well as protect against age-dependent DN..."
Source: [PubMed]http://www.ncbi.nlm.nih.gov/entrez/query.fcgi?cmd=Retrieve&db=pubmed&dopt=Abstract&list_uids=21325617
"497. Polymorphisms in the pituitary growth hormone gene and its receptor associated with coronary artery disease in a predisposed cohort from India (by Maitra A,Shanker J,Dash D,Sannappa PR,John S,Siwach P,Rao VS,Sridhara H,Kakkar VV).[J Genet, 89:(4), Dec, 2010][Comparative Study,Journal Article,Research Support, Non-U.S. Gov't]"
We investigated the promoter polymorphisms of the pituitary growth hormone gene (GH1) and exon 3 del...
Source: [PubMed]http://www.ncbi.nlm.nih.gov/entrez/query.fcgi?cmd=Retrieve&db=pubmed&dopt=Abstract&list_uids=21273694
"498. Effect of oral phosphate and alendronate on bone mineral density when given as adjunctive therapy to growth hormone replacement in adult growth hormone deficiency (by White HD,Ahmad AM,Durham BH,Joshi AA,Fraser WD,Vora JP).[J Clin Endocrinol Metab, 96:(3), Mar, 2011][Journal Article,Randomized Controlled Trial]"
"Adult GH deficiency (AGHD) is associated with osteoporosis, which occurs as the result of reduced se..."
Source: [PubMed]http://www.ncbi.nlm.nih.gov/entrez/query.fcgi?cmd=Retrieve&db=pubmed&dopt=Abstract&list_uids=21252245
"499. Human growth hormone receptor gene expression is regulated by Gfi-1/1b and GAGA cis-elements (by Kenth G,Puzhko S,Goodyer CG).[Mol Cell Endocrinol, 335:(2), Mar, 2011][Journal Article,Research Support, N.I.H., Extramural,Research Support, Non-U.S. Gov't]"
Human growth hormone receptor (hGHR) gene regulation is complex: mRNAs are transcribed from multiple...
Source: [PubMed]http://www.ncbi.nlm.nih.gov/entrez/query.fcgi?cmd=Retrieve&db=pubmed&dopt=Abstract&list_uids=21238539
"500. SCF(TrCP) acts in endosomal sorting of the GH receptor (by van Kerkhof P,Westgeest M,Hassink G,Strous GJ).[Exp Cell Res, 317:(7), Apr, 2011][Journal Article,Research Support, Non-U.S. Gov't]"
The ubiquitin ligase SCF(TrCP) is required for internalisation of the growth hormone receptor (GHR) ...
Source: [PubMed]http://www.ncbi.nlm.nih.gov/entrez/query.fcgi?cmd=Retrieve&db=pubmed&dopt=Abstract&list_uids=21195069
"501. Endocrine parameters and phenotypes of the growth hormone receptor gene disrupted (GHR-/-) mouse (by List EO,Sackmann-Sala L,Berryman DE,Funk K,Kelder B,Gosney ES,Okada S,Ding J,Cruz-Topete D,Kopchick JJ).[Endocr Rev, 32:(3), Jun, 2011][Journal Article,Research Support, N.I.H., Extramural,Research Support, U.S. Gov't, Non-P.H.S.,Review]"
"Disruption of the GH receptor (GHR) gene eliminates GH-induced intracellular signaling and, thus, it..."
Source: [PubMed]http://www.ncbi.nlm.nih.gov/entrez/query.fcgi?cmd=Retrieve&db=pubmed&dopt=Abstract&list_uids=21123740

"502. The glomerular podocyte as a target of growth hormone action: implications for the pathogenesis of diabetic nephropathy (by Kumar PA,Brosius FC,Menon RK).[Curr Diabetes Rev, 7:(1), Jan, 2011][Journal Article,Research Support, N.I.H., Extramural,Review]"
Involvement of the growth hormone (GH) / insulin-like growth factor 1 (IGF-I) axis in the pathogenes...
Source: [PubMed]http://www.ncbi.nlm.nih.gov/entrez/query.fcgi?cmd=Retrieve&db=pubmed&dopt=Abstract&list_uids=21067510

"503. Insulin receptor is expressed in normal canine mammary gland and benign adenomas but decreased in metastatic canine mammary carcinomas similar to human breast cancer (by Klopfleisch R,Hvid H,Klose P,da Costa A,Gruber AD).[Vet Comp Oncol, 8:(4), Dec, 2010][Journal Article,Research Support, Non-U.S. Gov't]"
Insulin receptor (INSR) or insulin-like growth factor (IGF) signalling is speculated to be involved ...
Source: [PubMed]http://www.ncbi.nlm.nih.gov/entrez/query.fcgi?cmd=Retrieve&db=pubmed&dopt=Abstract&list_uids=21062411

"504. A novel Y332C missense mutation in the intracellular domain of the human growth hormone receptor does not alter STAT5b signaling: redundancy of GHR intracellular tyrosines involved in STAT5b signaling (by Derr MA,Fang P,Sinha SK,Ten S,Hwa V,Rosenfeld RG).[Horm Res Paediatr, 75:(3), 2011][Case Reports,Journal Article,Research Support, Non-U.S. Gov't]"
"The growth hormone receptor (GHR), upon binding with GH, induces JAK2-mediated phosphorylation of GH..."
Source: [PubMed]http://www.ncbi.nlm.nih.gov/entrez/query.fcgi?cmd=Retrieve&db=pubmed&dopt=Abstract&list_uids=20962506
"505. Synergy in ERK activation by cytokine receptors and tyrosine kinase growth factor receptors (by Li X,Huang Y,Jiang J,Frank SJ).[Cell Signal, 23:(2), Feb, 2011][Journal Article,Research Support, N.I.H., Extramural]"
Epidermal growth factor (EGF) and platelet-derived growth factor (PDGF) signal through EGF and PDGF ...
Source: [PubMed]http://www.ncbi.nlm.nih.gov/entrez/query.fcgi?cmd=Retrieve&db=pubmed&dopt=Abstract&list_uids=20946955
"506. Low serum acylated ghrelin levels are associated with the development of cardiovascular disease in hemodialysis patients (by Chou CC,Bai CH,Tsai SC,Wu MS).[Intern Med, 49:(19), 2010][Journal Article]"
Ghrelin has a protective effect on endothelial cells. Endothelial cell dysfunction is associated wit...
Source: [PubMed]http://www.ncbi.nlm.nih.gov/entrez/query.fcgi?cmd=Retrieve&db=pubmed&dopt=Abstract&list_uids=20930430
"507. Distinct growth hormone receptor signaling modes regulate skeletal muscle development and insulin sensitivity in mice (by Mavalli MD,DiGirolamo DJ,Fan Y,Riddle RC,Campbell KS,van Groen T,Frank SJ,Sperling MA,Esser KA,Bamman MM,Clemens TL).[J Clin Invest, 120:(11), Nov, 2010][Journal Article,Research Support, N.I.H., Extramural,Research Support, U.S. Gov't, Non-P.H.S.]"
"Skeletal muscle development, nutrient uptake, and nutrient utilization is largely coordinated by gro..."
Source: [PubMed]http://www.ncbi.nlm.nih.gov/entrez/query.fcgi?cmd=Retrieve&db=pubmed&dopt=Abstract&list_uids=20921627
"508. Comprehensive analysis of common genetic variation in 61 genes related to steroid hormone and insulin-like growth factor-I metabolism and breast cancer risk in the NCI breast and prostate cancer cohort consortium (by Canzian F,Cox DG,Setiawan VW,Stram DO,Ziegler RG,Dossus L,Beckmann L,Blanche H,Barricarte A,Berg CD,Bingham S,Buring J,Buys SS,Calle EE,Chanock SJ,Clavel-Chapelon F,DeLancey JO,Diver WR,Dorronsoro M,Haiman CA,Hallmans G,Hankinson SE,Hunter DJ,Husing A,Isaacs C,Khaw KT,Kolonel LN,Kraft P,Le Marchand L,Lund E,Overvad K,Panico S,Peeters PH,Pollak M,Thun MJ,Tjnneland A,Trichopoulos D,Tumino R,Yeager M,Hoover RN,Riboli E,Thomas G,Henderson BE,Kaaks R,Feigelson HS).[Hum Mol Genet, 19:(19), Oct, 2010][Journal Article,Research Support, N.I.H., Extramural,Research Support, N.I.H., Intramural]"
There is extensive evidence that increases in blood and tissue concentrations of steroid hormones an...
Source: [PubMed]http://www.ncbi.nlm.nih.gov/entrez/query.fcgi?cmd=Retrieve&db=pubmed&dopt=Abstract&list_uids=20634197
"509. Atypical GH insensitivity syndrome and severe insulin-like growth factor-I deficiency resulting from compound heterozygous mutations of the GH receptor, including a novel frameshift mutation affecting the intracellular domain (by Aisenberg J,Auyeung V,Pedro HF,Sugalski R,Chartoff A,Rothenberg R,Derr MA,Hwa V,Rosenfeld RG).[Horm Res Paediatr, 74:(6), 2010][Case Reports,Journal Article,Research Support, Non-U.S. Gov't]"
GH insensitivity and IGF deficiency may result from aberrations of the GH receptor (GHR). We describ...
Source: [PubMed]http://www.ncbi.nlm.nih.gov/entrez/query.fcgi?cmd=Retrieve&db=pubmed&dopt=Abstract&list_uids=20606392
"510. Influence of the d3GH receptor polymorphism on the metabolic and biochemical phenotype of GH-deficient adults at baseline and during short- and long-term recombinant human GH replacement therapy (by Giavoli C,Ferrante E,Profka E,Olgiati L,Bergamaschi S,Ronchi CL,Verrua E,Filopanti M,Passeri E,Montefusco L,Lania AG,Corbetta S,Arosio M,Ambrosi B,Spada A,Beck-Peccoz P).[Eur J Endocrinol, 163:(3), Sep, 2010][Comparative Study,Journal Article,Research Support, Non-U.S. Gov't]"
"A common polymorphic variant of GH receptor (exon 3 deletion, d3GHR) has been linked with increased ..."
Source: [PubMed]http://www.ncbi.nlm.nih.gov/entrez/query.fcgi?cmd=Retrieve&db=pubmed&dopt=Abstract&list_uids=20592127
"511. Novel growth hormone receptor gene mutation in a patient with Laron syndrome (by Arman A,Yuksel B,Coker A,Sarioz O,Temiz F,Topaloglu AK).[J Pediatr Endocrinol Metab, 23:(4), Apr, 2010][Case Reports,Journal Article,Research Support, Non-U.S. Gov't]"
Growth Hormone (GH) is a 22 kDa protein that has effects on growth and glucose and fat metabolisms. ...
Source: [PubMed]http://www.ncbi.nlm.nih.gov/entrez/query.fcgi?cmd=Retrieve&db=pubmed&dopt=Abstract&list_uids=20583548
"512. Growth hormone affects gene expression and proliferation in human prostate cancer cells (by Bidosee M,Karry R,Weiss-Messer E,Barkey RJ).[Int J Androl, 34:(2), Apr, 2011][Journal Article,Research Support, Non-U.S. Gov't]"
We previously showed that growth hormone (GH) receptors (GHR) are expressed in the most commonly stu...
Source: [PubMed]http://www.ncbi.nlm.nih.gov/entrez/query.fcgi?cmd=Retrieve&db=pubmed&dopt=Abstract&list_uids=20546049
"513. Disrupting actions of bisphenol A and malachite green on growth hormone receptor gene expression and signal transduction in seabream (by Jiao B,Cheng CH).[Fish Physiol Biochem, 36:(2), Jun, 2010][Journal Article,Research Support, Non-U.S. Gov't]"
Environmental estrogen could mimic natural estrogens thereby disrupting the endocrine systems of hum...
Source: [PubMed]http://www.ncbi.nlm.nih.gov/entrez/query.fcgi?cmd=Retrieve&db=pubmed&dopt=Abstract&list_uids=20467862
"514. d3-Growth hormone receptor polymorphism in acromegaly: effects on metabolic phenotype (by Montefusco L,Filopanti M,Ronchi CL,Olgiati L,La-Porta C,Losa M,Epaminonda P,Coletti F,Beck-Peccoz P,Spada A,Lania AG,Arosio M).[Clin Endocrinol (Oxf), 72:(5), May, 2010][Journal Article,Research Support, Non-U.S. Gov't]"
A common polymorphic variant of the growth hormone receptor (GHR) is because of genomic deletion of ...
Source: [PubMed]http://www.ncbi.nlm.nih.gov/entrez/query.fcgi?cmd=Retrieve&db=pubmed&dopt=Abstract&list_uids=20447065
"515. Repair of aberrant splicing in growth hormone receptor by antisense oligonucleotides targeting the splice sites of a pseudoexon (by David A,Srirangalingam U,Metherell LA,Khoo B,Clark AJ).[J Clin Endocrinol Metab, 95:(7), Jul, 2010][Journal Article,Research Support, Non-U.S. Gov't]"
The GH receptor (GHR) pseudoexon 6Psi defect is a frequent cause of GH insensitivity (GHI) resulting...
Source: [PubMed]http://www.ncbi.nlm.nih.gov/entrez/query.fcgi?cmd=Retrieve&db=pubmed&dopt=Abstract&list_uids=20427506
"516. Acid-labile subunit deficiency and growth failure: description of two novel cases (by David A,Rose SJ,Miraki-Moud F,Metherell LA,Savage MO,Clark AJ,Camacho-Hubner C).[Horm Res Paediatr, 73:(5), 2010][Case Reports,Journal Article,Research Support, Non-U.S. Gov't]"
Background/Aims: Mutations in the acid-labile subunit (ALS) gene (IGFALS) have been associated with ...
Source: [PubMed]http://www.ncbi.nlm.nih.gov/entrez/query.fcgi?cmd=Retrieve&db=pubmed&dopt=Abstract&list_uids=20389102
"517. The exon 3 deleted growth hormone receptor gene is associated with small birth size and early pubertal onset in healthy boys (by Srensen K,Aksglaede L,Petersen JH,Leffers H,Juul A).[J Clin Endocrinol Metab, 95:(6), Jun, 2010][Journal Article,Research Support, Non-U.S. Gov't]"
"The GH/IGF-I axis influences gonadal development and function. Recently, a deletion of exon 3 in the..."
Source: [PubMed]http://www.ncbi.nlm.nih.gov/entrez/query.fcgi?cmd=Retrieve&db=pubmed&dopt=Abstract&list_uids=20382688
"518. Insulin-like growth factor-I treatment in primary growth hormone insensitivity: effect of recombinant human IGF-I (rhIGF-I) and rhIGF-I/rhIGF-binding protein-3 complex (by Tonella P,Fluck CE,Mullis PE).[Horm Res Paediatr, 73:(2), 2010][Case Reports,Journal Article,Research Support, Non-U.S. Gov't]"
Growth hormone insensitivity syndrome (GHIS) is a rare cause of growth retardation characterized by ...
Source: [PubMed]http://www.ncbi.nlm.nih.gov/entrez/query.fcgi?cmd=Retrieve&db=pubmed&dopt=Abstract&list_uids=20190552
"519. The influence of growth hormone replacement on peripheral inflammatory and cardiovascular risk markers in adults with severe growth hormone deficiency (by Deepak D,Daousi C,Javadpour M,Clark D,Perry Y,Pinkney J,Macfarlane IA).[Growth Horm IGF Res, 20:(3), Jun, 2010][Clinical Trial,Journal Article]"
Adult GHD syndrome is associated with clustering of adverse cardiovascular (CV) risk factors such as...
Source: [PubMed]http://www.ncbi.nlm.nih.gov/entrez/query.fcgi?cmd=Retrieve&db=pubmed&dopt=Abstract&list_uids=20185347
"520. Growth inhibition of tumor cells in vitro by using monoclonal antibodies against gonadotropin-releasing hormone receptor (by Lee G,Ge B).[Cancer Immunol Immunother, 59:(7), Jul, 2010][Journal Article]"
"As the continuation of a previous study, synthetic peptides corresponding to the extracellular domai..."
Source: [PubMed]http://www.ncbi.nlm.nih.gov/entrez/query.fcgi?cmd=Retrieve&db=pubmed&dopt=Abstract&list_uids=20182875
"521. Growth hormone receptor d3-variant, insulin-like growth factor binding protein-1 -575G/A polymorphism and postnatal catch-up growth: association with parameters of glucose homeostasis in former extremely low birth weight preterm infants (by Schreiner F,Gohlke B,Stutte S,Bartmann P,Woelfle J).[Growth Horm IGF Res, 20:(3), Jun, 2010][Journal Article,Research Support, Non-U.S. Gov't]"
Low birth weight predisposes to the development of insulin resistance. In addition to auxological pa...
Source: [PubMed]http://www.ncbi.nlm.nih.gov/entrez/query.fcgi?cmd=Retrieve&db=pubmed&dopt=Abstract&list_uids=20149700

"522. Growth factor concentrations and their placental mRNA expression are modulated in gestational diabetes mellitus: possible interactions with macrosomia (by Grissa O,Yessoufou A,Mrisak I,Hichami A,Amoussou-Guenou D,Grissa A,Djrolo F,Moutairou K,Miled A,Khairi H,Zaouali M,Bougmiza I,Zbidi A,Tabka Z,Khan NA).[BMC Pregnancy Childbirth, 10, 2010][Journal Article,Research Support, Non-U.S. Gov't]"
Gestational diabetes mellitus (GDM) is a form of diabetes that occurs during pregnancy. GDM is a wel...
Source: [PubMed]http://www.ncbi.nlm.nih.gov/entrez/query.fcgi?cmd=Retrieve&db=pubmed&dopt=Abstract&list_uids=20144210

"523. Deletion of IGF-I receptor (IGF-IR) in primary osteoblasts reduces GH-induced STAT5 signaling (by Gan Y,Zhang Y,Digirolamo DJ,Jiang J,Wang X,Cao X,Zinn KR,Carbone DP,Clemens TL,Frank SJ).[Mol Endocrinol, 24:(3), Mar, 2010][Journal Article,Research Support, N.I.H., Extramural,Research Support, U.S. Gov't, Non-P.H.S.]"
GH promotes longitudinal growth and regulates multiple cellular functions in humans and animals. GH ...
Source: [PubMed]http://www.ncbi.nlm.nih.gov/entrez/query.fcgi?cmd=Retrieve&db=pubmed&dopt=Abstract&list_uids=20133448
"524. Associations of the growth hormone receptor (GHR) gene polymorphisms with adiposity and IGF-I activity in adolescents (by Mong JL,Ng MC,Guldan GS,Tam CH,Lee HM,Ma RC,So WY,Wong GW,Kong AP,Chan JC,Waye MM).[Clin Endocrinol (Oxf), 73:(3), Sep, 2010][Journal Article,Research Support, Non-U.S. Gov't]"
To explore the genetic effect of the GH receptor (GHR) on obesity and related metabolic parameters i...
Source: [PubMed]http://www.ncbi.nlm.nih.gov/entrez/query.fcgi?cmd=Retrieve&db=pubmed&dopt=Abstract&list_uids=20105189
"525. The exon-3 deletion of the growth hormone receptor (GHR) gene still has a limited impact in clinical endocrinology (by Bougneres P).[J Clin Endocrinol Metab, 95:(1), Jan, 2010][Comment,Editorial]"
Source: [PubMed]http://www.ncbi.nlm.nih.gov/entrez/query.fcgi?cmd=Retrieve&db=pubmed&dopt=Abstract&list_uids=20056809
"526. d3-GHR genotype does not explain heterogeneity in GH responsiveness in hypopituitary adults (by Moyes VJ,Walker DM,Owusu-Antwi S,Maher KT,Metherell L,Akker SA,Monson JP,Clark AJ,Drake WM).[Clin Endocrinol (Oxf), 72:(6), Jun, 2010][Clinical Trial,Journal Article,Research Support, Non-U.S. Gov't]"
Heterogeneity in growth hormone (GH) responsiveness in adult hypopituitary patients receiving recomb...
Source: [PubMed]http://www.ncbi.nlm.nih.gov/entrez/query.fcgi?cmd=Retrieve&db=pubmed&dopt=Abstract&list_uids=20039885
"527. The growth hormone receptor (GHR) polymorphism in growth-retarded children with Cushing disease: lack of association with growth and measures of the somatotropic axis (by Drori-Herishanu L,Lodish M,Verma S,Bimpaki E,Keil MF,Horvath A,Stratakis CA).[Horm Metab Res, 42:(3), Mar, 2010][Journal Article,Research Support, N.I.H., Intramural]"
"Pediatric Cushing disease (CD) often presents with short stature, but we have observed significant i..."
Source: [PubMed]http://www.ncbi.nlm.nih.gov/entrez/query.fcgi?cmd=Retrieve&db=pubmed&dopt=Abstract&list_uids=20013551
"528. Growth hormone receptor targeting to lipid rafts requires extracellular subdomain 2 (by Yang N,Jiang J,Deng L,Waters MJ,Wang X,Frank SJ).[Biochem Biophys Res Commun, 391:(1), Jan, 2010][Journal Article,Research Support, N.I.H., Extramural]"
GH receptor (GHR) is a single membrane-spanning glycoprotein dimer that binds GH in its extracellula...
Source: [PubMed]http://www.ncbi.nlm.nih.gov/entrez/query.fcgi?cmd=Retrieve&db=pubmed&dopt=Abstract&list_uids=19914217
"529. Two-year body composition analyses of long-lived GHR null mice (by Berryman DE,List EO,Palmer AJ,Chung MY,Wright-Piekarski J,Lubbers E,O'Connor P,Okada S,Kopchick JJ).[J Gerontol A Biol Sci Med Sci, 65:(1), Jan, 2010][Comparative Study,Journal Article,Research Support, N.I.H., Extramural,Research Support, Non-U.S. Gov't,Research Support, U.S. Gov't, Non-P.H.S.]"
Growth hormone receptor gene-disrupted (GHR-/-) mice exhibit increased life span and adipose tissue ...
Source: [PubMed]http://www.ncbi.nlm.nih.gov/entrez/query.fcgi?cmd=Retrieve&db=pubmed&dopt=Abstract&list_uids=19901018
"530. Two short children born small for gestational age with insulin-like growth factor 1 receptor haploinsufficiency illustrate the heterogeneity of its phenotype (by Ester WA,van Duyvenvoorde HA,de Wit CC,Broekman AJ,Ruivenkamp CA,Govaerts LC,Wit JM,Hokken-Koelega AC,Losekoot M).[J Clin Endocrinol Metab, 94:(12), Dec, 2009][Case Reports,Journal Article]"
Small for gestational age (SGA)-born children comprise a heterogeneous group in which only few genet...
Source: [PubMed]http://www.ncbi.nlm.nih.gov/entrez/query.fcgi?cmd=Retrieve&db=pubmed&dopt=Abstract&list_uids=19864454
"531. Association of the exon 3 deleted/full-length GHR polymorphism with recombinant growth hormone dose in growth hormone-deficient adults (by Meyer S,Schaefer S,Stolk L,Arp P,Uitterlinden AG,Plockinger U,Stalla GK,Tuschy U,Weber MM,Weise A,Pfutzner A,Kann PH).[Pharmacogenomics, 10:(10), Oct, 2009][Journal Article,Research Support, Non-U.S. Gov't]"
Contradictory reports exist regarding the influence of the exon 3 deleted (d3)/full-length (fl) grow...
Source: [PubMed]http://www.ncbi.nlm.nih.gov/entrez/query.fcgi?cmd=Retrieve&db=pubmed&dopt=Abstract&list_uids=19842933
"532. Impact of growth hormone receptor blockade on substrate metabolism during fasting in healthy subjects (by Moller L,Norrelund H,Jessen N,Flyvbjerg A,Pedersen SB,Gaylinn BD,Liu J,Thorner MO,Moller N,Lunde Jorgensen JO).[J Clin Endocrinol Metab, 94:(11), Nov, 2009][Journal Article,Randomized Controlled Trial,Research Support, N.I.H., Extramural,Research Support, Non-U.S. Gov't]"
Experimental studies in GH-deficient patients and in healthy subjects receiving somatostatin-infusio...
Source: [PubMed]http://www.ncbi.nlm.nih.gov/entrez/query.fcgi?cmd=Retrieve&db=pubmed&dopt=Abstract&list_uids=19820031
"533. Identification and characterisation of a novel GHR defect disrupting the polypyrimidine tract and resulting in GH insensitivity (by David A,Miraki-Moud F,Shaw NJ,Savage MO,Clark AJ,Metherell LA).[Eur J Endocrinol, 162:(1), Jan, 2010][Case Reports,Comparative Study,Journal Article,Research Support, Non-U.S. Gov't]"
GH insensitivity (GHI) is caused in the majority of cases by impaired function of the GH receptor (G...
Source: [PubMed]http://www.ncbi.nlm.nih.gov/entrez/query.fcgi?cmd=Retrieve&db=pubmed&dopt=Abstract&list_uids=19812236
"534. Effects of ghrelin on growth and cardiac function in infants with congenital heart disease (by Kitamura T,Shimizu T,Ohkawa N,Oda H,Ohtsuki M,Kishiro M).[Pediatr Int, 52:(3), Jun, 2010][Comparative Study,Journal Article]"
"Ghrelin has effects on appetite and growth. Recent reports suggest effects on cardiac function, but ..."
Source: [PubMed]http://www.ncbi.nlm.nih.gov/entrez/query.fcgi?cmd=Retrieve&db=pubmed&dopt=Abstract&list_uids=19793210
"535. Acylated and nonacylated ghrelin levels and their associations with insulin resistance in obese and normal weight children with metabolic syndrome (by Pacifico L,Poggiogalle E,Costantino F,Anania C,Ferraro F,Chiarelli F,Chiesa C).[Eur J Endocrinol, 161:(6), Dec, 2009][Journal Article]"
"Ghrelin, a peptide mainly derived from the stomach, plays a pivotal role in the regulation of food i..."
Source: [PubMed]http://www.ncbi.nlm.nih.gov/entrez/query.fcgi?cmd=Retrieve&db=pubmed&dopt=Abstract&list_uids=19773372
"536. [Association of GHRd3 variant of growth hormone receptor gene with autoimmunity in type 1 diabetes] (by Garcia D D,Oyarzun A A,Angel B B,Carrasco P E,Perez B F).[Rev Med Chil, 137:(5), May, 2009][English Abstract,Journal Article,Research Support, Non-U.S. Gov't]"
"Growth Hormone Receptor (GRH) is expressed in the liver, pancreas, stomach and small intestine. A hi..."
Source: [PubMed]http://www.ncbi.nlm.nih.gov/entrez/query.fcgi?cmd=Retrieve&db=pubmed&dopt=Abstract&list_uids=19701549
"537. The d3/fl-GH receptor gene polymorphism does not influence quality of life and body composition in GH-deficient adults receiving GH replacement therapy (by Adetunji OR,MacFarlane IA,Javadpour M,Alfirevic A,Pirmohamed M,Blair JC).[Eur J Endocrinol, 161:(4), Oct, 2009][Journal Article,Research Support, Non-U.S. Gov't]"
The growth response to recombinant human growth hormone (rhGH) in GH deficient (GHD) patients may be...
Source: [PubMed]http://www.ncbi.nlm.nih.gov/entrez/query.fcgi?cmd=Retrieve&db=pubmed&dopt=Abstract&list_uids=19605543
"538. Impact of the exon 3-deleted growth hormone (GH) receptor polymorphism on baseline height and the growth response to recombinant human GH therapy in GH-deficient (GHD) and non-GHD children with short stature: a systematic review and meta-analysis (by Wassenaar MJ,Dekkers OM,Pereira AM,Wit JM,Smit JW,Biermasz NR,Romijn JA).[J Clin Endocrinol Metab, 94:(10), Oct, 2009][Journal Article,Meta-Analysis,Review]"
The exon-3 deleted GH receptor (GHR(d3)) polymorphism is associated with an increased growth respons...
Source: [PubMed]http://www.ncbi.nlm.nih.gov/entrez/query.fcgi?cmd=Retrieve&db=pubmed&dopt=Abstract&list_uids=19584188
"539. Growth hormone receptor antagonist treatment reduces exercise performance in young males (by Goto K,Doessing S,Nielsen RH,Flyvbjerg A,Kjaer M).[J Clin Endocrinol Metab, 94:(9), Sep, 2009][Journal Article,Randomized Controlled Trial,Research Support, Non-U.S. Gov't]"
The effects of GH on exercise performance remain unclear.The aim of the study was to examine the eff...
Source: [PubMed]http://www.ncbi.nlm.nih.gov/entrez/query.fcgi?cmd=Retrieve&db=pubmed&dopt=Abstract&list_uids=19549743
"540. The shortness of Pygmies is associated with severe under-expression of the growth hormone receptor (by Bozzola M,Travaglino P,Marziliano N,Meazza C,Pagani S,Grasso M,Tauber M,Diegoli M,Pilotto A,Disabella E,Tarantino P,Brega A,Arbustini E).[Mol Genet Metab, 98:(3), Nov, 2009][Journal Article,Research Support, Non-U.S. Gov't]"
The stature is a highly heritable trait controlled by genetic and environmental factors. The African...
Source: [PubMed]http://www.ncbi.nlm.nih.gov/entrez/query.fcgi?cmd=Retrieve&db=pubmed&dopt=Abstract&list_uids=19541519
"541. Regulation of growth hormone receptors in human prostate cancer cell lines (by Bidosee M,Karry R,Weiss-Messer E,Barkey RJ).[Mol Cell Endocrinol, 309:(1-2), Oct, 2009][Journal Article,Research Support, Non-U.S. Gov't]"
We previously demonstrated the gene expression of two growth hormone (GH) receptor (GHR) isoforms in...
Source: [PubMed]http://www.ncbi.nlm.nih.gov/entrez/query.fcgi?cmd=Retrieve&db=pubmed&dopt=Abstract&list_uids=19540305
"542. Development of a novel ligand that activates JAK2/STAT5 signaling through a heterodimer of prolactin receptor and growth hormone receptor (by Langenheim JF,Chen WY).[J Recept Signal Transduct Res, 29:(2), 2009][Journal Article,Research Support, Non-U.S. Gov't]"
The objective of this study was to determine if a functional heterodimer of prolactin receptor (PRLR...
Source: [PubMed]http://www.ncbi.nlm.nih.gov/entrez/query.fcgi?cmd=Retrieve&db=pubmed&dopt=Abstract&list_uids=19519175
"543. Current therapy and drug pipeline for the treatment of patients with acromegaly (by Kumar SS,Ayuk J,Murray RD).[Adv Ther, 26:(4), Apr, 2009][Journal Article,Research Support, Non-U.S. Gov't,Review]"
Acromegaly is a multisystem disease resulting from chronic exposure to supraphysiological levels of ...
Source: [PubMed]http://www.ncbi.nlm.nih.gov/entrez/query.fcgi?cmd=Retrieve&db=pubmed&dopt=Abstract&list_uids=19444656
"544. D3 GH receptor polymorphism is not associated with IGF1 levels in untreated acromegaly (by Kamenicky P,Dos Santos C,Espinosa C,Salenave S,Galland F,Le Bouc Y,Maison P,Bougneres P,Chanson P).[Eur J Endocrinol, 161:(2), Aug, 2009][Journal Article]"
A discrepancy between serum GH and IGF1 concentrations is frequent in patients with acromegaly. Here...
Source: [PubMed]http://www.ncbi.nlm.nih.gov/entrez/query.fcgi?cmd=Retrieve&db=pubmed&dopt=Abstract&list_uids=19439509
"545. Endogenous growth hormone in human retinal ganglion cells correlates with cell survival (by Sanders EJ,Parker E,Harvey S).[Mol Vis, 15, 2009][Journal Article,Research Support, Non-U.S. Gov't]"
Locally synthesized growth hormone (GH) may act as a survival factor in several tissues. Experimenta...
Source: [PubMed]http://www.ncbi.nlm.nih.gov/entrez/query.fcgi?cmd=Retrieve&db=pubmed&dopt=Abstract&list_uids=19421410
"546. Impact of the growth hormone receptor exon 3 deletion gene polymorphism on glucose metabolism, lipids, and insulin-like growth factor-I levels during puberty (by Srensen K,Aksglaede L,Munch-Andersen T,Aachmann-Andersen NJ,Leffers H,Helge JW,Hilsted L,Juul A).[J Clin Endocrinol Metab, 94:(8), Aug, 2009][Journal Article,Research Support, Non-U.S. Gov't]"
The GH/IGF-I axis has major impact on insulin sensitivity and insulin secretion. Recently a polymorp...
Source: [PubMed]http://www.ncbi.nlm.nih.gov/entrez/query.fcgi?cmd=Retrieve&db=pubmed&dopt=Abstract&list_uids=19417039
"547. Growth hormone receptor exon 3 isoforms and their implication in growth disorders and treatment (by Jorge AA,Arnhold IJ).[Horm Res, 71 Suppl 2, Apr, 2009][Journal Article,Research Support, Non-U.S. Gov't,Review]"
Human recombinant growth hormone (hGH) has been used to treat short stature in several different con...
Source: [PubMed]http://www.ncbi.nlm.nih.gov/entrez/query.fcgi?cmd=Retrieve&db=pubmed&dopt=Abstract&list_uids=19407498
"548. Difference between Japanese and Caucasian populations in the allelic frequency of growth hormone receptor polymorphisms (by Iida K,Takahashi Y,Kaji H,Okimura Y,Nose O,Chihara K).[J Pediatr Endocrinol Metab, 22:(1), Jan, 2009][Comparative Study,Journal Article,Research Support, Non-U.S. Gov't]"
Polymorphisms in the growth hormone receptor (GHR) gene were reported in Caucasian populations. Howe...
Source: [PubMed]http://www.ncbi.nlm.nih.gov/entrez/query.fcgi?cmd=Retrieve&db=pubmed&dopt=Abstract&list_uids=19344073
"549. Extreme elevation of serum growth hormone-binding protein concentrations resulting from a novel heterozygous splice site mutation of the growth hormone receptor gene (by Aalbers AM,Chin D,Pratt KL,Little BM,Frank SJ,Hwa V,Rosenfeld RG).[Horm Res, 71:(5), 2009][Case Reports,Journal Article,Research Support, N.I.H., Extramural,Research Support, Non-U.S. Gov't]"
"Circulating growth hormone-binding protein (GHBP), in humans, is the proteolytic product of the grow..."
Source: [PubMed]http://www.ncbi.nlm.nih.gov/entrez/query.fcgi?cmd=Retrieve&db=pubmed&dopt=Abstract&list_uids=19339792
"550. Influence of growth hormone receptor d3 and full-length isoforms on biochemical treatment outcomes in acromegaly (by Bianchi A,Giustina A,Cimino V,Pola R,Angelini F,Pontecorvi A,De Marinis L).[J Clin Endocrinol Metab, 94:(6), Jun, 2009][Journal Article]"
"In acromegaly, a discrepancy between what are defined as ""normal"" levels of GH and IGF-I for every g..."
Source: [PubMed]http://www.ncbi.nlm.nih.gov/entrez/query.fcgi?cmd=Retrieve&db=pubmed&dopt=Abstract&list_uids=19336510
"551. GH replacement in patients with non-functioning pituitary adenoma (NFA) treated solely by surgery is not associated with increased risk of tumour recurrence (by Arnold JR,Arnold DF,Marland A,Karavitaki N,Wass JA).[Clin Endocrinol (Oxf), 70:(3), Mar, 2009][Journal Article,Research Support, Non-U.S. Gov't]"
Subjects with non-functioning pituitary adenomas (NFAs) frequently develop GH deficiency due to tumo...
Source: [PubMed]http://www.ncbi.nlm.nih.gov/entrez/query.fcgi?cmd=Retrieve&db=pubmed&dopt=Abstract&list_uids=19236640
"552. Impact of 3D-culture on the expression of differentiation markers and hormone receptors in growth plate chondrocytes as compared to articular chondrocytes (by Albrecht C,Helmreich M,Tichy B,Marlovits S,Plasenzotti R,Egerbacher M,Haeusler G).[Int J Mol Med, 23:(3), Mar, 2009][Comparative Study,Journal Article,Research Support, Non-U.S. Gov't]"
In this study we compared the expression of hormone receptors and markers of differentiation in grow...
Source: [PubMed]http://www.ncbi.nlm.nih.gov/entrez/query.fcgi?cmd=Retrieve&db=pubmed&dopt=Abstract&list_uids=19212653
"553. Ghrelin does not predict adaptive hyperphagia in patients with short bowel syndrome (by Compher CW,Kinosian BP,Metz DC).[JPEN J Parenter Enteral Nutr, 33:(4), 2009][Journal Article,Randomized Controlled Trial,Research Support, N.I.H., Extramural]"
Adaptive hyperphagia is associated with reduced dependence on parenteral nutrition in patients with ...
Source: [PubMed]http://www.ncbi.nlm.nih.gov/entrez/query.fcgi?cmd=Retrieve&db=pubmed&dopt=Abstract&list_uids=19176401
"554. [Novel nonsense mutation (p.Y113X) in the human growth hormone receptor gene in a Brazilian patient with Laron syndrome] (by Diniz ET,Jorge AA,Arnhold IJ,Rosenbloom AL,Bandeira F).[Arq Bras Endocrinol Metabol, 52:(8), Nov, 2008][Case Reports,English Abstract,Journal Article,Research Support, Non-U.S. Gov't]"
"To date, about sixty different mutations within GH receptor (GHR) gene have been described in patien..."
Source: [PubMed]http://www.ncbi.nlm.nih.gov/entrez/query.fcgi?cmd=Retrieve&db=pubmed&dopt=Abstract&list_uids=19169479
"555. Growth hormone receptor polymorphism and the effects of pegvisomant in acromegaly (by Bianchi A,Mazziotti G,Tilaro L,Cimino V,Veltri F,Gaetani E,Pecorini G,Pontecorvi A,Giustina A,De Marinis L).[Pituitary, 12:(3), 2009][Journal Article]"
Sensitivity to pegvisomant therapy is highly variable in patients with acromegaly but determinants o...
Source: [PubMed]http://www.ncbi.nlm.nih.gov/entrez/query.fcgi?cmd=Retrieve&db=pubmed&dopt=Abstract&list_uids=19089622
"556. Vitamin D and growth hormone regulate growth hormone/insulin-like growth factor (GH-IGF) axis gene expression in human fetal epiphyseal chondrocytes (by Fernandez-Cancio M,Audi L,Carrascosa A,Toran N,Andaluz P,Esteban C,Granada ML).[Growth Horm IGF Res, 19:(3), Jun, 2009][Journal Article,Research Support, Non-U.S. Gov't]"
Cell proliferation and gene expression regulation were studied in human fetal epiphyseal chondrocyte...
Source: [PubMed]http://www.ncbi.nlm.nih.gov/entrez/query.fcgi?cmd=Retrieve&db=pubmed&dopt=Abstract&list_uids=19056306
"557. Influence of the exon 3-deleted/full-length growth hormone (GH) receptor polymorphism on the response to GH replacement therapy in adults with severe GH deficiency (by Barbosa EJ,Palming J,Glad CA,Filipsson H,Koranyi J,Bengtsson BA,Carlsson LM,Boguszewski CL,Johannsson G).[J Clin Endocrinol Metab, 94:(2), Feb, 2009][Clinical Trial,Journal Article,Research Support, Non-U.S. Gov't]"
There is considerable individual variation in the clinical response to GH replacement therapy in GH ...
Source: [PubMed]http://www.ncbi.nlm.nih.gov/entrez/query.fcgi?cmd=Retrieve&db=pubmed&dopt=Abstract&list_uids=19050057
"558. [The effects of recombinant human growth hormone on the proliferation of Bel-7402 human hepatic carcinoma cell lines in vitro and its regulation on growth hormone receptors] (by Liu JP,Chen T,Chen XX,Ou QJ).[Zhonghua Wai Ke Za Zhi, 46:(13), Jul, 2008][English Abstract,Journal Article,Research Support, Non-U.S. Gov't]"
To investigate the role of recombinant human growth hormone (rhGH) in the growth of Bel-7402 human h...
Source: [PubMed]http://www.ncbi.nlm.nih.gov/entrez/query.fcgi?cmd=Retrieve&db=pubmed&dopt=Abstract&list_uids=19035204
"559. Effect of the glycemic index of carbohydrates on day-long (10 h) profiles of plasma glucose, insulin, cholecystokinin and ghrelin (by Reynolds RC,Stockmann KS,Atkinson FS,Denyer GS,Brand-Miller JC).[Eur J Clin Nutr, 63:(7), Jul, 2009][Journal Article,Randomized Controlled Trial,Research Support, Non-U.S. Gov't]"
Low glycemic index (GI) carbohydrates have been linked to increased satiety. The drive to eat may be...
Source: [PubMed]http://www.ncbi.nlm.nih.gov/entrez/query.fcgi?cmd=Retrieve&db=pubmed&dopt=Abstract&list_uids=18957972
"560. Growth hormone and changes in energy balance in growth hormone deficient adults (by Deepak D,Daousi C,Boyland E,Pinkney JH,Wilding JP,MacFarlane IA).[Eur J Clin Invest, 38:(9), Sep, 2008][Clinical Trial,Journal Article,Research Support, Non-U.S. Gov't]"
Adults with growth hormone deficiency (AGHD) have an adverse body composition with an increased prev...
Source: [PubMed]http://www.ncbi.nlm.nih.gov/entrez/query.fcgi?cmd=Retrieve&db=pubmed&dopt=Abstract&list_uids=18837737
"561. Increased nuclear expression of growth hormone receptor in uterine cervical neoplasms of women under 40 years old (by Dehari R,Nakamura Y,Okamoto N,Nakayama H).[Tohoku J Exp Med, 216:(2), Oct, 2008][Journal Article]"
"There has been an increased incidence of cervical cancer among young women, and they tend to have a ..."
Source: [PubMed]http://www.ncbi.nlm.nih.gov/entrez/query.fcgi?cmd=Retrieve&db=pubmed&dopt=Abstract&list_uids=18832799

"562. Lack of an association between GHR exon 3 polymorphism and diabetic nephropathy in the Genetics of Kidneys in Diabetes (GoKinD) population (by Gu HF,Efendic S,Brismar K).[Diabetologia, 51:(12), Dec, 2008][Letter,Research Support, Non-U.S. Gov't,Research Support, U.S. Gov't, P.H.S.]"
Source: [PubMed]http://www.ncbi.nlm.nih.gov/entrez/query.fcgi?cmd=Retrieve&db=pubmed&dopt=Abstract&list_uids=18820897

"563. ERK-dependent threonine phosphorylation of EGF receptor modulates receptor downregulation and signaling (by Li X,Huang Y,Jiang J,Frank SJ).[Cell Signal, 20:(11), Nov, 2008][Journal Article,Research Support, N.I.H., Extramural]"
Epidermal growth factor (EGF) signaling is critical in normal and aberrant cellular behavior. Extrac...
Source: [PubMed]http://www.ncbi.nlm.nih.gov/entrez/query.fcgi?cmd=Retrieve&db=pubmed&dopt=Abstract&list_uids=18762250
"564. Changes in insulin and IGF-I receptor expression during differentiation of human preadipocytes (by Back K,Arnqvist HJ).[Growth Horm IGF Res, 19:(2), Apr, 2009][Journal Article,Research Support, Non-U.S. Gov't]"
"Mature adipocytes originate from fibroblast-like precursor cells, preadipocytes, which differentiate..."
Source: [PubMed]http://www.ncbi.nlm.nih.gov/entrez/query.fcgi?cmd=Retrieve&db=pubmed&dopt=Abstract&list_uids=18693051
"565. Ghrelin induces proliferation in human aortic endothelial cells via ERK1/2 and PI3K/Akt activation (by Rossi F,Castelli A,Bianco MJ,Bertone C,Brama M,Santiemma V).[Peptides, 29:(11), Nov, 2008][Journal Article]"
The direct ghrelin (Ghr) involvement in cardiovascular (CV) system homeostasis has been suggested by...
Source: [PubMed]http://www.ncbi.nlm.nih.gov/entrez/query.fcgi?cmd=Retrieve&db=pubmed&dopt=Abstract&list_uids=18675863
"566. Ghrelin inhibits contraction and proliferation of human aortic smooth muscle cells by cAMP/PKA pathway activation (by Rossi F,Castelli A,Bianco MJ,Bertone C,Brama M,Santiemma V).[Atherosclerosis, 203:(1), Mar, 2009][Journal Article]"
"Ghrelin (Ghr), the natural ligand of growth hormone secretagogue receptor, is principally produced b..."
Source: [PubMed]http://www.ncbi.nlm.nih.gov/entrez/query.fcgi?cmd=Retrieve&db=pubmed&dopt=Abstract&list_uids=18667202
"567. Effects of intraamygdaloid microinjections of acylated-ghrelin on liquid food intake of rats (by Toth K,Laszlo K,Bagi EE,Lukacs E,Lenard L).[Brain Res Bull, 77:(2-3), Sep, 2008][Journal Article,Research Support, Non-U.S. Gov't]"
Ghrelin (Ghr) has two main forms in the blood: the acylated (A-Ghr) and non-acylated (NA-Ghr) Ghr. A...
Source: [PubMed]http://www.ncbi.nlm.nih.gov/entrez/query.fcgi?cmd=Retrieve&db=pubmed&dopt=Abstract&list_uids=18662750
"568. The extracellular domain of the growth hormone receptor interacts with coactivator activator to promote cell proliferation (by Conway-Campbell BL,Brooks AJ,Robinson PJ,Perani M,Waters MJ).[Mol Endocrinol, 22:(9), Sep, 2008][Journal Article,Research Support, Non-U.S. Gov't]"
"The presence of GH receptor (GHR) in the cell nucleus correlates with cell division, and targeting t..."
Source: [PubMed]http://www.ncbi.nlm.nih.gov/entrez/query.fcgi?cmd=Retrieve&db=pubmed&dopt=Abstract&list_uids=18635665
"569. Growth hormone receptor modulators (by Birzniece V,Sata A,Ho KK).[Rev Endocr Metab Disord, 10:(2), Jun, 2009][Journal Article,Research Support, Non-U.S. Gov't,Review]"
"Growth hormone (GH) regulates somatic growth, substrate metabolism and body composition. Its actions..."
Source: [PubMed]http://www.ncbi.nlm.nih.gov/entrez/query.fcgi?cmd=Retrieve&db=pubmed&dopt=Abstract&list_uids=18622706
"570. Growth hormone excess and the development of growth hormone receptor antagonists (by Higham CE,Trainer PJ).[Exp Physiol, 93:(11), Nov, 2008][Journal Article,Review]"
"In 1990, a single amino acid substitution in the growth hormone (GH) gene at position 119 was found ..."
Source: [PubMed]http://www.ncbi.nlm.nih.gov/entrez/query.fcgi?cmd=Retrieve&db=pubmed&dopt=Abstract&list_uids=18617577
"571. Role of IGFs and insulin in the human testis during postnatal activation: differentiation of steroidogenic cells (by Berensztein EB,Baquedano MS,Pepe CM,Costanzo M,Saraco NI,Ponzio R,Rivarola MA,Belgorosky A).[Pediatr Res, 63:(6), Jun, 2008][Comparative Study,Journal Article,Research Support, Non-U.S. Gov't]"
"Immunoexpression of IGF-I, IGF-II, type 1 IGF receptor (IGFR), insulin receptor (IR), and GH recepto..."
Source: [PubMed]http://www.ncbi.nlm.nih.gov/entrez/query.fcgi?cmd=Retrieve&db=pubmed&dopt=Abstract&list_uids=18520331
"572. IGF-I and not IGF-II expression is regulated by glucocorticoids in human fetal epiphyseal chondrocytes (by Fernandez-Cancio M,Esteban C,Carrascosa A,Toran N,Andaluz P,Audi L).[Growth Horm IGF Res, 18:(6), Dec, 2008][Journal Article,Research Support, Non-U.S. Gov't]"
To elucidate the involvement of IGF axis components and the potential effects of glucocorticoids (GC...
Source: [PubMed]http://www.ncbi.nlm.nih.gov/entrez/query.fcgi?cmd=Retrieve&db=pubmed&dopt=Abstract&list_uids=18515166
"573. An agonist-induced conformational change in the growth hormone receptor determines the choice of signalling pathway (by Rowlinson SW,Yoshizato H,Barclay JL,Brooks AJ,Behncken SN,Kerr LM,Millard K,Palethorpe K,Nielsen K,Clyde-Smith J,Hancock JF,Waters MJ).[Nat Cell Biol, 10:(6), Jun, 2008][Journal Article,Research Support, Non-U.S. Gov't]"
The growth and metabolic actions of growth hormone (GH) are believed to be mediated through the GH r...
Source: [PubMed]http://www.ncbi.nlm.nih.gov/entrez/query.fcgi?cmd=Retrieve&db=pubmed&dopt=Abstract&list_uids=18488018
"574. The exon 3-deleted/full-length growth hormone receptor polymorphism does not influence the effect of puberty or growth hormone therapy on glucose homeostasis in short non-growth hormone-deficient small-for-gestational-age children: results from a two-year controlled prospective study (by Audi L,Carrascosa A,Esteban C,Fernandez-Cancio M,Andaluz P,Yeste D,Espadero R,Granada ML,Wollmann H,Fryklund L,Spanish SGA Study Group).[J Clin Endocrinol Metab, 93:(7), Jul, 2008][Journal Article,Randomized Controlled Trial,Research Support, Non-U.S. Gov't]"
The exon 3-deleted/full-length (d3/fl) GH receptor polymorphism (d3/fl-GHR) has been associated with...
Source: [PubMed]http://www.ncbi.nlm.nih.gov/entrez/query.fcgi?cmd=Retrieve&db=pubmed&dopt=Abstract&list_uids=18445665
"575. Novel splice site mutation in the growth hormone receptor gene in Turkish patients with Laron-type dwarfism (by Arman A,Ozon A,Isguven PS,Coker A,Peker I,Yordam N).[J Pediatr Endocrinol Metab, 21:(1), Jan, 2008][Journal Article,Research Support, Non-U.S. Gov't]"
"Growth hormone (GH) is involved in growth, and fat and carbohydrate metabolism. Interaction of GH wi..."
Source: [PubMed]http://www.ncbi.nlm.nih.gov/entrez/query.fcgi?cmd=Retrieve&db=pubmed&dopt=Abstract&list_uids=18404972
"576. Influence of the d3-growth hormone (GH) receptor isoform on short-term and long-term treatment response to GH replacement in GH-deficient adults (by van der Klaauw AA,van der Straaten T,Baak-Pablo R,Biermasz NR,Guchelaar HJ,Pereira AM,Smit JW,Romijn JA).[J Clin Endocrinol Metab, 93:(7), Jul, 2008][Journal Article,Research Support, Non-U.S. Gov't]"
Recombinant human GH (rhGH) replacement in adults is aimed at improving signs and symptoms of the ad...
Source: [PubMed]http://www.ncbi.nlm.nih.gov/entrez/query.fcgi?cmd=Retrieve&db=pubmed&dopt=Abstract&list_uids=18397980
"577. Effects of maternal cold exposure and nutrient restriction on the ghrelin receptor, the GH-IGF axis, and metabolic regulation in the postnatal ovine liver (by Hyatt MA,Butt EA,Budge H,Stephenson T,Symonds ME).[Reproduction, 135:(5), May, 2008][Journal Article,Research Support, Non-U.S. Gov't]"
"Maternal cold exposure of pregnant sheep promotes fetal growth, whereas nutrient restriction (NR) ca..."
Source: [PubMed]http://www.ncbi.nlm.nih.gov/entrez/query.fcgi?cmd=Retrieve&db=pubmed&dopt=Abstract&list_uids=18304988
"578. Future directions: growth prediction models (by Geffner ME,Dunger DB).[Horm Res, 68 Suppl 5, 2007][Comparative Study,Journal Article]"
BACKGROUND: One strategy for optimizing growth hormone (GH) treatment is to develop mathematical mod...
Source: [PubMed]http://www.ncbi.nlm.nih.gov/entrez/query.fcgi?cmd=Retrieve&db=pubmed&dopt=Abstract&list_uids=18174708
"579. From bench to bedside: future potential for the translation of prolactin inhibitors as breast cancer therapeutics (by Clevenger CV,Zheng J,Jablonski EM,Galbaugh TL,Fang F).[J Mammary Gland Biol Neoplasia, 13:(1), Mar, 2008][Journal Article,Research Support, N.I.H., Extramural,Research Support, Non-U.S. Gov't,Review]"
A role for prolactin (PRL) in the pathogenesis of breast cancer has been confirmed at the cellular l...
Source: [PubMed]http://www.ncbi.nlm.nih.gov/entrez/query.fcgi?cmd=Retrieve&db=pubmed&dopt=Abstract&list_uids=18246318
"580. Human sarcopenia reveals an increase in SOCS-3 and myostatin and a reduced efficiency of Akt phosphorylation (by Leger B,Derave W,De Bock K,Hespel P,Russell AP).[Rejuvenation Res, 11:(1), Feb, 2008][Comparative Study,Journal Article,Research Support, Non-U.S. Gov't]"
"Age-related skeletal muscle sarcopenia is linked with increases in falls, fractures, and death and t..."
Source: [PubMed]http://www.ncbi.nlm.nih.gov/entrez/query.fcgi?cmd=Retrieve&db=pubmed&dopt=Abstract&list_uids=18240972
"581. Growth hormone in vascular pathology: neovascularization and expression of receptors is associated with cellular proliferation (by Lincoln DT,Singal PK,Al-Banaw A).[Anticancer Res, 27:(6B), 2007][Journal Article]"
"Vascular tumours are common lesions of the skin and subcutaneous tissue, but also occur in many othe..."
Source: [PubMed]http://www.ncbi.nlm.nih.gov/entrez/query.fcgi?cmd=Retrieve&db=pubmed&dopt=Abstract&list_uids=18225592

"582. [New molecular mechanisms of growth hormone insensitivity] (by Edouard T,Raynal P,Yart A,Conte-Auriol F,Salles JP,Tauber M).[Arch Pediatr, 15:(2), Feb, 2008][Comparative Study,English Abstract,Journal Article,Review]"
"Growth hormone (GH), secreted by the anterior pituitary into the circulation, binds to membrane rece..."
Source: [PubMed]http://www.ncbi.nlm.nih.gov/entrez/query.fcgi?cmd=Retrieve&db=pubmed&dopt=Abstract&list_uids=18207712

"583. The exon 3-deleted/full-length growth hormone receptor polymorphism did not influence growth response to growth hormone therapy over two years in prepubertal short children born at term with adequate weight and length for gestational age (by Carrascosa A,Audi L,Fernandez-Cancio M,Esteban C,Andaluz P,Vilaro E,Clemente M,Yeste D,Albisu MA,Gussinye M).[J Clin Endocrinol Metab, 93:(3), Mar, 2008][Journal Article,Research Support, Non-U.S. Gov't]"
Consensus is lacking as to whether the exon 3-deleted (d3)/full-length (fl) GH receptor (GHR) polymo...
Source: [PubMed]http://www.ncbi.nlm.nih.gov/entrez/query.fcgi?cmd=Retrieve&db=pubmed&dopt=Abstract&list_uids=18160465

"584. Activation of growth hormone receptors by growth hormone and growth hormone antagonist dimers: insights into receptor triggering (by Yang N,Langenheim JF,Wang X,Jiang J,Chen WY,Frank SJ).[Mol Endocrinol, 22:(4), Apr, 2008][Journal Article,Research Support, N.I.H., Extramural]"
GH binds dimerized GH receptors (GHRs) to form a trimolecular complex and induces downstream signali...
Source: [PubMed]http://www.ncbi.nlm.nih.gov/entrez/query.fcgi?cmd=Retrieve&db=pubmed&dopt=Abstract&list_uids=18096690
"585. Disruption of growth hormone signaling retards prostate carcinogenesis in the Probasin/TAg rat (by Wang Z,Luque RM,Kineman RD,Ray VH,Christov KT,Lantvit DD,Shirai T,Hedayat S,Unterman TG,Bosland MC,Prins GS,Swanson SM).[Endocrinology, 149:(3), Mar, 2008][Journal Article,Research Support, N.I.H., Extramural,Research Support, U.S. Gov't, Non-P.H.S.]"
"We asked whether down-regulation of GH signaling could block carcinogenesis in the Probasin/TAg rat,..."
Source: [PubMed]http://www.ncbi.nlm.nih.gov/entrez/query.fcgi?cmd=Retrieve&db=pubmed&dopt=Abstract&list_uids=18079205
"586. Growth hormone (GH) insensitivity and insulin-like growth factor-I deficiency in Inuit subjects and an Ecuadorian cohort: functional studies of two codon 180 GH receptor gene mutations (by Fang P,Girgis R,Little BM,Pratt KL,Guevara-Aguirre J,Hwa V,Rosenfeld RG).[J Clin Endocrinol Metab, 93:(3), Mar, 2008][Journal Article,Research Support, Non-U.S. Gov't]"
"Among more than 250 cases of GH insensitivity syndrome (GHIS) reported to date, the largest cohort w..."
Source: [PubMed]http://www.ncbi.nlm.nih.gov/entrez/query.fcgi?cmd=Retrieve&db=pubmed&dopt=Abstract&list_uids=18073295
"587. Nuclear localization of growth hormone receptor: another age of discovery for cytokine action? (by Swanson SM,Kopchick JJ)[Sci STKE, 2007:(415), Dec, 2007][Journal Article,Review]"
The conventional view of cytokine signaling is that receptors transmit information to the nucleus wi...
Source: [PubMed]http://www.ncbi.nlm.nih.gov/entrez/query.fcgi?cmd=Retrieve&db=pubmed&dopt=Abstract&list_uids=18056914
"588. GH receptor d3 polymorphism in Dutch patients with MPHD and IGHD born small or appropriate for gestational age (by de Graaff LC,Meyer S,Els C,Hokken-Koelega AC).[Clin Endocrinol (Oxf), 68:(6), Jun, 2008][Journal Article]"
GH acts through the GH receptor (GHR). The GHR gene contains a genetic polymorphism caused by a dele...
Source: [PubMed]http://www.ncbi.nlm.nih.gov/entrez/query.fcgi?cmd=Retrieve&db=pubmed&dopt=Abstract&list_uids=18031312
"589. Influence of growth hormone (GH) receptor deletion of exon 3 and full-length isoforms on GH response and final height in patients with severe GH deficiency (by Raz B,Janner M,Petkovic V,Lochmatter D,Eble A,Dattani MT,Hindmarsh PC,Fluck CE,Mullis PE).[J Clin Endocrinol Metab, 93:(3), Mar, 2008][Journal Article,Research Support, Non-U.S. Gov't]"
A polymorphism of the GH receptor (GHR) gene resulting in genomic deletion of exon 3 (GHR-d3) has be...
Source: [PubMed]http://www.ncbi.nlm.nih.gov/entrez/query.fcgi?cmd=Retrieve&db=pubmed&dopt=Abstract&list_uids=18029459
"590. HCV RNA in serum and peripheral blood mononuclear cells after successful interferon therapy (by Mohamad HI,El-Bab HK,Kamal AM).[Hepatogastroenterology, 58:(107-108), 2011][Journal Article]"
"Although hepatitis C virus (HCV) is considered essentially hepatotropic, recent studies suggest that..."
Source: [PubMed]http://www.ncbi.nlm.nih.gov/entrez/query.fcgi?cmd=Retrieve&db=pubmed&dopt=Abstract&list_uids=21830419
"591. Mitochondrial disorders and the eye (by Schrier SA,Falk MJ).[Curr Opin Ophthalmol, 22:(5), Sep, 2011][Journal Article,Research Support, N.I.H., Extramural]"
Mitochondrial disease is a heterogeneous group of energy metabolism disorders that present across al...
Source: [PubMed]http://www.ncbi.nlm.nih.gov/entrez/query.fcgi?cmd=Retrieve&db=pubmed&dopt=Abstract&list_uids=21730846
"592. Smoking and Polymorphisms in Xenobiotic Metabolism and DNA Repair Genes are Additive Risk Factors Affecting Bladder Cancer in Northern Tunisia (by Rouissi K,Ouerhani S,Hamrita B,Bougatef K,Marrakchi R,Cherif M,Ben Slama MR,Bouzouita M,Chebil M,Ben Ammar Elgaaied A).[Pathol Oncol Res, Jun, 2011][JOURNAL ARTICLE]"
Cancer epidemiology has undergone marked development since the nineteen-fifties. One of the most spe...
Source: [PubMed]http://www.ncbi.nlm.nih.gov/entrez/query.fcgi?cmd=Retrieve&db=pubmed&dopt=Abstract&list_uids=21647780
"593. Human subcutaneous adipose tissue Glut 4 mRNA expression in obesity and type 2 diabetes (by Kouidhi S,Berrhouma R,Rouissi K,Jarboui S,Clerget-Froidevaux MS,Seugnet I,Bchir F,Demeneix B,Guissouma H,Elgaaied AB).[Acta Diabetol, May, 2011][JOURNAL ARTICLE]"
Cellular resistance to insulin caused by reduced glucose transport and metabolism is a primary defec...
Source: [PubMed]http://www.ncbi.nlm.nih.gov/entrez/query.fcgi?cmd=Retrieve&db=pubmed&dopt=Abstract&list_uids=21604201
"594. Characters of homogentisate oxygenase gene mutation and high clonality of the natural pigment-producing Vibrio cholerae strains (by Wang R,Wang H,Zhou H,Wang Y,Yue J,Diao B,Kan B).[BMC Microbiol, 11, 2011][Journal Article,Research Support, Non-U.S. Gov't]"
"Some microorganisms can produce pigments such as melanin, which has been associated with virulence i..."
Source: [PubMed]http://www.ncbi.nlm.nih.gov/entrez/query.fcgi?cmd=Retrieve&db=pubmed&dopt=Abstract&list_uids=21592381
"595. [High-density lipoprotein (HDL) and cholesteryl ester transfer protein (CETP): role in lipid metabolism and clinical meaning] (by Kleber ME,Grammer TB,Marz W).[MMW Fortschr Med, 152 Suppl 2, Jul, 2010][English Abstract,Journal Article,Review]"
Large epidemiological studies have consistently shown that plasma levels of high-density lipoprotein...
Source: [PubMed]http://www.ncbi.nlm.nih.gov/entrez/query.fcgi?cmd=Retrieve&db=pubmed&dopt=Abstract&list_uids=21591319
"596. Suppressed induction of proinflammatory cytokines by a unique metabolite produced by Vibrio cholerae O1 El Tor biotype in cultured host cells (by Bari W,Song YJ,Yoon SS).[Infect Immun, 79:(8), Aug, 2011][Journal Article,Research Support, Non-U.S. Gov't]"
"Vibrio cholerae O1 has two biotypes, El Tor and Classical, and the latter is now presumed to be exti..."
Source: [PubMed]http://www.ncbi.nlm.nih.gov/entrez/query.fcgi?cmd=Retrieve&db=pubmed&dopt=Abstract&list_uids=21576340
"597. Seroprevalence of cytomegalovirus and rubella among pregnant women in western Sudan (by Hamdan HZ,Abdelbagi IE,Nasser NM,Adam I).[Virol J, 8, 2011][Journal Article,Research Support, Non-U.S. Gov't]"
Maternal cytomegalovirus (CMV) and rubella infections have adverse neonatal outcomes. Basic epidemio...
Source: [PubMed]http://www.ncbi.nlm.nih.gov/entrez/query.fcgi?cmd=Retrieve&db=pubmed&dopt=Abstract&list_uids=21569321
"598. Antibodies to pilosebaceous units along their neurovascular supply routes in a new variant of endemic pemphigus foliaceus in Colombia, South America (by Abreu Velez AM,Yi H,Gao W,Smoller BR,Grossniklaus HE,Howard MS).[Eur J Dermatol, 21:(3), 2011][Comparative Study,Journal Article,Research Support, Non-U.S. Gov't]"
"Senear Usher syndrome is a variant of pemphigus foliaceus, confined to seborrheic sites and consider..."
Source: [PubMed]http://www.ncbi.nlm.nih.gov/entrez/query.fcgi?cmd=Retrieve&db=pubmed&dopt=Abstract&list_uids=21543287
"599. B cell activating factor gene polymorphisms in patients with risk of idiopathic thrombocytopenic purpura (by Abdel-Hamid SM,Al-Lithy HN).[Am J Med Sci, 342:(1), Jul, 2011][Journal Article]"
B cell activating factor (BAFF) is a ligand belonging to the tumor necrosis factor family and has an...
Source: [PubMed]http://www.ncbi.nlm.nih.gov/entrez/query.fcgi?cmd=Retrieve&db=pubmed&dopt=Abstract&list_uids=21537154
"600. On the emergence of atypical Vibrio cholerae O1 El Tor & cholera epidemic (by Vicente AC).[Indian J Med Res, 133:(4), Apr, 2011][Comment,Journal Article]"
Source: [PubMed]http://www.ncbi.nlm.nih.gov/entrez/query.fcgi?cmd=Retrieve&db=pubmed&dopt=Abstract&list_uids=21537088
"601. Targeting the HIV entry, assembly and release pathways for anti-HIV gene therapy (by Joshi A,Garg H,Ablan S,Freed EO,Nagashima K,Manjunath N,Shankar P).[Virology, 415:(2), Jul, 2011][Journal Article]"
Targeting the HIV entry and assembly pathways holds promise for development of novel anti-HIV gene t...
Source: [PubMed]http://www.ncbi.nlm.nih.gov/entrez/query.fcgi?cmd=Retrieve&db=pubmed&dopt=Abstract&list_uids=21529874

"602. HIV-1 integrase modulates the interaction of the HIV-1 cellular cofactor LEDGF/p75 with chromatin (by Astiazaran P,Bueno MT,Morales E,Kugelman JR,Garcia-Rivera JA,Llano M).[Retrovirology, 8, 2011][Journal Article,Research Support, N.I.H., Extramural,Research Support, Non-U.S. Gov't]"
Chromatin binding plays a central role in the molecular mechanism of LEDGF/p75 in HIV-1 DNA integrat...
Source: [PubMed]http://www.ncbi.nlm.nih.gov/entrez/query.fcgi?cmd=Retrieve&db=pubmed&dopt=Abstract&list_uids=21510906
"603. Thermoreversible Pluronic F127-based hydrogel containing liposomes for the controlled delivery of paclitaxel: in vitro drug release, cell cytotoxicity, and uptake studies (by Nie S,Hsiao WL,Pan W,Yang Z).[Int J Nanomedicine, 6, 2011][Comparative Study,Journal Article]"
To develop an in situ gel system comprising liposome-containing paclitaxel (PTX) dispersed within th...
Source: [PubMed]http://www.ncbi.nlm.nih.gov/entrez/query.fcgi?cmd=Retrieve&db=pubmed&dopt=Abstract&list_uids=21499415
"604. Wnt/-catenin signaling enhances cyclooxygenase-2 (COX2) transcriptional activity in gastric cancer cells (by Nunez F,Bravo S,Cruzat F,Montecino M,De Ferrari GV).[PLoS One, 6:(4), 2011][Journal Article,Research Support, Non-U.S. Gov't]"
Increased expression of the cyclooxygenase-2 enzyme (COX2) is one of the main characteristics of gas...
Source: [PubMed]http://www.ncbi.nlm.nih.gov/entrez/query.fcgi?cmd=Retrieve&db=pubmed&dopt=Abstract&list_uids=21494638
"605. Immunohistochemical distinction of primary adrenal cortical lesions from metastatic clear cell renal cell carcinoma: a study of 248 cases (by Sangoi AR,Fujiwara M,West RB,Montgomery KD,Bonventre JV,Higgins JP,Rouse RV,Gokden N,McKenney JK).[Am J Surg Pathol, 35:(5), May, 2011][Journal Article,Research Support, N.I.H., Extramural]"
The diagnosis of metastatic clear cell renal cell carcinoma (CC-RCC) can be difficult because of its...
Source: [PubMed]http://www.ncbi.nlm.nih.gov/entrez/query.fcgi?cmd=Retrieve&db=pubmed&dopt=Abstract&list_uids=21490444
"606. Apoptosis and expression of Bcl-2, Bax, p53, caspase-3, and Fas, Fas ligand in placentas complicated by preeclampsia (by Mendilcioglu I,Karaveli S,Erdogan G,Simsek M,Taskin O,Ozekinci M).[Clin Exp Obstet Gynecol, 38:(1), 2011][Journal Article,Research Support, Non-U.S. Gov't]"
To determine whether preeclampsia is associated with an increase in placental apoptosis and altered ...
Source: [PubMed]http://www.ncbi.nlm.nih.gov/entrez/query.fcgi?cmd=Retrieve&db=pubmed&dopt=Abstract&list_uids=21485723
"607. Diversity of genetic lineages among CTX-M-15 and CTX-M-14 producing Escherichia coli strains in a Tunisian hospital (by Ben Slama K,Ben Sallem R,Jouini A,Rachid S,Moussa L,Saenz Y,Estepa V,Somalo S,Boudabous A,Torres C).[Curr Microbiol, 62:(6), Jun, 2011][Journal Article,Research Support, Non-U.S. Gov't]"
Fourteen broad-spectrum-cephalosporin-resistant Escherichia coli isolates were recovered between Jun...
Source: [PubMed]http://www.ncbi.nlm.nih.gov/entrez/query.fcgi?cmd=Retrieve&db=pubmed&dopt=Abstract&list_uids=21479796
"608. Proteases produced by vibrios (by Shinoda S,Miyoshi S).[Biocontrol Sci, 16:(1), Mar, 2011][Journal Article,Review]"
Bacteria of the genus Vibrio are normal habitants of the aquatic environment but the some species ar...
Source: [PubMed]http://www.ncbi.nlm.nih.gov/entrez/query.fcgi?cmd=Retrieve&db=pubmed&dopt=Abstract&list_uids=21467624
"609. [Occult hepatitis C virus infection] (by Carreno Garcia V,Nebreda JB,Aguilar IC,Quiroga Estevez JA).[Enferm Infecc Microbiol Clin, 29 Suppl 3, Mar, 2011][English Abstract,Journal Article,Review]"
Occult hepatitis C virus (HCV) infection is characterized by the detection of HCV-RNA in liver in th...
Source: [PubMed]http://www.ncbi.nlm.nih.gov/entrez/query.fcgi?cmd=Retrieve&db=pubmed&dopt=Abstract&list_uids=21458706
"610. [Evaluation of a fluorimetric for determining the activity of amylo-1,6-glucosidase in leukocytes for confirming the diagnosis of glycogen storage disease type III] (by Miadi-Messaoud H,Mili A,Ben Khalifa H,Limem K).[Ann Biol Clin (Paris), 69:(1), 2011][English Abstract,Journal Article]"
The confirmation of type III glycogen storage disease diagnosis is based on histological exploration...
Source: [PubMed]http://www.ncbi.nlm.nih.gov/entrez/query.fcgi?cmd=Retrieve&db=pubmed&dopt=Abstract&list_uids=21463994
"611. Understanding the physical basis of the salt dependence of the electrostatic binding free energy of mutated charged ligand-nucleic acid complexes (by Harris RC,Bredenberg JH,Silalahi AR,Boschitsch AH,Fenley MO).[Biophys Chem, 156:(1), Jun, 2011][Journal Article,Research Support, N.I.H., Extramural]"
The predictions of the derivative of the electrostatic binding free energy of a biomolecular complex...
Source: [PubMed]http://www.ncbi.nlm.nih.gov/entrez/query.fcgi?cmd=Retrieve&db=pubmed&dopt=Abstract&list_uids=21458909
"612. Expression of Th-17 and RORt mRNA in Behcet's Disease (by Hamzaoui K,Bouali E,Ghorbel I,Khanfir M,Houman H,Hamzaoui A).[Med Sci Monit, 17:(4), Apr, 2011][Journal Article,Research Support, Non-U.S. Gov't]"
To investigate plasma IL-17 level and the expression of Th17 cell transcription factor RORt in the ...
Source: [PubMed]http://www.ncbi.nlm.nih.gov/entrez/query.fcgi?cmd=Retrieve&db=pubmed&dopt=Abstract&list_uids=21455110
"613. Rift valley fever: recent insights into pathogenesis and prevention (by Boshra H,Lorenzo G,Busquets N,Brun A).[J Virol, 85:(13), Jul, 2011][Journal Article,Research Support, Non-U.S. Gov't,Review]"
Rift Valley fever virus (RVFV) is a zoonotic pathogen that primarily affects ruminants but can also ...
Source: [PubMed]http://www.ncbi.nlm.nih.gov/entrez/query.fcgi?cmd=Retrieve&db=pubmed&dopt=Abstract&list_uids=21450816
"614. Genetic polymorphisms of inflammatory molecules in Tunisian kidney transplantation (by Krichen H,Khazen D,Sfar I,Ben Abdallah T,Bardi R,Jendoubi-Ayed S,Makhlouf M,Abderrahim E,Aouadi H,Ayed K,Gorgi Y).[Transplant Proc, 43:(2), Mar, 2011][Journal Article]"
As chemokines and adhesion molecules play major roles in the process by which leukocytes are recruit...
Source: [PubMed]http://www.ncbi.nlm.nih.gov/entrez/query.fcgi?cmd=Retrieve&db=pubmed&dopt=Abstract&list_uids=21440726
"615. Antibody-mediated delivery of siRNAs for anti-HIV therapy (by Kim SS,Subramanya S,Peer D,Shimaoka M,Shankar P).[Methods Mol Biol, 721, 2011][Journal Article]"
RNA interference (RNAi) is a potent and specific gene silencing mechanism that utilizes small -doubl...
Source: [PubMed]http://www.ncbi.nlm.nih.gov/entrez/query.fcgi?cmd=Retrieve&db=pubmed&dopt=Abstract&list_uids=21431696
"616. The effect of tobacco, XPC, ERCC2 and ERCC5 genetic variants in bladder cancer development (by Rouissi K,Bahria IB,Bougatef K,Marrakchi R,Stambouli N,Hamdi K,Cherif M,Ben Slama MR,Sfaxi M,Othman FB,Chebil M,Elgaaied AB,Ouerhani S).[BMC Cancer, 11, 2011][Journal Article]"
"In this work, we have conducted a case-control study in order to assess the effect of tobacco and th..."
Source: [PubMed]http://www.ncbi.nlm.nih.gov/entrez/query.fcgi?cmd=Retrieve&db=pubmed&dopt=Abstract&list_uids=21426550
"617. Development and evaluation of a new epitope-blocking ELISA for universal detection of antibodies to West Nile virus (by Sotelo E,Llorente F,Rebollo B,Camunas A,Venteo A,Gallardo C,Lubisi A,Rodriguez MJ,Sanz AJ,Figuerola J,Jimenez-Clavero MA).[J Virol Methods, 174:(1-2), Jun, 2011][Journal Article,Research Support, Non-U.S. Gov't,Validation Studies]"
"West Nile virus (WNV) is an emerging zoonotic pathogen with a wide range of hosts, including birds, ..."
Source: [PubMed]http://www.ncbi.nlm.nih.gov/entrez/query.fcgi?cmd=Retrieve&db=pubmed&dopt=Abstract&list_uids=21419800
"618. Probing the inhibitor selectivity pocket of human 20-hydroxysteroid dehydrogenase (AKR1C1) with X-ray crystallography and site-directed mutagenesis (by El-Kabbani O,Dhagat U,Soda M,Endo S,Matsunaga T,Hara A).[Bioorg Med Chem Lett, 21:(8), Apr, 2011][Journal Article,Research Support, Non-U.S. Gov't]"
Human 20-hydroxysteroid dehydrogenase (AKR1C1) is an important drug target due to its role in the d...
Source: [PubMed]http://www.ncbi.nlm.nih.gov/entrez/query.fcgi?cmd=Retrieve&db=pubmed&dopt=Abstract&list_uids=21414777
"619. Generic protease detection technology for monitoring periodontal disease (by Zheng X,Cook JP,Watkinson M,Yang S,Douglas I,Rawlinson A,Krause S).[Faraday Discuss, 149, 2011][Journal Article,Research Support, Non-U.S. Gov't]"
Periodontal diseases are inflammatory conditions that affect the supporting tissues of teeth and can...
Source: [PubMed]http://www.ncbi.nlm.nih.gov/entrez/query.fcgi?cmd=Retrieve&db=pubmed&dopt=Abstract&list_uids=21413173
"620. CCL11-CCR3 interactions promote survival of anaplastic large cell lymphoma cells via ERK1/2 activation (by Miyagaki T,Sugaya M,Murakami T,Asano Y,Tada Y,Kadono T,Okochi H,Tamaki K,Sato S).[Cancer Res, 71:(6), Mar, 2011][Journal Article,Research Support, Non-U.S. Gov't]"
CCR3 is a specific marker of anaplastic large cell lymphoma (ALCL) cells. ALCL cells also express CC...
Source: [PubMed]http://www.ncbi.nlm.nih.gov/entrez/query.fcgi?cmd=Retrieve&db=pubmed&dopt=Abstract&list_uids=21406396
"621. Apolipoprotein B binding domains: evidence that they are cell-penetrating peptides that efficiently deliver antigenic peptide for cross-presentation of cytotoxic T cells (by Sakamoto N,Rosenberg AS).[J Immunol, 186:(8), Apr, 2011][Journal Article]"
"Low-density lipoproteins (LDLs) are a good source of cholesterol, which is important in cellular hom..."
Source: [PubMed]http://www.ncbi.nlm.nih.gov/entrez/query.fcgi?cmd=Retrieve&db=pubmed&dopt=Abstract&list_uids=21402897

"622. An activity-based probe for high-throughput measurements of triacylglycerol lipases (by Tam J,Henault M,Li L,Wang Z,Partridge AW,Melnyk RA).[Anal Biochem, 414:(2), Jul, 2011][Journal Article]"
Modulating the activity of lipases involved in the metabolism of plasma lipoproteins is an attractiv...
Source: [PubMed]http://www.ncbi.nlm.nih.gov/entrez/query.fcgi?cmd=Retrieve&db=pubmed&dopt=Abstract&list_uids=21397586

"623. Detection of specific periodontal microorganisms from bacteraemia samples after periodontal therapy using molecular-based diagnostics (by Castillo DM,Sanchez-Beltran MC,Castellanos JE,Sanz I,Mayorga-Fayad I,Sanz M,Lafaurie GI).[J Clin Periodontol, 38:(5), May, 2011][Comparative Study,Journal Article,Research Support, Non-U.S. Gov't]"
The aim of this study was to assess the presence of subgingival pathogens in peripheral blood sample...
Source: [PubMed]http://www.ncbi.nlm.nih.gov/entrez/query.fcgi?cmd=Retrieve&db=pubmed&dopt=Abstract&list_uids=21392048

"624. [National consensus document by GESIDA/National Aids Plan on antiretroviral treatment in adults infected by the human immunodeficiency virus (January 2011 update)] (by Panel de expertos de GESIDA y Plan Nacional sobre el Sida).[Enferm Infecc Microbiol Clin, 29:(3), Mar, 2011][Consensus Development Conference,English Abstract,Journal Article,Practice Guideline]"
The update of these adult antiretroviral treatment (cART) recommendations has been carried out by co...
Source: [PubMed]http://www.ncbi.nlm.nih.gov/entrez/query.fcgi?cmd=Retrieve&db=pubmed&dopt=Abstract&list_uids=21388714

"625. A Nup133-dependent NPC-anchored network tethers centrosomes to the nuclear envelope in prophase (by Bolhy S,Bouhlel I,Dultz E,Nayak T,Zuccolo M,Gatti X,Vallee R,Ellenberg J,Doye V).[J Cell Biol, 192:(5), Mar, 2011][Journal Article,Research Support, Non-U.S. Gov't]"
Centrosomes are closely associated with the nuclear envelope (NE) throughout the cell cycle and this...
Source: [PubMed]http://www.ncbi.nlm.nih.gov/entrez/query.fcgi?cmd=Retrieve&db=pubmed&dopt=Abstract&list_uids=21383080

"626. Comparison of in vitro and in vivo performance of a colonic delivery system (by Ahmed IS,Ayres JW).[Int J Pharm, 409:(1-2), May, 2011][Journal Article,Randomized Controlled Trial]"
The aim of this work is to compare in vitro to in vivo performance of a colonic drug delivery system...
Source: [PubMed]http://www.ncbi.nlm.nih.gov/entrez/query.fcgi?cmd=Retrieve&db=pubmed&dopt=Abstract&list_uids=21382462

"627. Hsp90 can accommodate the simultaneous binding of the FKBP52 and HOP proteins (by Hildenbrand ZL,Molugu SK,Herrera N,Ramirez C,Xiao C,Bernal RA).[Oncotarget, 2:(1-2), 2011][Journal Article,Research Support, N.I.H., Extramural,Research Support, Non-U.S. Gov't,Research Support, U.S. Gov't, Non-P.H.S.]"
The regulation of steroidogenic hormone receptor-mediated activity plays an important role in the de...
Source: [PubMed]http://www.ncbi.nlm.nih.gov/entrez/query.fcgi?cmd=Retrieve&db=pubmed&dopt=Abstract&list_uids=21378414
"628. Influenza A virus interacts extensively with the cellular SUMOylation system during infection (by Pal S,Santos A,Rosas JM,Ortiz-Guzman J,Rosas-Acosta G).[Virus Res, 158:(1-2), Jun, 2011][Journal Article,Research Support, N.I.H., Extramural,Research Support, Non-U.S. Gov't]"
"SUMOylation, the post-translational conjugation of the Small Ubiquitin-like MOdifier (SUMO) to a tar..."
Source: [PubMed]http://www.ncbi.nlm.nih.gov/entrez/query.fcgi?cmd=Retrieve&db=pubmed&dopt=Abstract&list_uids=21376763
"629. HCV RNA decline in the first 24 h exhibits high negative predictive value of sustained virologic response in HIV/HCV genotype 1 co-infected patients treated with peginterferon and ribavirin (by Laufer N,Bolcic F,Rolon MJ,Martinez A,Reynoso R,Perez H,Salomon H,Cahn P,Quarleri J).[Antiviral Res, 90:(1), Apr, 2011][Journal Article,Research Support, N.I.H., Extramural,Research Support, Non-U.S. Gov't]"
Treatment with Peg-interferon and ribavirin (PEG-IFN/RBV) for HIV patients co-infected with hepatiti...
Source: [PubMed]http://www.ncbi.nlm.nih.gov/entrez/query.fcgi?cmd=Retrieve&db=pubmed&dopt=Abstract&list_uids=21376083
"630. Effects of creatine supplementation on muscle wasting and glucose homeostasis in rats treated with dexamethasone (by Nicastro H,Gualano B,de Moraes WM,de Salles Painelli V,da Luz CR,Dos Santos Costa A,de Salvi Guimaraes F,Medeiros A,Brum PC,Lancha AH).[Amino Acids, Mar, 2011][JOURNAL ARTICLE]"
We aimed to investigate the possible role of creatine (CR) supplementation in counteracting dexameth...
Source: [PubMed]http://www.ncbi.nlm.nih.gov/entrez/query.fcgi?cmd=Retrieve&db=pubmed&dopt=Abstract&list_uids=21373767
"631. Occult HBV infection among Egyptian hepatocellular carcinoma patients (by Hassan ZK,Hafez MM,Mansor TM,Zekri AR).[Virol J, 8, 2011][Journal Article]"
"Occult HBV infection accelerates the progression of liver fibrosis, cirrhosis, and finally leading t..."
Source: [PubMed]http://www.ncbi.nlm.nih.gov/entrez/query.fcgi?cmd=Retrieve&db=pubmed&dopt=Abstract&list_uids=21371325
"632. RORC and Foxp3 axis in cerebrospinal fluid of patients with neuro-Behcet's disease (by Hamzaoui K,Borhani Haghighi A,Ghorbel IB,Houman H).[J Neuroimmunol, 233:(1-2), Apr, 2011][Journal Article]"
Neurological manifestations are present in 5% to 30% of patients with Behcet's disease (BD). Neuro-B...
Source: [PubMed]http://www.ncbi.nlm.nih.gov/entrez/query.fcgi?cmd=Retrieve&db=pubmed&dopt=Abstract&list_uids=21367463
"633. A computational method for prediction of excretory proteins and application to identification of gastric cancer markers in urine (by Hong CS,Cui J,Ni Z,Su Y,Puett D,Li F,Xu Y).[PLoS One, 6:(2), 2011][Journal Article,Research Support, N.I.H., Extramural,Research Support, U.S. Gov't, Non-P.H.S.,Validation Studies]"
A novel computational method for prediction of proteins excreted into urine is presented. The method...
Source: [PubMed]http://www.ncbi.nlm.nih.gov/entrez/query.fcgi?cmd=Retrieve&db=pubmed&dopt=Abstract&list_uids=21365014
"634. Apoptosis of human melanoma cells induced by inhibition of B-RAFV600E involves preferential splicing of bimS (by Jiang CC,Lai F,Tay KH,Croft A,Rizos H,Becker TM,Yang F,Liu H,Thorne RF,Hersey P,Zhang XD).[Cell Death Dis, 1, 2010][Journal Article,Research Support, Non-U.S. Gov't]"
Bim is known to be critical in killing of melanoma cells by inhibition of the RAF/MEK/ERK pathway. H...
Source: [PubMed]http://www.ncbi.nlm.nih.gov/entrez/query.fcgi?cmd=Retrieve&db=pubmed&dopt=Abstract&list_uids=21364673
"635. Risks and benefits of copper in light of new insights of copper homeostasis (by de Romana DL,Olivares M,Uauy R,Araya M).[J Trace Elem Med Biol, 25:(1), Jan, 2011][Journal Article,Review]"
Copper is an essential micronutrient involved in a variety of biological processes indispensable to ...
Source: [PubMed]http://www.ncbi.nlm.nih.gov/entrez/query.fcgi?cmd=Retrieve&db=pubmed&dopt=Abstract&list_uids=21342755
"636. Smoking and polymorphisms in folate metabolizing genes and their effects on the histological stage and grade for bladder tumors (by Rouissi K,Stambouli N,Marrakchi R,Slama MR,Cherif M,Sfaxi M,Chebil M,Elgaaied AB,Ouerhani S).[Bull Cancer, 98:(2), Feb, 2011][Journal Article]"
Folates are the common sources of DNA synthesis and methylation. Cigarette smoking and genetic susce...
Source: [PubMed]http://www.ncbi.nlm.nih.gov/entrez/query.fcgi?cmd=Retrieve&db=pubmed&dopt=Abstract&list_uids=21339095
"637. A novel paclitaxel microemulsion containing a reduced amount of Cremophor EL: pharmacokinetics, biodistribution, and in vivo antitumor efficacy and safety (by Wang Y,Wu KC,Zhao BX,Zhao X,Wang X,Chen S,Nie SF,Pan WS,Zhang X,Zhang Q).[J Biomed Biotechnol, 2011, 2011][Journal Article,Research Support, Non-U.S. Gov't]"
The purpose of this study was to prepare a novel paclitaxel (PTX) microemulsion containing a reduced...
Source: [PubMed]http://www.ncbi.nlm.nih.gov/entrez/query.fcgi?cmd=Retrieve&db=pubmed&dopt=Abstract&list_uids=21331356
"638. The Vibrio cholerae VarS/VarA two-component system controls the expression of virulence proteins through ToxT regulation (by Jang J,Jung KT,Park J,Yoo CK,Rhie GE).[Microbiology, 157:(Pt 5), May, 2011][Journal Article,Research Support, Non-U.S. Gov't]"
"Although the conditions for inducing virulence protein expression in vitro are different, both class..."
Source: [PubMed]http://www.ncbi.nlm.nih.gov/entrez/query.fcgi?cmd=Retrieve&db=pubmed&dopt=Abstract&list_uids=21330435
"639. [Hepatitis B virus (HBV) infection in Sub-Saharan immigrants in Almeria (Spain)] (by Salas J,Vazquez J,Cabezas T,Lozano AB,Cabeza I).[Enferm Infecc Microbiol Clin, 29:(2), Feb, 2011][English Abstract,Journal Article]"
There is scant information available in Spain regarding virological markers and clinical status in S...
Source: [PubMed]http://www.ncbi.nlm.nih.gov/entrez/query.fcgi?cmd=Retrieve&db=pubmed&dopt=Abstract&list_uids=21330010
"640. Artificial neural network weights of residues for the serological specificities of HLA (by Choi SE,Park CW,Sohn YH,Ko SY,Oh HB,Kim GH,Kim H).[Int J Immunogenet, 38:(3), Jun, 2011][Journal Article,Research Support, Non-U.S. Gov't]"
New human leucocyte antigen (HLA) alleles are assigned largely based on their sequence homologies du...
Source: [PubMed]http://www.ncbi.nlm.nih.gov/entrez/query.fcgi?cmd=Retrieve&db=pubmed&dopt=Abstract&list_uids=21320291
"641. Functional validation of new pathways in lipoprotein metabolism identified by human genetics (by Bauer RC,Stylianou IM,Rader DJ).[Curr Opin Lipidol, 22:(2), Apr, 2011][Journal Article,Review]"
Recent genome-wide association studies (GWAS) have identified approximately 100 genomic loci that ar...
Source: [PubMed]http://www.ncbi.nlm.nih.gov/entrez/query.fcgi?cmd=Retrieve&db=pubmed&dopt=Abstract&list_uids=21311327

"642. [Changes in serum lipids in patients with colorectal cancer] (by Abaza H,Ghanem A,Jmal A,Harzallah L,Rahal K,Guemira F).[Tunis Med, 89:(2), Feb, 2011][English Abstract,Journal Article]"
To evaluate and assess disruptions of serum lipids at patients having a colorectal cancer.Our prospe...
Source: [PubMed]http://www.ncbi.nlm.nih.gov/entrez/query.fcgi?cmd=Retrieve&db=pubmed&dopt=Abstract&list_uids=21308622

"643. The antitumor efficacy of functional paclitaxel nanomicelles in treating resistant breast cancers by oral delivery (by Yao HJ,Ju RJ,Wang XX,Zhang Y,Li RJ,Yu Y,Zhang L,Lu WL).[Biomaterials, 32:(12), Apr, 2011][Journal Article,Research Support, Non-U.S. Gov't]"
Paclitaxel has shown potent efficacy against a wide spectrum of cancers in clinical treatment. Howev...
Source: [PubMed]http://www.ncbi.nlm.nih.gov/entrez/query.fcgi?cmd=Retrieve&db=pubmed&dopt=Abstract&list_uids=21306774

"644. Autism associated to a deficiency of complexes III and IV of the mitochondrial respiratory chain (by Guevara-Campos J,Gonzalez-Guevara L,Briones P,Lopez-Gallardo E,Bulan N,Ruiz-Pesini E,Ramnarine D,Montoya J).[Invest Clin, 51:(3), Sep, 2010][Case Reports,Journal Article,Research Support, Non-U.S. Gov't]"
Autism is the prototype of generalized developmental disorders or what today are called autism spect...
Source: [PubMed]http://www.ncbi.nlm.nih.gov/entrez/query.fcgi?cmd=Retrieve&db=pubmed&dopt=Abstract&list_uids=21302592

"645. Contraction-induced skeletal muscle FAT/CD36 trafficking and FA uptake is AMPK independent (by Jeppesen J,Albers PH,Rose AJ,Birk JB,Schjerling P,Dzamko N,Steinberg GR,Kiens B).[J Lipid Res, 52:(4), Apr, 2011][In Vitro,Journal Article,Research Support, Non-U.S. Gov't]"
The aim of this study was to investigate the molecular mechanisms regulating FA translocase CD36 (FA...
Source: [PubMed]http://www.ncbi.nlm.nih.gov/entrez/query.fcgi?cmd=Retrieve&db=pubmed&dopt=Abstract&list_uids=21297178

"646. Preparation and characterization of polymeric pH-sensitive STEALTH nanoparticles for tumor delivery of a lipophilic prodrug of paclitaxel (by Lundberg BB).[Int J Pharm, 408:(1-2), Apr, 2011][Journal Article]"
"Paclitaxel is an effective and widely used anti-cancer agent. However, the drug is difficult to form..."
Source: [PubMed]http://www.ncbi.nlm.nih.gov/entrez/query.fcgi?cmd=Retrieve&db=pubmed&dopt=Abstract&list_uids=21296135

"647. Acute antibody-directed myostatin inhibition attenuates disuse muscle atrophy and weakness in mice (by Murphy KT,Cobani V,Ryall JG,Ibebunjo C,Lynch GS).[J Appl Physiol, 110:(4), Apr, 2011][Journal Article,Research Support, Non-U.S. Gov't]"
Counteracting the atrophy of skeletal muscle associated with disuse has significant implications for...
Source: [PubMed]http://www.ncbi.nlm.nih.gov/entrez/query.fcgi?cmd=Retrieve&db=pubmed&dopt=Abstract&list_uids=21270350

"648. Hydrogenated fat intake during pregnancy and lactation caused increase in TRAF-6 and reduced AdipoR1 in white adipose tissue, but not in muscle of 21 days old offspring rats (by de Oliveira JL,Oyama LM,Hachul AC,Biz C,Ribeiro EB,Oller do Nascimento CM,Pisani LP).[Lipids Health Dis, 10, 2011][Journal Article,Research Support, Non-U.S. Gov't]"
"Although lipids transfer through placenta is very limited, modification in dietary fatty acids can l..."
Source: [PubMed]http://www.ncbi.nlm.nih.gov/entrez/query.fcgi?cmd=Retrieve&db=pubmed&dopt=Abstract&list_uids=21266050

"649. In vivo and In vitro Drug Interactions Study of Glimepride with Atorvastatin and Rosuvastatin (by Galani V,Vyas M).[J Young Pharm, 2:(2), Apr, 2010][Journal Article]"
Aim of this investigation was to study the in vivo and in vitro drug interaction of glimepride with ...
Source: [PubMed]http://www.ncbi.nlm.nih.gov/entrez/query.fcgi?cmd=Retrieve&db=pubmed&dopt=Abstract&list_uids=21264125

"650. Single amino acid change in gp41 region of HIV-1 alters bystander apoptosis and CD4 decline in humanized mice (by Garg H,Joshi A,Ye C,Shankar P,Manjunath N).[Virol J, 8, 2011][Journal Article,Research Support, N.I.H., Extramural,Research Support, Non-U.S. Gov't]"
The mechanism by which HIV infection leads to a selective depletion of CD4 cells leading to immunode...
Source: [PubMed]http://www.ncbi.nlm.nih.gov/entrez/query.fcgi?cmd=Retrieve&db=pubmed&dopt=Abstract&list_uids=21255440

"651. Competition between clonal plasma cells and normal cells for potentially overlapping bone marrow niches is associated with a progressively altered cellular distribution in MGUS vs myeloma (by Paiva B,Perez-Andres M,Vidriales MB,Almeida J,de las Heras N,Mateos MV,Lopez-Corral L,Gutierrez NC,Blanco J,Oriol A,Hernandez MT,de Arriba F,de Coca AG,Terol MJ,de la Rubia J,Gonzalez Y,Martin A,Sureda A,Schmidt-Hieber M,Schmitz A,Johnsen HE,Lahuerta JJ,Blade J,San-Miguel JF,Orfao A,GEM (Grupo Espanol de MM)/PETHEMA (Programa para el Estudio de la Terapeutica en Hemopatias Malignas),Myeloma Stem Cell Network (MSCNET)).[Leukemia, 25:(4), Apr, 2011][Comparative Study,Journal Article,Research Support, Non-U.S. Gov't]"
Disappearance of normal bone marrow (BM) plasma cells (PC) predicts malignant transformation of mono...
Source: [PubMed]http://www.ncbi.nlm.nih.gov/entrez/query.fcgi?cmd=Retrieve&db=pubmed&dopt=Abstract&list_uids=21252988

"652. Optimal management of thalassaemia intermedia (by Taher AT,Musallam KM,Cappellini MD,Weatherall DJ).[Br J Haematol, 152:(5), Mar, 2011][Journal Article,Review]"
Our understanding of the molecular and pathophysiological mechanisms underlying the disease process ...
Source: [PubMed]http://www.ncbi.nlm.nih.gov/entrez/query.fcgi?cmd=Retrieve&db=pubmed&dopt=Abstract&list_uids=21250971

"653. Elevated serum-soluble Fas in preeclampsia: correlation with clinical, laboratory, and Doppler parameters (by El-Sherbiny W,Soliman A,El-Mazny A).[Hypertens Pregnancy, 30:(2), 2011][Journal Article]"
(i) To compare the levels of soluble Fas (sFas) in the sera of patients with variable degrees of pre...
Source: [PubMed]http://www.ncbi.nlm.nih.gov/entrez/query.fcgi?cmd=Retrieve&db=pubmed&dopt=Abstract&list_uids=21250890

"654. Interleukin (Il)-12, Il-5 and total IgE in hepatosplenic schistosomiasis with or without asthma (by Hemida MH,Mahmoud NS,El MM,Ammar el SG,Kilany YF,El TD,El DT).[J Egypt Soc Parasitol, 40:(2), Aug, 2010][Journal Article]"
There are a number of similarities between protective immune responses against schistosomiasis and a...
Source: [PubMed]http://www.ncbi.nlm.nih.gov/entrez/query.fcgi?cmd=Retrieve&db=pubmed&dopt=Abstract&list_uids=21246943

"655. SKP2 oncogene is a direct MYC target gene and MYC down-regulates p27(KIP1) through SKP2 in human leukemia cells (by Bretones G,Acosta JC,Caraballo JM,Ferrandiz N,Gomez-Casares MT,Albajar M,Blanco R,Ruiz P,Hung WC,Albero MP,Perez-Roger I,Leon J).[J Biol Chem, 286:(11), Mar, 2011][Journal Article,Research Support, Non-U.S. Gov't]"
SKP2 is the ubiquitin ligase subunit that targets p27(KIP1) (p27) for degradation. SKP2 is induced i...
"661. Effects of non-ionic surfactants on cytochrome P450-mediated metabolism in vitro (by Christiansen A,Backensfeld T,Denner K,Weitschies W).[Eur J Pharm Biopharm, 78:(1), May, 2011][In Vitro,Journal Article,Research Support, Non-U.S. Gov't]"
The purpose of the study was to investigate the impact of commonly used non-ionic surfactants on cyt...
Source: [PubMed]http://www.ncbi.nlm.nih.gov/entrez/query.fcgi?cmd=Retrieve&db=pubmed&dopt=Abstract&list_uids=21220010
"662. Assessment of DNA damage in coal open-cast mining workers using the cytokinesis-blocked micronucleus test and the comet assay (by Leon-Mejia G,Espitia-Perez L,Hoyos-Giraldo LS,Da Silva J,Hartmann A,Henriques JA,Quintana M).[Sci Total Environ, 409:(4), Jan, 2011][Journal Article,Research Support, Non-U.S. Gov't]"
"Coal mining is one of the most important causes of environmental pollution, as large quantities of c..."
Source: [PubMed]http://www.ncbi.nlm.nih.gov/entrez/query.fcgi?cmd=Retrieve&db=pubmed&dopt=Abstract&list_uids=21215992
"663. Divergences in KIR2D+ natural killer and KIR2D+CD8+ T-cell reconstitution following liver transplantation (by Lopez-Alvarez MR,Campillo JA,Legaz I,Blanco-Garcia RM,Salgado-Cecilia G,Bolarin JM,Gimeno L,Gil J,Garcia-Alonso AM,Muro M,Alvarez-Lopez MR,Miras M,Minguela A).[Hum Immunol, 72:(3), Mar, 2011][Journal Article,Research Support, Non-U.S. Gov't]"
"Natural killer (NK) and CD8(+) T cells may be active elements in the allograft response, but little ..."
Source: [PubMed]http://www.ncbi.nlm.nih.gov/entrez/query.fcgi?cmd=Retrieve&db=pubmed&dopt=Abstract&list_uids=21215286
"664. National serologic survey of Haematobium schistosomiasis in Morocco: evidence for elimination (by Amarir F,El Mansouri B,Fellah H,Sebti F,Mohammed L,Handali S,Wilkins P,El Idrissi AL,Sadak A,Rhajaoui M).[Am J Trop Med Hyg, 84:(1), Jan, 2011][Journal Article,Research Support, Non-U.S. Gov't]"
The Moroccan Health Ministry launched a Process of Eliminating Schistosomiasis in 1994. During 2005-...
Source: [PubMed]http://www.ncbi.nlm.nih.gov/entrez/query.fcgi?cmd=Retrieve&db=pubmed&dopt=Abstract&list_uids=21212195
"665. Polymorphisms of CD16A and CD32 Fc receptors and circulating immune complexes in Meniere's disease: a case-control study (by Lopez-Escamez JA,Saenz-Lopez P,Gazquez I,Moreno A,Gonzalez-Oller C,Soto-Varela A,Santos S,Aran I,Perez-Garrigues H,Ibanez A,Lopez-Nevot MA).[BMC Med Genet, 12, 2011][Journal Article,Multicenter Study,Research Support, Non-U.S. Gov't]"
Autoimmune diseases with elevated circulating autoantibodies drive tissue damage and the onset of di...
Source: [PubMed]http://www.ncbi.nlm.nih.gov/entrez/query.fcgi?cmd=Retrieve&db=pubmed&dopt=Abstract&list_uids=21208440
"666. Role of interleukin-17 in the pathogenesis of vitiligo (by Bassiouny DA,Shaker O).[Clin Exp Dermatol, 36:(3), Apr, 2011][Journal Article]"
Skewing of the immune response towards T helper (Th)1 or Th17 and away from regulatory T cells (Treg...
Source: [PubMed]http://www.ncbi.nlm.nih.gov/entrez/query.fcgi?cmd=Retrieve&db=pubmed&dopt=Abstract&list_uids=21198791
"667. Global analysis of protein palmitoylation in African trypanosomes (by Emmer BT,Nakayasu ES,Souther C,Choi H,Sobreira TJ,Epting CL,Nesvizhskii AI,Almeida IC,Engman DM).[Eukaryot Cell, 10:(3), Mar, 2011][Journal Article,Research Support, N.I.H., Extramural,Research Support, Non-U.S. Gov't]"
Many eukaryotic proteins are posttranslationally modified by the esterification of cysteine thiols t...
Source: [PubMed]http://www.ncbi.nlm.nih.gov/entrez/query.fcgi?cmd=Retrieve&db=pubmed&dopt=Abstract&list_uids=21193548
"668. Molecular modeling study and synthesis of quinazolinone-arylpiperazine derivatives as 1-adrenoreceptor antagonists (by Abou-Seri SM,Abouzid K,Abou El Ella DA).[Eur J Med Chem, 46:(2), Feb, 2011][Journal Article]"
"Three series of new 2-[(4-substituted piperazin-1-yl) methyl]quinazolin-4(3H)-ones 4a-c, Ethyl 6,7-d..."
Source: [PubMed]http://www.ncbi.nlm.nih.gov/entrez/query.fcgi?cmd=Retrieve&db=pubmed&dopt=Abstract&list_uids=21193252
"669. Translational pharmacokinetics and pharmacodynamics of an FcRn-variant anti-CD4 monoclonal antibody from preclinical model to phase I study (by Zheng Y,Scheerens H,Davis JC,Deng R,Fischer SK,Woods C,Fielder PJ,Stefanich EG).[Clin Pharmacol Ther, 89:(2), Feb, 2011][Clinical Trial, Phase I,Journal Article,Research Support, Non-U.S. Gov't]"
MTRX1011A is a humanized anti-CD4 antibody with an amino acid substitution (N434H) to improve its bi...
Source: [PubMed]http://www.ncbi.nlm.nih.gov/entrez/query.fcgi?cmd=Retrieve&db=pubmed&dopt=Abstract&list_uids=21191378
"670. Nitric oxide levels and sustained virological response to pegylated-interferon alpha2a plus ribavirin in chronic HCV genotype 4 hepatitis: A prospective study (by Ibrahim M,Gomaa W,Ibrahim Y,El Hadad H,Shatat M,Aleem AA,Essawy M,Fouad YM).[J Gastrointestin Liver Dis, 19:(4), Dec, 2010][Journal Article]"
The role of nitric oxide (NO) in infectious diseases is gaining attention because of its antiviral e...
Source: [PubMed]http://www.ncbi.nlm.nih.gov/entrez/query.fcgi?cmd=Retrieve&db=pubmed&dopt=Abstract&list_uids=21188329
"671. [Prolactin and its cleaved 16 kDa fragment] (by Lkhider M,Seddiki T,Ollivier-Bousquet M).[Med Sci (Paris), 26:(12), Dec, 2010][English Abstract,Journal Article,Review]"
"Prolactin, owing to its origins, actions and molecular forms, is an ubiquitous and pleiotropic hormo..."
Source: [PubMed]http://www.ncbi.nlm.nih.gov/entrez/query.fcgi?cmd=Retrieve&db=pubmed&dopt=Abstract&list_uids=21187043
"672. Cystatin C estimated renal dysfunction predicts T wave axis deviation in US adults: results from NHANES III (by Faramawi MF,Caffrey JL,Amanzadeh J,Sharpa LD,Qualls-Hampton R).[Eur J Epidemiol, 26:(2), Feb, 2011][Journal Article]"
Patients with impaired kidney function are at increased risk of ventricular arrhythmia and sudden de...
Source: [PubMed]http://www.ncbi.nlm.nih.gov/entrez/query.fcgi?cmd=Retrieve&db=pubmed&dopt=Abstract&list_uids=21184143
"673. PBOX-15, a novel microtubule targeting agent, induces apoptosis, upregulates death receptors, and potentiates TRAIL-mediated apoptosis in multiple myeloma cells (by Maginn EN,Browne PV,Hayden P,Vandenberghe E,MacDonagh B,Evans P,Goodyer M,Tewari P,Campiani G,Butini S,Williams DC,Zisterer DM,Lawler MP,McElligott AM).[Br J Cancer, 104:(2), Jan, 2011][Journal Article,Research Support, Non-U.S. Gov't]"
"In recent years, much progress has been made in the treatment of multiple myeloma. However, a major ..."
Source: [PubMed]http://www.ncbi.nlm.nih.gov/entrez/query.fcgi?cmd=Retrieve&db=pubmed&dopt=Abstract&list_uids=21179037
"674. Hepatitis C virus RNA assays: current and emerging technologies and their clinical applications (by Al Olaby RR,Azzazy HM).[Expert Rev Mol Diagn, 11:(1), Jan, 2011][Journal Article,Review]"
Molecular diagnostic assays represent a cornerstone in the management of hepatitis C virus (HCV) pat...
Source: [PubMed]http://www.ncbi.nlm.nih.gov/entrez/query.fcgi?cmd=Retrieve&db=pubmed&dopt=Abstract&list_uids=21171921
"675. Ceftaroline fosamil: drug profile and clinical data (by Kanafani ZA).[Future Microbiol, 6:(1), Jan, 2011][Journal Article]"
"Several studies have shown that the rates of resistant Gram-positive pathogens, such as methicillin-..."
Source: [PubMed]http://www.ncbi.nlm.nih.gov/entrez/query.fcgi?cmd=Retrieve&db=pubmed&dopt=Abstract&list_uids=21162631
"676. Vitamin D modulates peripheral immunity in patients with Behcet's disease (by Hamzaoui K,Ben Dhifallah I,Karray E,Sassi FH,Hamzaoui A).[Clin Exp Rheumatol, 28:(4 Suppl 60), 2010][Journal Article,Research Support, Non-U.S. Gov't]"
BACKGROUND andThere is little knowledge about clinical and immunological variables associated with v...
Source: [PubMed]http://www.ncbi.nlm.nih.gov/entrez/query.fcgi?cmd=Retrieve&db=pubmed&dopt=Abstract&list_uids=20868571
"677. Common microRNA signatures in cardiac hypertrophic and atrophic remodeling induced by changes in hemodynamic load (by El-Armouche A,Schwoerer AP,Neuber C,Emmons J,Biermann D,Christalla T,Grundhoff A,Eschenhagen T,Zimmermann WH,Ehmke H).[PLoS One, 5:(12), 2010][Journal Article,Research Support, Non-U.S. Gov't]"
Mechanical overload leads to cardiac hypertrophy and mechanical unloading to cardiac atrophy. Both c...
Source: [PubMed]http://www.ncbi.nlm.nih.gov/entrez/query.fcgi?cmd=Retrieve&db=pubmed&dopt=Abstract&list_uids=21151612
"678. Cyclic-AMP-dependent protein kinase A regulates apoptosis by stabilizing the BH3-only protein Bim (by Moujalled D,Weston R,Anderton H,Ninnis R,Goel P,Coley A,Huang DC,Wu L,Strasser A,Puthalakath H).[EMBO Rep, 12:(1), Jan, 2011][Journal Article,Research Support, Non-U.S. Gov't]"
The proapoptotic Bcl2 homology domain 3(BH3)-only protein Bim is controlled by stringent post-transl...
Source: [PubMed]http://www.ncbi.nlm.nih.gov/entrez/query.fcgi?cmd=Retrieve&db=pubmed&dopt=Abstract&list_uids=21151042
"679. Development and optimization of a multiple-unit controlled release formulation of a freely water soluble drug for once-daily administration (by Shamma RN,Basalious EB,Shoukri RA).[Int J Pharm, 405:(1-2), Feb, 2011][Journal Article]"
"A controlled release resinate beads of betahistine diHCl (BHCl), a short half-life freely water solu..."
Source: [PubMed]http://www.ncbi.nlm.nih.gov/entrez/query.fcgi?cmd=Retrieve&db=pubmed&dopt=Abstract&list_uids=21145958
"680. Association of endothelial lipase Thr111Ile polymorphism with lipid metabolism and microvascular complications in type 2 diabetic patients (by Durlach V,Durlach A,Movesayan I,Socquard E,Zellner C,Clavel C,Nazeyrollas P,Malloy MJ,Pullinger CR,Kane JP,Ducasse A,Aouizerat BE).[Diabetes Metab, 37:(1), Feb, 2011][Journal Article]"
"Endothelial lipase (EL) is a key enzyme in lipid metabolism, and a polymorphism in the EL gene may b..."
Source: [PubMed]http://www.ncbi.nlm.nih.gov/entrez/query.fcgi?cmd=Retrieve&db=pubmed&dopt=Abstract&list_uids=21145773
"681. Estrogenic activities of sesame lignans and their metabolites on human breast cancer cells (by Pianjing P,Thiantanawat A,Rangkadilok N,Watcharasit P,Mahidol C,Satayavivad J).[J Agric Food Chem, 59:(1), Jan, 2011][Journal Article,Research Support, Non-U.S. Gov't]"
"Sesame lignans (sesamin, sesamolin) and their metabolites (enterodiol, ED; enterolactone, EL; and se..."
Source: [PubMed]http://www.ncbi.nlm.nih.gov/entrez/query.fcgi?cmd=Retrieve&db=pubmed&dopt=Abstract&list_uids=21141889

"682. Modulation of voltage-gated ion channels on SH-SY5Y neuroblastoma by non-ionic surfactant, Cremophor EL (by Noguchi T,Kamiyama N,Kashiwayanagi M).[Biol Pharm Bull, 33:(12), 2010][Journal Article,Research Support, Non-U.S. Gov't]"
"Cremophor EL (CrEL) is a non-ionic surfactant widely used as a vehicle for insoluble drugs, includin..."
Source: [PubMed]http://www.ncbi.nlm.nih.gov/entrez/query.fcgi?cmd=Retrieve&db=pubmed&dopt=Abstract&list_uids=21139243

"683. Polymeric surfactant based etodolac chewable tablets: formulation and in vivo evaluation (by Ibrahim MM,El-Nabarawi M,El-Setouhy DA,Fadlalla MA).[AAPS PharmSciTech, 11:(4), Dec, 2010][Journal Article]"
Etodolac (ET) is a nonsteroidal anti-inflammatory drug with proved potential antitumor and uric acid...
Source: [PubMed]http://www.ncbi.nlm.nih.gov/entrez/query.fcgi?cmd=Retrieve&db=pubmed&dopt=Abstract&list_uids=21136309

"684. Endothelial lipase (EL) and EL-generated lysophosphatidylcholines promote IL-8 expression in endothelial cells (by Riederer M,Lechleitner M,Hrzenjak A,Koefeler H,Desoye G,Heinemann A,Frank S).[Atherosclerosis, 214:(2), Feb, 2011][Journal Article,Research Support, Non-U.S. Gov't]"
"Previously we identified palmitoyl-lysophosphatidylcholine (LPC 16:0), as well as linoleoyl-, arachi..."
Source: [PubMed]http://www.ncbi.nlm.nih.gov/entrez/query.fcgi?cmd=Retrieve&db=pubmed&dopt=Abstract&list_uids=21130993
"1. Losartan abolishes oxidative stress induced by intermittent hypoxia in humans (by Pialoux V,Foster GE,Ahmed SB,Beaudin AE,Hanly PJ,Poulin MJ).[J Physiol, Sep, 2011][JOURNAL ARTICLE]"
The aim of this study was to assess the role of the type-I angiotensin-II (AT1) receptor in the incr...
Source: [PubMed]http://www.ncbi.nlm.nih.gov/entrez/query.fcgi?cmd=Retrieve&db=pubmed&dopt=Abstract&list_uids=21930596

"2. [The significance of generic valsartan in the treatment of patients] (by Vertes A).[Lege Artis Med, 21:(2), Feb, 2011][English Abstract,Journal Article]"
The renin-angiotensin-aldosterone system (RAAS) is involved in the regulation of electrolyte and wat...
Source: [PubMed]http://www.ncbi.nlm.nih.gov/entrez/query.fcgi?cmd=Retrieve&db=pubmed&dopt=Abstract&list_uids=21710709

"3. [Antihypertensive and nephroprotective effectiveness of AT1-angiotensin II receptor blocker valsartan in average therapeutic and maximal daily dose in patients with arterial hypertension and chronic kidney disease] (by Maksimov MA,Derbentseva EA,Dralova OV,Starodubtsev AK,Ostroumova OD).[Kardiologiia, 51:(1), 2011][Clinical Trial,English Abstract,Journal Article]"
The results of the study which show efficiency of an antihypertensive and nephroprotective angiotens...
Source: [PubMed]http://www.ncbi.nlm.nih.gov/entrez/query.fcgi?cmd=Retrieve&db=pubmed&dopt=Abstract&list_uids=21626806

"4. A cleavable signal peptide enhances cell surface delivery and heterodimerization of Cerulean-tagged angiotensin II AT1 and bradykinin B2 receptor (by Quitterer U,Pohl A,Langer A,Koller S,Abdalla S).[Biochem Biophys Res Commun, 409:(3), Jun, 2011][Journal Article,Research Support, Non-U.S. Gov't]"
Heterodimerization of the angiotensin II AT1 receptor with the receptor for the vasodepressor bradyk...
Source: [PubMed]http://www.ncbi.nlm.nih.gov/entrez/query.fcgi?cmd=Retrieve&db=pubmed&dopt=Abstract&list_uids=21600887
"5. Relationship between angiotensin II receptor expression and cardiovascular risk factors in Mexican patients with coronary occlusive disease (by Banos M,Arellano-Mendoza MG,Vargas-Robles H,Avila-Casado MC,Soto V,Romo E,Rios A,Hernandez-Zavala A,de la Pena-Diaz A,Escalante B).[Exp Mol Pathol, 91:(1), Aug, 2011][Journal Article]"
"The density of Angiotensin II (Ang) receptors on tissue surfaces is regulated by multiple hormones, ..."
Source: [PubMed]http://www.ncbi.nlm.nih.gov/entrez/query.fcgi?cmd=Retrieve&db=pubmed&dopt=Abstract&list_uids=21596033
"6. Angiotensin II type 1 receptor signaling regulates feeding behavior through anorexigenic corticotropin-releasing hormone in hypothalamus (by Yamamoto R,Akazawa H,Fujihara H,Ozasa Y,Yasuda N,Ito K,Kudo Y,Qin Y,Ueta Y,Komuro I).[J Biol Chem, 286:(24), Jun, 2011][Journal Article,Research Support, Non-U.S. Gov't]"
The activation of renin-angiotensin system contributes to the development of metabolic syndrome and ...
Source: [PubMed]http://www.ncbi.nlm.nih.gov/entrez/query.fcgi?cmd=Retrieve&db=pubmed&dopt=Abstract&list_uids=21525005
"7. Angiotensin II plays a critical role in diabetic pulmonary fibrosis most likely via activation of NADPH oxidase-mediated nitrosative damage (by Yang J,Tan Y,Zhao F,Ma Z,Wang Y,Zheng S,Epstein PN,Yu J,Yin X,Zheng Y,Li X,Miao L,Cai L).[Am J Physiol Endocrinol Metab, 301:(1), Jul, 2011][Journal Article,Research Support, Non-U.S. Gov't]"
Diabetic patients have a high risk of pulmonary disorders that are usually associated with restricti...
Source: [PubMed]http://www.ncbi.nlm.nih.gov/entrez/query.fcgi?cmd=Retrieve&db=pubmed&dopt=Abstract&list_uids=21487074
"8. AT1 receptor antagonist candesartan attenuates genomic damage in peripheral blood lymphocytes of patients on maintenance hemodialysis treatment (by Schupp N,Rutkowski P,Sebekova K,Klassen A,Bahner U,Grupp C,Heidland A,Stopper H).[Kidney Blood Press Res, 34:(3), 2011][Journal Article,Research Support, Non-U.S. Gov't]"
Angiotensin II (ANG II) and advanced glycation end products (AGEs) exert genotoxic effects in vitro ...
Source: [PubMed]http://www.ncbi.nlm.nih.gov/entrez/query.fcgi?cmd=Retrieve&db=pubmed&dopt=Abstract&list_uids=21474964
"9. [Prevention of progression and regression of target organ damage. Future strategies] (by de la Sierra A).[Rev Clin Esp, 211 Suppl 1, Mar, 2011][English Abstract,Journal Article]"
Treatment with renin-angiotensin system blockers (angiotensin converting-enzyme inhibitors and AT1 r...
Source: [PubMed]http://www.ncbi.nlm.nih.gov/entrez/query.fcgi?cmd=Retrieve&db=pubmed&dopt=Abstract&list_uids=21458643
"10. Acute antibody-mediated rejection in paediatric renal transplant recipients (by Kranz B,Kelsch R,Kuwertz-Broking E,Brocker V,Wolters HH,Konrad M).[Pediatr Nephrol, 26:(7), Jul, 2011][Case Reports,Journal Article]"
Acute antibody-mediated rejections (aAMR) after renal transplantation are defined by rapidly deterio...
Source: [PubMed]http://www.ncbi.nlm.nih.gov/entrez/query.fcgi?cmd=Retrieve&db=pubmed&dopt=Abstract&list_uids=21461632
"11. Hypoxia-induced extracellular acidosis increases p-glycoprotein activity and chemoresistance in tumors in vivo via p38 signaling pathway (by Thews O,Nowak M,Sauvant C,Gekle M).[Adv Exp Med Biol, 701, 2011][Journal Article,Research Support, Non-U.S. Gov't]"
"Due to inadequate perfusion, tumors develop hypoxia and extracellular acidosis. In vitro, this acidi..."
Source: [PubMed]http://www.ncbi.nlm.nih.gov/entrez/query.fcgi?cmd=Retrieve&db=pubmed&dopt=Abstract&list_uids=21445777
"12. AT1-receptor autoantibody: a true causal factor of pre-eclampsia or only a marker of poor placentation? (by Carbillon L)[Am J Hypertens, 24:(4), Apr, 2011][Comment,Letter]"
Source: [PubMed]http://www.ncbi.nlm.nih.gov/entrez/query.fcgi?cmd=Retrieve&db=pubmed&dopt=Abstract&list_uids=21423129
"13. Ang II Upregulation of the T-lymphocyte renin-angiotensin system is amplified by low-grade inflammation in human hypertension (by Coppo M,Bandinelli M,Berni A,Galastri S,Abbate R,Poggesi L,Marra F,Gensini GF,Boddi M).[Am J Hypertens, 24:(6), Jun, 2011][Journal Article]"
Low-grade inflammation facilitates the development of essential hypertension and target organ damage...
Source: [PubMed]http://www.ncbi.nlm.nih.gov/entrez/query.fcgi?cmd=Retrieve&db=pubmed&dopt=Abstract&list_uids=21394089
"14. Facilitated diffusion of angiotensin II from perivascular interstitium to AT1 receptors of the arteriole. A regulating step in vasoconstriction (by Schalekamp MA,Danser AH).[J Hypertens, 29:(5), May, 2011][Journal Article]"
A kinetic model for the binding of angiotensin (Ang) II to AT1 receptors (AT1R) in arterioles in viv...
Source: [PubMed]http://www.ncbi.nlm.nih.gov/entrez/query.fcgi?cmd=Retrieve&db=pubmed&dopt=Abstract&list_uids=21358416
"15. Aging and the kidney (by Perico N,Remuzzi G,Benigni A).[Curr Opin Nephrol Hypertens, 20:(3), May, 2011][Journal Article,Review]"
"Aging in most species is associated with impaired adaptive and homeostatic mechanisms, leading to su..."
Source: [PubMed]http://www.ncbi.nlm.nih.gov/entrez/query.fcgi?cmd=Retrieve&db=pubmed&dopt=Abstract&list_uids=21358327
"16. HFE H63D, C282Y and AGTR1 A1166C polymorphisms and brain white matter lesions in the aging brain (by Gebril OH,Kirby J,Savva G,Brayne C,Ince PG).[J Neurogenet, 25:(1-2), Mar, 2011][Journal Article,Research Support, Non-U.S. Gov't]"
Incidental white matter lesions (WML) are a common neuroradiological finding in elderly people and h...
Source: [PubMed]http://www.ncbi.nlm.nih.gov/entrez/query.fcgi?cmd=Retrieve&db=pubmed&dopt=Abstract&list_uids=21332426
"17. Role of angiotensin II type I receptor agonistic autoantibodies (AT1-AA) in preeclampsia (by LaMarca B,Wallace K,Granger J).[Curr Opin Pharmacol, 11:(2), Apr, 2011][Journal Article,Research Support, N.I.H., Extramural,Research Support, Non-U.S. Gov't,Review]"
Despite being one of the leading causes of maternal death and a major contributor of maternal and pe...
Source: [PubMed]http://www.ncbi.nlm.nih.gov/entrez/query.fcgi?cmd=Retrieve&db=pubmed&dopt=Abstract&list_uids=21317038
"18. HNF4alpha dysfunction as a molecular rational for cyclosporine induced hypertension (by Niehof M,Borlak J).[PLoS One, 6:(1), 2011][Journal Article,Research Support, Non-U.S. Gov't]"
Induction of tolerance against grafted organs is achieved by the immunosuppressive agent cyclosporin...
Source: [PubMed]http://www.ncbi.nlm.nih.gov/entrez/query.fcgi?cmd=Retrieve&db=pubmed&dopt=Abstract&list_uids=21298017
"19. Candesartan versus imidapril in hypertension: a randomised study to assess effects of anti-AT1 receptor autoantibodies (by Wei F,Jia XJ,Yu SQ,Gu Y,Wang L,Guo XM,Wang M,Zhu F,Cheng X,Wei YM,Zhou ZH,Fu M,Liao YH,SOT-AT1 Study Group).[Heart, 97:(6), Mar, 2011][Comparative Study,Journal Article,Multicenter Study,Randomized Controlled Trial,Research Support, Non-U.S. Gov't]"
Anti-angiotensin II receptor subtype 1 (AT1 receptor) autoantibodies have previously been shown in s...
Source: [PubMed]http://www.ncbi.nlm.nih.gov/entrez/query.fcgi?cmd=Retrieve&db=pubmed&dopt=Abstract&list_uids=21296780
"20. Temporary treatment with AT1 receptor blocker, valsartan, from early stage of hypertension prevented vascular remodeling (by Inaba S,Iwai M,Furuno M,Kanno H,Senba I,Okayama H,Mogi M,Higaki J,Horiuchi M).[Am J Hypertens, 24:(5), May, 2011][Journal Article,Research Support, Non-U.S. Gov't]"
The present study examined the inhibitory action of temporary treatment with an angiotensin type 1 (...
Source: [PubMed]http://www.ncbi.nlm.nih.gov/entrez/query.fcgi?cmd=Retrieve&db=pubmed&dopt=Abstract&list_uids=21293390
"21. Potent and selective inhibition of angiotensin AT1 receptor signaling by RGS2: roles of its N-terminal domain (by Matsuzaki N,Nishiyama M,Song D,Moroi K,Kimura S).[Cell Signal, 23:(6), Jun, 2011][Journal Article,Research Support, Non-U.S. Gov't]"
Emerging evidence indicates that R4/B subfamily RGS (regulator of G protein signaling) proteins play...
Source: [PubMed]http://www.ncbi.nlm.nih.gov/entrez/query.fcgi?cmd=Retrieve&db=pubmed&dopt=Abstract&list_uids=21291998
"22. Global gene expression profiles of subcutaneous adipose and muscle from glucose-tolerant, insulin-sensitive, and insulin-resistant individuals matched for BMI (by Elbein SC,Kern PA,Rasouli N,Yao-Borengasser A,Sharma NK,Das SK).[Diabetes, 60:(3), Mar, 2011][Journal Article,Research Support, N.I.H., Extramural,Research Support, Non-U.S. Gov't,Research Support, U.S. Gov't, Non-P.H.S.]"
To determine altered gene expression profiles in subcutaneous adipose and skeletal muscle from nondi...
Source: [PubMed]http://www.ncbi.nlm.nih.gov/entrez/query.fcgi?cmd=Retrieve&db=pubmed&dopt=Abstract&list_uids=21266331
"23. Some aspects of toxicological activity of kardosten after chronic 6-month administration to rats (by Petrov VI,Bugaeva LI,Lebedeva SA,Lavrova EV,Dugina YL,Kheifets IA,Zabolotneva YA,Sergeeva SA,Epstein OI).[Bull Exp Biol Med, 150:(2), Dec, 2010][Journal Article]"
Chronic treatment of rats with kardosten for 6 months had a positive effect on some ECG values and b...
Source: [PubMed]http://www.ncbi.nlm.nih.gov/entrez/query.fcgi?cmd=Retrieve&db=pubmed&dopt=Abstract&list_uids=21240376
"24. Molecular characterization of renin-angiotensin system components in human intrauterine tissues and fetal membranes from vaginal delivery and cesarean section (by Marques FZ,Pringle KG,Conquest A,Hirst JJ,Markus MA,Sarris M,Zakar T,Morris BJ,Lumbers ER).[Placenta, 32:(3), Mar, 2011][Journal Article,Research Support, Non-U.S. Gov't]"
"A prorenin-angiotensin system (RAS) could, via the (pro)renin receptor (ATP6AP2), have various effec..."
Source: [PubMed]http://www.ncbi.nlm.nih.gov/entrez/query.fcgi?cmd=Retrieve&db=pubmed&dopt=Abstract&list_uids=21215447
"25. Comments on Point:Counterpoint: The dominant contributor to systemic hypertension: Chronic activation of the sympathetic nervous system vs. Activation of the intrarenal renin-angiotensin system. AT1 receptors in the kidney mediate the chronic hypertensive response to angiotensin II (by Crowley SD).[J Appl Physiol, 109:(6), Dec, 2010][Comment,Journal Article]"
Source: [PubMed]http://www.ncbi.nlm.nih.gov/entrez/query.fcgi?cmd=Retrieve&db=pubmed&dopt=Abstract&list_uids=21188828
"26. Effects of olmesartan medoxomil, an angiotensin II type 1 receptor antagonist, on plasma concentration of B-type natriuretic peptide, in hypertensive patients with type 2 diabetes mellitus: a preliminary, observational, open-label study (by Kawai T,Takei I,Shimada A,Hirata T,Tanaka K,Saisho Y,Irie J,Horimai C,Matsumoto H,Itoh H).[Clin Drug Investig, 31:(4), 2011][Clinical Trial,Journal Article]"
Angiotensin II type 1 (AT1) receptor antagonists (angiotensin receptor blockers [ARBs]) are widely u...
Source: [PubMed]http://www.ncbi.nlm.nih.gov/entrez/query.fcgi?cmd=Retrieve&db=pubmed&dopt=Abstract&list_uids=21184621
"27. One-week antihypertensive effect of Ile-Gln-Pro in spontaneously hypertensive rats (by Lu J,Sawano Y,Miyakawa T,Xue YL,Cai MY,Egashira Y,Ren DF,Tanokura M).[J Agric Food Chem, 59:(2), Jan, 2011][Journal Article,Research Support, Non-U.S. Gov't]"
The antihypertensive effect of an angiotensin I-converting enzyme (ACE) inhibitory peptide Ile-Gln-P...
Source: [PubMed]http://www.ncbi.nlm.nih.gov/entrez/query.fcgi?cmd=Retrieve&db=pubmed&dopt=Abstract&list_uids=21182294
"28. Pleiotropic effects of ARB on dyslipidemia (by Taguchi I,Inoue T,Kikuchi M,Toyoda S,Arikawa T,Abe S,Node K).[Curr Vasc Pharmacol, 9:(2), Mar, 2011][Journal Article,Review]"
"Angiotensin II type 1 (AT1) receptor blockers (ARBs), widely used in the treatment of hypertension, ..."
Source: [PubMed]http://www.ncbi.nlm.nih.gov/entrez/query.fcgi?cmd=Retrieve&db=pubmed&dopt=Abstract&list_uids=21143172
"29. Unique ""delta lock"" structure of telmisartan is involved in its strongest binding affinity to angiotensin II type 1 receptor (by Ohno K,Amano Y,Kakuta H,Niimi T,Takakura S,Orita M,Miyata K,Sakashita H,Takeuchi M,Komuro I,Higaki J,Horiuchi M,Kim-Mitsuyama S,Mori Y,Morishita R,Yamagishi S).[Biochem Biophys Res Commun, 404:(1), Jan, 2011][Journal Article]"
Angiotensin II type 1 receptor (AT1 receptor) blockers (ARBs) are one of the most popular anti-hyper...
Source: [PubMed]http://www.ncbi.nlm.nih.gov/entrez/query.fcgi?cmd=Retrieve&db=pubmed&dopt=Abstract&list_uids=21130741
"30. Cardiovascular and renal pathologic implications of prorenin, renin, and the (pro)renin receptor: promising young players from the old renin-angiotensin-aldosterone system (by Balakumar P,Jagadeesh G).[J Cardiovasc Pharmacol, 56:(5), Nov, 2010][Journal Article,Review]"
The overactivation of the reninangiotensinaldosterone system accounts for many cardiovascular and ...
Source: [PubMed]http://www.ncbi.nlm.nih.gov/entrez/query.fcgi?cmd=Retrieve&db=pubmed&dopt=Abstract&list_uids=21108514
"31. Blockade of brain angiotensin II AT1 receptors ameliorates stress, anxiety, brain inflammation and ischemia: Therapeutic implications (by Saavedra JM,Sanchez-Lemus E,Benicky J).[Psychoneuroendocrinology, 36:(1), Jan, 2011][Evaluation Studies,Journal Article,Research Support, N.I.H., Intramural,Review]"
"Poor adaptation to stress, alterations in cerebrovascular function and excessive brain inflammation ..."
Source: [PubMed]http://www.ncbi.nlm.nih.gov/entrez/query.fcgi?cmd=Retrieve&db=pubmed&dopt=Abstract&list_uids=21035950
"41. Computational analysis of candidate disease genes and variants for salt-sensitive hypertension in indigenous Southern Africans (by Tiffin N,Meintjes A,Ramesar R,Bajic VB,Rayner B).[PLoS One, 5:(9), 2010][Journal Article,Research Support, Non-U.S. Gov't]"
"Multiple factors underlie susceptibility to essential hypertension, including a significant genetic ..."
Source: [PubMed]http://www.ncbi.nlm.nih.gov/entrez/query.fcgi?cmd=Retrieve&db=pubmed&dopt=Abstract&list_uids=20886000

"42. Nox2 NADPH oxidase promotes pathologic cardiac remodeling associated with Doxorubicin chemotherapy (by Zhao Y,McLaughlin D,Robinson E,Harvey AP,Hookham MB,Shah AM,McDermott BJ,Grieve DJ).[Cancer Res, 70:(22), Nov, 2010][Journal Article,Research Support, Non-U.S. Gov't]"
Doxorubicin is a highly effective cancer treatment whose use is severely limited by dose-dependent c...
Source: [PubMed]http://www.ncbi.nlm.nih.gov/entrez/query.fcgi?cmd=Retrieve&db=pubmed&dopt=Abstract&list_uids=20884632
"43. Early inflammatory and metabolic changes in association with AGTR1 polymorphisms in prehypertensive subjects (by Fung MM,Rao F,Poddar S,Mahata M,Khandrika S,Mahata SK,O'Connor DT).[Am J Hypertens, 24:(2), Feb, 2011][Journal Article,Research Support, N.I.H., Extramural,Research Support, U.S. Gov't, Non-P.H.S.,Twin Study]"
"The Seventh Joint National Committee on Prevention, Detection, Evaluation, and Treatment of High Blo..."
Source: [PubMed]http://www.ncbi.nlm.nih.gov/entrez/query.fcgi?cmd=Retrieve&db=pubmed&dopt=Abstract&list_uids=20864943
"44. Association of the novel non-AT1, non-AT2 angiotensin binding site with neuronal cell death (by Rashid M,Arumugam TV,Karamyan VT).[J Pharmacol Exp Ther, 335:(3), Dec, 2010][Journal Article,Research Support, Non-U.S. Gov't]"
"We have discovered a non-AT(1), non-AT(2) angiotensin binding site in rodent and human brain membran..."
Source: [PubMed]http://www.ncbi.nlm.nih.gov/entrez/query.fcgi?cmd=Retrieve&db=pubmed&dopt=Abstract&list_uids=20861168
"45. Clinical relevance of dietary salt intake on aldosterone and the aldosterone-to-renin ratio as screening parameters for primary aldosteronism (by Koch M,Aker S,Haastert B,Rump LC).[Clin Nephrol, 74:(3), Sep, 2010][Journal Article]"
The recommendations for screening for primary aldosteronism (PA) are determination and interpretatio...
Source: [PubMed]http://www.ncbi.nlm.nih.gov/entrez/query.fcgi?cmd=Retrieve&db=pubmed&dopt=Abstract&list_uids=20860902
"46. Evaluation of the contribution of renin angiotensin system polymorphisms to the risk of coronary artery disease among Tunisians (by Abboud N,Ghazouani L,Kaabi B,Ben-Hadj-Khalifa S,Addad F,Marwen M,Almawi WY,Mahjoub T).[Genet Test Mol Biomarkers, 14:(5), Oct, 2010][Journal Article,Research Support, Non-U.S. Gov't]"
Recent studies have identified genetic markers that may directly influence the risk of the coronary ...
Source: [PubMed]http://www.ncbi.nlm.nih.gov/entrez/query.fcgi?cmd=Retrieve&db=pubmed&dopt=Abstract&list_uids=20854100
"47. The angiotensin II receptor type 2 polymorphism influences haemodynamic function and circulating RAS mediators in normotensive humans (by Cherney DZ,Lai V,Miller JA,Scholey JW,Reich HN).[Nephrol Dial Transplant, 25:(12), Dec, 2010][Controlled Clinical Trial,Journal Article,Research Support, Non-U.S. Gov't]"
The haemodynamic responses to angiotensin II type 1 (AT1) receptor blockade may be mediated in part ...
Source: [PubMed]http://www.ncbi.nlm.nih.gov/entrez/query.fcgi?cmd=Retrieve&db=pubmed&dopt=Abstract&list_uids=20844184
"48. AT1 receptor induced alterations in histone H2A reveal novel insights into GPCR control of chromatin remodeling (by Jagannathan R,Kaveti S,Desnoyer RW,Willard B,Kinter M,Karnik SS).[PLoS One, 5:(9), 2010][Journal Article,Research Support, N.I.H., Extramural]"
"Chronic activation of angiotensin II (AngII) type 1 receptor (AT(1)R), a prototypical G protein-coup..."
Source: [PubMed]http://www.ncbi.nlm.nih.gov/entrez/query.fcgi?cmd=Retrieve&db=pubmed&dopt=Abstract&list_uids=20838438
"49. Differential expression of angiotensin II type 1 and type 2 receptors at the maternal-fetal interface: potential roles in early placental development (by Tower CL,Lui S,Charlesworth NR,Smith SD,Aplin JD,Jones RL).[Reproduction, 140:(6), Dec, 2010][Journal Article,Research Support, Non-U.S. Gov't]"
"Angiotensin II (Ang II) is locally generated in the placenta and regulates syncytial transport, vasc..."
Source: [PubMed]http://www.ncbi.nlm.nih.gov/entrez/query.fcgi?cmd=Retrieve&db=pubmed&dopt=Abstract&list_uids=20837730
"50. Endothelial dysfunction induced by antibodies against angiotensin AT1 receptor in immunized rats (by Zhang SL,Du YH,Wang J,Yang LH,Yang XL,Zheng RH,Wu Y,Wang K,Zhang MS,Liu HR).[Acta Pharmacol Sin, 31:(10), Oct, 2010][In Vitro,Journal Article,Research Support, Non-U.S. Gov't]"
To investigate the association between autoantibodies against angiotensin AT1 receptor (AT1-AAs) and...
Source: [PubMed]http://www.ncbi.nlm.nih.gov/entrez/query.fcgi?cmd=Retrieve&db=pubmed&dopt=Abstract&list_uids=20835263
"51. Keratinocyte growth factor enhances barrier function without altering claudin expression in primary alveolar epithelial cells (by LaFemina MJ,Rokkam D,Chandrasena A,Pan J,Bajaj A,Johnson M,Frank JA).[Am J Physiol Lung Cell Mol Physiol, 299:(6), Dec, 2010][Journal Article,Research Support, N.I.H., Extramural]"
Keratinocyte growth factor (KGF) has efficacy in several experimental models of lung injury; however...
Source: [PubMed]http://www.ncbi.nlm.nih.gov/entrez/query.fcgi?cmd=Retrieve&db=pubmed&dopt=Abstract&list_uids=20833776
"52. Effect of selected drugs on plasma asymmetric dimethylarginine (ADMA) levels (by Trocha M,Szuba A,Merwid-Lad A,Sozanski T).[Pharmazie, 65:(8), Aug, 2010][Journal Article,Review]"
Asymmetric dimethylarginine (ADMA) is an endogenous methylated amino acid derived from arginine whic...
Source: [PubMed]http://www.ncbi.nlm.nih.gov/entrez/query.fcgi?cmd=Retrieve&db=pubmed&dopt=Abstract&list_uids=20824955
"53. Effects of telmisartan on insulin resistance in Japanese type 2 diabetic patients (by Watanabe M,Inukai K,Sumita T,Ikebukuro K,Ito D,Kurihara S,Ono H,Awata T,Katayama S).[Intern Med, 49:(17), 2010][Journal Article,Randomized Controlled Trial]"
PPARgamma agonists are widely used in type 2 diabetic patients to reduce insulin resistance. Recentl...
Source: [PubMed]http://www.ncbi.nlm.nih.gov/entrez/query.fcgi?cmd=Retrieve&db=pubmed&dopt=Abstract&list_uids=20823643
"54. Renin angiotensin system polymorphisms in patients with metabolic syndrome (MetS) (by Procopciuc LM,Sitar-Taut A,Pop D,Sitar-Taut DA,Olteanu I,Zdrenghea D).[Eur J Intern Med, 21:(5), Oct, 2010][Journal Article,Research Support, Non-U.S. Gov't]"
The genes associated with hypertension could be genetic risk factors for metabolic syndrome (MetS).T...
Source: [PubMed]http://www.ncbi.nlm.nih.gov/entrez/query.fcgi?cmd=Retrieve&db=pubmed&dopt=Abstract&list_uids=20816596
"55. High glucose upregulates upstream stimulatory factor 2 in human renal proximal tubular cells through angiotensin II-dependent activation of CREB (by Visavadiya NP,Li Y,Wang S).[Nephron Exp Nephrol, 117:(3), 2011][Journal Article,Research Support, N.I.H., Extramural,Research Support, Non-U.S. Gov't]"
"We have previously demonstrated that a transcription factor, upstream stimulatory factor 2 (USF2), r..."
Source: [PubMed]http://www.ncbi.nlm.nih.gov/entrez/query.fcgi?cmd=Retrieve&db=pubmed&dopt=Abstract&list_uids=20814220
"56. Genetic variants in the renin-angiotensin system and blood pressure reactions to the cold pressor test (by Wang L,Hou L,Li H,Chen J,Kelly TN,Jaquish CE,Rao DC,Hixson JE,Hu D,Chen CS,Gu C,Chen S,Lu X,Whelton PK,He J,Lu F,Huang J,Liu DP,Gu D,GenSalt Collaborative Research Group).[J Hypertens, 28:(12), Dec, 2010][Journal Article,Research Support, N.I.H., Extramural]"
The purpose of this study was to examine the association between genetic variants in the renin-angio...
Source: [PubMed]http://www.ncbi.nlm.nih.gov/entrez/query.fcgi?cmd=Retrieve&db=pubmed&dopt=Abstract&list_uids=20811292
"57. Fatty acid amide hydrolase in prostate cancer: association with disease severity and outcome, CB1 receptor expression and regulation by IL-4 (by Thors L,Bergh A,Persson E,Hammarsten P,Stattin P,Egevad L,Granfors T,Fowler CJ).[PLoS One, 5:(8), 2010][Journal Article,Research Support, N.I.H., Extramural,Research Support, Non-U.S. Gov't]"
Recent data have indicated that there may be a dysregulation of endocannabinoid metabolism in cancer...
Source: [PubMed]http://www.ncbi.nlm.nih.gov/entrez/query.fcgi?cmd=Retrieve&db=pubmed&dopt=Abstract&list_uids=20808855
"58. The promyelocytic leukemia zinc finger (PLZF) protein exerts neuroprotective effects in neuronal cells and is dysregulated in experimental stroke (by Seidel K,Kirsch S,Lucht K,Zaade D,Reinemund J,Schmitz J,Klare S,Li Y,Schefe JH,Schmerbach K,Goldin-Lang P,Zollmann FS,Thone-Reineke C,Unger T,Funke-Kaiser H).[Brain Pathol, 21:(1), Jan, 2011][Journal Article,Research Support, Non-U.S. Gov't]"
Stroke is one of the major medical burdens in industrialized countries. Animal experiments indicate ...
Source: [PubMed]http://www.ncbi.nlm.nih.gov/entrez/query.fcgi?cmd=Retrieve&db=pubmed&dopt=Abstract&list_uids=20731660
"59. The counterregulating role of ACE2 and ACE2-mediated angiotensin 1-7 signaling against angiotensin II stimulation in vascular cells (by Hayashi N,Yamamoto K,Ohishi M,Tatara Y,Takeya Y,Shiota A,Oguro R,Iwamoto Y,Takeda M,Rakugi H).[Hypertens Res, 33:(11), Nov, 2010][Journal Article,Research Support, Non-U.S. Gov't]"
To clarify the role of endogenous angiotensin (Ang)-converting enzyme 2 (ACE2) and its cleavage prod...
Source: [PubMed]http://www.ncbi.nlm.nih.gov/entrez/query.fcgi?cmd=Retrieve&db=pubmed&dopt=Abstract&list_uids=20703229
"60. Ethanol-induced downregulation of the angiotensin AT2 receptor in murine fibroblasts is mediated by PARP-1 (by Menk M,von Haefen C,Funke-Kaiser H,Sifringer M,Schefe JH,Kirsch S,Seidel K,Reinemund J,Steckelings UM,Unger T,Spies CD).[Alcohol, 44:(6), Sep, 2010][Journal Article,Research Support, Non-U.S. Gov't]"
Molecular mechanisms accompanying ethanol-induced cytotoxicity remain to be defined. The renin-angio...
Source: [PubMed]http://www.ncbi.nlm.nih.gov/entrez/query.fcgi?cmd=Retrieve&db=pubmed&dopt=Abstract&list_uids=20693103
"21. Connecting chronic and recurrent stress to vascular dysfunction: no relaxed role for the renin-angiotensin system (by Groeschel M,Braam B).[Am J Physiol Renal Physiol, 300:(1), Jan, 2011][Journal Article,Review]"
The renin-angiotensin system (RAS) is classically considered to be a protective system for volume ba...
Source: [PubMed]http://www.ncbi.nlm.nih.gov/entrez/query.fcgi?cmd=Retrieve&db=pubmed&dopt=Abstract&list_uids=20980410
"22. Interplay between miR-155, AT1R A1166C polymorphism, and AT1R expression in young untreated hypertensives (by Ceolotto G,Papparella I,Bortoluzzi A,Strapazzon G,Ragazzo F,Bratti P,Fabricio AS,Squarcina E,Gion M,Palatini P,Semplicini A).[Am J Hypertens, 24:(2), Feb, 2011][Journal Article,Multicenter Study]"
A silent polymorphism (+1166 A/C single-nucleotide polymorphism) localized in the 3'-UTR (untranslat...
Source: [PubMed]http://www.ncbi.nlm.nih.gov/entrez/query.fcgi?cmd=Retrieve&db=pubmed&dopt=Abstract&list_uids=20966899
"23. Expression of the vasoactive proteins AT1, AT2, and ANP by pregnancy-induced mouse uterine natural killer cells (by Hatta K,Carter AL,Chen Z,Leno-Duran E,Ruiz-Ruiz C,Olivares EG,Tse MY,Pang SC,Croy BA).[Reprod Sci, 18:(4), Apr, 2011][Journal Article,Research Support, Non-U.S. Gov't]"
Angiotensin II receptor type 1 (AT1) activation leads to vasoconstriction and type 2 receptor (AT2) ...
Source: [PubMed]http://www.ncbi.nlm.nih.gov/entrez/query.fcgi?cmd=Retrieve&db=pubmed&dopt=Abstract&list_uids=20959647
"24. Role of adipose tissue renin-angiotensin system in metabolic and inflammatory diseases associated with obesity (by Yvan-Charvet L,Quignard-Boulange A).[Kidney Int, 79:(2), Jan, 2011][Journal Article,Review]"
Obesity is a leading cause of death worldwide because of its associated inflammatory disorders such ...
Source: [PubMed]http://www.ncbi.nlm.nih.gov/entrez/query.fcgi?cmd=Retrieve&db=pubmed&dopt=Abstract&list_uids=20944545
"25. The therapeutic implications of renin-angiotensin system blockade in diabetic retinopathy (by Jeganathan VS).[Curr Pharm Biotechnol, 12:(3), Mar, 2011][Journal Article,Review]"
Research has proven that blood pressure is an important modifiable risk factor for diabetic retinopa...
Source: [PubMed]http://www.ncbi.nlm.nih.gov/entrez/query.fcgi?cmd=Retrieve&db=pubmed&dopt=Abstract&list_uids=20939795
"26. Substituted benzimidazole derivatives as angiotensin II-AT1 receptor antagonist: a review (by Vyas VK,Ghate M).[Mini Rev Med Chem, 10:(14), Dec, 2010][Journal Article,Review]"
The renin angiotensin system (RAS) plays an important role in regulation of blood pressure and fluid...
Source: [PubMed]http://www.ncbi.nlm.nih.gov/entrez/query.fcgi?cmd=Retrieve&db=pubmed&dopt=Abstract&list_uids=20937029
"27. Novel aspects of angiotensin II action in the heart. Implications to myocardial ischemia and heart failure (by De Mello WC).[Regul Pept, 166:(1-3), Jan, 2011][Journal Article,Research Support, N.I.H., Extramural,Review]"
The influence of angiotensin II (Ang II) on cardiac structural and electrophysiological remodeling w...
Source: [PubMed]http://www.ncbi.nlm.nih.gov/entrez/query.fcgi?cmd=Retrieve&db=pubmed&dopt=Abstract&list_uids=20934462
"28. Aliskiren improves insulin resistance and ameliorates diabetic vascular complications in db/db mice (by Kang YS,Lee MH,Song HK,Hyun YY,Cha JJ,Ko GJ,Kim SH,Lee JE,Han JY,Cha DR).[Nephrol Dial Transplant, 26:(4), Apr, 2011][Journal Article,Research Support, Non-U.S. Gov't]"
Aliskiren is a direct renin inhibitor (DRI) and provides an organ-protective effect in human and ani...
Source: [PubMed]http://www.ncbi.nlm.nih.gov/entrez/query.fcgi?cmd=Retrieve&db=pubmed&dopt=Abstract&list_uids=20921292
"29. Possible involvement of intracellular angiotensin II receptor in high-glucose-induced damage in renal proximal tubular cells (by Takao T,Horino T,Kagawa T,Matsumoto R,Shimamura Y,Ogata K,Inoue K,Taniguchi Y,Taguchi T,Morita T,Terada Y).[J Nephrol, 24:(2), 2011][Journal Article]"
Recent studies have identified high glucose as a potent stimulus for the intracellular synthesis of ...
Source: [PubMed]http://www.ncbi.nlm.nih.gov/entrez/query.fcgi?cmd=Retrieve&db=pubmed&dopt=Abstract&list_uids=20890878
"61. Tumor necrosis factor receptor-associated factor-6 and ribosomal S6 kinase intracellular pathways link the angiotensin II AT1 receptor to the phosphorylation and activation of the IkappaB kinase complex in vascular smooth muscle cells (by Doyon P,Servant MJ).[J Biol Chem, 285:(40), Oct, 2010][Journal Article,Research Support, Non-U.S. Gov't]"
Activation of NF-B transcription factors by locally produced angiotensin II (Ang II) is proposed to...
Source: [PubMed]http://www.ncbi.nlm.nih.gov/entrez/query.fcgi?cmd=Retrieve&db=pubmed&dopt=Abstract&list_uids=20659889
"62. [Analysis of morpho-functional parameters of the heart and polymorphisms of Renin-Angiotensin-aldosterone system genes in patients with different variants of the course of hypertrophic cardiomyopathy] (by Belenkov YN,Privalova EV,Kaplunova VY,Stambol'skio DV,Fomin AA).[Kardiologiia, 50:(6), 2010][English Abstract,Journal Article]"
Clinical course and prognosis of a hereditary myocardial disease hypertrophic cardiomyopathy (HCMP) ...
Source: [PubMed]http://www.ncbi.nlm.nih.gov/entrez/query.fcgi?cmd=Retrieve&db=pubmed&dopt=Abstract&list_uids=20659024
"63. The renin-angiotensin system and the gastrointestinal mucosa (by Fandriks L).[Acta Physiol (Oxf), 201:(1), Jan, 2011][Journal Article,Research Support, Non-U.S. Gov't,Review]"
The gastrointestinal (GI) tract is fundamental for the intake of fluid and electrolytes and accommod...
Source: [PubMed]http://www.ncbi.nlm.nih.gov/entrez/query.fcgi?cmd=Retrieve&db=pubmed&dopt=Abstract&list_uids=20626369
"64. Pharmacogenetics: so near and yet so far? (by Freel EM)[J Hypertens, 28:(4), Apr, 2010][Comment,Editorial]"
Source: [PubMed]http://www.ncbi.nlm.nih.gov/entrez/query.fcgi?cmd=Retrieve&db=pubmed&dopt=Abstract&list_uids=20625249
"65. [Blood monocytic L-arginine metabolic changes in diabetic foot syndrome] (by Barinov EF,Sulaeva ON,Barinova ME).[Klin Lab Diagn:(5), May, 2010][English Abstract,Journal Article]"
An inhibition test was used to study mechanisms responsible for L-arginine metabolic disturbances in...
Source: [PubMed]http://www.ncbi.nlm.nih.gov/entrez/query.fcgi?cmd=Retrieve&db=pubmed&dopt=Abstract&list_uids=20614517
"66. Angiotensin-(1-9), the product of angiotensin I conversion in platelets, enhances arterial thrombosis in rats (by Kramkowski K,Mogielnicki A,Leszczynska A,Buczko W).[J Physiol Pharmacol, 61:(3), Jun, 2010][Journal Article,Research Support, Non-U.S. Gov't]"
Angiotensin (Ang) (1-9) is the renin-angiotensin-system peptide found in the plasma of healthy volun...
Source: [PubMed]http://www.ncbi.nlm.nih.gov/entrez/query.fcgi?cmd=Retrieve&db=pubmed&dopt=Abstract&list_uids=20610862
"67. Towards non-peptide ANG II AT1 receptor antagonists based on urocanic acid: rational design, synthesis and biological evaluation (by Agelis G,Resvani A,Matsoukas MT,Tselios T,Kelaidonis K,Kalavrizioti D,Vlahakos D,Matsoukas J).[Amino Acids, 40:(2), Feb, 2011][Journal Article,Research Support, Non-U.S. Gov't]"
"A series of o-, m- and p-benzyl tetrazole derivatives 11a-c has been designed, synthesized and evalu..."
Source: [PubMed]http://www.ncbi.nlm.nih.gov/entrez/query.fcgi?cmd=Retrieve&db=pubmed&dopt=Abstract&list_uids=20607324
"68. Associations between genetic variants in the ACE, AGT, AGTR1 and AGTR2 genes and renal function in the Multi-ethnic Study of Atherosclerosis (by Campbell CY,Fang BF,Guo X,Peralta CA,Psaty BM,Rich SS,Young JH,Coresh J,Kramer HJ,Rotter JI,Post WS).[Am J Nephrol, 32:(2), 2010][Journal Article,Research Support, N.I.H., Extramural]"
"Some studies suggest that polymorphisms in angiotensin-converting enzyme (ACE), angiotensinogen (AGT..."
Source: [PubMed]http://www.ncbi.nlm.nih.gov/entrez/query.fcgi?cmd=Retrieve&db=pubmed&dopt=Abstract&list_uids=20606419
"69. Angiotensin-converting enzyme 2 autoantibodies: further evidence for a role of the renin-angiotensin system in inflammation (by Chappell MC).[Arthritis Res Ther, 12:(3), 2010][Comment,Editorial,Research Support, N.I.H., Extramural]"
"Traditionally viewed as important in the regulation of blood pressure, the renin-angiotensin system-..."
Source: [PubMed]http://www.ncbi.nlm.nih.gov/entrez/query.fcgi?cmd=Retrieve&db=pubmed&dopt=Abstract&list_uids=20602809
"70. Radioligands for the angiotensin II subtype 1 (AT1) receptor (by Mathews WB,Szabo Z).[Curr Top Med Chem, 10:(16), 2010][Journal Article,Review]"
"Over the last years, ligands for angiotensin II subtype 1 receptor (AT1R) have been developed as an ..."
Source: [PubMed]http://www.ncbi.nlm.nih.gov/entrez/query.fcgi?cmd=Retrieve&db=pubmed&dopt=Abstract&list_uids=20583986
"71. Estrogen and angiotensin interaction in the substantia nigra. Relevance to postmenopausal Parkinson's disease (by Rodriguez-Perez AI,Valenzuela R,Villar-Cheda B,Guerra MJ,Lanciego JL,Labandeira-Garcia JL).[Exp Neurol, 224:(2), Aug, 2010][Journal Article,Research Support, Non-U.S. Gov't]"
Epidemiological studies have reported that the incidence of Parkinson's disease (PD) is higher in po...
Source: [PubMed]http://www.ncbi.nlm.nih.gov/entrez/query.fcgi?cmd=Retrieve&db=pubmed&dopt=Abstract&list_uids=20580712
"72. Genetic associations with mountain sickness in Han and Tibetan residents at the Qinghai-Tibetan Plateau (by Buroker NE,Ning XH,Zhou ZN,Li K,Cen WJ,Wu XF,Ge M,Fan LP,Zhu WZ,Portman MA,Chen SH).[Clin Chim Acta, 411:(19-20), Oct, 2010][Comparative Study,Journal Article,Research Support, N.I.H., Extramural,Research Support, U.S. Gov't, Non-P.H.S.]"
Acute (AMS) and chronic (CMS) mountain sicknesses are illnesses that occur among humans visiting or ...
Source: [PubMed]http://www.ncbi.nlm.nih.gov/entrez/query.fcgi?cmd=Retrieve&db=pubmed&dopt=Abstract&list_uids=20570668
"73. [Molecular mechanisms of the iNOS regulation disorders in monocytes of patients with diabetic foot syndrome] (by Barinov EF,Sulaieva OM,Barinova ME).[Klin Khir:(4), Apr, 2010][English Abstract,Journal Article]"
"The activity of inducible synthase of nitrogen oxide (iNOS) and its modulators in vitro, while stimu..."
Source: [PubMed]http://www.ncbi.nlm.nih.gov/entrez/query.fcgi?cmd=Retrieve&db=pubmed&dopt=Abstract&list_uids=20568506
"74. The effect of the expression of angiotensin II on extracellular matrix metalloproteinase inducer (EMMPRIN) in macrophages is mediated via the AT1/COX-2/PGE2 pathway (by Yang LX,Ye JS,Guo RW,Liu H,Wang XM,Qi F,Guo C).[Inflamm Res, 59:(12), Dec, 2010][Journal Article,Research Support, Non-U.S. Gov't]"
To explore the expression of extracellular matrix metalloproteinase inducer (EMMPRIN) in THP-1 macro...
Source: [PubMed]http://www.ncbi.nlm.nih.gov/entrez/query.fcgi?cmd=Retrieve&db=pubmed&dopt=Abstract&list_uids=20563831
"75. Gene polymorphisms of ACE and the angiotensin receptor AT2R1 influence serum ACE levels in sarcoidosis (by Biller H,Ruprecht B,Gaede KI,Muller-Quernheim J,Zissel G).[Sarcoidosis Vasc Diffuse Lung Dis, 26:(2), Jul, 2009][Comparative Study,Journal Article]"
"Angiotensin converting enzyme (ACE) is thought to influence susceptibility, disease progression, and..."
Source: [PubMed]http://www.ncbi.nlm.nih.gov/entrez/query.fcgi?cmd=Retrieve&db=pubmed&dopt=Abstract&list_uids=20560294
"76. Effect of experimental hyperglycaemia on renal haemodynamics in prediabetic patients with and without AT1 receptor blockade (by Frank H,Pscherer S,Fliser D,Heemann U).[Eur J Clin Invest, 40:(5), May, 2010][Comparative Study,Journal Article,Research Support, Non-U.S. Gov't]"
"To prevent diabetic nephropathy, knowledge about early renal impairment caused by a disturbed glucos..."
Source: [PubMed]http://www.ncbi.nlm.nih.gov/entrez/query.fcgi?cmd=Retrieve&db=pubmed&dopt=Abstract&list_uids=20534063
"77. The serum and glucocorticoid inducible kinases SGK1-3 stimulate the neutral amino acid transporter SLC6A19 (by Bohmer C,Sopjani M,Klaus F,Lindner R,Laufer J,Jeyaraj S,Lang F,Palmada M).[Cell Physiol Biochem, 25:(6), 2010][Journal Article,Research Support, Non-U.S. Gov't]"
The neutral amino acid transporter SLC6A19 (B(0)AT1) plays a decisive role in transport of neutral a...
Source: [PubMed]http://www.ncbi.nlm.nih.gov/entrez/query.fcgi?cmd=Retrieve&db=pubmed&dopt=Abstract&list_uids=20511718
"78. Effect of angiotensin II type 1 receptor blocker, candesartan, and beta 1 adrenoceptor blocker, atenolol, on brain damage in ischemic stroke (by Saad MA,Abbas AM,Boshra V,Elkhateeb M,El Aal IA).[Acta Physiol Hung, 97:(2), Jun, 2010][Journal Article]"
This work aims at studying the possible alteration of renal renin secretion after human ischemic str...
Source: [PubMed]http://www.ncbi.nlm.nih.gov/entrez/query.fcgi?cmd=Retrieve&db=pubmed&dopt=Abstract&list_uids=20511125
"79. Telmisartan: a review of its pharmacodynamic and pharmacokinetic properties (by Deppe S,Boger RH,Weiss J,Benndorf RA).[Expert Opin Drug Metab Toxicol, 6:(7), Jul, 2010][Journal Article,Research Support, Non-U.S. Gov't,Review]"
Telmisartan belongs to the angiotensin II type 1 (AT1) receptor antagonizing class of antihypertensi...
Source: [PubMed]http://www.ncbi.nlm.nih.gov/entrez/query.fcgi?cmd=Retrieve&db=pubmed&dopt=Abstract&list_uids=20509777
"80. Prolonged expression of CD154 on CD4 T cells from pediatric lupus patients correlates with increased CD154 transcription, increased nuclear factor of activated T cell activity, and glomerulonephritis (by Mehta J,Genin A,Brunner M,Scalzi LV,Mishra N,Beukelman T,Cron RQ).[Arthritis Rheum, 62:(8), Aug, 2010][Journal Article,Research Support, N.I.H., Extramural,Research Support, Non-U.S. Gov't]"
To assess CD154 expression in patients with pediatric systemic lupus erythematosus (SLE) and to expl...
Source: [PubMed]http://www.ncbi.nlm.nih.gov/entrez/query.fcgi?cmd=Retrieve&db=pubmed&dopt=Abstract&list_uids=20506525
"81. Temporal changes in expression of FoxA1 and Wnt7A in isolated adult human alveolar epithelial cells enhanced by heparin (by Apparao KB,Newman DR,Zhang H,Khosla J,Randell SH,Sannes PL).[Anat Rec (Hoboken), 293:(6), Jun, 2010][Journal Article,Research Support, N.I.H., Extramural,Research Support, Non-U.S. Gov't]"
Pre- and postnatal developmental studies of the lung have provided compelling evidence demonstrating...
Source: [PubMed]http://www.ncbi.nlm.nih.gov/entrez/query.fcgi?cmd=Retrieve&db=pubmed&dopt=Abstract&list_uids=20503388

"82. The role of immune activation in contributing to vascular dysfunction and the pathophysiology of hypertension during preeclampsia (by Lamarca B).[Minerva Ginecol, 62:(2), Apr, 2010][Journal Article]"
Preeclampsia remains a leading cause of maternal death and perinatal morbidity and still the pathoph...
Source: [PubMed]http://www.ncbi.nlm.nih.gov/entrez/query.fcgi?cmd=Retrieve&db=pubmed&dopt=Abstract&list_uids=20502423

"83. Brain angiotensin peptides regulate sympathetic tone and blood pressure (by Dupont AG,Brouwers S).[J Hypertens, 28:(8), Aug, 2010][Journal Article,Review]"
Brain angiotensin II (Ang II) induces tonic sympathoexcitatory effects through AT1 receptor stimulat...
Source: [PubMed]http://www.ncbi.nlm.nih.gov/entrez/query.fcgi?cmd=Retrieve&db=pubmed&dopt=Abstract&list_uids=20502352
"84. [NAVIGATOR: A trial of prevention of cardiovascular complications and type 2 diabetes with valsartan and/or nateglinide] (by Scheen AJ).[Rev Med Liege, 65:(4), Apr, 2010][English Abstract,Journal Article,Multicenter Study,Randomized Controlled Trial]"
"NAVIGATOR (""Nateglinide And Valsartan in Impaired Glucose Tolerance Outcomes Research"") is a large i..."
Source: [PubMed]http://www.ncbi.nlm.nih.gov/entrez/query.fcgi?cmd=Retrieve&db=pubmed&dopt=Abstract&list_uids=20499825
"85. Histone deacetylases are critical regulators of the renin-angiotensin system during ureteric bud branching morphogenesis (by Song R,Van Buren T,Yosypiv IV).[Pediatr Res, 67:(6), Jun, 2010][Journal Article,Research Support, N.I.H., Extramural]"
Mutations in the genes encoding components of the renin-angiotensin system (RAS) in mice or humans c...
Source: [PubMed]http://www.ncbi.nlm.nih.gov/entrez/query.fcgi?cmd=Retrieve&db=pubmed&dopt=Abstract&list_uids=20496471
"86. Limiting angiotensin II signaling with a cell-penetrating peptide mimicking the second intracellular loop of the angiotensin II type-I receptor (by Yu J,Taylor L,Mierke D,Berg E,Shia M,Fishman J,Sallum C,Polgar P).[Chem Biol Drug Des, 76:(1), Jul, 2010][Letter,Research Support, N.I.H., Extramural]"
A cell-penetrating peptide consisting of the second intracellular loop (IC2) of the angiotensin II (...
Source: [PubMed]http://www.ncbi.nlm.nih.gov/entrez/query.fcgi?cmd=Retrieve&db=pubmed&dopt=Abstract&list_uids=20492449
"87. Role of nitric oxide and reactive oxygen species in the pathogenesis of preeclampsia (by Matsubara K,Matsubara Y,Hyodo S,Katayama T,Ito M).[J Obstet Gynaecol Res, 36:(2), Apr, 2010][Journal Article,Research Support, Non-U.S. Gov't]"
"Preeclampsia is characterized by a disruption of general vascular dilatation, which is mainly mediat..."
Source: [PubMed]http://www.ncbi.nlm.nih.gov/entrez/query.fcgi?cmd=Retrieve&db=pubmed&dopt=Abstract&list_uids=20492372
"88. Interstitial expression of angiotensin II and AT1 receptor are increased in patients with progressive glomerulopathies (by Bahiense-Oliveira M,Mattar AL,Malheiros DM,Woronik V).[J Renin Angiotensin Aldosterone Syst, 11:(3), Sep, 2010][Journal Article,Research Support, Non-U.S. Gov't]"
"In animal models, interstitial angiotensin II (ang II) and AT1 receptor (AT1R) are key mediators of ..."
Source: [PubMed]http://www.ncbi.nlm.nih.gov/entrez/query.fcgi?cmd=Retrieve&db=pubmed&dopt=Abstract&list_uids=20478903
"89. The antihypertensive effectiveness and safety of dual RAAS blockade with aliskiren and valsartan (by Chrysant SG).[Drugs Today (Barc), 46:(3), Mar, 2010][Journal Article,Review]"
The renin-angiotensin-aldosterone system (RAAS) is a major factor for the development and maintenanc...
Source: [PubMed]http://www.ncbi.nlm.nih.gov/entrez/query.fcgi?cmd=Retrieve&db=pubmed&dopt=Abstract&list_uids=20467589
"90. [Treatment of hypertension in patients with diabetes mellitus and lower limb ischemia] (by Soucek M).[Vnitr Lek, 56:(4), Apr, 2010][English Abstract,Journal Article,Review]"
The impact of some types of antihypertensives on carbohydrate metabolism and their association with ...
Source: [PubMed]http://www.ncbi.nlm.nih.gov/entrez/query.fcgi?cmd=Retrieve&db=pubmed&dopt=Abstract&list_uids=20465101
"91. Troglitazone stimulates beta-arrestin-dependent cardiomyocyte contractility via the angiotensin II type 1A receptor (by Tilley DG,Nguyen AD,Rockman HA).[Biochem Biophys Res Commun, 396:(4), Jun, 2010][Journal Article,Research Support, N.I.H., Extramural,Research Support, Non-U.S. Gov't]"
Peroxisome proliferator-activated receptor gamma (PPAR gamma) agonists are commonly used to treat ca...
Source: [PubMed]http://www.ncbi.nlm.nih.gov/entrez/query.fcgi?cmd=Retrieve&db=pubmed&dopt=Abstract&list_uids=20460106
"92. A single-nucleotide polymorphism of alanine to threonine at position 163 of the human angiotensin II type 1 receptor impairs Losartan affinity (by Arsenault J,Lehoux J,Lanthier L,Cabana J,Guillemette G,Lavigne P,Leduc R,Escher E).[Pharmacogenet Genomics, 20:(6), Jun, 2010][Journal Article,Research Support, Non-U.S. Gov't]"
"AT1 is the principal receptor for angiotensin II (AngII), which regulates blood pressure and osmotic..."
Source: [PubMed]http://www.ncbi.nlm.nih.gov/entrez/query.fcgi?cmd=Retrieve&db=pubmed&dopt=Abstract&list_uids=20436376
"93. [The effect of angiotensin II on phosphoinositide-3 kinase/Akt cascade in cultured fibroblasts derived from patients with hypertrophic scars] (by Liu HW,Cheng B,Wu HJ,Gu YF,Chen X,Chen ZG,Liu WZ).[Zhonghua Zheng Xing Wai Ke Za Zhi, 26:(1), Jan, 2010][English Abstract,Journal Article,Research Support, Non-U.S. Gov't]"
To study the effect of angiotensin II on phosphoinositide-3 kinase/Akt cascade in cultured fibroblas...
Source: [PubMed]http://www.ncbi.nlm.nih.gov/entrez/query.fcgi?cmd=Retrieve&db=pubmed&dopt=Abstract&list_uids=20432929
"94. Aldosterone and inflammation (by Gilbert KC,Brown NJ).[Curr Opin Endocrinol Diabetes Obes, 17:(3), Jun, 2010][Journal Article,Research Support, N.I.H., Extramural,Review]"
"Aldosterone causes tissue inflammation leading to fibrosis and remodeling in the heart, vasculature,..."
Source: [PubMed]http://www.ncbi.nlm.nih.gov/entrez/query.fcgi?cmd=Retrieve&db=pubmed&dopt=Abstract&list_uids=20422780
"95. Aldosterone and cardiovascular disease (by Carey RM).[Curr Opin Endocrinol Diabetes Obes, 17:(3), Jun, 2010][Journal Article,Research Support, N.I.H., Extramural,Research Support, Non-U.S. Gov't,Review]"
The renin-angiotensin-aldosterone system is a co-ordinated hormonal cascade of major importance in t...
Source: [PubMed]http://www.ncbi.nlm.nih.gov/entrez/query.fcgi?cmd=Retrieve&db=pubmed&dopt=Abstract&list_uids=20422779
"96. [Intrarenal distribution and functional role of AT1 receptor, AT2 receptor, and ATRAP] (by Dejima T,Wakui H,Masuda S,Tamura K,Umemura S).[Nihon Jinzo Gakkai Shi, 52:(2), 2010][Journal Article,Review]"
Source: [PubMed]http://www.ncbi.nlm.nih.gov/entrez/query.fcgi?cmd=Retrieve&db=pubmed&dopt=Abstract&list_uids=20415228
"97. Angiotensin II signaling through the AT1a and AT1b receptors does not have a role in the development of cerulein-induced chronic pancreatitis in the mouse (by Ulmasov B,Xu Z,Talkad V,Oshima K,Neuschwander-Tetri BA).[Am J Physiol Gastrointest Liver Physiol, 299:(1), Jul, 2010][Comparative Study,Journal Article]"
The intraorgan renin-angiotensin system (RAS) plays an important role in the pathophysiology of a va...
Source: [PubMed]http://www.ncbi.nlm.nih.gov/entrez/query.fcgi?cmd=Retrieve&db=pubmed&dopt=Abstract&list_uids=20413721
"98. Oxazolomycin biosynthesis in Streptomyces albus JA3453 featuring an ""acyltransferase-less"" type I polyketide synthase that incorporates two distinct extender units (by Zhao C,Coughlin JM,Ju J,Zhu D,Wendt-Pienkowski E,Zhou X,Wang Z,Shen B,Deng Z).[J Biol Chem, 285:(26), Jun, 2010][Journal Article,Research Support, N.I.H., Extramural,Research Support, Non-U.S. Gov't]"
The oxazolomycins (OZMs) are a growing family of antibiotics produced by several Streptomyces specie...
Source: [PubMed]http://www.ncbi.nlm.nih.gov/entrez/query.fcgi?cmd=Retrieve&db=pubmed&dopt=Abstract&list_uids=20406823
"99. Angiotensin II regulates NOS expression in afferent arterioles of the developing porcine kidney (by Ratliff BB,Sekulic M,Rodebaugh J,Solhaug MJ).[Pediatr Res, 68:(1), Jul, 2010][Journal Article,Research Support, N.I.H., Extramural]"
NO protection is crucial against angiotensin II (ANG II) mediated vasoconstriction in postnatal preg...
Source: [PubMed]http://www.ncbi.nlm.nih.gov/entrez/query.fcgi?cmd=Retrieve&db=pubmed&dopt=Abstract&list_uids=20386492
"100. The renin-angiotensin system in retinal health and disease: Its influence on neurons, glia and the vasculature (by Fletcher EL,Phipps JA,Ward MM,Vessey KA,Wilkinson-Berka JL).[Prog Retin Eye Res, 29:(4), Jul, 2010][Journal Article,Research Support, Non-U.S. Gov't]"
Renin-Angiotensin System is classically recognized for its role in the control of systemic blood pre...
Source: [PubMed]http://www.ncbi.nlm.nih.gov/entrez/query.fcgi?cmd=Retrieve&db=pubmed&dopt=Abstract&list_uids=20380890
"101. Genetic variants and the metabolic syndrome: a systematic review (by Povel CM,Boer JM,Reiling E,Feskens EJ).[Obes Rev, Jul, 2011][JOURNAL ARTICLE]"
"Several candidate gene studies on the metabolic syndrome (MetS) have been conducted. However, for mo..."
Source: [PubMed]http://www.ncbi.nlm.nih.gov/entrez/query.fcgi?cmd=Retrieve&db=pubmed&dopt=Abstract&list_uids=21749608

"102. Polymorphisms associated with in vitro aspirin resistance are not associated with clinical outcomes in patients with coronary artery disease who report regular aspirin use (by Voora D,Horton J,Shah SH,Shaw LK,Newby LK).[Am Heart J, 162:(1), Jul, 2011][Comparative Study,Journal Article]"
We hypothesized that single-nucleotide polymorphisms (SNPs) associated with heightened in vitro plat...
Source: [PubMed]http://www.ncbi.nlm.nih.gov/entrez/query.fcgi?cmd=Retrieve&db=pubmed&dopt=Abstract&list_uids=21742104

"103. Effects of C825T polymorphism of the GNB3 gene on availability of dopamine transporter in healthy volunteers--a SPECT study (by Chen PS,Yeh TL,Lee IH,Lin CB,Tsai HC,Chen KC,Chiu NT,Yao WJ,Yang YK,Chou YH).[Neuroimage, 56:(3), Jun, 2011][Journal Article,Research Support, Non-U.S. Gov't]"
"Striatal dopaminergic activity is significantly correlated with various cognitive activities, mood r..."
Source: [PubMed]http://www.ncbi.nlm.nih.gov/entrez/query.fcgi?cmd=Retrieve&db=pubmed&dopt=Abstract&list_uids=21371559

"104. Application of a multiplex SNP genotyping system in predicting genetic susceptibility to CAD in Chinese people of Han ethnicity (by Zhang Y,Tian Y,Dong J,Li L,Dong Z,Deng X).[Med Sci Monit, 16:(12), Dec, 2010][Journal Article,Research Support, Non-U.S. Gov't]"
Coronary artery disease (CAD) is a multifactorial disease influenced by various genetic factors invo...
Source: [PubMed]http://www.ncbi.nlm.nih.gov/entrez/query.fcgi?cmd=Retrieve&db=pubmed&dopt=Abstract&list_uids=21119571

"105. Association of the G-protein and 2-adrenergic receptor gene and plasma norepinephrine level with clonidine improvement of the effects of diuretics in patients with cirrhosis with refractory ascites: a randomised clinical trial (by Yang YY,Lin HC,Lee WP,Chu CJ,Lin MW,Lee FY,Hou MC,Jap JS,Lee SD).[Gut, 59:(11), Nov, 2010][Journal Article,Randomized Controlled Trial,Research Support, Non-U.S. Gov't]"
"Clonidine is an (2)-adrenoceptor agonist which, by coupling with G-protein, has been proposed as an..."
Source: [PubMed]http://www.ncbi.nlm.nih.gov/entrez/query.fcgi?cmd=Retrieve&db=pubmed&dopt=Abstract&list_uids=20833658

"106. C825T polymorphism of the GNB3 gene on valproate-related metabolic abnormalities in bipolar disorder patients (by Chang HH,Gean PW,Chou CH,Yang YK,Tsai HC,Lu RB,Chen PS).[J Clin Psychopharmacol, 30:(5), Oct, 2010][Comparative Study,Journal Article,Research Support, Non-U.S. Gov't]"
Valproate (VPA) is a mood stabilizer for treating patients with bipolar disorder (BD). It may cause ...
Source: [PubMed]http://www.ncbi.nlm.nih.gov/entrez/query.fcgi?cmd=Retrieve&db=pubmed&dopt=Abstract&list_uids=20814328

"107. Associations of markers in 11 obesity candidate genes with maximal weight loss and weight regain in the SOS bariatric surgery cases (by Sarzynski MA,Jacobson P,Rankinen T,Carlsson B,Sjostrom L,Bouchard C,Carlsson LM).[Int J Obes (Lond), 35:(5), May, 2011][Journal Article,Research Support, Non-U.S. Gov't]"
To test whether DNA sequence variation in 11 obesity genes is associated with maximum weight loss an...
Source: [PubMed]http://www.ncbi.nlm.nih.gov/entrez/query.fcgi?cmd=Retrieve&db=pubmed&dopt=Abstract&list_uids=20733583

"108. The pattern of expression of guanine nucleotide-binding protein beta3 in the retina is conserved across vertebrate species (by Ritchey ER,Bongini RE,Code KA,Zelinka C,Petersen-Jones S,Fischer AJ).[Neuroscience, 169:(3), Sep, 2010][Comparative Study,Journal Article,Research Support, N.I.H., Extramural]"
Guanine nucleotide-binding protein beta3 (GNB3) is an isoform of the beta subunit of the heterotrime...
Source: [PubMed]http://www.ncbi.nlm.nih.gov/entrez/query.fcgi?cmd=Retrieve&db=pubmed&dopt=Abstract&list_uids=20538044
"109. Further evidence supporting a role for gs signal transduction in severe malaria pathogenesis (by Auburn S,Fry AE,Clark TG,Campino S,Diakite M,Green A,Richardson A,Jallow M,Sisay-Joof F,Pinder M,Molyneux ME,Taylor TE,Haldar K,Rockett KA,Kwiatkowski DP).[PLoS One, 5:(4), 2010][Journal Article,Meta-Analysis,Research Support, N.I.H., Extramural,Research Support, Non-U.S. Gov't]"
With the functional demonstration of a role in erythrocyte invasion by Plasmodium falciparum parasit...
Source: [PubMed]http://www.ncbi.nlm.nih.gov/entrez/query.fcgi?cmd=Retrieve&db=pubmed&dopt=Abstract&list_uids=20386734
"110. The prevalence of Gly972Arg and C825T polymorphisms in Slovak women with polycystic ovary syndrome and their relation to the metabolic syndrome (by Dravecka I,Lazurova I,Habalova V).[Gynecol Endocrinol, 26:(5), May, 2010][Journal Article,Research Support, Non-U.S. Gov't]"
To assess the prevalence of IRS-1 Gly972Arg and GNB3 C825T polymorphisms in women with polycystic ov...
Source: [PubMed]http://www.ncbi.nlm.nih.gov/entrez/query.fcgi?cmd=Retrieve&db=pubmed&dopt=Abstract&list_uids=20170352
"111. Association of the GNB3 825T-allele with better survival in patients with glioblastoma multiforme (by El Hindy N,Adamzik M,Lambertz N,Bachmann HS,Worm K,Egensperger R,Frey UH,Asgari S,Sure U,Siffert W,Sandalcioglu IE).[J Cancer Res Clin Oncol, 136:(9), Sep, 2010][Journal Article]"
Genotypes of the C825T polymorphism of the GNB3 gene encoding the G protein beta3 subunit were recen...
Source: [PubMed]http://www.ncbi.nlm.nih.gov/entrez/query.fcgi?cmd=Retrieve&db=pubmed&dopt=Abstract&list_uids=20145952
"112. [Myocardial hypertrophy in patients with hypertensive disease: the role of genetic polymorphism of beta-adrenoreactive structures] (by Minushkina LO,Nikitin AG,Brazhnik VA,Brovkin AN,Nosikov VV,Zateoshchikov DA).[Kardiologiia, 50:(1), 2010][Comparative Study,English Abstract,Journal Article]"
Aim of the study was investigation of association of polymorphic markers Gly389Arg and Ser49Gly of A...
Source: [PubMed]http://www.ncbi.nlm.nih.gov/entrez/query.fcgi?cmd=Retrieve&db=pubmed&dopt=Abstract&list_uids=20144152
"113. Prognostic assessment of three single-nucleotide polymorphisms (GNB3 825C>T, BCL2-938C>A, MCL1-386C>G) in extrahepatic cholangiocarcinoma (by Fingas CD,Katsounas A,Kahraman A,Siffert W,Jochum C,Gerken G,Nuckel H,Canbay A).[Cancer Invest, 28:(5), Jun, 2010][Journal Article,Research Support, Non-U.S. Gov't]"
Cholangiocellular carcinoma (CCA) has a devastating prognosis and markers enabling a precise predict...
Source: [PubMed]http://www.ncbi.nlm.nih.gov/entrez/query.fcgi?cmd=Retrieve&db=pubmed&dopt=Abstract&list_uids=19968497
"114. Lack of an association of GNB3 C825T polymorphism and blood pressure in patients with rheumatoid arthritis (by Panoulas VF,Smith JP,Stavropoulos-Kalinoglou A,Douglas KM,Nightingale P,Kitas GD).[Clin Exp Hypertens, 31:(5), Jul, 2009][Journal Article,Research Support, Non-U.S. Gov't]"
G-protein beta 3 subunit (GNB3) C825T (rs5443) single nucleotide polymorphism (SNP) has been implica...
Source: [PubMed]http://www.ncbi.nlm.nih.gov/entrez/query.fcgi?cmd=Retrieve&db=pubmed&dopt=Abstract&list_uids=19811352
"115. Common variants in the G protein beta3 subunit gene and thyroid disorders in a formerly iodine-deficient population (by Volzke H,Bornhorst A,Rimmbach C,Petersenn H,Geissler I,Nauck M,Wallaschofski H,Kroemer HK,Rosskopf D).[Thyroid, 19:(10), Oct, 2009][Journal Article,Research Support, Non-U.S. Gov't]"
Heterotrimeric G proteins are key mediators of signals from membrane receptors-including the thyroid...
Source: [PubMed]http://www.ncbi.nlm.nih.gov/entrez/query.fcgi?cmd=Retrieve&db=pubmed&dopt=Abstract&list_uids=19772422
"116. Interaction of serotonin-related genes affects short-term antidepressant response in major depressive disorder (by Lin E,Chen PS,Chang HH,Gean PW,Tsai HC,Yang YK,Lu RB).[Prog Neuropsychopharmacol Biol Psychiatry, 33:(7), Oct, 2009][Clinical Trial,Journal Article,Research Support, Non-U.S. Gov't]"
"Four serotonin-related genes including guanine nucleotide binding protein beta polypeptide 3 (GNB3),..."
Source: [PubMed]http://www.ncbi.nlm.nih.gov/entrez/query.fcgi?cmd=Retrieve&db=pubmed&dopt=Abstract&list_uids=19560507
"117. Variation in Renin-Angiotensin system and salt-sensitivity genes and the risk of diabetes mellitus associated with the use of thiazide diuretics (by Bozkurt O,de Boer A,Grobbee DE,de Leeuw PW,Kroon AA,Schiffers P,Klungel OH).[Am J Hypertens, 22:(5), May, 2009][Journal Article,Research Support, Non-U.S. Gov't]"
Variation in the renin-angiotensin system (RAS) and salt-sensitivity genes may influence the effect ...
Source: [PubMed]http://www.ncbi.nlm.nih.gov/entrez/query.fcgi?cmd=Retrieve&db=pubmed&dopt=Abstract&list_uids=19247266
"118. Genetic insight into syncopal tilted population with severe clinical presentation (by Lelonek M,Pietrucha T,Matyjaszczyk M,Goch JH).[Auton Neurosci, 147:(1-2), May, 2009][Journal Article,Research Support, Non-U.S. Gov't]"
[truncated: 3,476,469 more chars]
