# Supplementary material for: Effects of Psychological Stress on Innate Immunity and Metabolism in Humans: A Systematic Analysis
Source: PLoS One. 2012 Sep 19;7(9):e43232. doi: 10.1371/journal.pone.0043232 (PMC3446986; doi:10.1371/journal.pone.0043232)
Supplement: Table S6 — The total number of references pulled out by AGILENT literature search plugin for Innate immunity network. (TXT) [file pone.0043232.s009.txt]

The total number of references pulled out by AGILENT literature search plugin for Innate immunity network.

"1. Bacteria and spontaneous experimental colitis: immunological changes (by Pedrosa E,Loren V,Cabre E,Domenech E,Ojanguren I,Gassull MA,Mane J).[Eur J Clin Invest, 41:(10), Oct, 2011][Journal Article]"
Eur J Clin Invest 2011; 41 (10): 1047-1053 ABSTRACT: Background Intestinal commensal flora seems to...
Source: [PubMed]http://www.ncbi.nlm.nih.gov/entrez/query.fcgi?cmd=Retrieve&db=pubmed&dopt=Abstract&list_uids=21902690

"2. Mycobacterium abscessus activates the NLRP3 inflammasome via Dectin-1-Syk and p62/SQSTM1 (by Lee HM,Yuk JM,Kim KH,Jang J,Kang G,Park JB,Son JW,Jo EK).[Immunol Cell Biol, Aug, 2011][JOURNAL ARTICLE]"
"Numerous atypical mycobacteria, including Mycobacterium abscessus (Mabc), cause nontuberculous mycob..."
Source: [PubMed]http://www.ncbi.nlm.nih.gov/entrez/query.fcgi?cmd=Retrieve&db=pubmed&dopt=Abstract&list_uids=21876553
"3. MicroRNA in TLR signaling and endotoxin tolerance (by Nahid MA,Satoh M,Chan EK).[Cell Mol Immunol, 8:(5), Sep, 2011][Journal Article]"
Toll-like receptors (TLRs) in innate immune cells are the prime cellular sensors for microbial compo...
Source: [PubMed]http://www.ncbi.nlm.nih.gov/entrez/query.fcgi?cmd=Retrieve&db=pubmed&dopt=Abstract&list_uids=21822296
"4. Short ragweed pollen triggers allergic inflammation through Toll-like receptor 4-dependent thymic stromal lymphopoietin/OX40 ligand/OX40 signaling pathways (by Li DQ,Zhang L,Pflugfelder SC,De Paiva CS,Zhang X,Zhao G,Zheng X,Su Z,Qu Y).[J Allergy Clin Immunol, Aug, 2011][JOURNAL ARTICLE]"
"BACKGROUND: Allergic diseases affect a large population. Pollen, an ubiquitous allergen, is the trig..."
Source: [PubMed]http://www.ncbi.nlm.nih.gov/entrez/query.fcgi?cmd=Retrieve&db=pubmed&dopt=Abstract&list_uids=21820713
"5. IL-1 Blockade Attenuates Islet Amyloid Polypeptide-Induced Proinflammatory Cytokine Release and Pancreatic Islet Graft Dysfunction (by Westwell-Roper C,Dai DL,Soukhatcheva G,Potter KJ,van Rooijen N,Ehses JA,Verchere CB).[J Immunol, 187:(5), Sep, 2011][Journal Article]"
"Islets from patients with type 2 diabetes exhibit cell dysfunction, amyloid deposition, macrophage..."
Source: [PubMed]http://www.ncbi.nlm.nih.gov/entrez/query.fcgi?cmd=Retrieve&db=pubmed&dopt=Abstract&list_uids=21813778
"6. Clemastine causes immune suppression through inhibition of extracellular signal-regulated kinase-dependent proinflammatory cytokines (by Johansen P,Weiss A,Bunter A,Waeckerle-Men Y,Fettelschoss A,Odermatt B,Kundig TM).[J Allergy Clin Immunol, Jul, 2011][JOURNAL ARTICLE]"
"BACKGROUND: Antihistamines are considered safe and used worldwide against allergy, pruritus, nausea,..."
Source: [PubMed]http://www.ncbi.nlm.nih.gov/entrez/query.fcgi?cmd=Retrieve&db=pubmed&dopt=Abstract&list_uids=21807405
"7. The Role of Intermediary Domain of MyD88 in Cell Activation and Therapeutic Inhibition of TLRs (by Avbelj M,Horvat S,Jerala R).[J Immunol, 187:(5), Sep, 2011][Journal Article]"
Adaptor MyD88 has a pivotal role in TLR and IL-1R signaling and is involved in mediating excessive i...
Source: [PubMed]http://www.ncbi.nlm.nih.gov/entrez/query.fcgi?cmd=Retrieve&db=pubmed&dopt=Abstract&list_uids=21804016
"8. Insulinoma-released exosomes or microparticles are immunostimulatory and can activate autoreactive T cells spontaneously developed in nonobese diabetic mice (by Sheng H,Hassanali S,Nugent C,Wen L,Hamilton-Williams E,Dias P,Dai YD).[J Immunol, 187:(4), Aug, 2011][Journal Article,Research Support, N.I.H., Extramural,Research Support, Non-U.S. Gov't]"
Exosomes (EXO) are secreted intracellular microparticles that can trigger inflammation and induce Ag...
Source: [PubMed]http://www.ncbi.nlm.nih.gov/entrez/query.fcgi?cmd=Retrieve&db=pubmed&dopt=Abstract&list_uids=21734072
"9. Down-regulation of CD14 transcripts in human glioblastoma cell line U87 MG (by Haghparast A,Heidari Kharaji M,Malvandi AM).[Iran J Immunol, 8:(2), Jun, 2011][Journal Article]"
Background: Pattern recognition receptors (PRRs) are the main sensors of pathogen and danger signals...
Source: [PubMed]http://www.ncbi.nlm.nih.gov/entrez/query.fcgi?cmd=Retrieve&db=pubmed&dopt=Abstract&list_uids=21705839
"10. Novel murine infection models provide deep insights into the ""menage a trois"" of Campylobacter jejuni, microbiota and host innate immunity (by Bereswill S,Fischer A,Plickert R,Haag LM,Otto B,Kuhl AA,Dashti JI,Zautner AE,Munoz M,Loddenkemper C,Gross U,Gobel UB,Heimesaat MM).[PLoS One, 6:(6), 2011][Journal Article,Research Support, Non-U.S. Gov't]"
Although Campylobacter jejuni-infections have a high prevalence worldwide and represent a significan...
Source: [PubMed]http://www.ncbi.nlm.nih.gov/entrez/query.fcgi?cmd=Retrieve&db=pubmed&dopt=Abstract&list_uids=21698299
"11. Role of IL-1 receptor-associated kinase-M (IRAK-M) in priming of immune and inflammatory responses by nitrogen bisphosphonates (by Norton JT,Hayashi T,Crain B,Corr M,Carson DA).[Proc Natl Acad Sci U S A, 108:(27), Jul, 2011][Journal Article,Research Support, N.I.H., Extramural]"
Nitrogen bisphosphonates (NBPs) are commonly prescribed for osteoporosis but have also been found to...
Source: [PubMed]http://www.ncbi.nlm.nih.gov/entrez/query.fcgi?cmd=Retrieve&db=pubmed&dopt=Abstract&list_uids=21690387
"12. TLR-mediated induction of pro-allergic cytokine IL-33 in ocular mucosal epithelium (by Zhang L,Lu R,Zhao G,Pflugfelder SC,Li DQ).[Int J Biochem Cell Biol, 43:(9), Sep, 2011][Journal Article,Research Support, N.I.H., Extramural,Research Support, Non-U.S. Gov't,Research Support, U.S. Gov't, Non-P.H.S.]"
Interleukin (IL) 33 has been recently identified as a ligand to the ST2 receptor that mediates Th2-d...
Source: [PubMed]http://www.ncbi.nlm.nih.gov/entrez/query.fcgi?cmd=Retrieve&db=pubmed&dopt=Abstract&list_uids=21684348
"13. The NLRP3 inflammasome is differentially activated by pneumolysin variants and contributes to host defense in pneumococcal pneumonia (by Witzenrath M,Pache F,Lorenz D,Koppe U,Gutbier B,Tabeling C,Reppe K,Meixenberger K,Dorhoi A,Ma J,Holmes A,Trendelenburg G,Heimesaat MM,Bereswill S,van der Linden M,Tschopp J,Mitchell TJ,Suttorp N,Opitz B).[J Immunol, 187:(1), Jul, 2011][Comparative Study,Journal Article,Research Support, Non-U.S. Gov't]"
"Streptococcus pneumoniae is a leading cause of pneumonia, meningitis, and sepsis. Pneumococci can be..."
Source: [PubMed]http://www.ncbi.nlm.nih.gov/entrez/query.fcgi?cmd=Retrieve&db=pubmed&dopt=Abstract&list_uids=21646297
"14. Innate immune recognition of Mycobacterium tuberculosis (by Kleinnijenhuis J,Oosting M,Joosten LA,Netea MG,Van Crevel R).[Clin Dev Immunol, 2011, 2011][Journal Article,Research Support, Non-U.S. Gov't,Review]"
"Tuberculosis (TB), caused by Mycobacterium tuberculosis (MTB), is a major health problem, with 10 mi..."
Source: [PubMed]http://www.ncbi.nlm.nih.gov/entrez/query.fcgi?cmd=Retrieve&db=pubmed&dopt=Abstract&list_uids=21603213
"15. Role of interleukin-1 and MyD88-dependent signaling in rhinovirus infection (by Stokes CA,Ismail S,Dick EP,Bennett JA,Johnston SL,Edwards MR,Sabroe I,Parker LC).[J Virol, 85:(15), Aug, 2011][Journal Article,Research Support, Non-U.S. Gov't]"
Rhinoviral infection is an important trigger of acute inflammatory exacerbations in patients with un...
Source: [PubMed]http://www.ncbi.nlm.nih.gov/entrez/query.fcgi?cmd=Retrieve&db=pubmed&dopt=Abstract&list_uids=21593174
"16. Early MyD88-dependent induction of interleukin-17A expression during Salmonella colitis (by Keestra AM,Godinez I,Xavier MN,Winter MG,Winter SE,Tsolis RM,Baumler AJ).[Infect Immun, 79:(8), Aug, 2011][Journal Article,Research Support, N.I.H., Extramural]"
The development of T helper 17 (T(H)17) cells is a well-established adaptive mechanism for the produ...
Source: [PubMed]http://www.ncbi.nlm.nih.gov/entrez/query.fcgi?cmd=Retrieve&db=pubmed&dopt=Abstract&list_uids=21576324
"17. Functional analysis of the Borrelia burgdorferi bba64 gene product in murine infection via tick infestation (by Patton TG,Dietrich G,Dolan MC,Piesman J,Carroll JA,Gilmore RD).[PLoS One, 6:(5), 2011][Journal Article]"
"Borrelia burgdorferi, the causative agent of Lyme borreliosis, is transmitted to humans from the bit..."
Source: [PubMed]http://www.ncbi.nlm.nih.gov/entrez/query.fcgi?cmd=Retrieve&db=pubmed&dopt=Abstract&list_uids=21559293
"18. Estradiol and progesterone strongly inhibit the innate immune response of mononuclear cells in newborns (by Giannoni E,Guignard L,Knaup Reymond M,Perreau M,Roth-Kleiner M,Calandra T,Roger T).[Infect Immun, 79:(7), Jul, 2011][Journal Article,Research Support, Non-U.S. Gov't]"
Newborns are particularly susceptible to bacterial infections due to qualitative and quantitative de...
Source: [PubMed]http://www.ncbi.nlm.nih.gov/entrez/query.fcgi?cmd=Retrieve&db=pubmed&dopt=Abstract&list_uids=21518785
"19. Intrinsic and extrinsic regulation of innate immune receptors (by Jeong E,Lee JY).[Yonsei Med J, 52:(3), May, 2011][Journal Article,Research Support, Non-U.S. Gov't,Review]"
Pattern recognition receptors (PRRs) in innate immune cells play a pivotal role in the first line of...
Source: [PubMed]http://www.ncbi.nlm.nih.gov/entrez/query.fcgi?cmd=Retrieve&db=pubmed&dopt=Abstract&list_uids=21488180
"20. An unexpected role for uric acid as an inducer of T helper 2 cell immunity to inhaled antigens and inflammatory mediator of allergic asthma (by Kool M,Willart MA,van Nimwegen M,Bergen I,Pouliot P,Virchow JC,Rogers N,Osorio F,Reis E Sousa C,Hammad H,Lambrecht BN).[Immunity, 34:(4), Apr, 2011][Journal Article,Research Support, N.I.H., Extramural,Research Support, Non-U.S. Gov't]"
"Although deposition of uric acid (UA) crystals is known as the cause of gout, it is unclear whether ..."
Source: [PubMed]http://www.ncbi.nlm.nih.gov/entrez/query.fcgi?cmd=Retrieve&db=pubmed&dopt=Abstract&list_uids=21474346
"21. Immunomodulatory effects of aerobic training in obesity (by Nickel T,Hanssen H,Emslander I,Drexel V,Hertel G,Schmidt-Trucksass A,Summo C,Sisic Z,Lambert M,Hoster E,Halle M,Weis M).[Mediators Inflamm, 2011, 2011][Controlled Clinical Trial,Journal Article,Research Support, Non-U.S. Gov't]"
Physical inactivity and obesity are independent risk factors for atherosclerosis. We analyzed the im...
Source: [PubMed]http://www.ncbi.nlm.nih.gov/entrez/query.fcgi?cmd=Retrieve&db=pubmed&dopt=Abstract&list_uids=21461352
"22. Genetic variation of TLR-4, TLR-9 and TIRAP genes in Iranian malaria patients (by Zakeri S,Pirahmadi S,Mehrizi AA,Djadid ND).[Malar J, 10, 2011][Journal Article,Research Support, Non-U.S. Gov't]"
Toll-like receptors (TLRs) recognize pathogen-associated molecular patterns and their activation lea...
Source: [PubMed]http://www.ncbi.nlm.nih.gov/entrez/query.fcgi?cmd=Retrieve&db=pubmed&dopt=Abstract&list_uids=21457584
"23. Toll-like receptor and its roles in myocardial ischemic/reperfusion injury (by Fang Y,Hu J).[Med Sci Monit, 17:(4), Apr, 2011][Journal Article,Research Support, Non-U.S. Gov't,Review]"
"The innate immune system, mediated via toll-like receptors (TLRs), represents the first line of defe..."
Source: [PubMed]http://www.ncbi.nlm.nih.gov/entrez/query.fcgi?cmd=Retrieve&db=pubmed&dopt=Abstract&list_uids=21455117
"24. Natural killer cell activation secondary to innate pattern sensing (by Seya T,Kasamatsu J,Azuma M,Shime H,Matsumoto M).[J Innate Immun, 3:(3), 2011][Journal Article,Research Support, Non-U.S. Gov't,Review]"
Recent progress in understanding the outcomes of pattern-recognition by myeloid dendritic cells (mDC...
Source: [PubMed]http://www.ncbi.nlm.nih.gov/entrez/query.fcgi?cmd=Retrieve&db=pubmed&dopt=Abstract&list_uids=21454965
"25. The mechanism of excessive intestinal inflammation in necrotizing enterocolitis: an immature innate immune response (by Nanthakumar N,Meng D,Goldstein AM,Zhu W,Lu L,Uauy R,Llanos A,Claud EC,Walker WA).[PLoS One, 6:(3), 2011][Journal Article,Research Support, N.I.H., Extramural,Research Support, Non-U.S. Gov't]"
"Necrotizing enterocolitis (NEC) is a devastating neonatal intestinal inflammatory disease, occurring..."
Source: [PubMed]http://www.ncbi.nlm.nih.gov/entrez/query.fcgi?cmd=Retrieve&db=pubmed&dopt=Abstract&list_uids=21445298
"26. An anti-inflammatory role for carbon monoxide and heme oxygenase-1 in chronic Th2-mediated murine colitis (by Sheikh SZ,Hegazi RA,Kobayashi T,Onyiah JC,Russo SM,Matsuoka K,Sepulveda AR,Li F,Otterbein LE,Plevy SE).[J Immunol, 186:(9), May, 2011][Journal Article,Research Support, N.I.H., Extramural,Research Support, Non-U.S. Gov't]"
"Cigarette smoking is a significant environmental factor in the human inflammatory bowel diseases, re..."
Source: [PubMed]http://www.ncbi.nlm.nih.gov/entrez/query.fcgi?cmd=Retrieve&db=pubmed&dopt=Abstract&list_uids=21444764
"27. Defeating sepsis by misleading MyD88 (by Smith KA,Maizels RM).[Nat Immunol, 12:(4), Apr, 2011][Comment,News]"
Source: [PubMed]http://www.ncbi.nlm.nih.gov/entrez/query.fcgi?cmd=Retrieve&db=pubmed&dopt=Abstract&list_uids=21423223
"28. TNF-alpha from inflammatory dendritic cells (DCs) regulates lung IL-17A/IL-5 levels and neutrophilia versus eosinophilia during persistent fungal infection (by Fei M,Bhatia S,Oriss TB,Yarlagadda M,Khare A,Akira S,Saijo S,Iwakura Y,Fallert Junecko BA,Reinhart TA,Foreman O,Ray P,Kolls J,Ray A).[Proc Natl Acad Sci U S A, 108:(13), Mar, 2011][Journal Article,Research Support, N.I.H., Extramural]"
Aspergillus fumigatus is commonly associated with allergic bronchopulmonary aspergillosis in patient...
Source: [PubMed]http://www.ncbi.nlm.nih.gov/entrez/query.fcgi?cmd=Retrieve&db=pubmed&dopt=Abstract&list_uids=21402950
"29. Polysaccharides isolated from Acai fruit induce innate immune responses (by Holderness J,Schepetkin IA,Freedman B,Kirpotina LN,Quinn MT,Hedges JF,Jutila MA).[PLoS One, 6:(2), 2011][Evaluation Studies,Journal Article,Research Support, N.I.H., Extramural,Research Support, Non-U.S. Gov't]"
The Acai (Acai) fruit is a popular nutritional supplement that purportedly enhances immune system fu...
Source: [PubMed]http://www.ncbi.nlm.nih.gov/entrez/query.fcgi?cmd=Retrieve&db=pubmed&dopt=Abstract&list_uids=21386979
"30. Chitin modulates innate immune responses of keratinocytes (by Koller B,Muller-Wiefel AS,Rupec R,Korting HC,Ruzicka T).[PLoS One, 6:(2), 2011][Evaluation Studies,Journal Article,Research Support, Non-U.S. Gov't]"
"Chitin, after cellulose the second most abundant polysaccharide in nature, is an essential component..."
Source: [PubMed]http://www.ncbi.nlm.nih.gov/entrez/query.fcgi?cmd=Retrieve&db=pubmed&dopt=Abstract&list_uids=21383982
"31. The helminth product ES-62 protects against septic shock via Toll-like receptor 4-dependent autophagosomal degradation of the adaptor MyD88 (by Puneet P,McGrath MA,Tay HK,Al-Riyami L,Rzepecka J,Moochhala SM,Pervaiz S,Harnett MM,Harnett W,Melendez AJ).[Nat Immunol, 12:(4), Apr, 2011][Journal Article,Research Support, Non-U.S. Gov't,Retracted Publication]"
Sepsis is one of the most challenging health problems worldwide. Here we found that phagocytes from ...
Source: [PubMed]http://www.ncbi.nlm.nih.gov/entrez/query.fcgi?cmd=Retrieve&db=pubmed&dopt=Abstract&list_uids=21358639
"32. The Hepatitis B e antigen (HBeAg) targets and suppresses activation of the Toll-like receptor signaling pathway (by Lang T,Lo C,Skinner N,Locarnini S,Visvanathan K,Mansell A).[J Hepatol, 55:(4), Oct, 2011][Journal Article]"
Viruses target innate immune pathways to evade host antiviral responses. Recent studies demonstrate ...
Source: [PubMed]http://www.ncbi.nlm.nih.gov/entrez/query.fcgi?cmd=Retrieve&db=pubmed&dopt=Abstract&list_uids=21334391
"33. LPS-induced CD11b+Gr1(int)F4/80+ regulatory myeloid cells suppress allergen-induced airway inflammation (by Arora M,Poe SL,Ray A,Ray P).[Int Immunopharmacol, 11:(7), Jul, 2011][Journal Article,Research Support, N.I.H., Extramural,Research Support, Non-U.S. Gov't]"
"In humans, the bacterial product lipopolysaccharide (LPS) has been associated with protection from a..."
Source: [PubMed]http://www.ncbi.nlm.nih.gov/entrez/query.fcgi?cmd=Retrieve&db=pubmed&dopt=Abstract&list_uids=21320637
"34. The unfolding web of innate immune dysregulation in alcoholic liver injury (by Szabo G,Mandrekar P,Petrasek J,Catalano D).[Alcohol Clin Exp Res, 35:(5), May, 2011][Journal Article,Research Support, N.I.H., Extramural]"
Inflammatory cell and cytokine cascade activation is present in humans with alcoholic liver disease ...
Source: [PubMed]http://www.ncbi.nlm.nih.gov/entrez/query.fcgi?cmd=Retrieve&db=pubmed&dopt=Abstract&list_uids=21284666
"35. Activation of MyD88 signaling upon staphylococcal enterotoxin binding to MHC class II molecules (by Kissner TL,Ruthel G,Alam S,Ulrich RG,Fernandez S,Saikh KU).[PLoS One, 6:(1), 2011][Journal Article,Research Support, U.S. Gov't, Non-P.H.S.]"
"Ligands binding to Toll-like receptor (TLR), interleukin 1 receptor (IL-1R), or IFN-R1 are known to..."
Source: [PubMed]http://www.ncbi.nlm.nih.gov/entrez/query.fcgi?cmd=Retrieve&db=pubmed&dopt=Abstract&list_uids=21283748
"36. Regulation of induced colonic inflammation by Lactobacillus acidophilus deficient in lipoteichoic acid (by Mohamadzadeh M,Pfeiler EA,Brown JB,Zadeh M,Gramarossa M,Managlia E,Bere P,Sarraj B,Khan MW,Pakanati KC,Ansari MJ,O'Flaherty S,Barrett T,Klaenhammer TR).[Proc Natl Acad Sci U S A, 108 Suppl 1, Mar, 2011][Journal Article,Research Support, Non-U.S. Gov't]"
Imbalance in the regulatory immune mechanisms that control intestinal cellular and bacterial homeost...
Source: [PubMed]http://www.ncbi.nlm.nih.gov/entrez/query.fcgi?cmd=Retrieve&db=pubmed&dopt=Abstract&list_uids=21282652
"37. Interferon regulatory factor 3 and type I interferons are protective in alcoholic liver injury in mice by way of crosstalk of parenchymal and myeloid cells (by Petrasek J,Dolganiuc A,Csak T,Nath B,Hritz I,Kodys K,Catalano D,Kurt-Jones E,Mandrekar P,Szabo G).[Hepatology, 53:(2), Feb, 2011][Journal Article,Research Support, N.I.H., Extramural]"
Alcoholic liver disease (ALD) features increased hepatic exposure to bacterial lipopolysaccharide (L...
Source: [PubMed]http://www.ncbi.nlm.nih.gov/entrez/query.fcgi?cmd=Retrieve&db=pubmed&dopt=Abstract&list_uids=21274885
"38. What the Myddosome structure tells us about the initiation of innate immunity (by Gay NJ,Gangloff M,O'Neill LA).[Trends Immunol, 32:(3), Mar, 2011][Journal Article,Review]"
Signaling by the toll-like receptor (TLR) and interleukin-1 receptor superfamily requires the adapte...
Source: [PubMed]http://www.ncbi.nlm.nih.gov/entrez/query.fcgi?cmd=Retrieve&db=pubmed&dopt=Abstract&list_uids=21269878
"39. Innate immunity in alcoholic liver disease (by Gao B,Seki E,Brenner DA,Friedman S,Cohen JI,Nagy L,Szabo G,Zakhari S).[Am J Physiol Gastrointest Liver Physiol, 300:(4), Apr, 2011][Journal Article,Review]"
Excessive alcohol consumption is a leading cause of chronic liver disease in the Western world. Alco...
Source: [PubMed]http://www.ncbi.nlm.nih.gov/entrez/query.fcgi?cmd=Retrieve&db=pubmed&dopt=Abstract&list_uids=21252049
"40. Macrophage activation and differentiation signals regulate schlafen-4 gene expression: evidence for Schlafen-4 as a modulator of myelopoiesis (by van Zuylen WJ,Garceau V,Idris A,Schroder K,Irvine KM,Lattin JE,Ovchinnikov DA,Perkins AC,Cook AD,Hamilton JA,Hertzog PJ,Stacey KJ,Kellie S,Hume DA,Sweet MJ).[PLoS One, 6:(1), 2011][Journal Article,Research Support, Non-U.S. Gov't]"
The ten mouse and six human members of the Schlafen (Slfn) gene family all contain an AAA domain. Li...
Source: [PubMed]http://www.ncbi.nlm.nih.gov/entrez/query.fcgi?cmd=Retrieve&db=pubmed&dopt=Abstract&list_uids=21249125
"41. Metabolic stress boosts humoral responses in vivo independently of inflammasome and inflammatory reaction (by Andris F,Denanglaire S,Baus E,Rongvaux A,Steuve J,Flavell RA,Leo O).[J Immunol, 186:(4), Feb, 2011][Journal Article,Research Support, Non-U.S. Gov't]"
"Adjuvant formulations boost humoral responses by acting through several, yet incompletely elucidated..."
Source: [PubMed]http://www.ncbi.nlm.nih.gov/entrez/query.fcgi?cmd=Retrieve&db=pubmed&dopt=Abstract&list_uids=21248260
"42. Mechanism of regulation of Na-H exchanger in inflammatory bowel disease: role of TLR-4 signaling mechanism (by Siddique I,Khan I).[Dig Dis Sci, 56:(6), Jun, 2011][Journal Article,Research Support, Non-U.S. Gov't]"
We investigated the role of toll-like receptor-4 (TLR-4) signal transduction in the regulation of Na...
Source: [PubMed]http://www.ncbi.nlm.nih.gov/entrez/query.fcgi?cmd=Retrieve&db=pubmed&dopt=Abstract&list_uids=21221801
"43. Tribbles 3: a novel regulator of TLR2-mediated signaling in response to Helicobacter pylori lipopolysaccharide (by Smith SM,Moran AP,Duggan SP,Ahmed SE,Mohamed AS,Windle HJ,O'Neill LA,Kelleher DP).[J Immunol, 186:(4), Feb, 2011][Journal Article,Research Support, Non-U.S. Gov't]"
"Helicobacter pylori causes chronic gastritis, peptic ulcers, and gastric carcinoma. Gastric epitheli..."
Source: [PubMed]http://www.ncbi.nlm.nih.gov/entrez/query.fcgi?cmd=Retrieve&db=pubmed&dopt=Abstract&list_uids=21220698
"44. MyD88-dependent pathway is essential for the innate immunity to Enterocytozoon bieneusi (by Zhang Q,Feng X,Nie W,Golenbock DT,Mayanja-Kizza H,Tzipori S,Feng H).[Parasite Immunol, 33:(4), Apr, 2011][Journal Article,Research Support, N.I.H., Extramural]"
Enterocytozoon bieneusi is clinically the most significant microsporidian parasite associated with p...
Source: [PubMed]http://www.ncbi.nlm.nih.gov/entrez/query.fcgi?cmd=Retrieve&db=pubmed&dopt=Abstract&list_uids=21204848
"45. A novel TLR3 inhibitor encoded by African swine fever virus (ASFV) (by de Oliveira VL,Almeida SC,Soares HR,Crespo A,Marshall-Clarke S,Parkhouse RM).[Arch Virol, 156:(4), Apr, 2011][Journal Article,Research Support, Non-U.S. Gov't]"
African swine fever virus (ASFV) encodes proteins that manipulate important host antiviral mechanism...
Source: [PubMed]http://www.ncbi.nlm.nih.gov/entrez/query.fcgi?cmd=Retrieve&db=pubmed&dopt=Abstract&list_uids=21203785
"46. Subversion of innate defenses by the interplay between DENV and pre-existing enhancing antibodies: TLRs signaling collapse (by Modhiran N,Kalayanarooj S,Ubol S).[PLoS Negl Trop Dis, 4:(12), 2010][Journal Article,Research Support, Non-U.S. Gov't]"
The phenomenon of antibody dependent enhancement as a major determinant that exacerbates disease sev...
Source: [PubMed]http://www.ncbi.nlm.nih.gov/entrez/query.fcgi?cmd=Retrieve&db=pubmed&dopt=Abstract&list_uids=21200427
"47. Pulmonary proteases in the cystic fibrosis lung induce interleukin 8 expression from bronchial epithelial cells via a heme/meprin/epidermal growth factor receptor/Toll-like receptor pathway (by Cosgrove S,Chotirmall SH,Greene CM,McElvaney NG).[J Biol Chem, 286:(9), Mar, 2011][Journal Article,Research Support, Non-U.S. Gov't]"
"A high intrapulmonary protease burden is characteristic of cystic fibrosis (CF), and the resulting d..."
Source: [PubMed]http://www.ncbi.nlm.nih.gov/entrez/query.fcgi?cmd=Retrieve&db=pubmed&dopt=Abstract&list_uids=21193404
"48. IL-1 modulates neutrophil recruitment in chronic inflammation induced by hydrocarbon oil (by Lee PY,Kumagai Y,Xu Y,Li Y,Barker T,Liu C,Sobel ES,Takeuchi O,Akira S,Satoh M,Reeves WH).[J Immunol, 186:(3), Feb, 2011][Journal Article,Research Support, N.I.H., Extramural,Research Support, Non-U.S. Gov't]"
Exposure to naturally occurring hydrocarbon oils is associated with the development of chronic infla...
Source: [PubMed]http://www.ncbi.nlm.nih.gov/entrez/query.fcgi?cmd=Retrieve&db=pubmed&dopt=Abstract&list_uids=21191074
"49. TLR 2 and CD14 mediate innate immunity and lung inflammation to staphylococcal Panton-Valentine leukocidin in vivo (by Zivkovic A,Sharif O,Stich K,Doninger B,Biaggio M,Colinge J,Bilban M,Mesteri I,Hazemi P,Lemmens-Gruber R,Knapp S).[J Immunol, 186:(3), Feb, 2011][Journal Article,Research Support, Non-U.S. Gov't]"
The pore-forming toxin Panton-Valentine leukocidin (PVL) is carried by community-acquired methicilli...
Source: [PubMed]http://www.ncbi.nlm.nih.gov/entrez/query.fcgi?cmd=Retrieve&db=pubmed&dopt=Abstract&list_uids=21178007
"50. Macrophages recognize streptococci through bacterial single-stranded RNA (by Deshmukh SD,Kremer B,Freudenberg M,Bauer S,Golenbock DT,Henneke P).[EMBO Rep, 12:(1), Jan, 2011][Journal Article,Research Support, N.I.H., Extramural,Research Support, Non-U.S. Gov't]"
"Group B streptococcus (GBS) is a leading cause of both neonatal sepsis and meningitis, two diseases ..."
Source: [PubMed]http://www.ncbi.nlm.nih.gov/entrez/query.fcgi?cmd=Retrieve&db=pubmed&dopt=Abstract&list_uids=21164516
"51. Ovulation as danger signaling event of innate immunity (by Spanel-Borowski K).[Mol Cell Endocrinol, 333:(1), Feb, 2011][Journal Article]"
"The ovulatory process is characterized by tissue wounding and, after oocyte expulsion, by healing be..."
Source: [PubMed]http://www.ncbi.nlm.nih.gov/entrez/query.fcgi?cmd=Retrieve&db=pubmed&dopt=Abstract&list_uids=21163330
"52. Neutrophils require SHP1 to regulate IL-1 production and prevent inflammatory skin disease (by Croker BA,Lewis RS,Babon JJ,Mintern JD,Jenne DE,Metcalf D,Zhang JG,Cengia LH,O'Donnell JA,Roberts AW).[J Immunol, 186:(2), Jan, 2011][Journal Article,Research Support, N.I.H., Extramural,Research Support, Non-U.S. Gov't]"
"The regulation of neutrophil recruitment, activation, and disposal is pivotal for circumscribed infl..."
Source: [PubMed]http://www.ncbi.nlm.nih.gov/entrez/query.fcgi?cmd=Retrieve&db=pubmed&dopt=Abstract&list_uids=21160041
"53. Autophagy negatively regulates keratinocyte inflammatory responses via scaffolding protein p62/SQSTM1 (by Lee HM,Shin DM,Yuk JM,Shi G,Choi DK,Lee SH,Huang SM,Kim JM,Kim CD,Lee JH,Jo EK).[J Immunol, 186:(2), Jan, 2011][Journal Article,Research Support, Non-U.S. Gov't]"
The scaffolding adaptor protein p62/SQSTM1 (p62) has been shown to be an autophagy receptor that act...
Source: [PubMed]http://www.ncbi.nlm.nih.gov/entrez/query.fcgi?cmd=Retrieve&db=pubmed&dopt=Abstract&list_uids=21160040
"54. The C5a receptor impairs IL-12-dependent clearance of Porphyromonas gingivalis and is required for induction of periodontal bone loss (by Liang S,Krauss JL,Domon H,McIntosh ML,Hosur KB,Qu H,Li F,Tzekou A,Lambris JD,Hajishengallis G).[J Immunol, 186:(2), Jan, 2011][Comparative Study,Journal Article,Research Support, N.I.H., Extramural]"
The C5a anaphylatoxin receptor (C5aR; CD88) is activated as part of the complement cascade and exert...
Source: [PubMed]http://www.ncbi.nlm.nih.gov/entrez/query.fcgi?cmd=Retrieve&db=pubmed&dopt=Abstract&list_uids=21149611
"55. Toll-like receptors in innate immunity and infectious diseases (by Wu MH,Zhang P,Huang X).[Front Med China, 4:(4), Dec, 2010][Journal Article,Research Support, N.I.H., Extramural,Research Support, Non-U.S. Gov't,Review]"
The protective ability of host defense system is largely dependent on germ-line encoded pattern-reco...
Source: [PubMed]http://www.ncbi.nlm.nih.gov/entrez/query.fcgi?cmd=Retrieve&db=pubmed&dopt=Abstract&list_uids=21136206
"56. Induction of heme oxygenase-1 attenuates lipopolysaccharide-induced cyclooxygenase-2 expression in mouse brain endothelial cells (by Shih RH,Yang CM).[J Neuroinflammation, 7, 2010][Journal Article,Research Support, Non-U.S. Gov't]"
"Prostaglandin E2 (PGE2), an arachidonic acid metabolite converted by cyclooxygenase-2 (COX-2), plays..."
Source: [PubMed]http://www.ncbi.nlm.nih.gov/entrez/query.fcgi?cmd=Retrieve&db=pubmed&dopt=Abstract&list_uids=21118574
"57. IL-17A- versus IL-17F-induced intracellular signal transduction pathways and modulation by IL-17RA and IL-17RC RNA interference in rheumatoid synoviocytes (by Hot A,Zrioual S,Toh ML,Lenief V,Miossec P).[Ann Rheum Dis, 70:(2), Feb, 2011][Comparative Study,Journal Article,Research Support, Non-U.S. Gov't]"
The aim of this study was to compare the effects of interleukin (IL)-17A and IL-17F on gene expressi...
Source: [PubMed]http://www.ncbi.nlm.nih.gov/entrez/query.fcgi?cmd=Retrieve&db=pubmed&dopt=Abstract&list_uids=21109515
"58. Dendritic cells produce inflammatory cytokines in response to bacterial products from Staphylococcus aureus-infected atopic dermatitis lesions (by Voorhees T,Chang J,Yao Y,Kaplan MH,Chang CH,Travers JB).[Cell Immunol, 267:(1), 2011][Journal Article,Research Support, N.I.H., Extramural,Research Support, Non-U.S. Gov't,Research Support, U.S. Gov't, Non-P.H.S.]"
Atopic Dermatitis (AD) patients often acquire secondary skin infections resulting in increased infla...
Source: [PubMed]http://www.ncbi.nlm.nih.gov/entrez/query.fcgi?cmd=Retrieve&db=pubmed&dopt=Abstract&list_uids=21109237
"59. Unraveling the genetics of otitis media: from mouse to human and back again (by Rye MS,Bhutta MF,Cheeseman MT,Burgner D,Blackwell JM,Brown SD,Jamieson SE).[Mamm Genome, 22:(1-2), Feb, 2011][Journal Article,Review]"
"Otitis media (OM) is among the most common illnesses of early childhood, characterised by the presen..."
Source: [PubMed]http://www.ncbi.nlm.nih.gov/entrez/query.fcgi?cmd=Retrieve&db=pubmed&dopt=Abstract&list_uids=21107580
"60. NALP1 influences susceptibility to human congenital toxoplasmosis, proinflammatory cytokine response, and fate of Toxoplasma gondii-infected monocytic cells (by Witola WH,Mui E,Hargrave A,Liu S,Hypolite M,Montpetit A,Cavailles P,Bisanz C,Cesbron-Delauw MF,Fournie GJ,McLeod R).[Infect Immun, 79:(2), Feb, 2011][Journal Article,Research Support, N.I.H., Extramural,Research Support, Non-U.S. Gov't]"
NALP1 is a member of the NOD-like receptor (NLR) family of proteins that form inflammasomes. Upon ce...
Source: [PubMed]http://www.ncbi.nlm.nih.gov/entrez/query.fcgi?cmd=Retrieve&db=pubmed&dopt=Abstract&list_uids=21098108
"61. Defects in innate immunity render breast cancer initiating cells permissive to oncolytic adenovirus (by Ahtiainen L,Mirantes C,Jahkola T,Escutenaire S,Diaconu I,Osterlund P,Kanerva A,Cerullo V,Hemminki A).[PLoS One, 5:(11), 2010][Journal Article,Research Support, Non-U.S. Gov't]"
"Cancer stem cells/initiating cells (CSC/CIC), are thought to exist as a small population in malignan..."
Source: [PubMed]http://www.ncbi.nlm.nih.gov/entrez/query.fcgi?cmd=Retrieve&db=pubmed&dopt=Abstract&list_uids=21079774
"62. Prevention of chronic renal allograft rejection by soluble CD83 (by Lan Z,Lian D,Liu W,Arp J,Charlton B,Ge W,Brand S,Healey D,DeBenedette M,Nicolette C,Garcia B,Wang H).[Transplantation, 90:(12), Dec, 2010][Journal Article,Research Support, Non-U.S. Gov't]"
Recombinant human soluble CD83 had previously exhibited significant immunosuppressive properties tha...
Source: [PubMed]http://www.ncbi.nlm.nih.gov/entrez/query.fcgi?cmd=Retrieve&db=pubmed&dopt=Abstract&list_uids=21079552
"63. Involvement of TLR2 in recognition of acute gammaherpesvirus-68 infection (by Michaud F,Coulombe F,Gaudreault E,Kriz J,Gosselin J).[PLoS One, 5:(10), 2010][Journal Article,Research Support, Non-U.S. Gov't]"
Toll-like receptors (TLRs) play a crucial role in the activation of innate immunity in response to m...
Source: [PubMed]http://www.ncbi.nlm.nih.gov/entrez/query.fcgi?cmd=Retrieve&db=pubmed&dopt=Abstract&list_uids=21060793
"64. Clinical features and outcome of patients with IRAK-4 and MyD88 deficiency (by Picard C,von Bernuth H,Ghandil P,Chrabieh M,Levy O,Arkwright PD,McDonald D,Geha RS,Takada H,Krause JC,Creech CB,Ku CL,Ehl S,Marodi L,Al-Muhsen S,Al-Hajjar S,Al-Ghonaium A,Day-Good NK,Holland SM,Gallin JI,Chapel H,Speert DP,Rodriguez-Gallego C,Colino E,Garty BZ,Roifman C,Hara T,Yoshikawa H,Nonoyama S,Domachowske J,Issekutz AC,Tang M,Smart J,Zitnik SE,Hoarau C,Kumararatne DS,Thrasher AJ,Davies EG,Bethune C,Sirvent N,de Ricaud D,Camcioglu Y,Vasconcelos J,Guedes M,Vitor AB,Rodrigo C,Almazan F,Mendez M,Arostegui JI,Alsina L,Fortuny C,Reichenbach J,Verbsky JW,Bossuyt X,Doffinger R,Abel L,Puel A,Casanova JL).[Medicine (Baltimore), 89:(6), Nov, 2010][Journal Article,Research Support, N.I.H., Extramural,Research Support, Non-U.S. Gov't]"
Autosomal recessive interleukin-1 receptor-associated kinase (IRAK)-4 and myeloid differentiation fa...
Source: [PubMed]http://www.ncbi.nlm.nih.gov/entrez/query.fcgi?cmd=Retrieve&db=pubmed&dopt=Abstract&list_uids=21057262
"65. Expression of Toll-like receptor 4 on peripheral blood mononuclear cells and its effects on patients with acute myocardial infarction treated with thrombolysis (by Yang J,Jin LY,Ding JW,Zhou YQ,Yang J,Rui-Yang,Li-li).[Arch Med Res, 41:(6), Aug, 2010][Journal Article]"
TLR4 has been shown to mediate inflammation in animal models of myocardial ischemia/reperfusion inju...
Source: [PubMed]http://www.ncbi.nlm.nih.gov/entrez/query.fcgi?cmd=Retrieve&db=pubmed&dopt=Abstract&list_uids=21044745
"66. Commensal-epithelial signaling mediated via formyl peptide receptors (by Wentworth CC,Jones RM,Kwon YM,Nusrat A,Neish AS).[Am J Pathol, 177:(6), Dec, 2010][Journal Article,Research Support, N.I.H., Extramural]"
"Commensal bacteria and/or their products engender beneficial effects to the mammalian gut, including..."
Source: [PubMed]http://www.ncbi.nlm.nih.gov/entrez/query.fcgi?cmd=Retrieve&db=pubmed&dopt=Abstract&list_uids=21037077
"67. Bryostatin-1, a naturally occurring antineoplastic agent, acts as a Toll-like receptor 4 (TLR-4) ligand and induces unique cytokines and chemokines in dendritic cells (by Ariza ME,Ramakrishnan R,Singh NP,Chauhan A,Nagarkatti PS,Nagarkatti M).[J Biol Chem, 286:(1), Jan, 2011][Journal Article,Research Support, N.I.H., Extramural]"
"Bryostatin-1 (Bryo-1), a natural macrocyclic lactone, is clinically used as an anti-cancer agent. In..."
Source: [PubMed]http://www.ncbi.nlm.nih.gov/entrez/query.fcgi?cmd=Retrieve&db=pubmed&dopt=Abstract&list_uids=21036898
"68. MicroRNA-155 silencing enhances inflammatory response and lipid uptake in oxidized low-density lipoprotein-stimulated human THP-1 macrophages (by Huang RS,Hu GQ,Lin B,Lin ZY,Sun CC).[J Investig Med, 58:(8), Dec, 2010][Journal Article]"
It has been proposed that the inflammatory response of monocytes/macrophages induced by oxidized low...
Source: [PubMed]http://www.ncbi.nlm.nih.gov/entrez/query.fcgi?cmd=Retrieve&db=pubmed&dopt=Abstract&list_uids=21030878
"69. Toll-like receptor signaling pathways--therapeutic opportunities (by Zhu J,Mohan C).[Mediators Inflamm, 2010, 2010][Journal Article,Review]"
Toll-like receptors (TLRs) are transmembrane proteins acting mainly as sensors of microbial componen...
Source: [PubMed]http://www.ncbi.nlm.nih.gov/entrez/query.fcgi?cmd=Retrieve&db=pubmed&dopt=Abstract&list_uids=20981241
"70. Down-regulation of endothelial TLR4 signalling after apo A-I gene transfer contributes to improved survival in an experimental model of lipopolysaccharide-induced inflammation (by Van Linthout S,Spillmann F,Graiani G,Miteva K,Peng J,Van Craeyveld E,Meloni M,Tolle M,Escher F,Subasiguller A,Doehner W,Quaini F,De Geest B,Schultheiss HP,Tschope C).[J Mol Med (Berl), 89:(2), Feb, 2011][Journal Article,Research Support, Non-U.S. Gov't]"
The protective effects of high-density lipoprotein (HDL) under lipopolysaccharide (LPS) conditions h...
Source: [PubMed]http://www.ncbi.nlm.nih.gov/entrez/query.fcgi?cmd=Retrieve&db=pubmed&dopt=Abstract&list_uids=20972769
"71. TLR3-mediated IFN- gene induction is negatively regulated by the TLR adaptor MyD88 adaptor-like (by Siednienko J,Halle A,Nagpal K,Golenbock DT,Miggin SM).[Eur J Immunol, 40:(11), Nov, 2010][Journal Article,Research Support, Non-U.S. Gov't]"
There is limited insight into the mechanisms involved in the counterregulation of TLR. Given the imp...
Source: [PubMed]http://www.ncbi.nlm.nih.gov/entrez/query.fcgi?cmd=Retrieve&db=pubmed&dopt=Abstract&list_uids=20957750
"72. Immune complexes containing citrullinated fibrinogen costimulate macrophages via Toll-like receptor 4 and Fc receptor (by Sokolove J,Zhao X,Chandra PE,Robinson WH).[Arthritis Rheum, 63:(1), Jan, 2011][Journal Article,Research Support, N.I.H., Extramural,Research Support, Non-U.S. Gov't,Research Support, U.S. Gov't, Non-P.H.S.]"
Rheumatoid arthritis (RA) is associated with the presence of anti-citrullinated protein antibodies (...
Source: [PubMed]http://www.ncbi.nlm.nih.gov/entrez/query.fcgi?cmd=Retrieve&db=pubmed&dopt=Abstract&list_uids=20954191
"73. Innate immune activation during Salmonella infection initiates extramedullary erythropoiesis and splenomegaly (by Jackson A,Nanton MR,O'Donnell H,Akue AD,McSorley SJ).[J Immunol, 185:(10), Nov, 2010][Journal Article,Research Support, N.I.H., Extramural]"
Systemic Salmonella infection commonly induces prolonged splenomegaly in murine or human hosts. Alth...
Source: [PubMed]http://www.ncbi.nlm.nih.gov/entrez/query.fcgi?cmd=Retrieve&db=pubmed&dopt=Abstract&list_uids=20952675
"74. Toll-like receptors expressed by dermal fibroblasts contribute to hypertrophic scarring (by Wang J,Hori K,Ding J,Huang Y,Kwan P,Ladak A,Tredget EE).[J Cell Physiol, 226:(5), May, 2011][Journal Article,Research Support, Non-U.S. Gov't]"
"Hypertrophic scar (HTS), a fibroproliferative disorder (FPD), complicates burn wound healing. Althou..."
Source: [PubMed]http://www.ncbi.nlm.nih.gov/entrez/query.fcgi?cmd=Retrieve&db=pubmed&dopt=Abstract&list_uids=20945369
"75. Dual function of MyD88 in RAS signaling and inflammation, leading to mouse and human cell transformation (by Coste I,Le Corf K,Kfoury A,Hmitou I,Druillennec S,Hainaut P,Eychene A,Lebecque S,Renno T).[J Clin Invest, 120:(10), Oct, 2010][Journal Article,Research Support, Non-U.S. Gov't]"
Accumulating evidence points to inflammation as a promoter of carcinogenesis. MyD88 is an adaptor mo...
Source: [PubMed]http://www.ncbi.nlm.nih.gov/entrez/query.fcgi?cmd=Retrieve&db=pubmed&dopt=Abstract&list_uids=20941850
"76. Innate immunity to Legionella and toll-like receptors - review (by Palusinska-Szysz M,Janczarek M).[Folia Microbiol (Praha), 55:(5), Sep, 2010][Journal Article,Review]"
"Legionella is a parasite of eukaryotic cells, able to survive and replicate in a wide range of proto..."
Source: [PubMed]http://www.ncbi.nlm.nih.gov/entrez/query.fcgi?cmd=Retrieve&db=pubmed&dopt=Abstract&list_uids=20941588
"77. TLR-signaling networks: an integration of adaptor molecules, kinases, and cross-talk (by Brown J,Wang H,Hajishengallis GN,Martin M).[J Dent Res, 90:(4), Apr, 2011][Journal Article,Research Support, N.I.H., Extramural,Review]"
Toll-like receptors play a critical role in innate immunity by detecting invading pathogens. The abi...
Source: [PubMed]http://www.ncbi.nlm.nih.gov/entrez/query.fcgi?cmd=Retrieve&db=pubmed&dopt=Abstract&list_uids=20940366
"78. Inhibition of homodimerization of toll-like receptor 4 by 4-oxo-4-(2-oxo-oxazolidin-3-yl)-but-2-enoic acid ethyl ester (by Park SJ,Kang SH,Kang YK,Eom YB,Koh KO,Kim DY,Youn HS).[Int Immunopharmacol, 11:(1), Jan, 2011][Journal Article,Research Support, Non-U.S. Gov't]"
Toll-like receptors (TLRs) recognize molecular structures derived from microbes and initiate innate ...
Source: [PubMed]http://www.ncbi.nlm.nih.gov/entrez/query.fcgi?cmd=Retrieve&db=pubmed&dopt=Abstract&list_uids=20939996
"79. [Hepatitis C virus subverts pattern recognition receptors-mediated control of adaptative immunity orchestrated by dendritic cells] (by Rodrigue-Gervais IG,Lamarre D).[Med Sci (Paris), 26:(10), Oct, 2010][English Abstract,Journal Article,Review]"
Chronic hepatitis C virus (HCV) is a liver-borne infectious disease that remains a major global heal...
Source: [PubMed]http://www.ncbi.nlm.nih.gov/entrez/query.fcgi?cmd=Retrieve&db=pubmed&dopt=Abstract&list_uids=20929679
"80. Oxidative stress induces angiogenesis by activating TLR2 with novel endogenous ligands (by West XZ,Malinin NL,Merkulova AA,Tischenko M,Kerr BA,Borden EC,Podrez EA,Salomon RG,Byzova TV).[Nature, 467:(7318), Oct, 2010][Journal Article,Research Support, N.I.H., Extramural,Research Support, Non-U.S. Gov't]"
"Reciprocity of inflammation, oxidative stress and neovascularization is emerging as an important mec..."
Source: [PubMed]http://www.ncbi.nlm.nih.gov/entrez/query.fcgi?cmd=Retrieve&db=pubmed&dopt=Abstract&list_uids=20927103
"81. Deletion of ripA alleviates suppression of the inflammasome and MAPK by Francisella tularensis (by Huang MT,Mortensen BL,Taxman DJ,Craven RR,Taft-Benz S,Kijek TM,Fuller JR,Davis BK,Allen IC,Brickey WJ,Gris D,Wen H,Kawula TH,Ting JP).[J Immunol, 185:(9), Nov, 2010][Journal Article,Research Support, N.I.H., Extramural]"
Francisella tularensis is a facultative intracellular pathogen and potential biothreat agent. Evasio...
Source: [PubMed]http://www.ncbi.nlm.nih.gov/entrez/query.fcgi?cmd=Retrieve&db=pubmed&dopt=Abstract&list_uids=20921527
"82. Role of adrenomedullin in Lyme disease (by Marre ML,Darcy CT,Yinh J,Akira S,Uematsu S,Steere AC,Hu LT).[Infect Immun, 78:(12), Dec, 2010][Journal Article,Research Support, N.I.H., Extramural]"
Borrelia burgdorferi stimulates a strong inflammatory response during infection of a mammalian host....
Source: [PubMed]http://www.ncbi.nlm.nih.gov/entrez/query.fcgi?cmd=Retrieve&db=pubmed&dopt=Abstract&list_uids=20921145
"83. Opisthorchis viverrini excretory/secretory products induce toll-like receptor 4 upregulation and production of interleukin 6 and 8 in cholangiocyte (by Ninlawan K,O'Hara SP,Splinter PL,Yongvanit P,Kaewkes S,Surapaitoon A,LaRusso NF,Sripa B).[Parasitol Int, 59:(4), Dec, 2010][Journal Article,Research Support, N.I.H., Extramural,Research Support, Non-U.S. Gov't]"
Biliary tract infection with the Group I carcinogenic liver fluke Opisthorchis viverrini is associat...
Source: [PubMed]http://www.ncbi.nlm.nih.gov/entrez/query.fcgi?cmd=Retrieve&db=pubmed&dopt=Abstract&list_uids=20887801
"84. Inhibition of TIR domain signaling by TcpC: MyD88-dependent and independent effects on Escherichia coli virulence (by Yadav M,Zhang J,Fischer H,Huang W,Lutay N,Cirl C,Lum J,Miethke T,Svanborg C).[PLoS Pathog, 6:(9), 2010][Journal Article,Research Support, Non-U.S. Gov't]"
Toll-like receptor signaling requires functional Toll/interleukin-1 (IL-1) receptor (TIR) domains to...
Source: [PubMed]http://www.ncbi.nlm.nih.gov/entrez/query.fcgi?cmd=Retrieve&db=pubmed&dopt=Abstract&list_uids=20886104
"85. TLR4 Activation Induces Nontolerant Inflammatory Response in Endothelial Cells (by Wang W,Deng M,Liu X,Ai W,Tang Q,Hu J).[Inflammation, Sep, 2010][JOURNAL ARTICLE]"
"In professional immune cells, Toll-like receptor 4 (TLR4) induces tightly regulated inflammatory res..."
Source: [PubMed]http://www.ncbi.nlm.nih.gov/entrez/query.fcgi?cmd=Retrieve&db=pubmed&dopt=Abstract&list_uids=20878353
"86. TRIF mediates Toll-like receptor 5-induced signaling in intestinal epithelial cells (by Choi YJ,Im E,Chung HK,Pothoulakis C,Rhee SH).[J Biol Chem, 285:(48), Nov, 2010][Journal Article,Research Support, N.I.H., Extramural,Research Support, Non-U.S. Gov't]"
"Toll-like receptors (TLRs) associate with adaptor molecules (MyD88, Mal/TIRAP, TRAM, and TRIF) to me..."
Source: [PubMed]http://www.ncbi.nlm.nih.gov/entrez/query.fcgi?cmd=Retrieve&db=pubmed&dopt=Abstract&list_uids=20855887
"87. Zebrafish mast cells possess an FcRI-like receptor and participate in innate and adaptive immune responses (by Da'as S,Teh EM,Dobson JT,Nasrallah GK,McBride ER,Wang H,Neuberg DS,Marshall JS,Lin TJ,Berman JN).[Dev Comp Immunol, 35:(1), Jan, 2011][Journal Article,Research Support, Non-U.S. Gov't]"
We previously identified a zebrafish mast cell (MC) lineage and now aim to determine if these cells ...
Source: [PubMed]http://www.ncbi.nlm.nih.gov/entrez/query.fcgi?cmd=Retrieve&db=pubmed&dopt=Abstract&list_uids=20849876
"88. Immune inhibitory ligand CD200 induction by TLRs and NLRs limits macrophage activation to protect the host from meningococcal septicemia (by Mukhopadhyay S,Pluddemann A,Hoe JC,Williams KJ,Varin A,Makepeace K,Aknin ML,Bowdish DM,Smale ST,Barclay AN,Gordon S).[Cell Host Microbe, 8:(3), Sep, 2010][Journal Article,Research Support, N.I.H., Extramural,Research Support, Non-U.S. Gov't]"
Macrophage activation is essential for protection against bacterial pathogens but needs to be regula...
Source: [PubMed]http://www.ncbi.nlm.nih.gov/entrez/query.fcgi?cmd=Retrieve&db=pubmed&dopt=Abstract&list_uids=20833375
"89. In-silico characterization of the effects of phosphorylated tyrosines 86 and 106 on structure and binding of MAL: insight into hyperinflammatory response to infection by the human malaria parasites (by Niazi UH,Bibby J,Sutcliffe MJ).[J Recept Signal Transduct Res, 31:(1), Feb, 2011][Journal Article,Research Support, Non-U.S. Gov't]"
The innate immune system uses inflammation to respond to infection of humans by various parasitic or...
Source: [PubMed]http://www.ncbi.nlm.nih.gov/entrez/query.fcgi?cmd=Retrieve&db=pubmed&dopt=Abstract&list_uids=20822478
"90. IL-27/IFN- induce MyD88-dependent steroid-resistant airway hyperresponsiveness by inhibiting glucocorticoid signaling in macrophages (by Li JJ,Wang W,Baines KJ,Bowden NA,Hansbro PM,Gibson PG,Kumar RK,Foster PS,Yang M).[J Immunol, 185:(7), Oct, 2010][Journal Article,Research Support, Non-U.S. Gov't]"
Inflammation and airway hyperresponsiveness (AHR) are hallmark features of asthma and often correlat...
Source: [PubMed]http://www.ncbi.nlm.nih.gov/entrez/query.fcgi?cmd=Retrieve&db=pubmed&dopt=Abstract&list_uids=20817868
"91. Thymoquinone-induced Neu4 sialidase activates NFB in macrophage cells and pro-inflammatory cytokines in vivo (by Finlay TM,Abdulkhalek S,Gilmour A,Guzzo C,Jayanth P,Amith SR,Gee K,Beyaert R,Szewczuk MR).[Glycoconj J, 27:(6), Aug, 2010][Journal Article,Research Support, Non-U.S. Gov't]"
Thymoquinone (TQ) derived from the nutraceutical black cumin oil has been reported to be a novel ago...
Source: [PubMed]http://www.ncbi.nlm.nih.gov/entrez/query.fcgi?cmd=Retrieve&db=pubmed&dopt=Abstract&list_uids=20697956
"92. Aspartate-glutamate-alanine-histidine box motif (DEAH)/RNA helicase A helicases sense microbial DNA in human plasmacytoid dendritic cells (by Kim T,Pazhoor S,Bao M,Zhang Z,Hanabuchi S,Facchinetti V,Bover L,Plumas J,Chaperot L,Qin J,Liu YJ).[Proc Natl Acad Sci U S A, 107:(34), Aug, 2010][Journal Article]"
Toll-like receptor 9 (TLR9) senses microbial DNA and triggers type I IFN responses in plasmacytoid d...
Source: [PubMed]http://www.ncbi.nlm.nih.gov/entrez/query.fcgi?cmd=Retrieve&db=pubmed&dopt=Abstract&list_uids=20696886
"93. Herpes simplex virus immediate-early ICP0 protein inhibits Toll-like receptor 2-dependent inflammatory responses and NF-kappaB signaling (by van Lint AL,Murawski MR,Goodbody RE,Severa M,Fitzgerald KA,Finberg RW,Knipe DM,Kurt-Jones EA).[J Virol, 84:(20), Oct, 2010][Journal Article,Research Support, N.I.H., Extramural]"
The discovery of the Toll-like receptors (TLRs) and their importance in the regulation of host respo...
Source: [PubMed]http://www.ncbi.nlm.nih.gov/entrez/query.fcgi?cmd=Retrieve&db=pubmed&dopt=Abstract&list_uids=20686034
"94. Innate immune stimuli modulate bone marrow-derived dendritic cell production in vitro by toll-like receptor-dependent and -independent mechanisms (by Downes JE,Marshall-Clarke S).[Immunology, 131:(4), Dec, 2010][Journal Article]"
Haematopoiesis is crucial for immunity because it results in the production of leucocytes. Bacterial...
Source: [PubMed]http://www.ncbi.nlm.nih.gov/entrez/query.fcgi?cmd=Retrieve&db=pubmed&dopt=Abstract&list_uids=20673241
"95. C-reactive protein triggers inflammatory responses partly via TLR4/IRF3/NF-B signaling pathway in rat vascular smooth muscle cells (by Liu N,Liu JT,Ji YY,Lu PP).[Life Sci, 87:(11-12), Sep, 2010][Journal Article,Research Support, Non-U.S. Gov't]"
C-reactive protein (CRP) plays an important role in the inflammatory process of atherosclerosis. Tol...
Source: [PubMed]http://www.ncbi.nlm.nih.gov/entrez/query.fcgi?cmd=Retrieve&db=pubmed&dopt=Abstract&list_uids=20670634
"96. MyD88-dependent signaling contributes to host defense against ehrlichial infection (by Koh YS,Koo JE,Biswas A,Kobayashi KS).[PLoS One, 5:(7), 2010][Journal Article,Research Support, N.I.H., Extramural,Research Support, Non-U.S. Gov't]"
The ehrlichiae are small gram-negative obligate intracellular bacteria in the family Anaplasmataceae...
Source: [PubMed]http://www.ncbi.nlm.nih.gov/entrez/query.fcgi?cmd=Retrieve&db=pubmed&dopt=Abstract&list_uids=20668698
"97. The endocannabinoid system links gut microbiota to adipogenesis (by Muccioli GG,Naslain D,Backhed F,Reigstad CS,Lambert DM,Delzenne NM,Cani PD).[Mol Syst Biol, 6, Jul, 2010][Journal Article,Research Support, Non-U.S. Gov't]"
"Obesity is characterised by altered gut microbiota, low-grade inflammation and increased endocannabi..."
Source: [PubMed]http://www.ncbi.nlm.nih.gov/entrez/query.fcgi?cmd=Retrieve&db=pubmed&dopt=Abstract&list_uids=20664638
"98. TLR4/MyD88-induced CD11b+Gr-1 int F4/80+ non-migratory myeloid cells suppress Th2 effector function in the lung (by Arora M,Poe SL,Oriss TB,Krishnamoorthy N,Yarlagadda M,Wenzel SE,Billiar TR,Ray A,Ray P).[Mucosal Immunol, 3:(6), Nov, 2010][Journal Article,Research Support, N.I.H., Extramural,Research Support, Non-U.S. Gov't]"
"In humans, environmental exposure to a high dose of lipopolysaccharide (LPS) protects from allergic ..."
Source: [PubMed]http://www.ncbi.nlm.nih.gov/entrez/query.fcgi?cmd=Retrieve&db=pubmed&dopt=Abstract&list_uids=20664577
"99. MyD88/TLR9 mediated immunopathology and gut microbiota dynamics in a novel murine model of intestinal graft-versus-host disease (by Heimesaat MM,Nogai A,Bereswill S,Plickert R,Fischer A,Loddenkemper C,Steinhoff U,Tchaptchet S,Thiel E,Freudenberg MA,Gobel UB,Uharek L).[Gut, 59:(8), Aug, 2010][Journal Article,Research Support, Non-U.S. Gov't]"
The bacterial microflora aggravates graft-versus-host-disease (GvHD) after allogeneic stem cell tran...
Source: [PubMed]http://www.ncbi.nlm.nih.gov/entrez/query.fcgi?cmd=Retrieve&db=pubmed&dopt=Abstract&list_uids=20639251
"100. Increased expression of toll-like receptor 2 in rat diabetic nephropathy (by Li F,Yang N,Zhang L,Tan H,Huang B,Liang Y,Chen M,Yu X).[Am J Nephrol, 32:(2), 2010][Journal Article,Research Support, Non-U.S. Gov't]"
Inflammation is implicated in the pathogenesis of diabetic nephropathy (DN). This study examined the...
Source: [PubMed]http://www.ncbi.nlm.nih.gov/entrez/query.fcgi?cmd=Retrieve&db=pubmed&dopt=Abstract&list_uids=20628242
"101. Mesenteric fat as a source of C reactive protein and as a target for bacterial translocation in Crohn's disease (by Peyrin-Biroulet L,Gonzalez F,Dubuquoy L,Rousseaux C,Dubuquoy C,Decourcelle C,Saudemont A,Tachon M,Beclin E,Odou MF,Neut C,Colombel JF,Desreumaux P).[Gut, Sep, 2011][JOURNAL ARTICLE]"
"ObjectiveMesenteric fat hyperplasia is a hallmark of Crohn's disease (CD), and C reactive protein (C..."
Source: [PubMed]http://www.ncbi.nlm.nih.gov/entrez/query.fcgi?cmd=Retrieve&db=pubmed&dopt=Abstract&list_uids=21940721

"102. Effect of phospholipomannan of Candida albicans on the production of interleukin 6 and interleukin 8 in monocytes (by Qing C,Min L,Rong-Cai T,Wei-Da L,Wu-Qing Z,Yong-Nian S,Gui-Xia L).[Zhongguo Yi Xue Ke Xue Yuan Xue Bao, 33:(4), Aug, 2011][Journal Article]"
Objective To investigate whether Candida albicans-native phospholipomannan (PLM) induce an inflammat...
Source: [PubMed]http://www.ncbi.nlm.nih.gov/entrez/query.fcgi?cmd=Retrieve&db=pubmed&dopt=Abstract&list_uids=21906443

"103. TLR2-mediated innate immune response in human non-parenchymal liver cells towards adeno-associated viral (AAV) vectors (by Hosel M,Broxtermann M,Janicki H,Esser K,Arzberger S,Hartmann P,Gillen S,Kleeff J,Stabenow D,Odenthal M,Knolle P,Hallek M,Protzer U,Buning H).[Hepatology, Aug, 2011][JOURNAL ARTICLE]"
Adeno-associated viral vectors (rAAV) are frequently used in gene therapy trials. Although rAAV vect...
Source: [PubMed]http://www.ncbi.nlm.nih.gov/entrez/query.fcgi?cmd=Retrieve&db=pubmed&dopt=Abstract&list_uids=21898480
"104. MicroRNA-21 inhibits toll-like receptor 2 agonist-induced lung inflammation in mice (by Case SR,Martin RJ,Jiang D,Minor MN,Chu HW).[Exp Lung Res, 37:(8), Oct, 2011][Journal Article]"
"ABSTRACT Impaired airway innate immunity (e.g., suppressed Toll-like receptor 2 [TLR2] signaling) ha..."
Source: [PubMed]http://www.ncbi.nlm.nih.gov/entrez/query.fcgi?cmd=Retrieve&db=pubmed&dopt=Abstract&list_uids=21892915
"105. Expression of toll-like receptors 2, 4 and 9 is increased in gingival tissue from patients with type 2 diabetes and chronic periodontitis (by Rojo-Botello NR,Garcia-Hernandez AL,Moreno-Fierros L).[J Periodontal Res, Aug, 2011][JOURNAL ARTICLE]"
"Rojo-Botello NR, Garcia-Hernandez AL, Moreno-Fierros L. Expression of toll-like receptors 2, 4 and 9..."
Source: [PubMed]http://www.ncbi.nlm.nih.gov/entrez/query.fcgi?cmd=Retrieve&db=pubmed&dopt=Abstract&list_uids=21848608
"106. Tissue expression of Toll-like receptors 2 and 4 in sporadic human colorectal cancer (by Nihon-Yanagi Y,Terai K,Murano T,Matsumoto T,Okazumi S).[Cancer Immunol Immunother, Aug, 2011][JOURNAL ARTICLE]"
BACKGROUND: Toll-like receptors (TLRs) play an important role in innate immunity by sensing a variet...
Source: [PubMed]http://www.ncbi.nlm.nih.gov/entrez/query.fcgi?cmd=Retrieve&db=pubmed&dopt=Abstract&list_uids=21845432
"107. [Variations of HBD-2 and TLR-2 gene expression in patients presenting with lichen ruber planus under effect of ultraviolet irradiation] (by Shakhnovich AA,Kruglova LS).[Vopr Kurortol Fizioter Lech Fiz Kult:(3), 2011][English Abstract,Journal Article]"
The combination of narrow-band range UV-A (311 nm) and middle/broad-band UV-B (320-400 nm) irradiati...
Source: [PubMed]http://www.ncbi.nlm.nih.gov/entrez/query.fcgi?cmd=Retrieve&db=pubmed&dopt=Abstract&list_uids=21834467
"108. Activation of Toll-like receptor 3 impairs the dengue virus serotype 2 replication through induction of IFN- in cultured hepatoma cells (by Liang Z,Wu S,Li Y,He L,Wu M,Jiang L,Feng L,Zhang P,Huang X).[PLoS One, 6:(8), 2011][Journal Article,Research Support, Non-U.S. Gov't,Research Support, U.S. Gov't, Non-P.H.S.]"
Toll-like receptors (TLRs) play an important role in innate immunity against invading pathogens. Alt...
Source: [PubMed]http://www.ncbi.nlm.nih.gov/entrez/query.fcgi?cmd=Retrieve&db=pubmed&dopt=Abstract&list_uids=21829730
"109. Helicobacter pylori Activates Calpain via Toll-Like Receptor 2 To Disrupt Adherens Junctions in Human Gastric Epithelial Cells (by O'Connor PM,Lapointe TK,Jackson S,Beck PL,Jones NL,Buret AG).[Infect Immun, 79:(10), Oct, 2011][Journal Article]"
"Helicobacter pylori is a risk factor for the development of gastritis, gastroduodenal ulcers, and ga..."
Source: [PubMed]http://www.ncbi.nlm.nih.gov/entrez/query.fcgi?cmd=Retrieve&db=pubmed&dopt=Abstract&list_uids=21825064
"110. Sh3pxd2b mice are a model for craniofacial dysmorphology and otitis media (by Yang B,Tian C,Zhang ZG,Han FC,Azem R,Yu H,Zheng Y,Jin G,Arnold JE,Zheng QY).[PLoS One, 6:(7), 2011][Journal Article,Research Support, N.I.H., Extramural]"
Craniofacial defects that occur through gene mutation during development increase vulnerability to e...
Source: [PubMed]http://www.ncbi.nlm.nih.gov/entrez/query.fcgi?cmd=Retrieve&db=pubmed&dopt=Abstract&list_uids=21818352
"111. Mild-stretch mechanical ventilation up-regulates toll-like receptor 2 and sensitizes the lung to bacterial lipopeptide (by Charles PE,Tissieres P,Barbar SD,Croisier D,Dufour J,Dunn-Siegrist I,Chavanet P,Pugin J).[Crit Care, 15:(4), Jul, 2011][JOURNAL ARTICLE]"
ABSTRACT: INTRODUCTION: Mechanical ventilation (MV) could prime the lung toward an inflammatory resp...
Source: [PubMed]http://www.ncbi.nlm.nih.gov/entrez/query.fcgi?cmd=Retrieve&db=pubmed&dopt=Abstract&list_uids=21794115
"112. Triptolide exhibits anti-inflammatory, anti-catabolic as well as anabolic effects and suppresses TLR expression and MAPK activity in IL-1 treated human intervertebral disc cells (by Klawitter M,Quero L,Klasen J,Liebscher T,Nerlich A,Boos N,Wuertz K).[Eur Spine J, Jul, 2011][JOURNAL ARTICLE]"
INTRODUCTION: Increased levels of proinflammatory cytokines seem to play a pivotal role in the devel...
Source: [PubMed]http://www.ncbi.nlm.nih.gov/entrez/query.fcgi?cmd=Retrieve&db=pubmed&dopt=Abstract&list_uids=21789526
"113. 40-O -[2-Hydroxyethyl]rapamycin modulates human dendritic cell function during exposure to Aspergillus fumigatus (by Bauer R,Mezger M,Blockhaus C,Schmitt AL,Kurzai O,Einsele H,Loeffler J).[J Basic Microbiol, Jul, 2011][JOURNAL ARTICLE]"
"40-O -[2-Hydroxyethyl]rapamycin (RAD), a novel derivative of the immunosuppressive drug rapamycin, w..."
Source: [PubMed]http://www.ncbi.nlm.nih.gov/entrez/query.fcgi?cmd=Retrieve&db=pubmed&dopt=Abstract&list_uids=21780151
"114. Differential effects of low- and high-dose glucocorticoids on the innate immunity of corneal epithelium in vitro (by Xie X,Yan X,Lin Z,Jin X).[Ocul Immunol Inflamm, 19:(4), Aug, 2011][Journal Article,Research Support, Non-U.S. Gov't]"
To evaluate the effect of glucocorticoids on the innate immunity of corneal epithelial cells.Human c...
Source: [PubMed]http://www.ncbi.nlm.nih.gov/entrez/query.fcgi?cmd=Retrieve&db=pubmed&dopt=Abstract&list_uids=21770806
"115. Inflammation-induced up-regulation of TLR2 expression in human endothelial cells is independent of differential methylation in the TLR2 promoter CpG island (by Diesel B,Ripoche N,Risch RT,Tierling S,Walter J,Kiemer AK).[Innate Immun, Jul, 2011][JOURNAL ARTICLE]"
"Toll-like receptors play an important role in endothelial inflammation; however, little is known on ..."
Source: [PubMed]http://www.ncbi.nlm.nih.gov/entrez/query.fcgi?cmd=Retrieve&db=pubmed&dopt=Abstract&list_uids=21768203
"116. Bone marrow mononuclear cells up-regulate toll-like receptor expression and produce inflammatory mediators in response to cigarette smoke extract (by Zhou J,Eksioglu EA,Fortenbery NR,Chen X,Wang H,Epling-Burnette PK,Djeu JY,Wei S).[PLoS One, 6:(6), 2011][Journal Article,Research Support, N.I.H., Extramural,Research Support, Non-U.S. Gov't]"
"Several reports link cigarette smoking with leukemia. However, the effects of cigarette smoke extrac..."
Source: [PubMed]http://www.ncbi.nlm.nih.gov/entrez/query.fcgi?cmd=Retrieve&db=pubmed&dopt=Abstract&list_uids=21738617
"117. Altered Toll-like Receptor 2-mediated Endotoxin Tolerance Is Related to Diminished Interferon {beta} Production (by Zaric SS,Coulter WA,Shelburne CE,Fulton CR,Zaric MS,Scott A,Lappin MJ,Fitzgerald DC,Irwin CR,Taggart CC).[J Biol Chem, 286:(34), Aug, 2011][Journal Article]"
Induction of endotoxin tolerance leads to a reduced inflammatory response after repeated challenge b...
Source: [PubMed]http://www.ncbi.nlm.nih.gov/entrez/query.fcgi?cmd=Retrieve&db=pubmed&dopt=Abstract&list_uids=21705332
"118. Genetic variation of toll-like receptor genes and infection by Mycobacterium avium ssp. paratuberculosis in Holstein-Friesian cattle (by Ruiz-Larranaga O,Manzano C,Iriondo M,Garrido JM,Molina E,Vazquez P,Juste RA,Estonba A).[J Dairy Sci, 94:(7), Jul, 2011][Journal Article,Research Support, Non-U.S. Gov't]"
"Toll-like receptors (TLR) are membrane proteins that play a key role in innate immunity, by recogniz..."
Source: [PubMed]http://www.ncbi.nlm.nih.gov/entrez/query.fcgi?cmd=Retrieve&db=pubmed&dopt=Abstract&list_uids=21700053
"119. Chlamydia pneumoniae infection induced allergic airway sensitization is controlled by regulatory T-cells and plasmacytoid dendritic cells (by Crother TR,Schroder NW,Karlin J,Chen S,Shimada K,Slepenkin A,Alsabeh R,Peterson E,Arditi M).[PLoS One, 6:(6), 2011][Journal Article,Research Support, N.I.H., Extramural]"
Chlamydia pneumoniae (CP) is associated with induction and exacerbation of asthma. CP infection can ...
Source: [PubMed]http://www.ncbi.nlm.nih.gov/entrez/query.fcgi?cmd=Retrieve&db=pubmed&dopt=Abstract&list_uids=21695198
"120. Diabetic tubulopathy: an emerging entity (by Tang SC,Leung JC,Lai KN).[Contrib Nephrol, 170, 2011][Journal Article,Research Support, Non-U.S. Gov't]"
"In chronic glomerulopathic disease, renal function correlates more with the degree oftubulointerstit..."
Source: [PubMed]http://www.ncbi.nlm.nih.gov/entrez/query.fcgi?cmd=Retrieve&db=pubmed&dopt=Abstract&list_uids=21659765
"121. The proportion of regulatory T cells in the peripheral blood reflects the relapse or remission status of patients with Churg-Strauss syndrome (by Saito H,Tsurikisawa N,Tsuburai T,Oshikata C,Akiyama K).[Int Arch Allergy Immunol, 155 Suppl 1, 2011][Journal Article]"
"Churg-Strauss syndrome (CSS) is a rare, systemic, necrotizing vasculitis that develops in some asthm..."
Source: [PubMed]http://www.ncbi.nlm.nih.gov/entrez/query.fcgi?cmd=Retrieve&db=pubmed&dopt=Abstract&list_uids=21646795
"122. Human peritoneal mesothelial cells respond to bacterial ligands through a specific subset of Toll-like receptors (by Colmont CS,Raby AC,Dioszeghy V,Lebouder E,Foster TL,Jones SA,Labeta MO,Fielding CA,Topley N).[Nephrol Dial Transplant, Jun, 2011][JOURNAL ARTICLE]"
BACKGROUND: Bacterial infection remains a major cause of morbidity and mortality in peritoneal dialy...
Source: [PubMed]http://www.ncbi.nlm.nih.gov/entrez/query.fcgi?cmd=Retrieve&db=pubmed&dopt=Abstract&list_uids=21633096
"123. Increased susceptibility to cutaneous viral infections in atopic dermatitis: the roles of regulatory T cells and innate immune defects (by Shiohara T,Sato Y,Takahashi R,Kurata M,Mizukawa Y).[Curr Probl Dermatol, 41, 2011][Journal Article,Research Support, Non-U.S. Gov't,Review]"
Much attention has been focused on the elucidation of mechanisms whereby atopic dermatitis (AD) skin...
Source: [PubMed]http://www.ncbi.nlm.nih.gov/entrez/query.fcgi?cmd=Retrieve&db=pubmed&dopt=Abstract&list_uids=21576953
"124. Innate immunity in atopic dermatitis (by Mrabet-Dahbi S,Maurer M).[Curr Probl Dermatol, 41, 2011][Journal Article,Review]"
One of the most important functions of the skin is to provide protection from infectious pathogens. ...
Source: [PubMed]http://www.ncbi.nlm.nih.gov/entrez/query.fcgi?cmd=Retrieve&db=pubmed&dopt=Abstract&list_uids=21576951
"125. Induction of TLR-2 and TLR-5 expression by Helicobacter pylori switches cagPAI-dependent signalling leading to the secretion of IL-8 and TNF- (by Kumar Pachathundikandi S,Brandt S,Madassery J,Backert S).[PLoS One, 6:(5), 2011][Journal Article,Research Support, N.I.H., Extramural,Research Support, Non-U.S. Gov't]"
"Helicobacter pylori is the causative agent for developing gastritis, gastric ulcer, and even gastric..."
Source: [PubMed]http://www.ncbi.nlm.nih.gov/entrez/query.fcgi?cmd=Retrieve&db=pubmed&dopt=Abstract&list_uids=21573018
"126. Role of hyaluronan and hyaluronan-binding proteins inhuman asthma (by Liang J,Jiang D,Jung Y,Xie T,Ingram J,Church T,Degan S,Leonard M,Kraft M,Noble PW).[J Allergy Clin Immunol, 128:(2), Aug, 2011][Journal Article,Research Support, N.I.H., Extramural]"
"The characteristics of human asthma are chronic inflammation and airway remodeling. Hyaluronan, a ma..."
Source: [PubMed]http://www.ncbi.nlm.nih.gov/entrez/query.fcgi?cmd=Retrieve&db=pubmed&dopt=Abstract&list_uids=21570715
"127. Hyperbaric oxygen therapy reduces the toll-like receptor signaling pathway in multiple organ failures (by Rinaldi B,Cuzzocrea S,Donniacuo M,Capuano A,Di Palma D,Imperatore F,Mazzon E,Di Paola R,Sodano L,Rossi F).[Intensive Care Med, 37:(7), Jul, 2011][Journal Article,Research Support, Non-U.S. Gov't]"
Zymosan-induced generalized inflammation is the only experimental model that reproduces characterist...
Source: [PubMed]http://www.ncbi.nlm.nih.gov/entrez/query.fcgi?cmd=Retrieve&db=pubmed&dopt=Abstract&list_uids=21567111
"128. Anti-inflammatory protein TSG-6 secreted by activated MSCs attenuates zymosan-induced mouse peritonitis by decreasing TLR2/NF-B signaling in resident macrophages (by Choi H,Lee RH,Bazhanov N,Oh JY,Prockop DJ).[Blood, 118:(2), Jul, 2011][Journal Article,Research Support, N.I.H., Extramural]"
Human mesenchymal stem/progenitor cells (hMSCs) repair tissues and modulate immune systems but the m...
Source: [PubMed]http://www.ncbi.nlm.nih.gov/entrez/query.fcgi?cmd=Retrieve&db=pubmed&dopt=Abstract&list_uids=21551236
"129. Genomic profile of Toll-like receptor pathways in traumatically brain-injured mice: effect of exogenous progesterone (by Hua F,Wang J,Ishrat T,Wei W,Atif F,Sayeed I,Stein DG).[J Neuroinflammation, 8, 2011][Journal Article,Research Support, N.I.H., Extramural,Research Support, Non-U.S. Gov't]"
Traumatic brain injury (TBI) causes acute inflammatory responses that result in an enduring cascade ...
Source: [PubMed]http://www.ncbi.nlm.nih.gov/entrez/query.fcgi?cmd=Retrieve&db=pubmed&dopt=Abstract&list_uids=21549006
"130. Quantitative and functional evaluation of innate immune responses in patients with common variable immunodeficiency (by Trujillo CM,Muskus C,Arango J,Patino PJ,Montoya CJ).[J Investig Allergol Clin Immunol, 21:(3), 2011][Journal Article,Research Support, Non-U.S. Gov't]"
We evaluate the frequency and functional response of innate immune cells in peripheral blood (PB) fr...
Source: [PubMed]http://www.ncbi.nlm.nih.gov/entrez/query.fcgi?cmd=Retrieve&db=pubmed&dopt=Abstract&list_uids=21548449
"131. Systemically administered ligands of Toll-like receptor 2, -4, and -9 induce distinct inflammatory responses in the murine lung (by Ehrentraut H,Meyer R,Schwederski M,Ehrentraut S,Velten M,Grohe C,Knuefermann P,Baumgarten G,Boehm O).[Mediators Inflamm, 2011, 2011][Journal Article,Research Support, Non-U.S. Gov't]"
To determine whether systemically administered TLR ligands differentially modulate pulmonary inflamm...
Source: [PubMed]http://www.ncbi.nlm.nih.gov/entrez/query.fcgi?cmd=Retrieve&db=pubmed&dopt=Abstract&list_uids=21547259
"132. Accumulation of stimulants of Toll-like receptor (TLR)-2 and TLR4 in meat products stored at 5 C (by Erridge C).[J Food Sci, 76:(2), Mar, 2011][Journal Article,Research Support, Non-U.S. Gov't]"
Recent evidence suggests that exposure to stimulants of the innate immune receptors Toll-like recept...
Source: [PubMed]http://www.ncbi.nlm.nih.gov/entrez/query.fcgi?cmd=Retrieve&db=pubmed&dopt=Abstract&list_uids=21535770
"133. Serum amyloid A activates the NLRP3 inflammasome via P2X7 receptor and a cathepsin B-sensitive pathway (by Niemi K,Teirila L,Lappalainen J,Rajamaki K,Baumann MH,Oorni K,Wolff H,Kovanen PT,Matikainen S,Eklund KK).[J Immunol, 186:(11), Jun, 2011][Journal Article]"
"Serum amyloid A (SAA) is an acute-phase protein, the serum levels of which can increase up to 1000-f..."
Source: [PubMed]http://www.ncbi.nlm.nih.gov/entrez/query.fcgi?cmd=Retrieve&db=pubmed&dopt=Abstract&list_uids=21508263
"134. Membrane CD14, but not soluble CD14, is used by exoenzyme S from P. aeruginosa to signal proinflammatory cytokine production (by Berenger BM,Hamill J,Stack D,Montgomery E,Huston SM,Timm-McCann M,Epelman S,Mody CH).[J Leukoc Biol, 90:(1), Jul, 2011][Journal Article,Research Support, Non-U.S. Gov't]"
Recognition of TLR agonists involves a complex interplay among a variety of serum and cell membrane ...
Source: [PubMed]http://www.ncbi.nlm.nih.gov/entrez/query.fcgi?cmd=Retrieve&db=pubmed&dopt=Abstract&list_uids=21498585
"135. Potent innate immune response to pathogenic leptospira in human whole blood (by Goris MG,Wagenaar JF,Hartskeerl RA,van Gorp EC,Schuller S,Monahan AM,Nally JE,van der Poll T,van 't Veer C).[PLoS One, 6:(3), 2011][Journal Article]"
Leptospirosis is caused by pathogenic spirochetes of the genus Leptospira. The bacteria enter the hu...
Source: [PubMed]http://www.ncbi.nlm.nih.gov/entrez/query.fcgi?cmd=Retrieve&db=pubmed&dopt=Abstract&list_uids=21483834
"136. Innate immune responses are increased in chronic obstructive pulmonary disease (by Baines KJ,Simpson JL,Gibson PG).[PLoS One, 6:(3), 2011][Journal Article,Research Support, Non-U.S. Gov't]"
"Chronic obstructive pulmonary disease (COPD) is characterised by irreversible airflow obstruction, n..."
Source: [PubMed]http://www.ncbi.nlm.nih.gov/entrez/query.fcgi?cmd=Retrieve&db=pubmed&dopt=Abstract&list_uids=21483784
"137. DC priming by M. vaccae inhibits Th2 responses in contrast to specific TLR2 priming and is associated with selective activation of the CREB pathway (by Le Bert N,Chain BM,Rook G,Noursadeghi M).[PLoS One, 6:(4), 2011][Journal Article,Research Support, Non-U.S. Gov't]"
"The environmental mycobacterium, M. vaccae has been used in mouse models to support the contemporary..."
Source: [PubMed]http://www.ncbi.nlm.nih.gov/entrez/query.fcgi?cmd=Retrieve&db=pubmed&dopt=Abstract&list_uids=21483768
"138. Vitamin D and the regulation of placental inflammation (by Liu NQ,Kaplan AT,Lagishetty V,Ouyang YB,Ouyang Y,Simmons CF,Equils O,Hewison M).[J Immunol, 186:(10), May, 2011][Journal Article,Research Support, Non-U.S. Gov't]"
The vitamin D-activating enzyme 1-hydroxylase (CYP27B1) and vitamin D receptor (VDR) support anti-i...
Source: [PubMed]http://www.ncbi.nlm.nih.gov/entrez/query.fcgi?cmd=Retrieve&db=pubmed&dopt=Abstract&list_uids=21482732
"139. Cord blood vitamin D status impacts innate immune responses (by Walker VP,Zhang X,Rastegar I,Liu PT,Hollis BW,Adams JS,Modlin RL).[J Clin Endocrinol Metab, 96:(6), Jun, 2011][Journal Article,Research Support, N.I.H., Extramural,Research Support, Non-U.S. Gov't]"
"Our objectives were to 1) assess cord blood vitamin D concentrations from healthy term newborns, 2) ..."
Source: [PubMed]http://www.ncbi.nlm.nih.gov/entrez/query.fcgi?cmd=Retrieve&db=pubmed&dopt=Abstract&list_uids=21470993
"140. Human CD8 T cells drive Th1 responses through the differentiation of TNF/iNOS-producing dendritic cells (by Chong SZ,Wong KL,Lin G,Yang CM,Wong SC,Angeli V,Macary PA,Kemeny DM).[Eur J Immunol, 41:(6), Jun, 2011][Journal Article,Research Support, Non-U.S. Gov't]"
TNF/iNOS-producing dendritic cells (Tip-DCs) have been shown to arise during inflammation and are im...
Source: [PubMed]http://www.ncbi.nlm.nih.gov/entrez/query.fcgi?cmd=Retrieve&db=pubmed&dopt=Abstract&list_uids=21469104
"141. IMPDHII protein inhibits Toll-like receptor 2-mediated activation of NF-kappaB (by Toubiana J,Rossi AL,Grimaldi D,Belaidouni N,Chafey P,Clary G,Courtine E,Pene F,Mira JP,Claessens YE,Chiche JD).[J Biol Chem, 286:(26), Jul, 2011][Journal Article,Research Support, Non-U.S. Gov't]"
Toll-like receptor 2 (TLR2) plays an essential role in innate immunity by the recognition of a large...
Source: [PubMed]http://www.ncbi.nlm.nih.gov/entrez/query.fcgi?cmd=Retrieve&db=pubmed&dopt=Abstract&list_uids=21460227
"142. Altered peripheral toll-like receptor responses in the irritable bowel syndrome (by McKernan DP,Gaszner G,Quigley EM,Cryan JF,Dinan TG).[Aliment Pharmacol Ther, 33:(9), May, 2011][Journal Article,Research Support, Non-U.S. Gov't]"
"Irritable bowel syndrome (IBS) is a stress-related disorder with disturbed brain-gut communication, ..."
Source: [PubMed]http://www.ncbi.nlm.nih.gov/entrez/query.fcgi?cmd=Retrieve&db=pubmed&dopt=Abstract&list_uids=21453321
"143. Intrinsic alterations of pro-inflammatory mediators in unstimulated and TLR-2 stimulated keratinocytes from atopic dermatitis patients (by Niebuhr M,Heratizadeh A,Wichmann K,Satzger I,Werfel T).[Exp Dermatol, 20:(6), Jun, 2011][In Vitro,Journal Article,Research Support, Non-U.S. Gov't]"
"In many patients with atopic dermatitis (AD), the disease is complicated by their enhanced susceptib..."
Source: [PubMed]http://www.ncbi.nlm.nih.gov/entrez/query.fcgi?cmd=Retrieve&db=pubmed&dopt=Abstract&list_uids=21447101
"144. Toll-like receptor polymorphisms are not associated with liver cirrhosis in hepatitis B virus infected Korean patients (by Kim do Y,Choi JW,Chang HY,Kim SU,Park H,Paik YH,Kim JK,Ahn SH,Park JY,Chung SI,Lee KS,Han KH,Chon CY).[Hepatogastroenterology, 57:(104), 2010][Journal Article,Research Support, Non-U.S. Gov't]"
Hepatitis B virus (HBV) induces inflammatory signaling leading to progressive liver damage. Polymorp...
Source: [PubMed]http://www.ncbi.nlm.nih.gov/entrez/query.fcgi?cmd=Retrieve&db=pubmed&dopt=Abstract&list_uids=21443084
"145. Diet, commensals and the intestine as sources of pathogen-associated molecular patterns in atherosclerosis, type 2 diabetes and non-alcoholic fatty liver disease (by Erridge C).[Atherosclerosis, 216:(1), May, 2011][Journal Article,Research Support, Non-U.S. Gov't,Review]"
Stimulation of the innate immune receptors Toll-like receptor (TLR)-2 and TLR4 has been shown to pro...
Source: [PubMed]http://www.ncbi.nlm.nih.gov/entrez/query.fcgi?cmd=Retrieve&db=pubmed&dopt=Abstract&list_uids=21439567
"146. The effect of peptidoglycan stimulation on basophil-mediated atopic responses during pregnancy and in newborns (by Yang L,Xu WG,Xu YP,Guo YS,Xiong Y,Shi GY).[J Asthma, 48:(4), May, 2011][Journal Article]"
Toll-like receptor (TLR) molecules play critical roles in directing the course of atopic diseases by...
Source: [PubMed]http://www.ncbi.nlm.nih.gov/entrez/query.fcgi?cmd=Retrieve&db=pubmed&dopt=Abstract&list_uids=21438704
"147. Toll-like receptor 2 (TLR2) gene polymorphisms are not associated with sarcoidosis in the Japanese population (by Sato M,Kawagoe T,Meguro A,Ota M,Katsuyama Y,Ishihara M,Namba K,Kitaichi N,Morimoto S,Kaburaki T,Ando Y,Takenaka S,Ohno S,Inoko H,Mizuki N).[Mol Vis, 17, 2011][Journal Article,Research Support, Non-U.S. Gov't]"
Sarcoidosis is a systemic inflammatory disease characterized by the formation of non-caseating granu...
Source: [PubMed]http://www.ncbi.nlm.nih.gov/entrez/query.fcgi?cmd=Retrieve&db=pubmed&dopt=Abstract&list_uids=21437199
"148. Toll-like receptor 2 is partially involved in the activation of murine astrocytes by Streptococcus suis, an important zoonotic agent of meningitis (by Zheng H,Punaro MC,Segura M,Lachance C,Rivest S,Xu J,Houde M,Gottschalk M).[J Neuroimmunol, 234:(1-2), May, 2011][Journal Article,Research Support, Non-U.S. Gov't]"
"The murine astrocyte response to virulent Streptococcus suis, a swine and an emerging human meningit..."
Source: [PubMed]http://www.ncbi.nlm.nih.gov/entrez/query.fcgi?cmd=Retrieve&db=pubmed&dopt=Abstract&list_uids=21429596
"149. The danger signal S100B integrates pathogen- and danger-sensing pathways to restrain inflammation (by Sorci G,Giovannini G,Riuzzi F,Bonifazi P,Zelante T,Zagarella S,Bistoni F,Donato R,Romani L).[PLoS Pathog, 7:(3), Mar, 2011][Journal Article,Research Support, Non-U.S. Gov't]"
Humans inhale hundreds of Aspergillus conidia without adverse consequences. Powerful protective mech...
Source: [PubMed]http://www.ncbi.nlm.nih.gov/entrez/query.fcgi?cmd=Retrieve&db=pubmed&dopt=Abstract&list_uids=21423669
"150. Toll-like receptors in bony fish: From genomics to function (by Palti Y).[Dev Comp Immunol, Mar, 2011][JOURNAL ARTICLE]"
Receptors that recognize conserved pathogen molecules are the first line of cellular innate immunity...
Source: [PubMed]http://www.ncbi.nlm.nih.gov/entrez/query.fcgi?cmd=Retrieve&db=pubmed&dopt=Abstract&list_uids=21414346
"151. Extracellular administration of BCL2 protein reduces apoptosis and improves survival in a murine model of sepsis (by Iwata A,de Claro RA,Morgan-Stevenson VL,Tupper JC,Schwartz BR,Liu L,Zhu X,Jordan KC,Winn RK,Harlan JM).[PLoS One, 6:(2), 2011][Journal Article,Research Support, N.I.H., Extramural]"
Severe sepsis and septic shock are major causes of morbidity and mortality worldwide. In experimenta...
Source: [PubMed]http://www.ncbi.nlm.nih.gov/entrez/query.fcgi?cmd=Retrieve&db=pubmed&dopt=Abstract&list_uids=21390214
"152. Polymorphisms in genes controlling inflammation and tissue repair in rheumatoid arthritis: a case control study (by Emonts M,Hazes MJ,Houwing-Duistermaat JJ,van der Gaast-de Jongh CE,de Vogel L,Han HK,Wouters JM,Laman JD,Dolhain RJ).[BMC Med Genet, 12, 2011][Journal Article,Research Support, Non-U.S. Gov't]"
Various cytokines and inflammatory mediators are known to be involved in the pathogenesis of rheumat...
Source: [PubMed]http://www.ncbi.nlm.nih.gov/entrez/query.fcgi?cmd=Retrieve&db=pubmed&dopt=Abstract&list_uids=21385363
"153. S100A9 differentially modifies phenotypic states of neutrophils, macrophages, and dendritic cells: implications for atherosclerosis and adipose tissue inflammation (by Averill MM,Barnhart S,Becker L,Li X,Heinecke JW,Leboeuf RC,Hamerman JA,Sorg C,Kerkhoff C,Bornfeldt KE).[Circulation, 123:(11), Mar, 2011][Journal Article,Research Support, N.I.H., Extramural]"
"S100A9 is constitutively expressed in neutrophils, dendritic cells, and monocytes; is associated wit..."
Source: [PubMed]http://www.ncbi.nlm.nih.gov/entrez/query.fcgi?cmd=Retrieve&db=pubmed&dopt=Abstract&list_uids=21382888
"154. TLR signaling is required for Salmonella typhimurium virulence (by Arpaia N,Godec J,Lau L,Sivick KE,McLaughlin LM,Jones MB,Dracheva T,Peterson SN,Monack DM,Barton GM).[Cell, 144:(5), Mar, 2011][Journal Article,Research Support, N.I.H., Extramural,Research Support, Non-U.S. Gov't]"
Toll-like receptors (TLRs) contribute to host resistance to microbial pathogens and can drive the ev...
Source: [PubMed]http://www.ncbi.nlm.nih.gov/entrez/query.fcgi?cmd=Retrieve&db=pubmed&dopt=Abstract&list_uids=21376231
"155. Comparative and phylogenetic analyses of three TIR domain-containing adaptors in metazoans: implications for evolution of TLR signaling pathways (by Wu B,Xin B,Jin M,Wei T,Bai Z).[Dev Comp Immunol, 35:(7), Jul, 2011][Journal Article,Research Support, Non-U.S. Gov't]"
Toll-like receptor adaptor molecule 1/2 (TICAM-1/2) and Toll-interleukin 1 receptor (TIR) domain-con...
Source: [PubMed]http://www.ncbi.nlm.nih.gov/entrez/query.fcgi?cmd=Retrieve&db=pubmed&dopt=Abstract&list_uids=21362440
"156. Recognition and blocking of innate immunity cells by Candida albicans chitin (by Mora-Montes HM,Netea MG,Ferwerda G,Lenardon MD,Brown GD,Mistry AR,Kullberg BJ,O'Callaghan CA,Sheth CC,Odds FC,Brown AJ,Munro CA,Gow NA).[Infect Immun, 79:(5), May, 2011][Journal Article,Research Support, Non-U.S. Gov't]"
"Chitin is a skeletal cell wall polysaccharide of the inner cell wall of fungal pathogens. As yet, li..."
Source: [PubMed]http://www.ncbi.nlm.nih.gov/entrez/query.fcgi?cmd=Retrieve&db=pubmed&dopt=Abstract&list_uids=21357722
"157. Low vitamin D levels correlate with the proinflammatory state in type 1 diabetic subjects with and without microvascular complications (by Devaraj S,Yun JM,Duncan-Staley CR,Jialal I).[Am J Clin Pathol, 135:(3), Mar, 2011][Journal Article,Research Support, N.I.H., Extramural]"
Epidemiologic studies link vitamin D deficiency to onset of type 1 diabetes mellitus (T1DM). T1DM ex...
Source: [PubMed]http://www.ncbi.nlm.nih.gov/entrez/query.fcgi?cmd=Retrieve&db=pubmed&dopt=Abstract&list_uids=21350098
"158. Toll-like receptor 4 signalling is specifically TGF-beta-activated kinase 1 independent in synovial fibroblasts (by Geurts J,van den Brand BT,Wolf A,Abdollahi-Roodsaz S,Arntz OJ,Kracht M,van den Berg WB,van de Loo FA).[Rheumatology (Oxford), 50:(7), Jul, 2011][Journal Article,Research Support, Non-U.S. Gov't]"
Activated synovial fibroblasts are key players in the pathogenesis of RA by driving inflammation and...
Source: [PubMed]http://www.ncbi.nlm.nih.gov/entrez/query.fcgi?cmd=Retrieve&db=pubmed&dopt=Abstract&list_uids=21335610
"159. Fungal cell wall agents suppress the innate inflammatory cytokine responses of human peripheral blood mononuclear cells challenged with lipopolysaccharide in vitro (by Stopinsek S,Ihan A,Wraber B,Tercelj M,Salobir B,Rylander R,Simcic S).[Int Immunopharmacol, 11:(8), Aug, 2011][Journal Article,Research Support, Non-U.S. Gov't]"
"Exposure to high levels of fungi might lead to diseases, such as airway inflammation, hypersensitivi..."
Source: [PubMed]http://www.ncbi.nlm.nih.gov/entrez/query.fcgi?cmd=Retrieve&db=pubmed&dopt=Abstract&list_uids=21329777
"160. Phagosomal signaling by Borrelia burgdorferi in human monocytes involves Toll-like receptor (TLR) 2 and TLR8 cooperativity and TLR8-mediated induction of IFN-beta (by Cervantes JL,Dunham-Ems SM,La Vake CJ,Petzke MM,Sahay B,Sellati TJ,Radolf JD,Salazar JC).[Proc Natl Acad Sci U S A, 108:(9), Mar, 2011][Journal Article,Research Support, N.I.H., Extramural,Research Support, Non-U.S. Gov't]"
Phagocytosed Borrelia burgdorferi (Bb) induces inflammatory signals that differ both quantitatively ...
Source: [PubMed]http://www.ncbi.nlm.nih.gov/entrez/query.fcgi?cmd=Retrieve&db=pubmed&dopt=Abstract&list_uids=21321205
"161. Toll-like receptor signaling in amyotrophic lateral sclerosis spinal cord tissue (by Casula M,Iyer AM,Spliet WG,Anink JJ,Steentjes K,Sta M,Troost D,Aronica E).[Neuroscience, 179, Apr, 2011][Journal Article]"
Increasing evidence indicates that inflammatory responses could play a critical role in the pathogen...
Source: [PubMed]http://www.ncbi.nlm.nih.gov/entrez/query.fcgi?cmd=Retrieve&db=pubmed&dopt=Abstract&list_uids=21303685
"162. Human schistosomiasis is associated with endotoxemia and Toll-like receptor 2- and 4-bearing B cells (by Onguru D,Liang Y,Griffith Q,Nikolajczyk B,Mwinzi P,Ganley-Leal L).[Am J Trop Med Hyg, 84:(2), Feb, 2011][Journal Article,Research Support, N.I.H., Extramural,Research Support, Non-U.S. Gov't]"
Schistosomiasis is caused by parasitic trematodes. Individuals can accumulate hundreds of intravascu...
Source: [PubMed]http://www.ncbi.nlm.nih.gov/entrez/query.fcgi?cmd=Retrieve&db=pubmed&dopt=Abstract&list_uids=21292908
"163. Stepwise release of biologically active HMGB1 during HSV-2 infection (by Borde C,Barnay-Verdier S,Gaillard C,Hocini H,Marechal V,Gozlan J).[PLoS One, 6:(1), 2011][Journal Article,Research Support, Non-U.S. Gov't]"
High mobility group box 1 protein (HMGB1) is a major endogenous danger signal that triggers inflamma...
Source: [PubMed]http://www.ncbi.nlm.nih.gov/entrez/query.fcgi?cmd=Retrieve&db=pubmed&dopt=Abstract&list_uids=21283827
"164. Gallbladder cancer predisposition: a multigenic approach to DNA-repair, apoptotic and inflammatory pathway genes (by Srivastava K,Srivastava A,Kumar A,Mittal B).[PLoS One, 6:(1), 2011][Journal Article,Research Support, Non-U.S. Gov't]"
Gallbladder cancer (GBC) is a multifactorial disease with complex interplay between multiple genetic...
Source: [PubMed]http://www.ncbi.nlm.nih.gov/entrez/query.fcgi?cmd=Retrieve&db=pubmed&dopt=Abstract&list_uids=21283657
"165. Klebsiella pneumoniae outer membrane protein A is required to prevent the activation of airway epithelial cells (by March C,Moranta D,Regueiro V,Llobet E,Tomas A,Garmendia J,Bengoechea JA).[J Biol Chem, 286:(12), Mar, 2011][Journal Article,Research Support, Non-U.S. Gov't]"
Outer membrane protein A (OmpA) is a class of proteins highly conserved among the Enterobacteriaceae...
Source: [PubMed]http://www.ncbi.nlm.nih.gov/entrez/query.fcgi?cmd=Retrieve&db=pubmed&dopt=Abstract&list_uids=21278256
"166. Role of TLR2-dependent inflammation in metastatic progression (by Kim S,Karin M).[Ann N Y Acad Sci, 1217, Jan, 2011][Journal Article,Review]"
"Inflammation is a part of the host defense system, which provides protection against invading pathog..."
Source: [PubMed]http://www.ncbi.nlm.nih.gov/entrez/query.fcgi?cmd=Retrieve&db=pubmed&dopt=Abstract&list_uids=21276007
"167. Septic shock is associated with receptor for advanced glycation end products ligation of LPS (by Yamamoto Y,Harashima A,Saito H,Tsuneyama K,Munesue S,Motoyoshi S,Han D,Watanabe T,Asano M,Takasawa S,Okamoto H,Shimura S,Karasawa T,Yonekura H,Yamamoto H).[J Immunol, 186:(5), Mar, 2011][Journal Article,Research Support, Non-U.S. Gov't]"
Septic shock is a severe systemic response to bacterial infection. Receptor for advanced glycation e...
Source: [PubMed]http://www.ncbi.nlm.nih.gov/entrez/query.fcgi?cmd=Retrieve&db=pubmed&dopt=Abstract&list_uids=21270403
"168. Hyaluronan as an immune regulator in human diseases (by Jiang D,Liang J,Noble PW).[Physiol Rev, 91:(1), Jan, 2011][Journal Article,Research Support, N.I.H., Extramural,Review]"
Accumulation and turnover of extracellular matrix components are the hallmarks of tissue injury. Fra...
Source: [PubMed]http://www.ncbi.nlm.nih.gov/entrez/query.fcgi?cmd=Retrieve&db=pubmed&dopt=Abstract&list_uids=21248167
"169. Viral and bacterial patterns induce TLR-mediated sustained inflammation and calcification in aortic valve interstitial cells (by Lopez J,Fernandez-Pisonero I,Duenas AI,Maeso P,Roman JA,Crespo MS,Garcia-Rodriguez C).[Int J Cardiol, Jan, 2011][JOURNAL ARTICLE]"
BACKGROUND: Aortic stenosis shares some ethiopathological features with atherosclerosis and increasi...
Source: [PubMed]http://www.ncbi.nlm.nih.gov/entrez/query.fcgi?cmd=Retrieve&db=pubmed&dopt=Abstract&list_uids=21247641
"170. [The levels of expression of toll-like receptors 2 and 4 in neutrophils are associated with the prognosis of ischaemic stroke patients] (by Brea D,Blanco M,Sobrino T,Ramos-Cabrer P,Castillo J).[Rev Neurol, 52:(1), Jan, 2011][English Abstract,Journal Article,Research Support, Non-U.S. Gov't]"
Cerebral ischaemia triggers a very intense inflammatory response that is characterised by the infilt...
Source: [PubMed]http://www.ncbi.nlm.nih.gov/entrez/query.fcgi?cmd=Retrieve&db=pubmed&dopt=Abstract&list_uids=21246489
"171. Stenotic aortic valves have dysfunctional mechanisms of anti-inflammation: implications for aortic stenosis (by Lee JH,Meng X,Weyant MJ,Reece TB,Cleveland JC,Fullerton DA).[J Thorac Cardiovasc Surg, 141:(2), Feb, 2011][Journal Article]"
"Aortic stenosis is an inflammatory disease, associated with increased tissue levels of interleukin-1..."
Source: [PubMed]http://www.ncbi.nlm.nih.gov/entrez/query.fcgi?cmd=Retrieve&db=pubmed&dopt=Abstract&list_uids=21241861
"172. Signaling via the RIP2 adaptor protein in central nervous system-infiltrating dendritic cells promotes inflammation and autoimmunity (by Shaw PJ,Barr MJ,Lukens JR,McGargill MA,Chi H,Mak TW,Kanneganti TD).[Immunity, 34:(1), Jan, 2011][Journal Article,Research Support, N.I.H., Extramural,Research Support, Non-U.S. Gov't]"
Peripheral peptidolgycan (PGN) is present within antigen-presenting cells in the central nervous sys...
Source: [PubMed]http://www.ncbi.nlm.nih.gov/entrez/query.fcgi?cmd=Retrieve&db=pubmed&dopt=Abstract&list_uids=21236705
"173. Zymosan suppresses leukotriene C synthase activity in differentiating monocytes: antagonism by aspirin and protein kinase inhibitors (by Esser J,Gehrmann U,Salvado MD,Wetterholm A,Haeggstrom JZ,Samuelsson B,Gabrielsson S,Scheynius A,Radmark O).[FASEB J, 25:(4), Apr, 2011][Journal Article,Research Support, Non-U.S. Gov't]"
Cysteinyl leukotrienes (cysLTs) are potent proinflammatory mediators with particular relevance for a...
Source: [PubMed]http://www.ncbi.nlm.nih.gov/entrez/query.fcgi?cmd=Retrieve&db=pubmed&dopt=Abstract&list_uids=21228223
"174. Human rhinovirus recognition in non-immune cells is mediated by Toll-like receptors and MDA-5, which trigger a synergetic pro-inflammatory immune response (by Triantafilou K,Vakakis E,Richer EA,Evans GL,Villiers JP,Triantafilou M).[Virulence, 2:(1), 2011][Journal Article]"
The early detection of invading viruses by the host depends on their identification by pathogen sens...
Source: [PubMed]http://www.ncbi.nlm.nih.gov/entrez/query.fcgi?cmd=Retrieve&db=pubmed&dopt=Abstract&list_uids=21224721
"175. Protein level expression of Toll-like receptors 2, 4 and 9 in renal disease (by Batsford S,Duermueller U,Seemayer C,Mueller C,Hopfer H,Mihatsch M).[Nephrol Dial Transplant, 26:(4), Apr, 2011][Comparative Study,Journal Article]"
"Toll-like receptors (TLR) recognize a variety of ligands, including pathogen-associated molecular pa..."
Source: [PubMed]http://www.ncbi.nlm.nih.gov/entrez/query.fcgi?cmd=Retrieve&db=pubmed&dopt=Abstract&list_uids=21220755
"176. Plasmid-encoded NP73-102 modulates atrial natriuretic peptide receptor signaling and plays a critical role in inducing tolerogenic dendritic cells (by Zhang W,Cao X,Chen D,Wang JW,Yang H,Wang W,Mohapatra S,Hellermann G,Kong X,Lockey RF,Mohapatra SS).[Genet Vaccines Ther, 9:(1), 2011][Journal Article]"
Atrial natriuretic peptide (ANP) is an important endogenous hormone that controls inflammation and i...
Source: [PubMed]http://www.ncbi.nlm.nih.gov/entrez/query.fcgi?cmd=Retrieve&db=pubmed&dopt=Abstract&list_uids=21219617
"177. Mediation of immunoregulation by dendritic cells (by Dasgupta S).[ScientificWorldJournal, 11, 2011][Journal Article]"
Source: [PubMed]http://www.ncbi.nlm.nih.gov/entrez/query.fcgi?cmd=Retrieve&db=pubmed&dopt=Abstract&list_uids=21218268
"178. Mechanisms of TNF induction by heat-killed Staphylococcus aureus differ upon the origin of mononuclear phagocytes (by Kapetanovic R,Parlato M,Fitting C,Quesniaux V,Cavaillon JM,Adib-Conquy M).[Am J Physiol Cell Physiol, 300:(4), Apr, 2011][Journal Article,Research Support, Non-U.S. Gov't]"
Mononuclear phagocytes are among the first immune cells activated after pathogens invasion. Although...
Source: [PubMed]http://www.ncbi.nlm.nih.gov/entrez/query.fcgi?cmd=Retrieve&db=pubmed&dopt=Abstract&list_uids=21209364
"179. Heat shock proteins and high mobility group box 1 protein lack cytokine function (by Tsan MF).[J Leukoc Biol, 89:(6), Jun, 2011][Journal Article,Research Support, Non-U.S. Gov't,Review]"
"In search of the etiology and pathophysiology for autoimmune and chronic inflammatory diseases, many..."
Source: [PubMed]http://www.ncbi.nlm.nih.gov/entrez/query.fcgi?cmd=Retrieve&db=pubmed&dopt=Abstract&list_uids=21199932
"180. Leptospirosis: a Toll road from B lymphocytes (by Werts C).[Chang Gung Med J, 33:(6), 2010][Journal Article,Review]"
"Leptospirosis is a widespread zoonosis caused by Leptospira interrogans, a pathogen transmitted by a..."
Source: [PubMed]http://www.ncbi.nlm.nih.gov/entrez/query.fcgi?cmd=Retrieve&db=pubmed&dopt=Abstract&list_uids=21199604
"181. Toll-like receptors as interferon-regulated genes and their role in disease (by Khoo JJ,Forster S,Mansell A).[J Interferon Cytokine Res, 31:(1), Jan, 2011][Journal Article,Review]"
The Toll-like receptors (TLRs) are innate sensors that recognize both microbial and endogenous ligan...
Source: [PubMed]http://www.ncbi.nlm.nih.gov/entrez/query.fcgi?cmd=Retrieve&db=pubmed&dopt=Abstract&list_uids=21198355

"182. TLR agonist mediated suppression of allergic responses is associated with increased innate inflammation in the airways (by Duechs MJ,Hahn C,Benediktus E,Werner-Klein M,Braun A,Hoymann HG,Gantner F,Erb KJ).[Pulm Pharmacol Ther, 24:(2), Apr, 2011][Journal Article]"
Toll-like receptor (TLR) mediated signaling induces pro-inflammatory responses and can both suppress...
Source: [PubMed]http://www.ncbi.nlm.nih.gov/entrez/query.fcgi?cmd=Retrieve&db=pubmed&dopt=Abstract&list_uids=21195789

"183. Neisseria meningitidis capsular polysaccharides induce inflammatory responses via TLR2 and TLR4-MD-2 (by Zughaier SM).[J Leukoc Biol, 89:(3), Mar, 2011][Journal Article,Research Support, N.I.H., Extramural,Research Support, Non-U.S. Gov't]"
CPS are major virulence factors in infections caused by Neisseria meningitidis and form the basis fo...
Source: [PubMed]http://www.ncbi.nlm.nih.gov/entrez/query.fcgi?cmd=Retrieve&db=pubmed&dopt=Abstract&list_uids=21191086
"184. A peptidoglycan monomer with the glutamine to serine change and basic peptides bind in silico to TLR-2 (403-455) (by Li Y,Efferson CL,Ramesh R,Peoples GE,Hwu P,Ioannides CG).[Cancer Immunol Immunother, 60:(4), Apr, 2011][Journal Article,Research Support, Non-U.S. Gov't]"
"Bacterial cell wall polysaccharides, such as PGN, bind and activate TLR-2, NOD2 and PGRP on monocyte..."
Source: [PubMed]http://www.ncbi.nlm.nih.gov/entrez/query.fcgi?cmd=Retrieve&db=pubmed&dopt=Abstract&list_uids=21188584
"185. Mechanistic role of microRNA-146a in endotoxin-induced differential cross-regulation of TLR signaling (by Nahid MA,Satoh M,Chan EK).[J Immunol, 186:(3), Feb, 2011][Comparative Study,Journal Article,Research Support, N.I.H., Extramural,Research Support, Non-U.S. Gov't]"
Human TLRs are critical sensors for microbial components leading to the production of proinflammator...
Source: [PubMed]http://www.ncbi.nlm.nih.gov/entrez/query.fcgi?cmd=Retrieve&db=pubmed&dopt=Abstract&list_uids=21178010
"186. P. aeruginosa drives CXCL8 synthesis via redundant toll-like receptors and NADPH oxidase in CFTRF508 airway epithelial cells (by Roussel L,Martel G,Berube J,Rousseau S).[J Cyst Fibros, 10:(2), Mar, 2011][Journal Article,Research Support, Non-U.S. Gov't]"
Understanding the mechanisms underlying bacterial-driven inflammation and neutrophil recruitment is ...
Source: [PubMed]http://www.ncbi.nlm.nih.gov/entrez/query.fcgi?cmd=Retrieve&db=pubmed&dopt=Abstract&list_uids=21176887
"187. Targeting interferon regulatory factors to inhibit activation of the type I IFN response: Implications for treatment of autoimmune disorders (by Sweeney SE).[Cell Immunol, Aug, 2011][JOURNAL ARTICLE]"
The type I interferon (IFN) response plays a critical role in autoimmunity and is induced by innate ...
Source: [PubMed]http://www.ncbi.nlm.nih.gov/entrez/query.fcgi?cmd=Retrieve&db=pubmed&dopt=Abstract&list_uids=21872224
"188. Absent in Melanoma 2 (AIM2) is an important mediator of interferon-dependent and -independent HLA-DRA and HLA-DRB gene expression in colorectal cancers (by Lee J,Li L,Gretz N,Gebert J,Dihlmann S).[Oncogene, Aug, 2011][JOURNAL ARTICLE]"
"Absent in Melanoma 2 (AIM2) is a member of the HIN-200 family of hematopoietic, IFN-inducible, nucle..."
Source: [PubMed]http://www.ncbi.nlm.nih.gov/entrez/query.fcgi?cmd=Retrieve&db=pubmed&dopt=Abstract&list_uids=21804607
"189. Early activation of interferon-stimulated genes in human liver allografts: relationship with acute rejection and histological outcome (by Minisini R,Giarda P,Grossi G,Bitetto D,Toniutto P,Falleti E,Avellini C,Occhino G,Fabris C,Pirisi M).[J Gastroenterol, Jul, 2011][JOURNAL ARTICLE]"
BACKGROUND: Innate immunity mechanisms have been shown to play a paramount role in organ transplanta...
Source: [PubMed]http://www.ncbi.nlm.nih.gov/entrez/query.fcgi?cmd=Retrieve&db=pubmed&dopt=Abstract&list_uids=21789480
"190. Oncogenic IRFs provide a survival advantage for Epstein-Barr virus- or human T-cell leukemia virus type 1-transformed cells through induction of BIC expression (by Wang L,Toomey NL,Diaz LA,Walker G,Ramos JC,Barber GN,Ning S).[J Virol, 85:(16), Aug, 2011][Journal Article,Research Support, N.I.H., Extramural,Research Support, Non-U.S. Gov't]"
"miR-155, processed from the B-cell integration cluster (BIC), is one of the few well-studied microRN..."
Source: [PubMed]http://www.ncbi.nlm.nih.gov/entrez/query.fcgi?cmd=Retrieve&db=pubmed&dopt=Abstract&list_uids=21680528
"191. Type I interferon and Toll-like receptor expression characterizes inflammatory myopathies (by Cappelletti C,Baggi F,Zolezzi F,Biancolini D,Beretta O,Severa M,Coccia EM,Confalonieri P,Morandi L,Mora M,Mantegazza R,Bernasconi P).[Neurology, 76:(24), Jun, 2011][Journal Article,Research Support, Non-U.S. Gov't]"
"Juvenile dermatomyositis (JDM), adult dermatomyositis, and polymyositis (PM) are idiopathic inflamma..."
Source: [PubMed]http://www.ncbi.nlm.nih.gov/entrez/query.fcgi?cmd=Retrieve&db=pubmed&dopt=Abstract&list_uids=21670437
"192. Lactobacillus johnsonii N6.2 stimulates the innate immune response through Toll-like receptor 9 in Caco-2 cells and increases intestinal crypt Paneth cell number in biobreeding diabetes-prone rats (by Kingma SD,Li N,Sun F,Valladares RB,Neu J,Lorca GL).[J Nutr, 141:(6), Jun, 2011][Journal Article,Research Support, Non-U.S. Gov't]"
Lactobacillus johnsonii (Ljo) N6.2 has been shown to mitigate the development of type 1 diabetes whe...
Source: [PubMed]http://www.ncbi.nlm.nih.gov/entrez/query.fcgi?cmd=Retrieve&db=pubmed&dopt=Abstract&list_uids=21490291
"193. Functional implications of microRNAs in acute myeloid leukemia by integrating microRNA and messenger RNA expression profiling (by Havelange V,Stauffer N,Heaphy CC,Volinia S,Andreeff M,Marcucci G,Croce CM,Garzon R).[Cancer, Mar, 2011][JOURNAL ARTICLE]"
"BACKGROUND: The expression of microRNAs (miRNAs) is deregulated in acute myeloid leukemia (AML), but..."
Source: [PubMed]http://www.ncbi.nlm.nih.gov/entrez/query.fcgi?cmd=Retrieve&db=pubmed&dopt=Abstract&list_uids=21455993
"194. Rebamipide suppresses TLR-TBK1 signaling pathway resulting in regulating IRF3/7 and IFN-/ reduction (by Ogasawara N,Sasaki M,Itoh Y,Tokudome K,Kondo Y,Ito Y,Tanida S,Kamiya T,Kataoka H,Joh T,Kasugai K).[J Clin Biochem Nutr, 48:(2), Mar, 2011][Journal Article]"
TANK-binding kinase 1 (TBK1) regulates the interferon regulatory factor (IRF) 3 and IRF7 activation ...
Source: [PubMed]http://www.ncbi.nlm.nih.gov/entrez/query.fcgi?cmd=Retrieve&db=pubmed&dopt=Abstract&list_uids=21373269
"195. The measles virus V protein binds to p65 (RelA) to suppress NF-kappaB activity (by Schuhmann KM,Pfaller CK,Conzelmann KK).[J Virol, 85:(7), Apr, 2011][Journal Article,Research Support, Non-U.S. Gov't]"
Nuclear factor B (NF-B) transcription factors are involved in controlling numerous cellular proces...
Source: [PubMed]http://www.ncbi.nlm.nih.gov/entrez/query.fcgi?cmd=Retrieve&db=pubmed&dopt=Abstract&list_uids=21270162
"196. Ebolavirus VP35 suppresses IFN production from conventional but not plasmacytoid dendritic cells (by Leung LW,Park MS,Martinez O,Valmas C,Lopez CB,Basler CF).[Immunol Cell Biol, Jan, 2011][JOURNAL ARTICLE]"
Ebolaviruses naturally infect a wide variety of cells including macrophages and dendritic cells (DCs...
Source: [PubMed]http://www.ncbi.nlm.nih.gov/entrez/query.fcgi?cmd=Retrieve&db=pubmed&dopt=Abstract&list_uids=21263462
"197. A human herpesvirus miRNA attenuates interferon signaling and contributes to maintenance of viral latency by targeting IKK (by Liang D,Gao Y,Lin X,He Z,Zhao Q,Deng Q,Lan K).[Cell Res, 21:(5), May, 2011][Journal Article,Research Support, Non-U.S. Gov't]"
Type I interferon (IFN) signaling is the principal response mediating antiviral innate immunity. IFN...
Source: [PubMed]http://www.ncbi.nlm.nih.gov/entrez/query.fcgi?cmd=Retrieve&db=pubmed&dopt=Abstract&list_uids=21221132
"198. Kaposi sarcoma-associated herpesvirus degrades cellular Toll-interleukin-1 receptor domain-containing adaptor-inducing beta-interferon (TRIF) (by Ahmad H,Gubbels R,Ehlers E,Meyer F,Waterbury T,Lin R,Zhang L).[J Biol Chem, 286:(10), Mar, 2011][Journal Article,Research Support, N.I.H., Extramural]"
Kaposi sarcoma-associated herpesvirus (KSHV) is a human -herpesvirus associated with several human ...
Source: [PubMed]http://www.ncbi.nlm.nih.gov/entrez/query.fcgi?cmd=Retrieve&db=pubmed&dopt=Abstract&list_uids=21212282
"199. Fas-associated death domain (FADD) and the E3 ubiquitin-protein ligase TRIM21 interact to negatively regulate virus-induced interferon production (by Young JA,Sermwittayawong D,Kim HJ,Nandu S,An N,Erdjument-Bromage H,Tempst P,Coscoy L,Winoto A).[J Biol Chem, 286:(8), Feb, 2011][Journal Article,Research Support, N.I.H., Extramural]"
The production of cytokines such as type I interferon (IFN) is an essential component of innate immu...
Source: [PubMed]http://www.ncbi.nlm.nih.gov/entrez/query.fcgi?cmd=Retrieve&db=pubmed&dopt=Abstract&list_uids=21183682
"200. H5N1 virus activates signaling pathways in human endothelial cells resulting in a specific imbalanced inflammatory response (by Viemann D,Schmolke M,Lueken A,Boergeling Y,Friesenhagen J,Wittkowski H,Ludwig S,Roth J).[J Immunol, 186:(1), Jan, 2011][Comparative Study,Journal Article,Research Support, Non-U.S. Gov't]"
H5N1 influenza virus infections in humans cause a characteristic systemic inflammatory response synd...
Source: [PubMed]http://www.ncbi.nlm.nih.gov/entrez/query.fcgi?cmd=Retrieve&db=pubmed&dopt=Abstract&list_uids=21106851
"201. A trans-acting locus regulates an anti-viral expression network and type 1 diabetes risk (by Heinig M,Petretto E,Wallace C,Bottolo L,Rotival M,Lu H,Li Y,Sarwar R,Langley SR,Bauerfeind A,Hummel O,Lee YA,Paskas S,Rintisch C,Saar K,Cooper J,Buchan R,Gray EE,Cyster JG,Cardiogenics Consortium,Erdmann J,Hengstenberg C,Maouche S,Ouwehand WH,Rice CM,Samani NJ,Schunkert H,Goodall AH,Schulz H,Roider HG,Vingron M,Blankenberg S,Munzel T,Zeller T,Szymczak S,Ziegler A,Tiret L,Smyth DJ,Pravenec M,Aitman TJ,Cambien F,Clayton D,Todd JA,Hubner N,Cook SA).[Nature, 467:(7314), Sep, 2010][Journal Article,Research Support, N.I.H., Extramural,Research Support, Non-U.S. Gov't]"
Combined analyses of gene networks and DNA sequence variation can provide new insights into the aeti...
Source: [PubMed]http://www.ncbi.nlm.nih.gov/entrez/query.fcgi?cmd=Retrieve&db=pubmed&dopt=Abstract&list_uids=20827270

"202. Gold nanorod delivery of an ssRNA immune activator inhibits pandemic H1N1 influenza viral replication (by Chakravarthy KV,Bonoiu AC,Davis WG,Ranjan P,Ding H,Hu R,Bowzard JB,Bergey EJ,Katz JM,Knight PR,Sambhara S,Prasad PN).[Proc Natl Acad Sci U S A, 107:(22), Jun, 2010][Journal Article,Research Support, N.I.H., Extramural,Research Support, Non-U.S. Gov't]"
The emergence of the pandemic 2009 H1N1 influenza virus has become a world-wide health concern. As d...
Source: [PubMed]http://www.ncbi.nlm.nih.gov/entrez/query.fcgi?cmd=Retrieve&db=pubmed&dopt=Abstract&list_uids=20498074
"203. Antagonism of host antiviral responses by Kaposi's sarcoma-associated herpesvirus tegument protein ORF45 (by Zhu FX,Sathish N,Yuan Y).[PLoS One, 5:(5), 2010][Journal Article,Research Support, N.I.H., Extramural]"
Virus infection of a cell generally evokes an immune response by the host to defeat the intruder in ...
Source: [PubMed]http://www.ncbi.nlm.nih.gov/entrez/query.fcgi?cmd=Retrieve&db=pubmed&dopt=Abstract&list_uids=20485504
"204. Synoviocyte innate immune responses: II. Pivotal role of IFN regulatory factor 3 (by Sweeney SE,Kimbler TB,Firestein GS).[J Immunol, 184:(12), Jun, 2010][Journal Article,Research Support, N.I.H., Extramural]"
Innate immune responses contribute to synovial inflammation in rheumatoid arthritis. The present stu...
Source: [PubMed]http://www.ncbi.nlm.nih.gov/entrez/query.fcgi?cmd=Retrieve&db=pubmed&dopt=Abstract&list_uids=20483755
"205. Increased cytokine response of rhinovirus-infected airway epithelial cells in chronic obstructive pulmonary disease (by Schneider D,Ganesan S,Comstock AT,Meldrum CA,Mahidhara R,Goldsmith AM,Curtis JL,Martinez FJ,Hershenson MB,Sajjan U).[Am J Respir Crit Care Med, 182:(3), Aug, 2010][Journal Article,Research Support, N.I.H., Extramural]"
Airway inflammation is a central feature of chronic obstructive pulmonary disease (COPD). COPD exace...
Source: [PubMed]http://www.ncbi.nlm.nih.gov/entrez/query.fcgi?cmd=Retrieve&db=pubmed&dopt=Abstract&list_uids=20395558
"206. Phylogenetic and expression analysis of lamprey toll-like receptors (by Kasamatsu J,Oshiumi H,Matsumoto M,Kasahara M,Seya T).[Dev Comp Immunol, 34:(8), Aug, 2010][Journal Article,Research Support, Non-U.S. Gov't]"
Toll-like receptors (TLRs) have been identified as pivotal sensors recognizing microbial pattern mol...
Source: [PubMed]http://www.ncbi.nlm.nih.gov/entrez/query.fcgi?cmd=Retrieve&db=pubmed&dopt=Abstract&list_uids=20363250
"207. TRAF5 is a downstream target of MAVS in antiviral innate immune signaling (by Tang ED,Wang CY).[PLoS One, 5:(2), 2010][Journal Article,Research Support, N.I.H., Extramural]"
The recognition of nucleic acids by the innate immune system during viral infection results in the p...
Source: [PubMed]http://www.ncbi.nlm.nih.gov/entrez/query.fcgi?cmd=Retrieve&db=pubmed&dopt=Abstract&list_uids=20161788
"208. Essential role of mitochondrial antiviral signaling, IFN regulatory factor (IRF)3, and IRF7 in Chlamydophila pneumoniae-mediated IFN-beta response and control of bacterial replication in human endothelial cells (by Buss C,Opitz B,Hocke AC,Lippmann J,van Laak V,Hippenstiel S,Krull M,Suttorp N,Eitel J).[J Immunol, 184:(6), Mar, 2010][Journal Article,Research Support, Non-U.S. Gov't]"
Chlamydophila pneumoniae infection of the vascular wall as well as activation of the transcription f...
Source: [PubMed]http://www.ncbi.nlm.nih.gov/entrez/query.fcgi?cmd=Retrieve&db=pubmed&dopt=Abstract&list_uids=20154210
"209. Chromium(VI) stimulates Fyn to initiate innate immune gene induction in human airway epithelial cells (by Nemec AA,Zubritsky LM,Barchowsky A).[Chem Res Toxicol, 23:(2), Feb, 2010][Journal Article,Research Support, N.I.H., Extramural]"
Mechanisms for pathogenic metal signaling in airway injury or disease promotion are poorly understoo...
Source: [PubMed]http://www.ncbi.nlm.nih.gov/entrez/query.fcgi?cmd=Retrieve&db=pubmed&dopt=Abstract&list_uids=19994902
"210. Recognition of Borrelia burgdorferi, the Lyme disease spirochete, by TLR7 and TLR9 induces a type I IFN response by human immune cells (by Petzke MM,Brooks A,Krupna MA,Mordue D,Schwartz I).[J Immunol, 183:(8), Oct, 2009][Journal Article,Research Support, U.S. Gov't, P.H.S.]"
"Borrelia burgdorferi is the spirochetal agent of Lyme disease, a multisystemic disorder characterize..."
Source: [PubMed]http://www.ncbi.nlm.nih.gov/entrez/query.fcgi?cmd=Retrieve&db=pubmed&dopt=Abstract&list_uids=19794067
"211. The NF-kappaB-independent functions of IKK subunits in immunity and cancer (by Chariot A).[Trends Cell Biol, 19:(8), Aug, 2009][Journal Article,Research Support, Non-U.S. Gov't,Review]"
The I kappaB kinase (IKK) complex is involved in transcriptional activation by phosphorylating the i...
Source: [PubMed]http://www.ncbi.nlm.nih.gov/entrez/query.fcgi?cmd=Retrieve&db=pubmed&dopt=Abstract&list_uids=19648011
"212. TLR7 stimulation in human plasmacytoid dendritic cells leads to the induction of early IFN-inducible genes in the absence of type I IFN (by Di Domizio J,Blum A,Gallagher-Gambarelli M,Molens JP,Chaperot L,Plumas J).[Blood, 114:(9), Aug, 2009][Journal Article,Research Support, Non-U.S. Gov't]"
"On recognition of influenza virus (Flu) by TLR7, plasmacytoid dendritic cells (pDCs) produce type I ..."
Source: [PubMed]http://www.ncbi.nlm.nih.gov/entrez/query.fcgi?cmd=Retrieve&db=pubmed&dopt=Abstract&list_uids=19553637
"213. Infection with herpes simplex type 1-based amplicon vectors results in an IRF3/7-dependent, TLR-independent activation of the innate antiviral response in primary human fibroblasts (by Tsitoura E,Thomas J,Cuchet D,Thoinet K,Mavromara P,Epstein AL).[J Gen Virol, 90:(Pt 9), Sep, 2009][Journal Article,Research Support, Non-U.S. Gov't]"
Amplicons are helper-dependent herpes simplex virus type 1 (HSV-1)-based vectors that can deliver ve...
Source: [PubMed]http://www.ncbi.nlm.nih.gov/entrez/query.fcgi?cmd=Retrieve&db=pubmed&dopt=Abstract&list_uids=19515829
"214. TRAF6 establishes innate immune responses by activating NF-kappaB and IRF7 upon sensing cytosolic viral RNA and DNA (by Konno H,Yamamoto T,Yamazaki K,Gohda J,Akiyama T,Semba K,Goto H,Kato A,Yujiri T,Imai T,Kawaguchi Y,Su B,Takeuchi O,Akira S,Tsunetsugu-Yokota Y,Inoue J).[PLoS One, 4:(5), 2009][Journal Article,Research Support, Non-U.S. Gov't]"
"In response to viral infection, the innate immune system recognizes viral nucleic acids and then ind..."
Source: [PubMed]http://www.ncbi.nlm.nih.gov/entrez/query.fcgi?cmd=Retrieve&db=pubmed&dopt=Abstract&list_uids=19479062
"215. Hepatitis C virus single-stranded RNA induces innate immunity via Toll-like receptor 7 (by Zhang YL,Guo YJ,Bin Li,Sun SH).[J Hepatol, 51:(1), Jul, 2009][Journal Article]"
Innate immune responses to HCV infection are triggered through host recognition of pathogen-associat...
Source: [PubMed]http://www.ncbi.nlm.nih.gov/entrez/query.fcgi?cmd=Retrieve&db=pubmed&dopt=Abstract&list_uids=19443072
"216. Nuclear factor kappaB (NF-kappaB) activation primes cells to a pro-inflammatory polarized response to a Toll-like receptor 7 (TLR7) agonist (by Lee J,Hayashi M,Lo JF,Fearns C,Chu WM,Luo Y,Xiang R,Chuang TH).[Biochem J, 421:(2), Jul, 2009][Journal Article,Research Support, N.I.H., Extramural,Research Support, Non-U.S. Gov't]"
TLR7 (Toll-like receptor 7) mediates anti-viral immunity by recognizing ssRNA (single-stranded RNA) ...
Source: [PubMed]http://www.ncbi.nlm.nih.gov/entrez/query.fcgi?cmd=Retrieve&db=pubmed&dopt=Abstract&list_uids=19426145
"217. Severe acute respiratory syndrome coronavirus M protein inhibits type I interferon production by impeding the formation of TRAF3.TANK.TBK1/IKKepsilon complex (by Siu KL,Kok KH,Ng MH,Poon VK,Yuen KY,Zheng BJ,Jin DY).[J Biol Chem, 284:(24), Jun, 2009][Journal Article,Research Support, Non-U.S. Gov't]"
Severe acute respiratory syndrome (SARS) coronavirus is highly pathogenic in humans and evades innat...
Source: [PubMed]http://www.ncbi.nlm.nih.gov/entrez/query.fcgi?cmd=Retrieve&db=pubmed&dopt=Abstract&list_uids=19380580
"218. Differential regulation of human interferon A gene expression by interferon regulatory factors 3 and 7 (by Genin P,Lin R,Hiscott J,Civas A).[Mol Cell Biol, 29:(12), Jun, 2009][Journal Article,Research Support, Non-U.S. Gov't]"
Differential expression of the human interferon A (IFN-A) gene cluster is modulated following paramy...
Source: [PubMed]http://www.ncbi.nlm.nih.gov/entrez/query.fcgi?cmd=Retrieve&db=pubmed&dopt=Abstract&list_uids=19349300
"219. MAVS self-association mediates antiviral innate immune signaling (by Tang ED,Wang CY).[J Virol, 83:(8), Apr, 2009][Journal Article,Research Support, N.I.H., Extramural]"
The innate immune system recognizes nucleic acids during viral infection and stimulates cellular ant...
Source: [PubMed]http://www.ncbi.nlm.nih.gov/entrez/query.fcgi?cmd=Retrieve&db=pubmed&dopt=Abstract&list_uids=19193783
"220. Yellow fever vaccine induces integrated multilineage and polyfunctional immune responses (by Gaucher D,Therrien R,Kettaf N,Angermann BR,Boucher G,Filali-Mouhim A,Moser JM,Mehta RS,Drake DR,Castro E,Akondy R,Rinfret A,Yassine-Diab B,Said EA,Chouikh Y,Cameron MJ,Clum R,Kelvin D,Somogyi R,Greller LD,Balderas RS,Wilkinson P,Pantaleo G,Tartaglia J,Haddad EK,Sekaly RP).[J Exp Med, 205:(13), Dec, 2008][Journal Article,Research Support, Non-U.S. Gov't]"
Correlates of immune-mediated protection to most viral and cancer vaccines are still unknown. This i...
Source: [PubMed]http://www.ncbi.nlm.nih.gov/entrez/query.fcgi?cmd=Retrieve&db=pubmed&dopt=Abstract&list_uids=19047440
"221. Epstein-Barr virus LF2: an antagonist to type I interferon (by Wu L,Fossum E,Joo CH,Inn KS,Shin YC,Johannsen E,Hutt-Fletcher LM,Hass J,Jung JU).[J Virol, 83:(2), Jan, 2009][Journal Article,Research Support, N.I.H., Extramural,Research Support, Non-U.S. Gov't]"
"Upon viral infection, the major defense mounted by the host immune system is activation of the inter..."
Source: [PubMed]http://www.ncbi.nlm.nih.gov/entrez/query.fcgi?cmd=Retrieve&db=pubmed&dopt=Abstract&list_uids=18987133
"222. Transcription factor E2-2 is an essential and specific regulator of plasmacytoid dendritic cell development (by Cisse B,Caton ML,Lehner M,Maeda T,Scheu S,Locksley R,Holmberg D,Zweier C,den Hollander NS,Kant SG,Holter W,Rauch A,Zhuang Y,Reizis B).[Cell, 135:(1), Oct, 2008][Journal Article,Research Support, N.I.H., Extramural,Research Support, Non-U.S. Gov't]"
Plasmacytoid dendritic cells (PDCs) represent a unique immune cell type specialized in type I interf...
Source: [PubMed]http://www.ncbi.nlm.nih.gov/entrez/query.fcgi?cmd=Retrieve&db=pubmed&dopt=Abstract&list_uids=18854153
"223. Gene profiling analysis of ALVAC infected human monocyte derived dendritic cells (by Harenberg A,Guillaume F,Ryan EJ,Burdin N,Spada F).[Vaccine, 26:(39), Sep, 2008][Journal Article,Research Support, Non-U.S. Gov't]"
The recombinant canarypox virus ALVAC is being extensively studied as vaccine vector for the develop...
Source: [PubMed]http://www.ncbi.nlm.nih.gov/entrez/query.fcgi?cmd=Retrieve&db=pubmed&dopt=Abstract&list_uids=18691624
"224. Virus infection triggers SUMOylation of IRF3 and IRF7, leading to the negative regulation of type I interferon gene expression (by Kubota T,Matsuoka M,Chang TH,Tailor P,Sasaki T,Tashiro M,Kato A,Ozato K).[J Biol Chem, 283:(37), Sep, 2008][Journal Article,Research Support, N.I.H., Intramural]"
Viral infection activates Toll-like receptor and RIG-I (retinoic acid-inducible gene I) signaling pa...
Source: [PubMed]http://www.ncbi.nlm.nih.gov/entrez/query.fcgi?cmd=Retrieve&db=pubmed&dopt=Abstract&list_uids=18635538
"225. RIG-I mediates the co-induction of tumor necrosis factor and type I interferon elicited by myxoma virus in primary human macrophages (by Wang F,Gao X,Barrett JW,Shao Q,Bartee E,Mohamed MR,Rahman M,Werden S,Irvine T,Cao J,Dekaban GA,McFadden G).[PLoS Pathog, 4:(7), Jul, 2008][Journal Article,Research Support, Non-U.S. Gov't]"
The sensing of pathogen infection and subsequent triggering of innate immunity are key to controllin...
Source: [PubMed]http://www.ncbi.nlm.nih.gov/entrez/query.fcgi?cmd=Retrieve&db=pubmed&dopt=Abstract&list_uids=18617992
"226. IFN-beta1b induces transient and variable gene expression in relapsing-remitting multiple sclerosis patients independent of neutralizing antibodies or changes in IFN receptor RNA expression (by Reder AT,Velichko S,Yamaguchi KD,Hamamcioglu K,Ku K,Beekman J,Wagner TC,Perez HD,Salamon H,Croze E).[J Interferon Cytokine Res, 28:(5), May, 2008][Journal Article]"
Multiple sclerosis (MS) is an inflammatory disease of the central nervous system (CNS). Interferon-b...
Source: [PubMed]http://www.ncbi.nlm.nih.gov/entrez/query.fcgi?cmd=Retrieve&db=pubmed&dopt=Abstract&list_uids=18547162
"227. Are the IKKs and IKK-related kinases TBK1 and IKK-epsilon similarly activated? (by Chau TL,Gioia R,Gatot JS,Patrascu F,Carpentier I,Chapelle JP,O'Neill L,Beyaert R,Piette J,Chariot A)[Trends Biochem Sci, 33:(4), Apr, 2008][Journal Article,Research Support, Non-U.S. Gov't,Review]"
"The IkappaB kinases (IKKs) IKK-alpha and IKK-beta, and the IKK-related kinases TBK1 and IKK-epsilon,..."
Source: [PubMed]http://www.ncbi.nlm.nih.gov/entrez/query.fcgi?cmd=Retrieve&db=pubmed&dopt=Abstract&list_uids=18353649
"228. TNF activates an IRF1-dependent autocrine loop leading to sustained expression of chemokines and STAT1-dependent type I interferon-response genes (by Yarilina A,Park-Min KH,Antoniv T,Hu X,Ivashkiv LB).[Nat Immunol, 9:(4), Apr, 2008][Journal Article,Research Support, N.I.H., Extramural]"
"Rapid induction of inflammatory genes by tumor necrosis factor (TNF) has been well studied, but litt..."
Source: [PubMed]http://www.ncbi.nlm.nih.gov/entrez/query.fcgi?cmd=Retrieve&db=pubmed&dopt=Abstract&list_uids=18345002
"229. Cigarette smoke suppresses type I interferon-mediated antiviral immunity in lung fibroblast and epithelial cells (by Bauer CM,Dewitte-Orr SJ,Hornby KR,Zavitz CC,Lichty BD,Stampfli MR,Mossman KL).[J Interferon Cytokine Res, 28:(3), Mar, 2008][Journal Article,Research Support, Non-U.S. Gov't]"
The objective of this study was to investigate the impact of cigarette smoke on innate antiviral def...
Source: [PubMed]http://www.ncbi.nlm.nih.gov/entrez/query.fcgi?cmd=Retrieve&db=pubmed&dopt=Abstract&list_uids=18338949
"230. The interplay between viruses and innate immune signaling: recent insights and therapeutic opportunities (by Unterholzner L,Bowie AG).[Biochem Pharmacol, 75:(3), Feb, 2008][Journal Article,Research Support, Non-U.S. Gov't,Review]"
"The immediate response to viral infection relies on pattern-recognition receptors (PRRs), most promi..."
Source: [PubMed]http://www.ncbi.nlm.nih.gov/entrez/query.fcgi?cmd=Retrieve&db=pubmed&dopt=Abstract&list_uids=17868652
"231. Impaired plasmacytoid dendritic cell innate immune responses in patients with herpes virus-associated acute retinal necrosis (by Kittan NA,Bergua A,Haupt S,Donhauser N,Schuster P,Korn K,Harrer T,Schmidt B).[J Immunol, 179:(6), Sep, 2007][Case Reports,Journal Article,Research Support, Non-U.S. Gov't]"
"Plasmacytoid dendritic cells (PDC), the main producers of type I IFNs in the blood, are important fo..."
Source: [PubMed]http://www.ncbi.nlm.nih.gov/entrez/query.fcgi?cmd=Retrieve&db=pubmed&dopt=Abstract&list_uids=17785862
"232. The feedback phase of type I interferon induction in dendritic cells requires interferon regulatory factor 8 (by Tailor P,Tamura T,Kong HJ,Kubota T,Kubota M,Borghi P,Gabriele L,Ozato K).[Immunity, 27:(2), Aug, 2007][Journal Article,Research Support, N.I.H., Intramural]"
"Dendritic cells (DCs) produce type I interferons (IFNs) in greater amounts than other cells, but the..."
Source: [PubMed]http://www.ncbi.nlm.nih.gov/entrez/query.fcgi?cmd=Retrieve&db=pubmed&dopt=Abstract&list_uids=17702615
"233. Early innate immune responses to Sin Nombre hantavirus occur independently of IFN regulatory factor 3, characterized pattern recognition receptors, and viral entry (by Prescott JB,Hall PR,Bondu-Hawkins VS,Ye C,Hjelle B).[J Immunol, 179:(3), Aug, 2007][Journal Article,Research Support, N.I.H., Extramural]"
Sin Nombre virus (SNV) is a highly pathogenic New World virus and etiologic agent of hantavirus card...
Source: [PubMed]http://www.ncbi.nlm.nih.gov/entrez/query.fcgi?cmd=Retrieve&db=pubmed&dopt=Abstract&list_uids=17641046
"234. Inhibition of interferon regulatory factor 7 (IRF7)-mediated interferon signal transduction by the Kaposi's sarcoma-associated herpesvirus viral IRF homolog vIRF3 (by Joo CH,Shin YC,Gack M,Wu L,Levy D,Jung JU).[J Virol, 81:(15), Aug, 2007][Journal Article,Research Support, N.I.H., Extramural,Research Support, Non-U.S. Gov't]"
"Upon viral infection, the major defense mounted by the host immune system is activation of the inter..."
Source: [PubMed]http://www.ncbi.nlm.nih.gov/entrez/query.fcgi?cmd=Retrieve&db=pubmed&dopt=Abstract&list_uids=17522209
"235. BRCA1 regulates IFN-gamma signaling through a mechanism involving the type I IFNs (by Buckley NE,Hosey AM,Gorski JJ,Purcell JW,Mulligan JM,Harkin DP,Mullan PB).[Mol Cancer Res, 5:(3), Mar, 2007][Journal Article,Research Support, Non-U.S. Gov't]"
BRCA1 encodes a tumor suppressor gene that is mutated in the germ line of women with a genetic predi...
Source: [PubMed]http://www.ncbi.nlm.nih.gov/entrez/query.fcgi?cmd=Retrieve&db=pubmed&dopt=Abstract&list_uids=17374731
"236. Regulation and function of IKK and IKK-related kinases (by Hacker H,Karin M).[Sci STKE, 2006:(357), Oct, 2006][Journal Article,Review]"
Members of the nuclear factor kappa B (NF-kappaB) family of dimeric transcription factors (TFs) regu...
Source: [PubMed]http://www.ncbi.nlm.nih.gov/entrez/query.fcgi?cmd=Retrieve&db=pubmed&dopt=Abstract&list_uids=17047224
"237. [Role of IPS-1 in type I IFN induction] (by Kawai T,Akira S).[Nihon Rinsho, 64:(7), Jul, 2006][English Abstract,Journal Article,Review]"
Type I interferons (IFNalpha/beta) are central mediators for antiviral responses. Using a functional...
Source: [PubMed]http://www.ncbi.nlm.nih.gov/entrez/query.fcgi?cmd=Retrieve&db=pubmed&dopt=Abstract&list_uids=16841392
"238. How Toll-like receptors signal: what we know and what we don't know (by O'Neill LA).[Curr Opin Immunol, 18:(1), Feb, 2006][Journal Article,Research Support, Non-U.S. Gov't,Review]"
Signal transduction pathways activated by Toll-like receptors (TLRs) have continued to be a major fo...
Source: [PubMed]http://www.ncbi.nlm.nih.gov/entrez/query.fcgi?cmd=Retrieve&db=pubmed&dopt=Abstract&list_uids=16343886
"239. Hepatitis C virus inhibits intracellular interferon alpha expression in human hepatic cell lines (by Zhang T,Lin RT,Li Y,Douglas SD,Maxcey C,Ho C,Lai JP,Wang YJ,Wan Q,Ho WZ).[Hepatology, 42:(4), Oct, 2005][Journal Article,Research Support, N.I.H., Extramural,Research Support, U.S. Gov't, P.H.S.]"
The chronicity of hepatitis C virus (HCV) infection raises the question of how HCV is able to persis...
Source: [PubMed]http://www.ncbi.nlm.nih.gov/entrez/query.fcgi?cmd=Retrieve&db=pubmed&dopt=Abstract&list_uids=16175599
"240. Identification and characterization of MAVS, a mitochondrial antiviral signaling protein that activates NF-kappaB and IRF 3 (by Seth RB,Sun L,Ea CK,Chen ZJ).[Cell, 122:(5), Sep, 2005][Journal Article,Research Support, N.I.H., Extramural,Research Support, Non-U.S. Gov't,Research Support, U.S. Gov't, Non-P.H.S.,Research Support, U.S. Gov't, P.H.S.]"
Viral infection triggers host innate immune responses through activation of the transcription factor...
Source: [PubMed]http://www.ncbi.nlm.nih.gov/entrez/query.fcgi?cmd=Retrieve&db=pubmed&dopt=Abstract&list_uids=16125763
"241. Nitric oxide inhibits IFN-alpha production of human plasmacytoid dendritic cells partly via a guanosine 3',5'-cyclic monophosphate-dependent pathway (by Morita R,Uchiyama T,Hori T).[J Immunol, 175:(2), Jul, 2005][Journal Article,Research Support, Non-U.S. Gov't]"
"NO, a free radical gas, is known to be critically involved not only in vascular relaxation but also ..."
Source: [PubMed]http://www.ncbi.nlm.nih.gov/entrez/query.fcgi?cmd=Retrieve&db=pubmed&dopt=Abstract&list_uids=16002677

"242. Activation of TBK1 and IKKvarepsilon kinases by vesicular stomatitis virus infection and the role of viral ribonucleoprotein in the development of interferon antiviral immunity (by tenOever BR,Sharma S,Zou W,Sun Q,Grandvaux N,Julkunen I,Hemmi H,Yamamoto M,Akira S,Yeh WC,Lin R,Hiscott J).[J Virol, 78:(19), Oct, 2004][Journal Article,Research Support, Non-U.S. Gov't]"
Mounting an immune response to a viral pathogen involves the initial recognition of viral antigens t...
Source: [PubMed]http://www.ncbi.nlm.nih.gov/entrez/query.fcgi?cmd=Retrieve&db=pubmed&dopt=Abstract&list_uids=15367631
"243. Interferon-alpha induction through Toll-like receptors involves a direct interaction of IRF7 with MyD88 and TRAF6 (by Kawai T,Sato S,Ishii KJ,Coban C,Hemmi H,Yamamoto M,Terai K,Matsuda M,Inoue J,Uematsu S,Takeuchi O,Akira S).[Nat Immunol, 5:(10), Oct, 2004][Journal Article]"
"Toll-like receptors (TLRs) are involved in the recognition of microbial pathogens. A subset of TLRs,..."
Source: [PubMed]http://www.ncbi.nlm.nih.gov/entrez/query.fcgi?cmd=Retrieve&db=pubmed&dopt=Abstract&list_uids=15361868
"244. Global and distinct targets of IRF-5 and IRF-7 during innate response to viral infection (by Barnes BJ,Richards J,Mancl M,Hanash S,Beretta L,Pitha PM).[J Biol Chem, 279:(43), Oct, 2004][Journal Article,Research Support, Non-U.S. Gov't,Research Support, U.S. Gov't, P.H.S.]"
The interferon regulatory factors (IRF) are transcriptional mediators of cellular response to viral ...
Source: [PubMed]http://www.ncbi.nlm.nih.gov/entrez/query.fcgi?cmd=Retrieve&db=pubmed&dopt=Abstract&list_uids=15308637
"245. In psoriasis lesional skin the type I interferon signaling pathway is activated, whereas interferon-alpha sensitivity is unaltered (by van der Fits L,van der Wel LI,Laman JD,Prens EP,Verschuren MC).[J Invest Dermatol, 122:(1), Jan, 2004][Journal Article,Research Support, Non-U.S. Gov't]"
The epidermal phenotype as observed in psoriatic skin results from inflammation and abnormal prolife...
Source: [PubMed]http://www.ncbi.nlm.nih.gov/entrez/query.fcgi?cmd=Retrieve&db=pubmed&dopt=Abstract&list_uids=14962089
"246. Innate cellular response to virus particle entry requires IRF3 but not virus replication (by Collins SE,Noyce RS,Mossman KL).[J Virol, 78:(4), Feb, 2004][Journal Article,Research Support, Non-U.S. Gov't]"
Mammalian cells respond to virus infections by eliciting both innate and adaptive immune responses. ...
Source: [PubMed]http://www.ncbi.nlm.nih.gov/entrez/query.fcgi?cmd=Retrieve&db=pubmed&dopt=Abstract&list_uids=14747536
"247. CpG-DNA-induced IFN-alpha production involves p38 MAPK-dependent STAT1 phosphorylation in human plasmacytoid dendritic cell precursors (by Takauji R,Iho S,Takatsuka H,Yamamoto S,Takahashi T,Kitagawa H,Iwasaki H,Iida R,Yokochi T,Matsuki T).[J Leukoc Biol, 72:(5), Nov, 2002][Journal Article,Research Support, Non-U.S. Gov't]"
Human plasmacytoid or CD4(+)CD11c(-) type 2 dendritic cell precursors (PDC) were identified as natur...
Source: [PubMed]http://www.ncbi.nlm.nih.gov/entrez/query.fcgi?cmd=Retrieve&db=pubmed&dopt=Abstract&list_uids=12429724
"248. Stimulation of IRF-7 gene expression by tumor necrosis factor alpha: requirement for NFkappa B transcription factor and gene accessibility (by Lu R,Moore PA,Pitha PM).[J Biol Chem, 277:(19), May, 2002][Journal Article,Research Support, U.S. Gov't, P.H.S.]"
"Interferon regulatory factor 7 (IRF-7) plays an important role in innate immunity, where, together w..."
Source: [PubMed]http://www.ncbi.nlm.nih.gov/entrez/query.fcgi?cmd=Retrieve&db=pubmed&dopt=Abstract&list_uids=11877397
"249. Structure and function of IRF-7 (by Zhang L,Pagano JS).[J Interferon Cytokine Res, 22:(1), Jan, 2002][Journal Article,Research Support, Non-U.S. Gov't,Research Support, U.S. Gov't, P.H.S.,Review]"
Interferon (IFN) regulatory factors (IRF) are a family of transcription factors with multiple functi...
Source: [PubMed]http://www.ncbi.nlm.nih.gov/entrez/query.fcgi?cmd=Retrieve&db=pubmed&dopt=Abstract&list_uids=11846980
"250. Monocyte differentiation to macrophage requires interferon regulatory factor 7 (by Lu R,Pitha PM).[J Biol Chem, 276:(48), Nov, 2001][Journal Article,Research Support, U.S. Gov't, P.H.S.]"
Interferon regulatory factors are a growing family of transcription factor that have been implicated...
Source: [PubMed]http://www.ncbi.nlm.nih.gov/entrez/query.fcgi?cmd=Retrieve&db=pubmed&dopt=Abstract&list_uids=11585813
"251. Characterization of a novel human herpesvirus 8-encoded protein, vIRF-3, that shows homology to viral and cellular interferon regulatory factors (by Lubyova B,Pitha PM).[J Virol, 74:(17), Sep, 2000][Journal Article,Research Support, U.S. Gov't, P.H.S.]"
The genome of the human herpesvirus 8 (HHV-8) contains a cluster of open reading frames (ORFs) encod...
Source: [PubMed]http://www.ncbi.nlm.nih.gov/entrez/query.fcgi?cmd=Retrieve&db=pubmed&dopt=Abstract&list_uids=10933732
"252. The effects of anti-inflammatory and anti-angiogenic DNA vaccination on diabetic nephropathy in rats (by Celec P,Hodosy J,Gardlik R,Behuliak M,Palffy R,Pribula M,Jani P,Turna J,Sebekova K).[Hum Gene Ther, Sep, 2011][JOURNAL ARTICLE]"
Inflammation and angiogenesis play a crucial role in the pathomechanism of diabetic nephropathy. Mon...
Source: [PubMed]http://www.ncbi.nlm.nih.gov/entrez/query.fcgi?cmd=Retrieve&db=pubmed&dopt=Abstract&list_uids=21939398
"253. Human CD16+ and CD16- monocyte subsets display unique effector properties in inflammatory conditions in vivo (by Aguilar-Ruiz SR,Torres-Aguilar H,Gonzalez-Dominguez E,Narvaez J,Gonzalez-Perez G,Vargas-Ayala G,Meraz-Rios MA,Garcia-Zepeda EA,Sanchez-Torres C).[J Leukoc Biol, Sep, 2011][JOURNAL ARTICLE]"
Two major subsets of human Mo are identified based on CD14 and CD16 expression: the classical CD16(-...
Source: [PubMed]http://www.ncbi.nlm.nih.gov/entrez/query.fcgi?cmd=Retrieve&db=pubmed&dopt=Abstract&list_uids=21937707
"254. Increased serum interleukin-17 and peripheral Th17 cells in children with acute Henoch-Schonlein purpura (by Jen HY,Chuang YH,Lin SC,Chiang BL,Yang YH).[Pediatr Allergy Immunol, Sep, 2011][JOURNAL ARTICLE]"
"To cite this article: Jen H-Y, Chuang Y-H, Lin S-C, Chiang B-L, Yang Y-H. Increased serum interleuki..."
Source: [PubMed]http://www.ncbi.nlm.nih.gov/entrez/query.fcgi?cmd=Retrieve&db=pubmed&dopt=Abstract&list_uids=21929599
"255. Differential effects of shiitake- and white button mushroom-supplemented diets on hepatic steatosis in C57BL/6 mice (by Chandra LC,Smith BJ,Clarke SL,Marlow D,D'Offay JM,Kuvibidila SR).[Food Chem Toxicol, Sep, 2011][JOURNAL ARTICLE]"
Shiitake mushrooms (SMs) have been used in Asia for treatment and/or prevention of chronic diseases ...
Source: [PubMed]http://www.ncbi.nlm.nih.gov/entrez/query.fcgi?cmd=Retrieve&db=pubmed&dopt=Abstract&list_uids=21925564
"256. Genetic influences in sport and physical performance (by Puthucheary Z,Skipworth JR,Rawal J,Loosemore M,Van Someren K,Montgomery HE).[Sports Med, 41:(10), Oct, 2011][Journal Article]"
"The common inheritance of approximately 20000 genes defines each of us as human. However, substanti..."
Source: [PubMed]http://www.ncbi.nlm.nih.gov/entrez/query.fcgi?cmd=Retrieve&db=pubmed&dopt=Abstract&list_uids=21923202
"257. Cis-urocanic acid inhibits SAPK/JNK signaling pathway in UV-B exposed human corneal epithelial cells in vitro (by Jauhonen HM,Kauppinen A,Paimela T,Laihia JK,Leino L,Salminen A,Kaarniranta K).[Mol Vis, 17, 2011][Journal Article]"
The cornea is sensitive to ultraviolet B (UV-B) radiation-induced oxidative stress and inflammation....
Source: [PubMed]http://www.ncbi.nlm.nih.gov/entrez/query.fcgi?cmd=Retrieve&db=pubmed&dopt=Abstract&list_uids=21921982
"258. Differential regulation of endogenous pro-inflammatory cytokine genes by medroxyprogesterone acetate and norethisterone acetate in cell lines of the female genital tract (by Africander D,Louw R,Verhoog N,Noeth D,Hapgood JP).[Contraception, 84:(4), Oct, 2011][Journal Article]"
Medroxyprogesterone acetate (MPA) and norethisterone (NET) and its derivatives are widely used in fe...
Source: [PubMed]http://www.ncbi.nlm.nih.gov/entrez/query.fcgi?cmd=Retrieve&db=pubmed&dopt=Abstract&list_uids=21920200
"259. Immunologic failure despite suppressive antiretroviral therapy is related to activation and turnover of memory CD4 cells (by Lederman MM,Calabrese L,Funderburg NT,Clagett B,Medvik K,Bonilla H,Gripshover B,Salata RA,Taege A,Lisgaris M,McComsey GA,Kirchner E,Baum J,Shive C,Asaad R,Kalayjian RC,Sieg SF,Rodriguez B).[J Infect Dis, 204:(8), Oct, 2011][Journal Article]"
Background.Failure to normalize CD4(+) T-cell numbers despite effective antiretroviral therapy is a...
Source: [PubMed]http://www.ncbi.nlm.nih.gov/entrez/query.fcgi?cmd=Retrieve&db=pubmed&dopt=Abstract&list_uids=21917895
"260. Impact of Pyrrolidine Dithiocarbamate and Interleukin-6 on mTOR Complex I Regulation and Global Protein Translation (by Song S,Abdelmohsen K,Zhang Y,Becker KG,Gorospe M,Bernier M).[J Pharmacol Exp Ther, Sep, 2011][JOURNAL ARTICLE]"
"Interleukin-6 (IL-6) is a proinflammatory cytokine that exerts a wide range of cellular, physiologic..."
Source: [PubMed]http://www.ncbi.nlm.nih.gov/entrez/query.fcgi?cmd=Retrieve&db=pubmed&dopt=Abstract&list_uids=21917559
"261. Variance in the Acute Inflammatory Response to Prolonged Cycling Is Linked to Exercise Intensity (by Nieman DC,Konrad M,Henson DA,Kennerly K,Shanely RA,Wallner-Liebmann SJ).[J Interferon Cytokine Res, Sep, 2011][JOURNAL ARTICLE]"
"This study investigated the influence of age, body composition, physical fitness, training volume an..."
Source: [PubMed]http://www.ncbi.nlm.nih.gov/entrez/query.fcgi?cmd=Retrieve&db=pubmed&dopt=Abstract&list_uids=21916608

"262. Gut barrier dysfunction in the Apc(Min/+) mouse model of colon cancer cachexia (by Puppa MJ,White JP,Sato S,Cairns M,Baynes JW,Carson JA).[Biochim Biophys Acta, Sep, 2011][JOURNAL ARTICLE]"
"Background: The Apc(Min/+) mouse, an animal model of colorectal cancer and cachexia, has a heterolog..."
Source: [PubMed]http://www.ncbi.nlm.nih.gov/entrez/query.fcgi?cmd=Retrieve&db=pubmed&dopt=Abstract&list_uids=21914473

"263. Binding immunoglobulin protein (BiP) resolves rheumatoid synovitis: a xenogeneic study using rheumatoid arthritis synovial membrane transplants in SCID mice (by Yoshida K,Ochiai A,Matsuno H,Panayi GS,Corrigall VM).[Arthritis Res Ther, 13:(5), Sep, 2011][JOURNAL ARTICLE]"
ABSTRACT: INTRODUCTION: Binding immunoglobulin protein (BiP) has previously shown powerful anti-infl...
Source: [PubMed]http://www.ncbi.nlm.nih.gov/entrez/query.fcgi?cmd=Retrieve&db=pubmed&dopt=Abstract&list_uids=21914218
"264. [Novel type of vaccine with a combination of Toll like receptor agonists--TLR 1/2, 4, 5/6, 9].[Zh Mikrobiol Epidemiol Immunobiol:(4), 2011][English Abstract,Journal Article]"
Proof of therapeutic efficacy of a novel type of vaccine with a combination of natural Toll like rec...
Source: [PubMed]http://www.ncbi.nlm.nih.gov/entrez/query.fcgi?cmd=Retrieve&db=pubmed&dopt=Abstract&list_uids=21913390
"265. Effects of alfacalcidol on circulating cytokines and growth factors in rat skeletal muscle (by Testerink J,Jaspers RT,Rittweger J,de Haan A,Degens H).[J Physiol Sci, Sep, 2011][JOURNAL ARTICLE]"
"Supra-physiological levels of vitamin D induce skeletal muscle atrophy, which may be particularly de..."
Source: [PubMed]http://www.ncbi.nlm.nih.gov/entrez/query.fcgi?cmd=Retrieve&db=pubmed&dopt=Abstract&list_uids=21909988
"266. Tumor-associated Macrophages (TAM) and Inflammation in Colorectal Cancer (by Erreni M,Mantovani A,Allavena P).[Cancer Microenviron, 4:(2), Aug, 2011][Journal Article]"
Experimental and epidemiological studies indicate a strong link between chronic inflammation and tum...
Source: [PubMed]http://www.ncbi.nlm.nih.gov/entrez/query.fcgi?cmd=Retrieve&db=pubmed&dopt=Abstract&list_uids=21909876
"267. TNF Receptor-Associated Factor 6 Suppression Inhibits Inflammatory Response To Porphyromonas Gingivialis In Human Periodontal Ligament Cells (by Tang L,Zhou XD,Wang Q,Zhang L,Wang Y,Huang DM).[Quintessence Int, 42:(9), Oct, 2011][Journal Article]"
Objective: Periodontitis is a group of inflammatory diseases caused by microorganisms. Porphyromonas...
Source: [PubMed]http://www.ncbi.nlm.nih.gov/entrez/query.fcgi?cmd=Retrieve&db=pubmed&dopt=Abstract&list_uids=21909504
"268. The mycotoxin deoxynivalenol potentiates intestinal inflammation by salmonella typhimurium in porcine ileal loops (by Vandenbroucke V,Croubels S,Martel A,Verbrugghe E,Goossens J,Van Deun K,Boyen F,Thompson A,Shearer N,De Backer P,Haesebrouck F,Pasmans F).[PLoS One, 6:(8), 2011][Journal Article]"
Both deoxynivalenol (DON) and nontyphoidal salmonellosis are emerging threats with possible hazardou...
Source: [PubMed]http://www.ncbi.nlm.nih.gov/entrez/query.fcgi?cmd=Retrieve&db=pubmed&dopt=Abstract&list_uids=21909370
"269. Attenuation of Liver Pro-Inflammatory Responses by Zingiber officinale via Inhibition of NF-kappa B Activation in High-Fat Diet-Fed Rats (by Li XH,McGrath KC,Nammi S,Heather AK,Roufogalis BD).[Basic Clin Pharmacol Toxicol, Sep, 2011][JOURNAL ARTICLE]"
The aim of this study was to investigate if treatment with a ginger (Zingiber officinale) extract ...
Source: [PubMed]http://www.ncbi.nlm.nih.gov/entrez/query.fcgi?cmd=Retrieve&db=pubmed&dopt=Abstract&list_uids=21902812
"270. HIV-1 co-infection and morphine co-exposure severely dysregulate HCV-induced hepatic pro-inflammatory cytokine release and free radical production: increased pathogenesis coincides with uncoordinated host-defenses (by El-Hage N,Dever SM,Fitting S,Ahmed T,Hauser KF).[J Virol, Sep, 2011][JOURNAL ARTICLE]"
Co-infection with human immunodeficiency virus type-1 (HIV-1) and hepatitis C virus (HCV) is a globa...
Source: [PubMed]http://www.ncbi.nlm.nih.gov/entrez/query.fcgi?cmd=Retrieve&db=pubmed&dopt=Abstract&list_uids=21900165
"271. RelA Ser 276 Phosphorylation-Coupled Lys 310 Acetylation Controls Transcriptional Elongation Of Inflammatory Cytokines In RSV Infection (by Brasier AR,Tian B,Jamaluddin M,Kalita MK,Garofalo RP,Lu M).[J Virol, Sep, 2011][JOURNAL ARTICLE]"
Respiratory Syncytial Virus (RSV) is a negative-sense single-stranded RNA virus responsible for lowe...
Source: [PubMed]http://www.ncbi.nlm.nih.gov/entrez/query.fcgi?cmd=Retrieve&db=pubmed&dopt=Abstract&list_uids=21900162
"272. Overexpression of interleukin-6 and -8, cell growth inhibition and morphological changes in 2-hydroxyethyl methacrylate-treated human dental pulp mesenchymal stem cells (by Trubiani O,Cataldi A,De Angelis F,D'Arcangelo C,Caputi S).[Int Endod J, Sep, 2011][JOURNAL ARTICLE]"
"Trubiani O, Cataldi A, De Angelis F, D'Arcangelo C, Caputi S. Overexpression of interleukin-6 and -8..."
Source: [PubMed]http://www.ncbi.nlm.nih.gov/entrez/query.fcgi?cmd=Retrieve&db=pubmed&dopt=Abstract&list_uids=21899564
"273. IL-33 Is Induced by Amyloid- Stimulation and Regulates Inflammatory Cytokine Production in Retinal Pigment Epithelium Cells (by Liu XC,Liu XF,Jian CX,Li CJ,He SZ).[Inflammation, Sep, 2011][JOURNAL ARTICLE]"
Age-related macular degeneration (AMD) is the predominant cause of irreversible blindness in the eld...
Source: [PubMed]http://www.ncbi.nlm.nih.gov/entrez/query.fcgi?cmd=Retrieve&db=pubmed&dopt=Abstract&list_uids=21898270
"274. Involvement of angiotensin II type 1 receptors in interleukin-1-induced interleukin-6 production in human gingival fibroblasts (by Nakamura T,Hasegawa-Nakamura K,Sakoda K,Matsuyama T,Noguchi K).[Eur J Oral Sci, 119:(5), Oct, 2011][Journal Article]"
"Nakamura T, Hasegawa-Nakamura K, Sakoda K, Matsuyama T, Noguchi K. Involvement of angiotensin II typ..."
Source: [PubMed]http://www.ncbi.nlm.nih.gov/entrez/query.fcgi?cmd=Retrieve&db=pubmed&dopt=Abstract&list_uids=21896050
"275. Inulin supplementation in rat model of pouchitis (by Drzymala-Czyz S,Banasiewicz T,Tubacka M,Majewski P,Biczysko M,Koscinski T,Drews M,Walkowiak J).[Acta Biochim Pol, Aug, 2011][JOURNAL ARTICLE]"
Available data indicates potential effectiveness of prebiotic therapy in alleviating inflammation an...
Source: [PubMed]http://www.ncbi.nlm.nih.gov/entrez/query.fcgi?cmd=Retrieve&db=pubmed&dopt=Abstract&list_uids=21887407
"276. Inter-Regulation of Th17 Cytokines and the IL-36 Cytokines In Vitro and In Vivo: Implications in Psoriasis Pathogenesis (by Carrier Y,Ma HL,Ramon HE,Napierata L,Small C,O'Toole M,Young DA,Fouser LA,Nickerson-Nutter C,Collins M,Dunussi-Joannopoulos K,Medley QG).[J Invest Dermatol, Sep, 2011][JOURNAL ARTICLE]"
Accumulating evidence indicates that IL-1 family members and Th17 cytokines have a pathogenic role i...
Source: [PubMed]http://www.ncbi.nlm.nih.gov/entrez/query.fcgi?cmd=Retrieve&db=pubmed&dopt=Abstract&list_uids=21881584
"277. A mutation in the immunoproteasome subunit PSMB8 causes autoinflammation and lipodystrophy in humans (by Kitamura A,Maekawa Y,Uehara H,Izumi K,Kawachi I,Nishizawa M,Toyoshima Y,Takahashi H,Standley DM,Tanaka K,Hamazaki J,Murata S,Obara K,Toyoshima I,Yasutomo K).[J Clin Invest, Sep, 2011][JOURNAL ARTICLE]"
Proteasomes are multisubunit proteases that play a critical role in maintaining cellular function th...
Source: [PubMed]http://www.ncbi.nlm.nih.gov/entrez/query.fcgi?cmd=Retrieve&db=pubmed&dopt=Abstract&list_uids=21881205
"278. Central inflammation and sickness-like behavior induced by the food contaminant Deoxynivalenol: A PGE2-independent mechanism (by Girardet C,Bonnet MS,Jdir R,Sadoud M,Thirion S,Tardivel C,Roux J,Lebrun B,Mounien L,Trouslard J,Jean A,Dallaporta M,Troadec JD).[Toxicol Sci, Aug, 2011][JOURNAL ARTICLE]"
"Deoxynivalenol (DON), one of the most abundant trichothecenes found on cereals, has been implicated ..."
Source: [PubMed]http://www.ncbi.nlm.nih.gov/entrez/query.fcgi?cmd=Retrieve&db=pubmed&dopt=Abstract&list_uids=21873375
"279. Human Monocytes Accelerate Proliferation and Blunt Differentiation of Preadipocytes in Association With Suppression of C/Ebp mRNA (by Couturier J,Patel SG,Iyer D,Balasubramanyam A,Lewis DE).[Obesity (Silver Spring), Aug, 2011][JOURNAL ARTICLE]"
"Obesity, type 2 diabetes, and HIV-associated lipodystrophy are associated with abnormalities in adip..."
Source: [PubMed]http://www.ncbi.nlm.nih.gov/entrez/query.fcgi?cmd=Retrieve&db=pubmed&dopt=Abstract&list_uids=21869759
"280. Markers of inflammation predict the long-term risk of developing chronic kidney disease: a population-based cohort study (by Shankar A,Sun L,Klein BE,Lee KE,Muntner P,Nieto FJ,Tsai MY,Cruickshanks KJ,Schubert CR,Brazy PC,Coresh J,Klein R).[Kidney Int, Aug, 2011][JOURNAL ARTICLE]"
"In animal models, inflammatory processes have been shown to have an important role in the developmen..."
Source: [PubMed]http://www.ncbi.nlm.nih.gov/entrez/query.fcgi?cmd=Retrieve&db=pubmed&dopt=Abstract&list_uids=21866089
"281. Rabbit vaginal cell derived anti-microbial peptide, RVFHb{alpha}P blocks LPS mediated inflammation in human vaginal cells in vitro (by Patgaonkar MS,Sathe A,C S,Kvr R).[Clin Vaccine Immunol, Aug, 2011][JOURNAL ARTICLE]"
Anti-microbial peptides (AMPs) constitute a phylogenetically ancient form of innate immunity that pr...
Source: [PubMed]http://www.ncbi.nlm.nih.gov/entrez/query.fcgi?cmd=Retrieve&db=pubmed&dopt=Abstract&list_uids=21865417

"282. Human atherosclerotic plaque lipid extract promotes expression of proinflammatory factors in human monocytes and macrophage-like cells (by Yehuda H,Szuchman-Sapir A,Khatib S,Musa R,Tamir S).[Atherosclerosis, Aug, 2011][JOURNAL ARTICLE]"
OBJECTIVE: The potential of the atherogenic human carotid plaque to stimulate the inflammatory proce...
Source: [PubMed]http://www.ncbi.nlm.nih.gov/entrez/query.fcgi?cmd=Retrieve&db=pubmed&dopt=Abstract&list_uids=21862015

"283. Pulmonary Haptoglobin and CD163 Are Functional Immunoregulatory Elements in the Human Lung (by Abdullah M,Kahler D,Vock C,Reiling N,Kugler C,Dromann D,Rupp J,Hauber HP,Fehrenbach H,Zabel P,Vollmer E,Dalhoff K,Goldmann T).[Respiration, Aug, 2011][JOURNAL ARTICLE]"
Background: The acute-phase protein haptoglobin (Hp) and its receptor CD163 serve as immunomodulator...
Source: [PubMed]http://www.ncbi.nlm.nih.gov/entrez/query.fcgi?cmd=Retrieve&db=pubmed&dopt=Abstract&list_uids=21860221
"284. Collagen induced arthritis increases secondary metastasis in MMTV-PyV MT mouse model of mammary cancer (by Das Roy L,Ghosh S,Pathangey LB,Tinder TL,Gruber HE,Mukherjee P).[BMC Cancer, 11:(1), Aug, 2011][JOURNAL ARTICLE]"
ABSTRACT: INTRODUCTION: Several studies have demonstrated that sites of chronic inflammation are oft...
Source: [PubMed]http://www.ncbi.nlm.nih.gov/entrez/query.fcgi?cmd=Retrieve&db=pubmed&dopt=Abstract&list_uids=21859454
"285. The thyroid hormone receptors modulate the skin response to retinoids (by Garcia-Serrano L,Gomez-Ferreria MA,Contreras-Jurado C,Segrelles C,Paramio JM,Aranda A).[PLoS One, 6:(8), 2011][Journal Article]"
Retinoids play an important role in skin homeostasis and when administered topically cause skin hype...
Source: [PubMed]http://www.ncbi.nlm.nih.gov/entrez/query.fcgi?cmd=Retrieve&db=pubmed&dopt=Abstract&list_uids=21858227
"286. Human Alzheimer and inflammation biomarkers after anesthesia and surgery (by Tang JX,Baranov D,Hammond M,Shaw LM,Eckenhoff MF,Eckenhoff RG).[Anesthesiology, 115:(4), Oct, 2011][Journal Article]"
": The prevalence of postoperative cognitive disturbance, coupled with growing in vitro, cell, and an..."
Source: [PubMed]http://www.ncbi.nlm.nih.gov/entrez/query.fcgi?cmd=Retrieve&db=pubmed&dopt=Abstract&list_uids=21857497
"287. Increased expression of beta-arrestin 1 and 2 in murine models of rheumatoid arthritis: Isoform specific regulation of inflammation (by Li P,Cook JA,Gilkeson GS,Luttrell LM,Wang L,Borg KT,Halushka PV,Fan H).[Mol Immunol, Aug, 2011][JOURNAL ARTICLE]"
Pro-inflammatory cytokines and chemokines play critical roles in autoimmune diseases including rheum...
Source: [PubMed]http://www.ncbi.nlm.nih.gov/entrez/query.fcgi?cmd=Retrieve&db=pubmed&dopt=Abstract&list_uids=21855149
"288. Oncostatin M decreases interleukin-1 secretion by human synovial fibroblasts and attenuates an acute inflammatory reaction in vivo (by Dumas A,Lagarde S,Laflamme C,Pouliot M).[J Cell Mol Med, Aug, 2011][JOURNAL ARTICLE]"
Oncostatin M (OSM) is a pleiotropic cytokine of the IL-6 family and displays both pro-inflammatory a...
Source: [PubMed]http://www.ncbi.nlm.nih.gov/entrez/query.fcgi?cmd=Retrieve&db=pubmed&dopt=Abstract&list_uids=21854541
"289. Synthesis, Transport and Mechanism of a Type I Prodrug: l-Carnitine Ester of Prednisolone (by Mo JX,Shi SJ,Zhang Q,Gong T,Sun X,Zhang ZR).[Mol Pharm, Aug, 2011][JOURNAL ARTICLE]"
Aerosol glucocorticoid medications have become more and more important in treating BA (bronchial ast...
Source: [PubMed]http://www.ncbi.nlm.nih.gov/entrez/query.fcgi?cmd=Retrieve&db=pubmed&dopt=Abstract&list_uids=21854030
"290. Association of Human TLR1 and TLR6 Deficiency with Altered Immune Responses to BCG Vaccination in South African Infants (by Randhawa AK,Shey MS,Keyser A,Peixoto B,Wells RD,de Kock M,Lerumo L,Hughes J,Hussey G,Hawkridge A,Kaplan G,Hanekom WA,Hawn TR).[PLoS Pathog, 7:(8), Aug, 2011][Journal Article]"
"The development of effective immunoprophylaxis against tuberculosis (TB) remains a global priority, ..."
Source: [PubMed]http://www.ncbi.nlm.nih.gov/entrez/query.fcgi?cmd=Retrieve&db=pubmed&dopt=Abstract&list_uids=21852947
"291. Proteasome assembly defect due to a proteasome subunit beta type 8 (PSMB8) mutation causes the autoinflammatory disorder, Nakajo-Nishimura syndrome (by Arima K,Kinoshita A,Mishima H,Kanazawa N,Kaneko T,Mizushima T,Ichinose K,Nakamura H,Tsujino A,Kawakami A,Matsunaka M,Kasagi S,Kawano S,Kumagai S,Ohmura K,Mimori T,Hirano M,Ueno S,Tanaka K,Tanaka M,Toyoshima I,Sugino H,Yamakawa A,Tanaka K,Niikawa N,Furukawa F,Murata S,Eguchi K,Ida H,Yoshiura K).[Proc Natl Acad Sci U S A, 108:(36), Sep, 2011][Journal Article]"
Nakajo-Nishimura syndrome (NNS) is a disorder that segregates in an autosomal recessive fashion. Sym...
Source: [PubMed]http://www.ncbi.nlm.nih.gov/entrez/query.fcgi?cmd=Retrieve&db=pubmed&dopt=Abstract&list_uids=21852578
"292. A CD46 transgenic mouse model for studying the histopathology of arthritis caused by subcutaneous infection with Streptococcus dysgalactiae subspecies equisimilis (SDSE) (by Yoshida H,Matsui H,Murayama SY,Takada Y,Matsuo K,Takahashi T,Nakamura M,Ubukata K,Takahashi T).[J Med Microbiol, Aug, 2011][JOURNAL ARTICLE]"
Ankle arthritis was induced by a single subcutaneous (s.c.) infection of 1 x 10(7) c.f.u. of the Str...
Source: [PubMed]http://www.ncbi.nlm.nih.gov/entrez/query.fcgi?cmd=Retrieve&db=pubmed&dopt=Abstract&list_uids=21852528
"293. The potential role of human osteoblasts for periprosthetic osteolysis following exposure to wear particles (by Lochner K,Fritsche A,Jonitz A,Hansmann D,Mueller P,Mueller-Hilke B,Bader R).[Int J Mol Med, Aug, 2011][JOURNAL ARTICLE]"
Aseptic loosening in total hip replacement is mainly caused by wear particles inducing inflammation ...
Source: [PubMed]http://www.ncbi.nlm.nih.gov/entrez/query.fcgi?cmd=Retrieve&db=pubmed&dopt=Abstract&list_uids=21850366
"294. Monocyte- and Endothelial-Derived Microparticles Induce an Inflammatory Phenotype in Human Podocytes (by Eyre J,Burton JO,Saleem MA,Mathieson PW,Topham PS,Brunskill NJ).[Nephron Exp Nephrol, 119:(3), Aug, 2011][JOURNAL ARTICLE]"
Background/Aims: Proteinuria is associated with cardiovascular and chronic kidney disease. Micropart...
Source: [PubMed]http://www.ncbi.nlm.nih.gov/entrez/query.fcgi?cmd=Retrieve&db=pubmed&dopt=Abstract&list_uids=21849801
"295. Adipose tissue pro-inflammatory gene expression is associated with cardiovascular disease (by Weiss TW,Seljeflot I,Hjerkinn EM,Arnesen H).[Int J Clin Pract, 65:(9), Sep, 2011][Journal Article]"
Background: Obese patients are at high risk of developing cardiovascular disease. Several studies s...
Source: [PubMed]http://www.ncbi.nlm.nih.gov/entrez/query.fcgi?cmd=Retrieve&db=pubmed&dopt=Abstract&list_uids=21849008
"296. Inflammatory gene variants in the Tsimane, an indigenous Bolivian population with a high infectious load (by Vasunilashorn S,Finch CE,Crimmins EM,Vikman SA,Stieglitz J,Gurven M,Kaplan H,Allayee H).[Biodemography Soc Biol, 57:(1), 2011][Journal Article,Research Support, N.I.H., Extramural,Research Support, Non-U.S. Gov't,Research Support, U.S. Gov't, Non-P.H.S.]"
The Tsimane of lowland Bolivia are an indigenous forager-farmer population living under conditions r...
Source: [PubMed]http://www.ncbi.nlm.nih.gov/entrez/query.fcgi?cmd=Retrieve&db=pubmed&dopt=Abstract&list_uids=21845926
"297. Influence of Janus Kinase Inhibition on Interleukin 6-mediated Induction of Acute-phase Serum Amyloid A in Rheumatoid Synovium (by Migita K,Koga T,Komori A,Torigoshi T,Maeda Y,Izumi Y,Sato J,Jiuchi Y,Miyashita T,Yamasaki S,Kawakami A,Nakamura M,Motokawa S,Ishibashi H).[J Rheumatol, Aug, 2011][JOURNAL ARTICLE]"
OBJECTIVE: Inhibition of intracellular signal transduction is considered to be a therapeutic target ...
Source: [PubMed]http://www.ncbi.nlm.nih.gov/entrez/query.fcgi?cmd=Retrieve&db=pubmed&dopt=Abstract&list_uids=21844139
"298. Intratracheal transplantation of human umbilical cord blood-derived mesenchymal stem cells attenuates Escherichia coli-induced acute lung injury in mice (by Kim ES,Chang YS,Choi SJ,Kim JK,Yoo HS,Ahn SY,Sung DK,Kim SY,Park YR,Park WS).[Respir Res, 12, 2011][Journal Article]"
ABSTRACT:Human umbilical cord blood (UCB)-derived mesenchymal stem cells (MSCs) attenuate hyperoxic ...
Source: [PubMed]http://www.ncbi.nlm.nih.gov/entrez/query.fcgi?cmd=Retrieve&db=pubmed&dopt=Abstract&list_uids=21843339
"299. Cytotoxicity of silica nanoparticles through exocytosis of von Willebrand factor and necrotic cell death in primary human endothelial cells (by Bauer AT,Strozyk EA,Gorzelanny C,Westerhausen C,Desch A,Schneider MF,Schneider SW).[Biomaterials, 32:(33), Nov, 2011][Journal Article]"
"Nanoparticle-induced endothelial cell (EC) dysfunction, due to the induction of inflammation and/or ..."
Source: [PubMed]http://www.ncbi.nlm.nih.gov/entrez/query.fcgi?cmd=Retrieve&db=pubmed&dopt=Abstract&list_uids=21840590
"300. Soluble CD163 is not increased in visceral fat and steatotic liver and is even suppressed by free fatty acids in vitro (by Bauer S,Weiss TS,Wiest R,Schacherer D,Hellerbrand C,Farkas S,Scherer MN,Ritter M,Schmitz G,Schaffler A,Buechler C).[Exp Mol Pathol, Aug, 2011][JOURNAL ARTICLE]"
Visceral fat differs from subcutaneous fat by higher local inflammation and increased release of IL-...
Source: [PubMed]http://www.ncbi.nlm.nih.gov/entrez/query.fcgi?cmd=Retrieve&db=pubmed&dopt=Abstract&list_uids=21839737
"301. Low Carotid Calcium Score Is Associated With Higher Levels of Glycosaminoglycans, Tumor Necrosis Factor-Alpha, and Parathyroid Hormone in Human Carotid Plaques (by Edsfeldt A,Dias N,Elmstahl B,Muller MF,Berg K,Nitulescu M,Persson A,Ekberg O,Goncalves I).[Stroke, Aug, 2011][JOURNAL ARTICLE]"
"BACKGROUND AND PURPOSE: Computed tomography (CT) is used to study coronary artery plaques, but littl..."
Source: [PubMed]http://www.ncbi.nlm.nih.gov/entrez/query.fcgi?cmd=Retrieve&db=pubmed&dopt=Abstract&list_uids=21836100

"302. Identification of thrombin-like activity in ovarian cancer associated ascites and modulation of multiple cytokine networks (by Naldini A,Morena E,Belotti D,Carraro F,Allavena P,Giavazzi R).[Thromb Haemost, 106:(4), Aug, 2011][JOURNAL ARTICLE]"
Blood coagulation cascades can be activated by different mechanisms and to different levels in cance...
Source: [PubMed]http://www.ncbi.nlm.nih.gov/entrez/query.fcgi?cmd=Retrieve&db=pubmed&dopt=Abstract&list_uids=21833453
"303. The interaction of short-chain fatty acids with adipose tissue: relevance for prevention of type 2 diabetes (by Roelofsen H,Priebe MG,Vonk RJ).[Benef Microbes, 1:(4), Nov, 2010][Journal Article]"
Short chain fatty acids (SCFA) are the main bacterial metabolites of colonic fermentation processes....
Source: [PubMed]http://www.ncbi.nlm.nih.gov/entrez/query.fcgi?cmd=Retrieve&db=pubmed&dopt=Abstract&list_uids=21831781
"304. Prevention of multiple low-dose streptozotocin (MLD-STZ) diabetes in mice by an extract from gum resin of Boswellia serrata (BE) (by Shehata AM,Quintanilla-Fend L,Bettio S,Singh CB,Ammon HP).[Phytomedicine, 18:(12), Sep, 2011][Journal Article]"
"Type 1-diabetes is an autoimmune disease, where a chronic inflammatory process finally causes -cell..."
Source: [PubMed]http://www.ncbi.nlm.nih.gov/entrez/query.fcgi?cmd=Retrieve&db=pubmed&dopt=Abstract&list_uids=21831620
"305. Increased levels of human neutrophil peptides 1, 2, and 3 in peritoneal fluid of patients with endometriosis: association with neutrophils, T cells and IL-8 (by Milewski L,Dziunycz P,Barcz E,Radomski D,Roszkowski PI,Korczak-Kowalska G,Kaminski P,Malejczyk J).[J Reprod Immunol, 91:(1-2), Sep, 2011][Journal Article]"
Endometriosis is a common gynaecological disorder characterized by the presence of endometrial tissu...
Source: [PubMed]http://www.ncbi.nlm.nih.gov/entrez/query.fcgi?cmd=Retrieve&db=pubmed&dopt=Abstract&list_uids=21831449
"306. Attenuation of ERK/RSK2-driven NFB gene expression and cancer cell proliferation by kurarinone, a lavandulyl flavanone isolated from Sophora flavescens ait. roots (by Berghe WV,De Naeyer A,Dijsselbloem N,David JP,De Keukeleire D,Haegeman G).[Endocr Metab Immune Disord Drug Targets, 11:(3), Sep, 2011][Journal Article,Research Support, Non-U.S. Gov't]"
"We have analyzed in molecular detail how kurarinone, a lavandulyl flavanone isolated from Sophora fl..."
Source: [PubMed]http://www.ncbi.nlm.nih.gov/entrez/query.fcgi?cmd=Retrieve&db=pubmed&dopt=Abstract&list_uids=21831037
"307. Salutary effects of hemodialysis on low-density lipoprotein proinflammatory and high-density lipoprotein anti-inflammatory properties in patient with end-stage renal disease (by Vaziri ND,Navab K,Gollapudi P,Moradi H,Pahl MV,Barton CH,Fogelman AM,Navab M).[J Natl Med Assoc, 103:(6), Jun, 2011][Journal Article,Research Support, N.I.H., Extramural,Research Support, Non-U.S. Gov't]"
"End-stage renal disease (ESRD) causes oxidative stress, inflammation, low-density lipoprotein (LDL) ..."
Source: [PubMed]http://www.ncbi.nlm.nih.gov/entrez/query.fcgi?cmd=Retrieve&db=pubmed&dopt=Abstract&list_uids=21830637
"308. Proinflammatory cytokine levels in nasal fluid as indicators of severity of nasal polyposis (by Peric A,Vojvodic D,Radulovic V,Vukomanovic-Durdevic B,Peric AV,Miljanovic O).[Acta Clin Croat, 49:(4), Dec, 2010][Journal Article]"
The aim of this prospective study was to evaluate whether cytokine levels in nasal secretions may be...
Source: [PubMed]http://www.ncbi.nlm.nih.gov/entrez/query.fcgi?cmd=Retrieve&db=pubmed&dopt=Abstract&list_uids=21830450
"309. Electromagnetic fields (EMFs) and adenosine receptors modulate prostaglandin E(2) and cytokine release in human osteoarthritic synovial fibroblasts (by Ongaro A,Varani K,Masieri FF,Pellati A,Massari L,Cadossi R,Vincenzi F,Borea PA,Fini M,Caruso A,De Mattei M).[J Cell Physiol, Aug, 2011][JOURNAL ARTICLE]"
Synovial fibroblasts (SFs) contribute to the development of osteoarthritis (OA) by the secretion of ...
Source: [PubMed]http://www.ncbi.nlm.nih.gov/entrez/query.fcgi?cmd=Retrieve&db=pubmed&dopt=Abstract&list_uids=21830213
"310. Functional human regulatory T cells fail to control autoimmune inflammation due to PKB/c-akt hyperactivation in effector cells (by Wehrens EJ,Mijnheer G,Duurland CL,Klein M,Meerding J,van Loosdregt J,de Jager W,Sawitzki B,Coffer PJ,Vastert B,Prakken BJ,van Wijk F).[Blood, Aug, 2011][JOURNAL ARTICLE]"
During the last decade research has focused on the application of FOXP3(+) regulatory T cells (Treg)...
Source: [PubMed]http://www.ncbi.nlm.nih.gov/entrez/query.fcgi?cmd=Retrieve&db=pubmed&dopt=Abstract&list_uids=21828127
"311. Inflammatory cytokines are suppressed by light-emitting diode irradiation of P. gingivalis LPS-treated human gingival fibroblasts : Inflammatory cytokine changes by LED irradiation (by Choi H,Lim W,Kim I,Kim J,Ko Y,Kwon H,Kim S,Kabir KM,Li X,Kim O,Lee Y,Kim S,Kim O).[Lasers Med Sci, Aug, 2011][JOURNAL ARTICLE]"
Human gingival fibroblasts (hGFs) play an important role in the inflammatory reaction to lipopolysac...
Source: [PubMed]http://www.ncbi.nlm.nih.gov/entrez/query.fcgi?cmd=Retrieve&db=pubmed&dopt=Abstract&list_uids=21814735
"312. Emergence of fibroblasts with a proinflammatory epigenetically altered phenotype in severe hypoxic pulmonary hypertension (by Li M,Riddle SR,Frid MG,El Kasmi KC,McKinsey TA,Sokol RJ,Strassheim D,Meyrick B,Yeager ME,Flockton AR,McKeon BA,Lemon DD,Horn TR,Anwar A,Barajas C,Stenmark KR).[J Immunol, 187:(5), Sep, 2011][Journal Article]"
Persistent accumulation of monocytes/macrophages in the pulmonary artery adventitial/perivascular ar...
Source: [PubMed]http://www.ncbi.nlm.nih.gov/entrez/query.fcgi?cmd=Retrieve&db=pubmed&dopt=Abstract&list_uids=21813768
"313. Hepcidin expression in human airway epithelial cells is regulated by interferon- (by Frazier MD,Mamo LB,Ghio AJ,Turi JL).[Respir Res, 12, 2011][Journal Article]"
ABSTRACT:Hepcidin serves as a major regulator of systemic iron metabolism and immune function. Airwa...
Source: [PubMed]http://www.ncbi.nlm.nih.gov/entrez/query.fcgi?cmd=Retrieve&db=pubmed&dopt=Abstract&list_uids=21810240
"314. Elsholtzia ciliata inhibits mast cell-mediated allergic inflammation: role of calcium, p38 mitogen-activated protein kinase and nuclear factor-{kappa}B (by Kim HH,Yoo JS,Lee HS,Kwon TK,Shin TY,Kim SH).[Exp Biol Med (Maywood), 236:(9), Sep, 2011][Journal Article]"
Mast cell-mediated allergic reaction is involved in many diseases such as asthma and allergic rhinit...
Source: [PubMed]http://www.ncbi.nlm.nih.gov/entrez/query.fcgi?cmd=Retrieve&db=pubmed&dopt=Abstract&list_uids=21807818
"315. Cholera toxin B subunit linked to glutamic acid decarboxylase suppresses dendritic cell maturation and function (by Odumosu O,Nicholas D,Payne K,Langridge W).[Vaccine, Jul, 2011][JOURNAL ARTICLE]"
Dendritic cells are the largest population of antigen presenting cells in the body. One of their mai...
Source: [PubMed]http://www.ncbi.nlm.nih.gov/entrez/query.fcgi?cmd=Retrieve&db=pubmed&dopt=Abstract&list_uids=21807047
"316. Induction of proinflammatory cytokines in human osteoblastic cells by Chlamydia pneumoniae (by Rizzo A,Di Domenico M,Carratelli CR,Mazzola N,Paolillo R).[Cytokine, Jul, 2011][JOURNAL ARTICLE]"
Chlamydia pneumoniae is an obligate intracellular Gram-negative bacterium that causes recurrent phar...
Source: [PubMed]http://www.ncbi.nlm.nih.gov/entrez/query.fcgi?cmd=Retrieve&db=pubmed&dopt=Abstract&list_uids=21803599
"317. Interleukin-6 contributes to inflammation and remodeling in a model of adenosine mediated lung injury (by Pedroza M,Schneider DJ,Karmouty-Quintana H,Coote J,Shaw S,Corrigan R,Molina JG,Alcorn JL,Galas D,Gelinas R,Blackburn MR).[PLoS One, 6:(7), 2011][Journal Article,Research Support, N.I.H., Extramural,Research Support, Non-U.S. Gov't]"
Chronic lung diseases are the third leading cause of death in the United States due in part to an in...
Source: [PubMed]http://www.ncbi.nlm.nih.gov/entrez/query.fcgi?cmd=Retrieve&db=pubmed&dopt=Abstract&list_uids=21799929
"318. Muscular IL-6 and Its Role as an Energy Sensor (by Pedersen BK).[Med Sci Sports Exerc, Jul, 2011][JOURNAL ARTICLE]"
During recent years accumulating data have shown that muscle cells are able to produce and secrete s...
Source: [PubMed]http://www.ncbi.nlm.nih.gov/entrez/query.fcgi?cmd=Retrieve&db=pubmed&dopt=Abstract&list_uids=21799452
"319. Serum inflammatory cytokines IL-1beta, IL-6, TNF-alpha and VEGF have influence on the development of diabetic retinopathy (by Koleva-Georgieva DN,Sivkova NP,Terzieva D).[Folia Med (Plovdiv), 53:(2), 2011][Comparative Study,Journal Article]"
The aim of this study was to analyze the correlation between serum levels of inflammatory cytokines ...
Source: [PubMed]http://www.ncbi.nlm.nih.gov/entrez/query.fcgi?cmd=Retrieve&db=pubmed&dopt=Abstract&list_uids=21797106
"320. Effect of industrially produced trans fat on markers of systemic inflammation: evidence from a randomized trial in women (by Bendsen NT,Stender S,Szecsi PB,Pedersen SB,Basu S,Hellgren LI,Newman JW,Larsen TM,Haugaard SB,Astrup A).[J Lipid Res, 52:(10), Oct, 2011][Journal Article]"
Consumption of industrially produced trans fatty acids (IP-TFA) has been positively associated with ...
Source: [PubMed]http://www.ncbi.nlm.nih.gov/entrez/query.fcgi?cmd=Retrieve&db=pubmed&dopt=Abstract&list_uids=21795740
"321. [Effect of electroacupuncture of auricular concha on inflammatory reaction in endotoxaemia rats] (by Zhao YX,He W,Gao XY,Rong PJ,Zhu B).[Zhen Ci Yan Jiu, 36:(3), Jun, 2011][English Abstract,Journal Article,Research Support, Non-U.S. Gov't]"
To evaluate the effect of electroacupuncture (EA) of the auricular concha (EA-AC) on serum cytokines...
Source: [PubMed]http://www.ncbi.nlm.nih.gov/entrez/query.fcgi?cmd=Retrieve&db=pubmed&dopt=Abstract&list_uids=21793383

"322. AC13, a C-terminal fragment of apolipoprotein A-I, is a candidate biomarker for microscopic polyangiitis (by Takakuwa Y,Kurokawa MS,Ooka S,Sato T,Nagai K,Arito M,Suematsu N,Okamoto K,Nagafuchi H,Yamada H,Ozaki S,Kato T).[Arthritis Rheum, Jul, 2011][JOURNAL ARTICLE]"
OBJECTIVE.: Microscopic polyangiitis (MPA) is necrotizing vasculitis with unknown etiology. To find ...
Source: [PubMed]http://www.ncbi.nlm.nih.gov/entrez/query.fcgi?cmd=Retrieve&db=pubmed&dopt=Abstract&list_uids=21792834

"323. EGCG downregulates IL-1RI expression and suppresses IL-1-induced tumorigenic factors in human pancreatic adenocarcinoma cells (by Hoffmann J,Junker H,Schmieder A,Venz S,Brandt R,Multhoff G,Falk W,Radons J).[Biochem Pharmacol, Jul, 2011][JOURNAL ARTICLE]"
Human pancreatic cancer is currently one of the fifth-leading causes of cancer-related mortality wit...
Source: [PubMed]http://www.ncbi.nlm.nih.gov/entrez/query.fcgi?cmd=Retrieve&db=pubmed&dopt=Abstract&list_uids=21787753
"324. Cytotoxicity and induction of inflammation by pepsin in Acid in bronchial epithelial cells (by Bathoorn E,Daly P,Gaiser B,Sternad K,Poland C,Macnee W,Drost EM).[Int J Inflam, 2011, 2011][Journal Article]"
Introduction. Gastroesophageal reflux has been associated with chronic inflammatory diseases and may...
Source: [PubMed]http://www.ncbi.nlm.nih.gov/entrez/query.fcgi?cmd=Retrieve&db=pubmed&dopt=Abstract&list_uids=21785693
"325. Toll-like receptor responses of normal human urothelial cells to bacterial flagellin and lipopolysaccharide (by Smith NJ,Varley CL,Eardley I,Feather S,Trejdosiewicz LK,Southgate J).[J Urol, 186:(3), Sep, 2011][Journal Article]"
We determined toll-like receptor expression in normal human urothelium and functional responses in n...
Source: [PubMed]http://www.ncbi.nlm.nih.gov/entrez/query.fcgi?cmd=Retrieve&db=pubmed&dopt=Abstract&list_uids=21784459
"326. Diabetes mellitus: biochemical, histological and microbiological aspects in periodontal disease (by Marigo L,Cerreto R,Giuliani M,Somma F,Lajolo C,Cordaro M).[Eur Rev Med Pharmacol Sci, 15:(7), Jul, 2011][Journal Article,Review]"
Relationship between diabetes mellitus (DM) and periodontal disease has been the subject of many stu...
Source: [PubMed]http://www.ncbi.nlm.nih.gov/entrez/query.fcgi?cmd=Retrieve&db=pubmed&dopt=Abstract&list_uids=21780542
"327. Comparison of carbamylated erythropoietin-FC fusion protein and recombinant human erythropoietin during porcine aortic balloon occlusion-induced spinal cord ischemia/reperfusion injury (by Simon F,Scheuerle A,Groger M,Vcelar B,McCook O,Moller P,Georgieff M,Calzia E,Radermacher P,Schelzig H).[Intensive Care Med, 37:(9), Sep, 2011][Journal Article]"
Recombinant human erythropoietin (rhEPO) attenuated ischemia/reperfusion (I/R) injury-induced spinal...
Source: [PubMed]http://www.ncbi.nlm.nih.gov/entrez/query.fcgi?cmd=Retrieve&db=pubmed&dopt=Abstract&list_uids=21779851
"328. High fat diet-induced obesity leads to proinflammatory response associated with higher expression of NOD2 protein (by Kim MS,Choi MS,Han SN).[Nutr Res Pract, 5:(3), Jun, 2011][Journal Article]"
"Obesity has been reported to be associated with low grade inflammatory status. In this study, we inv..."
Source: [PubMed]http://www.ncbi.nlm.nih.gov/entrez/query.fcgi?cmd=Retrieve&db=pubmed&dopt=Abstract&list_uids=21779525
"329. Hydrogen sulfide protects against chemical hypoxia-induced cytotoxicity and inflammation in HaCaT cells through inhibition of ROS/NF-B/COX-2 pathway (by Yang C,Yang Z,Zhang M,Dong Q,Wang X,Lan A,Zeng F,Chen P,Wang C,Feng J).[PLoS One, 6:(7), 2011][Journal Article,Research Support, Non-U.S. Gov't]"
Hydrogen sulfide (H(2)S) has been shown to protect against oxidative stress injury and inflammation ...
Source: [PubMed]http://www.ncbi.nlm.nih.gov/entrez/query.fcgi?cmd=Retrieve&db=pubmed&dopt=Abstract&list_uids=21779360
"330. Overexpression of the human ZNF300 gene enhances growth and metastasis of cancer cells through activating nf-b pathway (by Wang T,Wang XG,Xu JH,Wu XP,Qiu HL,Yi H,Li WX).[J Cell Mol Med, Jul, 2011][JOURNAL ARTICLE]"
Zinc finger proteins (ZNF) play important roles in various physiological processes. Here we report t...
Source: [PubMed]http://www.ncbi.nlm.nih.gov/entrez/query.fcgi?cmd=Retrieve&db=pubmed&dopt=Abstract&list_uids=21777376
"331. Targeting AMP-activated protein kinase in adipocytes to modulate obesity-related adipokine production associated with insulin resistance and breast cancer cell proliferation (by Grisouard J,Dembinski K,Mayer D,Keller U,Muller B,Christ-Crain M).[Diabetol Metab Syndr, 3, 2011][Journal Article]"
"ABSTRACT:Adipokines, e.g. TNF, IL-6 and leptin increase insulin resistance, and consequent hyperins..."
Source: [PubMed]http://www.ncbi.nlm.nih.gov/entrez/query.fcgi?cmd=Retrieve&db=pubmed&dopt=Abstract&list_uids=21774820
"332. A high admission syndecan-1 level, a marker of endothelial glycocalyx degradation, is associated with inflammation, protein C depletion, fibrinolysis, and increased mortality in trauma patients (by Johansson PI,Stensballe J,Rasmussen LS,Ostrowski SR).[Ann Surg, 254:(2), Aug, 2011][Journal Article,Randomized Controlled Trial,Research Support, Non-U.S. Gov't]"
"To investigate the association between markers of acute endothelial glycocalyx degradation, inflamma..."
Source: [PubMed]http://www.ncbi.nlm.nih.gov/entrez/query.fcgi?cmd=Retrieve&db=pubmed&dopt=Abstract&list_uids=21772125
"333. Inflammation-induced loss of Pdcd4 is mediated by phosphorylation-dependent degradation (by Schmid T,Bajer MM,Blees JS,Eifler LK,Milke L,Rubsamen D,Schulz K,Weigert A,Baker AR,Colburn NH,Brune B).[Carcinogenesis, Aug, 2011][JOURNAL ARTICLE]"
The tumor suppressor programmed cell death 4 (Pdcd4) is lost in various tumor tissues. Loss of Pdcd4...
Source: [PubMed]http://www.ncbi.nlm.nih.gov/entrez/query.fcgi?cmd=Retrieve&db=pubmed&dopt=Abstract&list_uids=21771721
"334. Non-antibacterial tetracyclines modulate mediators of periodontitis and atherosclerotic cardiovascular disease: A mechanistic link between local and systemic inflammation (by Gu Y,Lee HM,Sorsa T,Salminen A,Ryan ME,Slepian MJ,Golub LM).[Pharmacol Res, Jul, 2011][JOURNAL ARTICLE]"
"Periodontitis, one of the most common chronic inflammatory diseases afflicting man, is increasingly ..."
Source: [PubMed]http://www.ncbi.nlm.nih.gov/entrez/query.fcgi?cmd=Retrieve&db=pubmed&dopt=Abstract&list_uids=21771657
"335. Interleukin-6 up-regulates the expression of interleukin-15 is associated with MAPKs and PI3-K signaling pathways in the human keratinocyte cell line, HaCaT (by Tao QS,Huang HL,Chai Y,Luo X,Zhang XL,Jia B,Zhang SQ).[Mol Biol Rep, Jul, 2011][JOURNAL ARTICLE]"
Interleukin (IL)-15 is an important inflammatory cytokine and plays a key role in autoimmune disease...
Source: [PubMed]http://www.ncbi.nlm.nih.gov/entrez/query.fcgi?cmd=Retrieve&db=pubmed&dopt=Abstract&list_uids=21769475
"336. Progesterone promotes differentiation of human cord blood fetal T cells into T regulatory cells but suppresses their differentiation into Th17 cells (by Lee JH,Ulrich B,Cho J,Park J,Kim CH).[J Immunol, 187:(4), Aug, 2011][Journal Article,Research Support, N.I.H., Extramural,Research Support, Non-U.S. Gov't]"
"Progesterone, a key female sex hormone with pleiotropic functions in maintenance of pregnancy, has p..."
Source: [PubMed]http://www.ncbi.nlm.nih.gov/entrez/query.fcgi?cmd=Retrieve&db=pubmed&dopt=Abstract&list_uids=21768398
"337. Viral Interleukin-6: Role in Kaposi's Sarcoma-Associated Herpesvirus-Associated Malignancies (by Sakakibara S,Tosato G).[J Interferon Cytokine Res, Jul, 2011][JOURNAL ARTICLE]"
Viral interleukin-6 (vIL-6) is a product of Kaposi's sarcoma-associated herpesvirus (KSHV) expressed...
Source: [PubMed]http://www.ncbi.nlm.nih.gov/entrez/query.fcgi?cmd=Retrieve&db=pubmed&dopt=Abstract&list_uids=21767154
"338. Structural and topographic dynamics of pulmonary histopathology and local cytokine profiles in Paracoccidioides brasiliensis conidia-infected mice (by Lopera D,Naranjo TW,Cruz OG,Restrepo A,Cano LE,Lenzi HL).[PLoS Negl Trop Dis, 5:(7), Jul, 2011][Journal Article,Research Support, Non-U.S. Gov't]"
"Paracoccidioidomycosis (PCM), an endemic systemic mycosis caused by the fungus Paracoccidioides bras..."
Source: [PubMed]http://www.ncbi.nlm.nih.gov/entrez/query.fcgi?cmd=Retrieve&db=pubmed&dopt=Abstract&list_uids=21765962
"339. Electrophilic PPAR Ligands Attenuate IL-1 and Silica-Induced Inflammatory Mediator Production in Human Lung Fibroblasts via a PPAR-Independent Mechanism (by Hogan CM,Thatcher TH,Sapinoro RE,Gurell MN,Ferguson HE,Pollock SJ,Jones C,Phipps RP,Sime PJ).[PPAR Res, 2011, 2011][Journal Article]"
Acute and chronic lung inflammation is associated with numerous important disease pathologies includ...
Source: [PubMed]http://www.ncbi.nlm.nih.gov/entrez/query.fcgi?cmd=Retrieve&db=pubmed&dopt=Abstract&list_uids=21765824
"340. Complement component C5a Promotes Expression of IL-22 and IL-17 from Human T cells and its Implication in Age-related Macular Degeneration (by Liu B,Wei L,Meyerle C,Tuo J,Sen HN,Li Z,Chakrabarty S,Agron E,Chan CC,Klein ML,Chew E,Ferris F,Nussenblatt RB).[J Transl Med, 9, 2011][Journal Article]"
ABSTRACT:Age related macular degeneration (AMD) is the leading cause of irreversible blindness in el...
Source: [PubMed]http://www.ncbi.nlm.nih.gov/entrez/query.fcgi?cmd=Retrieve&db=pubmed&dopt=Abstract&list_uids=21762495
"341. Aberrant plasmacytoid dendritic cell distribution and function in patients with Crohn's disease and ulcerative colitis (by Baumgart DC,Metzke D,Guckelberger O,Pascher A,Grotzinger C,Przesdzing I,Dorffel Y,Schmitz J,Thomas S).[Clin Exp Immunol, 166:(1), Oct, 2011][Journal Article]"
Dendritic cell (DC) function is believed to be of critical importance for the pathogenesis of inflam...
Source: [PubMed]http://www.ncbi.nlm.nih.gov/entrez/query.fcgi?cmd=Retrieve&db=pubmed&dopt=Abstract&list_uids=21762123

"342. Granzyme K activates protease-activated receptor-1 (by Cooper DM,Pechkovsky DV,Hackett TL,Knight DA,Granville DJ).[PLoS One, 6:(6), 2011][Journal Article,Research Support, Non-U.S. Gov't]"
Granzyme K (GrK) is a trypsin-like serine protease that is elevated in patients with sepsis and acut...
Source: [PubMed]http://www.ncbi.nlm.nih.gov/entrez/query.fcgi?cmd=Retrieve&db=pubmed&dopt=Abstract&list_uids=21760880
"343. Prominent microglial activation in the early proinflammatory immune response in naturally occurring canine spinal cord injury (by Spitzbarth I,Bock P,Haist V,Stein VM,Tipold A,Wewetzer K,Baumgartner W,Beineke A).[J Neuropathol Exp Neurol, 70:(8), Aug, 2011][In Vitro,Journal Article,Research Support, Non-U.S. Gov't]"
Better understanding of the pathogenesis of spinal cord injury (SCI) is needed for the development o...
Source: [PubMed]http://www.ncbi.nlm.nih.gov/entrez/query.fcgi?cmd=Retrieve&db=pubmed&dopt=Abstract&list_uids=21760535
"344. Interleukin-6 protects human macrophages from cellular cholesterol accumulation and attenuates the proinflammatory response (by Frisdal E,Lesnik P,Olivier M,Robillard P,Chapman MJ,Huby T,Guerin M,Le Goff W).[J Biol Chem, 286:(35), Sep, 2011][Journal Article]"
Cholesterol-laden monocyte-derived macrophages are phagocytic cells characteristic of early and adva...
Source: [PubMed]http://www.ncbi.nlm.nih.gov/entrez/query.fcgi?cmd=Retrieve&db=pubmed&dopt=Abstract&list_uids=21757719
"345. The Variant D299G in Toll-Like Receptor 4 Promotes Inflammation-Associated Neoplastic Progression in the Intestinal Epithelium (by Eyking A,Ey B,Runzi M,Roig AI,Reis H,Schmid KW,Gerken G,Podolsky DK,Cario E).[Gastroenterology, Sep, 2011][JOURNAL ARTICLE]"
BACKGROUND & AIMS: The Toll-like receptor (TLR) 4 mediates homeostasis of the intestinal epithelial ...
Source: [PubMed]http://www.ncbi.nlm.nih.gov/entrez/query.fcgi?cmd=Retrieve&db=pubmed&dopt=Abstract&list_uids=21920464
"346. The Human Transcriptome During Nontyphoid Salmonella and HIV Coinfection Reveals Attenuated NF{kappa}B-Mediated Inflammation and Persistent Cell Cycle Disruption (by Schreiber F,Lynn DJ,Houston A,Peters J,Mwafulirwa G,Finlay BB,Brinkman FS,Hancock RE,Heyderman RS,Dougan G,Gordon MA).[J Infect Dis, 204:(8), Oct, 2011][Journal Article]"
Background.Invasive nontyphoid Salmonella (iNTS) disease is common and severe in adults with human ...
Source: [PubMed]http://www.ncbi.nlm.nih.gov/entrez/query.fcgi?cmd=Retrieve&db=pubmed&dopt=Abstract&list_uids=21917897
"347. Innate Immune Control of Salmonella enterica Serovar Typhimurium: Mechanisms Contributing to Combating Systemic Salmonella Infection (by Wick MJ).[J Innate Immun, Sep, 2011][JOURNAL ARTICLE]"
Infections with Salmonella enterica serovars remain a serious problem worldwide. While serovar Typhi...
Source: [PubMed]http://www.ncbi.nlm.nih.gov/entrez/query.fcgi?cmd=Retrieve&db=pubmed&dopt=Abstract&list_uids=21912097
"348. Polymorphisms in toll-like receptor 4 gene are associated with asthma severity but not susceptibility in a Chinese Han population (by Zhang Q,Qian FH,Zhou LF,Wei GZ,Jin GF,Bai JL,Yin KS).[J Investig Allergol Clin Immunol, 21:(5), 2011][Journal Article,Research Support, Non-U.S. Gov't]"
The toll-like receptor 4 (TLR4) gene links human innate immunity and adaptive immunity via bacterial...
Source: [PubMed]http://www.ncbi.nlm.nih.gov/entrez/query.fcgi?cmd=Retrieve&db=pubmed&dopt=Abstract&list_uids=21905500
"349. A Common Path to Innate Immunity to HIV-1 Induced by Toll-Like Receptor Ligands in Primary Human Macrophages (by Wang X,Chao W,Saini M,Potash MJ).[PLoS One, 6:(8), 2011][Journal Article]"
Toll-like receptors (TLR) represent the best characterized receptor family transducing innate immune...
Source: [PubMed]http://www.ncbi.nlm.nih.gov/entrez/query.fcgi?cmd=Retrieve&db=pubmed&dopt=Abstract&list_uids=21904615
"350. Statin treatment is associated with reduced toll-like receptor 4 immunohistochemical expression on carotid atherosclerotic plaques: a novel effect of statins (by Katsargyris A,Klonaris C,Tsiodras S,Bastounis E,Giannopoulos A,Theocharis S).[Vascular, Sep, 2011][JOURNAL ARTICLE]"
Toll-like receptor 4 (TLR4) has been recently implicated in inflammatory pathways involved in caroti...
Source: [PubMed]http://www.ncbi.nlm.nih.gov/entrez/query.fcgi?cmd=Retrieve&db=pubmed&dopt=Abstract&list_uids=21903856
"351. Mucosal immune barrier and antigen-presenting system in human nasal epithelial cells (by Himi T,Takano K,Ogasawara N,Go M,Kurose M,Koizumi J,Kamekura R,Kondo A,Ohkuni T,Masaki T,Kojima T,Sawada N,Tsutsumi H).[Adv Otorhinolaryngol, 72, 2011][Journal Article]"
"The upper respiratory tract including the nasal cavity, which is the first site of invading antigen ..."
Source: [PubMed]http://www.ncbi.nlm.nih.gov/entrez/query.fcgi?cmd=Retrieve&db=pubmed&dopt=Abstract&list_uids=21865683
"352. Are toll-like receptors and decoy receptors involved in the immunopathogenesis of systemic lupus erythematosus and lupus-like syndromes? (by Guggino G,Giardina AR,Ciccia F,Triolo G,Dieli F,Sireci G)[Clin Dev Immunol, 2012, 2012][Journal Article]"
"In this paper we focus our attention on the role of two families of receptors, Toll-like receptors (..."
Source: [PubMed]http://www.ncbi.nlm.nih.gov/entrez/query.fcgi?cmd=Retrieve&db=pubmed&dopt=Abstract&list_uids=21860649
"353. Programming of host metabolism by the gut microbiota (by Backhed F).[Ann Nutr Metab, 58 Suppl 2, 2011][Journal Article]"
The human gut harbors a vast ensemble of bacteria that has co-evolved with the human host and perfor...
Source: [PubMed]http://www.ncbi.nlm.nih.gov/entrez/query.fcgi?cmd=Retrieve&db=pubmed&dopt=Abstract&list_uids=21846980
"354. Toll-Like Receptor 4 Is Involved in Inflammatory and Joint Destructive Pathways in Collagen-Induced Arthritis in DBA1J Mice (by Pierer M,Wagner U,Rossol M,Ibrahim S).[PLoS One, 6:(8), 2011][Journal Article]"
"In rheumatoid arthritis, a significant proportion of cytokine and chemokine synthesis is attributed ..."
Source: [PubMed]http://www.ncbi.nlm.nih.gov/entrez/query.fcgi?cmd=Retrieve&db=pubmed&dopt=Abstract&list_uids=21858160
"355. The tryptophan metabolite 3-hydroxyanthranilic Acid plays anti-inflammatory and neuroprotective roles during inflammation role of hemeoxygenase-1 (by Krause D,Suh HS,Tarassishin L,Cui QL,Durafourt BA,Choi N,Bauman A,Cosenza-Nashat M,Antel JP,Zhao ML,Lee SC).[Am J Pathol, 179:(3), Sep, 2011][Journal Article]"
Tryptophan metabolism by the kynurenine pathway (KP) is important to the pathogenesis of inflammator...
Source: [PubMed]http://www.ncbi.nlm.nih.gov/entrez/query.fcgi?cmd=Retrieve&db=pubmed&dopt=Abstract&list_uids=21855684
"356. B cell toll-like receptors with respect to the pathogenesis of Sjogren's syndrome (by Berglova I,Krejsek J,Kolackova M,Slezak R).[Acta Medica (Hradec Kralove), 54:(2), 2011][Journal Article,Research Support, Non-U.S. Gov't,Review]"
Sjogren's syndrome (SS) is a chronic autoimmune immunopathological disease of unknown aetiology. It ...
Source: [PubMed]http://www.ncbi.nlm.nih.gov/entrez/query.fcgi?cmd=Retrieve&db=pubmed&dopt=Abstract&list_uids=21842717
"357. TLR9 expression and its role in chemosensitivity to DDP in human cervical cancer cells in vitro (by Weng Y,Wang Y,Shi Y,Zhou W,Wang H,Wang C).[J Huazhong Univ Sci Technolog Med Sci, 31:(4), Aug, 2011][Journal Article]"
Inflammation and infection play an important role in the pathogenesis of many cancers. Toll-like rec...
Source: [PubMed]http://www.ncbi.nlm.nih.gov/entrez/query.fcgi?cmd=Retrieve&db=pubmed&dopt=Abstract&list_uids=21823020
"358. IgE stimulates human and mouse arterial cell apoptosis and cytokine expression and promotes atherogenesis in Apoe-/- mice (by Wang J,Cheng X,Xiang MX,Alanne-Kinnunen M,Wang JA,Chen H,He A,Sun X,Lin Y,Tang TT,Tu X,Sjoberg S,Sukhova GK,Liao YH,Conrad DH,Yu L,Kawakami T,Kovanen PT,Libby P,Shi GP).[J Clin Invest, 121:(9), Sep, 2011][Journal Article]"
IgE has a key role in the pathogenesis of allergic responses through its ability to activate mast ce...
Source: [PubMed]http://www.ncbi.nlm.nih.gov/entrez/query.fcgi?cmd=Retrieve&db=pubmed&dopt=Abstract&list_uids=21821913
"359. The role of innate immunity in the pathogenesis of preneoplasia in drug-induced chronic hepatitis based on a mouse model (by French SW,Bardag-Gorce F,French BA,Li J,Oliva J).[Exp Mol Pathol, Jul, 2011][JOURNAL ARTICLE]"
Innate immunity factors such as conversion of the 26S proteasome to form the immunoproteasome and th...
Source: [PubMed]http://www.ncbi.nlm.nih.gov/entrez/query.fcgi?cmd=Retrieve&db=pubmed&dopt=Abstract&list_uids=21820428
"360. Experimental meningococcal sepsis in congenic transgenic mice expressing human transferrin (by Szatanik M,Hong E,Ruckly C,Ledroit M,Giorgini D,Jopek K,Nicola MA,Deghmane AE,Taha MK).[PLoS One, 6:(7), 2011][Journal Article]"
Severe meningococcal sepsis is still of high morbidity and mortality. Its management may be improved...
Source: [PubMed]http://www.ncbi.nlm.nih.gov/entrez/query.fcgi?cmd=Retrieve&db=pubmed&dopt=Abstract&list_uids=21811575
"361. Interleukin-1 type 1 receptor/Toll-like receptor signalling in epilepsy: the importance of IL-1beta and high-mobility group box 1 (by Maroso M,Balosso S,Ravizza T,Liu J,Bianchi ME,Vezzani A).[J Intern Med, 270:(4), Oct, 2011][Journal Article]"
"Abstract. Maroso M., Balosso S., Ravizza T., Liu J., Bianchi M.E., Vezzani A. (Mario Negri Institut..."
Source: [PubMed]http://www.ncbi.nlm.nih.gov/entrez/query.fcgi?cmd=Retrieve&db=pubmed&dopt=Abstract&list_uids=21793950

"362. Comparison of microRNA profiles of human periodontal diseased and healthy gingival tissues (by Xie YF,Shu R,Jiang SY,Liu DL,Zhang XL).[Int J Oral Sci, 3:(3), Jul, 2011][Journal Article,Research Support, Non-U.S. Gov't]"
MicroRNAs (miRNAs) have been demonstrated to play an important role in regulation of the immunoinfla...
Source: [PubMed]http://www.ncbi.nlm.nih.gov/entrez/query.fcgi?cmd=Retrieve&db=pubmed&dopt=Abstract&list_uids=21789961

"363. Inflammation in osteoarthritis (by Goldring MB,Otero M).[Curr Opin Rheumatol, 23:(5), Sep, 2011][Journal Article]"
This review focuses on the novel stress-induced and proinflammatory mechanisms underlying the pathog...
Source: [PubMed]http://www.ncbi.nlm.nih.gov/entrez/query.fcgi?cmd=Retrieve&db=pubmed&dopt=Abstract&list_uids=21788902

"364. Microbial sensing by Toll receptors: a historical perspective (by Chtarbanova S,Imler JL).[Arterioscler Thromb Vasc Biol, 31:(8), Aug, 2011][Historical Article,Journal Article,Review]"
The family of Toll-like receptors plays an essential role in the induction of the immune response. T...
Source: [PubMed]http://www.ncbi.nlm.nih.gov/entrez/query.fcgi?cmd=Retrieve&db=pubmed&dopt=Abstract&list_uids=21775770

"365. Glycosaminoglycans and glucose prevent apoptosis in 4-methylumbelliferone treated human aortic smooth muscle cells (by Vigetti D,Rizzi M,Moretto P,Deleonibus S,Dreyfuss JM,Karousou E,Viola M,Clerici M,Hascall VC,Ramoni MF,De Luca G,Passi A).[J Biol Chem, Jul, 2011][JOURNAL ARTICLE]"
Smooth muscle cells (SMCs) have a pivotal role in cardiovascular diseases and are responsible for hy...
Source: [PubMed]http://www.ncbi.nlm.nih.gov/entrez/query.fcgi?cmd=Retrieve&db=pubmed&dopt=Abstract&list_uids=21768115
"366. Fumigaclavine C inhibits tumor necrosis factor production via suppression of toll-like receptor 4 and nuclear factor B activation in macrophages (by Du RH,Li EG,Cao Y,Song YC,Tan RX).[Life Sci, 89:(7-8), Aug, 2011][Journal Article,Research Support, Non-U.S. Gov't]"
Atherosclerosis is the main cause of cardiovascular disease and is widely treated with statins. Howe...
Source: [PubMed]http://www.ncbi.nlm.nih.gov/entrez/query.fcgi?cmd=Retrieve&db=pubmed&dopt=Abstract&list_uids=21762706
"367. STAT1 as a novel therapeutical target in pro-atherogenic signal integration of IFN, TLR4 and IL-6 in vascular disease (by Sikorski K,Czerwoniec A,Bujnicki JM,Wesoly J,Bluyssen HA).[Cytokine Growth Factor Rev, Jul, 2011][JOURNAL ARTICLE]"
"Inflammation participates importantly in host defenses against infectious agents and injury, but it ..."
Source: [PubMed]http://www.ncbi.nlm.nih.gov/entrez/query.fcgi?cmd=Retrieve&db=pubmed&dopt=Abstract&list_uids=21752694
"368. Established and novel NF-B inhibitors lead to downregulation of TLR3 and the proliferation and cytokine secretion in HNSCC (by Meyer C,Pries R,Wollenberg B).[Oral Oncol, 47:(9), Sep, 2011][Journal Article]"
The transcriptional activation of NF-B signalling has been identified as a major pathway involved i...
Source: [PubMed]http://www.ncbi.nlm.nih.gov/entrez/query.fcgi?cmd=Retrieve&db=pubmed&dopt=Abstract&list_uids=21745758
"369. Antiphospholipid antibodies induce translocation of TLR7 and TLR8 to the endosome in human monocytes and plasmacytoid dendritic cells (by Prinz N,Clemens N,Strand D,Putz I,Lorenz M,Daiber A,Stein P,Degreif A,Radsak M,Schild H,Bauer S,von Landenberg P,Lackner KJ).[Blood, 118:(8), Aug, 2011][Journal Article]"
The antiphospholipid syndrome (APS) is an autoimmune disease characterized by thromboembolic events ...
Source: [PubMed]http://www.ncbi.nlm.nih.gov/entrez/query.fcgi?cmd=Retrieve&db=pubmed&dopt=Abstract&list_uids=21734241
"370. Innate immunity in the human endometrium and ovary (by Sheldon IM,Bromfield JJ).[Am J Reprod Immunol, 66 Suppl 1, Jul, 2011][Journal Article,Research Support, Non-U.S. Gov't]"
Microbial infections of the upper female genital tract perturb the function of the endometrium and o...
Source: [PubMed]http://www.ncbi.nlm.nih.gov/entrez/query.fcgi?cmd=Retrieve&db=pubmed&dopt=Abstract&list_uids=21726339
"371. A Novel Role of Endothelin-1 in Linking Toll-like Receptor 7-mediated Inflammation to Fibrosis in Congenital Heart Block (by Alvarez D,Briassouli P,Clancy RM,Zavadil J,Reed JH,Abellar RG,Halushka M,Fox-Talbot K,Barrat FJ,Buyon JP).[J Biol Chem, 286:(35), Sep, 2011][Journal Article]"
Autoimmune associated congenital heart block (CHB) may result from pathogenic cross-talk between inf...
Source: [PubMed]http://www.ncbi.nlm.nih.gov/entrez/query.fcgi?cmd=Retrieve&db=pubmed&dopt=Abstract&list_uids=21730058
"372. CLEC-2 signaling via Syk in myeloid cells can regulate inflammatory responses (by Mourao-Sa D,Robinson MJ,Zelenay S,Sancho D,Chakravarty P,Larsen R,Plantinga M,Van Rooijen N,Soares MP,Lambrecht B,Reis E Sousa C).[Eur J Immunol, Aug, 2011][JOURNAL ARTICLE]"
Myeloid cells express a plethora of C-type lectin receptors (CLRs) that can regulate immune response...
Source: [PubMed]http://www.ncbi.nlm.nih.gov/entrez/query.fcgi?cmd=Retrieve&db=pubmed&dopt=Abstract&list_uids=21728173
"373. Modulation of the immune-related gene responses to protect mice against Japanese encephalitis virus using the antimicrobial peptide, tilapia hepcidin 1-5 (by Huang HN,Rajanbabu V,Pan CY,Chan YL,Hui CF,Chen JY,Wu CJ).[Biomaterials, 32:(28), Oct, 2011][Journal Article,Research Support, Non-U.S. Gov't]"
"Japanese encephalitis virus (JEV), a neurotropic flavivirus, is one of the major causes of acute enc..."
Source: [PubMed]http://www.ncbi.nlm.nih.gov/entrez/query.fcgi?cmd=Retrieve&db=pubmed&dopt=Abstract&list_uids=21726898
"374. Dengue virus replication in infected human keratinocytes leads to activation of antiviral innate immune responses (by Surasombatpattana P,Hamel R,Patramool S,Luplertlop N,Thomas F,Despres P,Briant L,Yssel H,Misse D).[Infect Genet Evol, Jun, 2011][JOURNAL ARTICLE]"
Dengue virus (DENV) infection is the most prevalent mosquito-borne viral diseases in the world. Vect...
Source: [PubMed]http://www.ncbi.nlm.nih.gov/entrez/query.fcgi?cmd=Retrieve&db=pubmed&dopt=Abstract&list_uids=21722754
"375. Small leucine-rich proteoglycans in kidney disease (by Schaefer L).[J Am Soc Nephrol, 22:(7), Jul, 2011][Journal Article,Research Support, Non-U.S. Gov't,Review]"
Research over the past 2 decades provides ample evidence that small leucine-rich proteoglycans (SLRP...
Source: [PubMed]http://www.ncbi.nlm.nih.gov/entrez/query.fcgi?cmd=Retrieve&db=pubmed&dopt=Abstract&list_uids=21719787
"376. Extracellular Double-Stranded RNA Induces TSLP via an Endosomal Acidification- and NF-B-Dependent Pathway in Human Keratinocytes (by Vu AT,Chen X,Xie Y,Kamijo S,Ushio H,Kawasaki J,Hara M,Ikeda S,Okumura K,Ogawa H,Takai T).[J Invest Dermatol, Jun, 2011][JOURNAL ARTICLE]"
"Double-stranded RNA (dsRNA) causes keratinocytes to release thymic stromal lymphopoietin (TSLP), whi..."
Source: [PubMed]http://www.ncbi.nlm.nih.gov/entrez/query.fcgi?cmd=Retrieve&db=pubmed&dopt=Abstract&list_uids=21716324
"377. Dual Oxidase 2 is Essential for the Toll-Like Receptor 5-Mediated Inflammatory Response in Airway Mucosa (by Joo JH,Ryu JH,Kim CH,Kim HJ,Suh MS,Kim JO,Chung SY,Lee SN,Kim HM,Bae YS,Yoon JH).[Antioxid Redox Signal, Aug, 2011][JOURNAL ARTICLE]"
"Abstract Aims: Airway mucosa is constantly exposed to various airborne microbes, and epithelial host..."
Source: [PubMed]http://www.ncbi.nlm.nih.gov/entrez/query.fcgi?cmd=Retrieve&db=pubmed&dopt=Abstract&list_uids=21714724
"378. Loss of CFTR Affects Biliary Epithelium Innate Immunity and Causes TLR4-NF-B-Mediated Inflammatory Response in Mice (by Fiorotto R,Scirpo R,Trauner M,Fabris L,Hoque R,Spirli C,Strazzabosco M).[Gastroenterology, Jun, 2011][JOURNAL ARTICLE]"
BACKGROUND & AIMS: Loss of function of the cystic fibrosis transmembrane conductance regulator (CFTR...
Source: [PubMed]http://www.ncbi.nlm.nih.gov/entrez/query.fcgi?cmd=Retrieve&db=pubmed&dopt=Abstract&list_uids=21712022
"379. Toll-like receptor-9 triggering modulates expression of -4 integrin on human B lymphocytes and their adhesion to extracellular matrix proteins (by Abdi J,Engels F,Garssen J,Redegeld FA).[Exp Hematol, 39:(9), Sep, 2011][Journal Article]"
The interaction of human B lymphocytes as recirculating cells with their microenvironment components...
Source: [PubMed]http://www.ncbi.nlm.nih.gov/entrez/query.fcgi?cmd=Retrieve&db=pubmed&dopt=Abstract&list_uids=21703981
"380. A glycoprotein from Porphyra yezoensis produces anti-inflammatory effects in liposaccharide-stimulated macrophages via the TLR4 signaling pathway (by Shin ES,Hwang HJ,Kim IH,Nam TJ).[Int J Mol Med, 28:(5), Nov, 2011][Journal Article]"
The purpose of this study was to investigate the antioxidant and anti-inflammatory effects of a glyc...
Source: [PubMed]http://www.ncbi.nlm.nih.gov/entrez/query.fcgi?cmd=Retrieve&db=pubmed&dopt=Abstract&list_uids=21701768
"381. Transition from parenteral to enteral nutrition induces immediate diet-dependent gut histological and immunological responses in preterm neonates (by Siggers J,Sangild PT,Jensen TK,Siggers RH,Skovgaard K,Sty AC,Jensen BB,Thymann T,Bering SB,Boye M).[Am J Physiol Gastrointest Liver Physiol, 301:(3), Sep, 2011][Journal Article]"
Necrotizing enterocolitis (NEC) in preterm infants develops very rapidly from a mild intolerance to ...
Source: [PubMed]http://www.ncbi.nlm.nih.gov/entrez/query.fcgi?cmd=Retrieve&db=pubmed&dopt=Abstract&list_uids=21700903

"382. The source of human mesenchymal stromal cells influences their TLR profile as well as their functional properties (by Raicevic G,Najar M,Stamatopoulos B,De Bruyn C,Meuleman N,Bron D,Toungouz M,Lagneaux L).[Cell Immunol, 270:(2), 2011][Journal Article]"
Mesenchymal stromal cells (MSC) can be expanded from different sources. We compared the influence of...
Source: [PubMed]http://www.ncbi.nlm.nih.gov/entrez/query.fcgi?cmd=Retrieve&db=pubmed&dopt=Abstract&list_uids=21700275

"383. Identification and characterization of five transcription factors that are associated with evolutionarily conserved immune signaling pathways in the schistosome-transmitting snail Biomphalaria glabrata (by Zhang SM,Coultas KA).[Mol Immunol, 48:(15-16), Sep, 2011][Journal Article]"
Innate immunity consists of humoral and cellular components that play a vital role in regulation of ...
Source: [PubMed]http://www.ncbi.nlm.nih.gov/entrez/query.fcgi?cmd=Retrieve&db=pubmed&dopt=Abstract&list_uids=21696828
"384. NOD1 activation induces proinflammatory gene expression and insulin resistance in 3T3-L1 adipocytes (by Zhao L,Hu P,Zhou Y,Purohit JS,Hwang DH).[Am J Physiol Endocrinol Metab, Jun, 2011][JOURNAL ARTICLE]"
"Chronic inflammation is associated with obesity and insulin resistance. However, the underlying mech..."
Source: [PubMed]http://www.ncbi.nlm.nih.gov/entrez/query.fcgi?cmd=Retrieve&db=pubmed&dopt=Abstract&list_uids=21693690
"385. Polymorphisms of toll-like receptors and their pathways in viral hepatitis (by Sawhney R,Visvanathan K).[Antivir Ther, 16:(4), 2011][Journal Article,Research Support, Non-U.S. Gov't,Review]"
Toll-like receptors (TLRs) are an important part of the innate immune response to a variety of patho...
Source: [PubMed]http://www.ncbi.nlm.nih.gov/entrez/query.fcgi?cmd=Retrieve&db=pubmed&dopt=Abstract&list_uids=21685532
"386. Nuclear factor-kB mediated lipopolysaccharide-induced mRNA expression of hepcidin in human peripheral blood leukocytes (by Wu S,Zhang K,Lv C,Wang H,Cheng B,Jin Y,Chen Q,Lian Q,Fang X).[Innate Immun, Jun, 2011][JOURNAL ARTICLE]"
Hepcidin is a known key modulator of iron homeostasis and an innate immune molecule secreted by the ...
Source: [PubMed]http://www.ncbi.nlm.nih.gov/entrez/query.fcgi?cmd=Retrieve&db=pubmed&dopt=Abstract&list_uids=21685415
"387. Cigarette smoke induces the release of CXCL-8 from human bronchial epithelial cells via TLRs and induction of the inflammasome (by Mortaz E,Henricks PA,Kraneveld AD,Givi ME,Garssen J,Folkerts G).[Biochim Biophys Acta, 1812:(9), Sep, 2011][Journal Article]"
COPD is a chronic airway disease associated with inflammation and cigarette smoking. Airway epitheli...
Source: [PubMed]http://www.ncbi.nlm.nih.gov/entrez/query.fcgi?cmd=Retrieve&db=pubmed&dopt=Abstract&list_uids=21684332
"388. The role of oxidative stress and innate immunity in O(3) and endotoxin-induced human allergic airway disease (by Peden DB).[Immunol Rev, 242:(1), Jul, 2011][Journal Article]"
Ozone (O(3)) and endotoxin are common environmental contaminants that cause asthma exacerbation. The...
Source: [PubMed]http://www.ncbi.nlm.nih.gov/entrez/query.fcgi?cmd=Retrieve&db=pubmed&dopt=Abstract&list_uids=21682740
"389. Identification of possible genetic polymorphisms involved in cancer cachexia: a systematic review (by Tan BH,Ross JA,Kaasa S,Skorpen F,Fearon KC,European Palliative Care Research Collaborative).[J Genet, 90:(1), Apr, 2011][Journal Article,Research Support, Non-U.S. Gov't,Review]"
Cancer cachexia is a polygenic and complex syndrome. Genetic variations in regulation of the inflamm...
Source: [PubMed]http://www.ncbi.nlm.nih.gov/entrez/query.fcgi?cmd=Retrieve&db=pubmed&dopt=Abstract&list_uids=21677406
"390. Monocyte and macrophage dynamics during atherogenesis (by Ley K,Miller YI,Hedrick CC).[Arterioscler Thromb Vasc Biol, 31:(7), Jul, 2011][Journal Article,Research Support, N.I.H., Extramural,Review]"
Vascular inflammation is associated with and in large part driven by changes in the leukocyte compar...
Source: [PubMed]http://www.ncbi.nlm.nih.gov/entrez/query.fcgi?cmd=Retrieve&db=pubmed&dopt=Abstract&list_uids=21677293
"391. Pattern-recognition receptors in pulp defense (by Staquet MJ,Carrouel F,Keller JF,Baudouin C,Msika P,Bleicher F,Kufer TA,Farges JC).[Adv Dent Res, 23:(3), Jul, 2011][Journal Article,Research Support, Non-U.S. Gov't]"
"Initial sensing of infection is mediated by germline-encoded pattern-recognition receptors (PRRs), t..."
Source: [PubMed]http://www.ncbi.nlm.nih.gov/entrez/query.fcgi?cmd=Retrieve&db=pubmed&dopt=Abstract&list_uids=21677082
"392. Constitutive activation of epithelial TLR4 augments inflammatory responses to mucosal injury and drives colitis-associated tumorigenesis (by Fukata M,Shang L,Santaolalla R,Sotolongo J,Pastorini C,Espana C,Ungaro R,Harpaz N,Cooper HS,Elson G,Kosco-Vilbois M,Zaias J,Perez MT,Mayer L,Vamadevan AS,Lira SA,Abreu MT).[Inflamm Bowel Dis, 17:(7), Jul, 2011][Journal Article,Research Support, N.I.H., Extramural]"
Chronic intestinal inflammation culminates in cancer and a link to Toll-like receptor-4 (TLR4) has b...
Source: [PubMed]http://www.ncbi.nlm.nih.gov/entrez/query.fcgi?cmd=Retrieve&db=pubmed&dopt=Abstract&list_uids=21674704
"393. NTPDase1 controls IL-8 production by human neutrophils (by Kukulski F,Bahrami F,Ben Yebdri F,Lecka J,Martin-Satue M,Levesque SA,Sevigny J).[J Immunol, 187:(2), Jul, 2011][Journal Article,Research Support, Non-U.S. Gov't]"
The ectonucleotidase NTPDase1 (CD39) terminates P2 receptor activation by the hydrolysis of extracel...
Source: [PubMed]http://www.ncbi.nlm.nih.gov/entrez/query.fcgi?cmd=Retrieve&db=pubmed&dopt=Abstract&list_uids=21670316
"394. Receptor tyrosine kinases and TLR/IL1Rs unexpectedly activate myeloid cell PI3k, a single convergent point promoting tumor inflammation and progression (by Schmid MC,Avraamides CJ,Dippold HC,Franco I,Foubert P,Ellies LG,Acevedo LM,Manglicmot JR,Song X,Wrasidlo W,Blair SL,Ginsberg MH,Cheresh DA,Hirsch E,Field SJ,Varner JA).[Cancer Cell, 19:(6), Jun, 2011][Journal Article,Research Support, N.I.H., Extramural,Research Support, Non-U.S. Gov't]"
"Tumor inflammation promotes angiogenesis, immunosuppression, and tumor growth, but the mechanisms co..."
Source: [PubMed]http://www.ncbi.nlm.nih.gov/entrez/query.fcgi?cmd=Retrieve&db=pubmed&dopt=Abstract&list_uids=21665146
"395. Therapeutic targeting of innate immunity with Toll-like receptor 4 (TLR4) antagonists (by Peri F,Piazza M).[Biotechnol Adv, Jun, 2011][JOURNAL ARTICLE]"
Early recognition of invading bacteria by the innate immune system has a crucial function in antibac...
Source: [PubMed]http://www.ncbi.nlm.nih.gov/entrez/query.fcgi?cmd=Retrieve&db=pubmed&dopt=Abstract&list_uids=21664961
"396. Pro-inflammatory mechanisms in sepsis (by Chong DL,Sriskandan S).[Contrib Microbiol, 17, 2011][Journal Article,Review]"
Sepsis is characterised by a hyper-inflammatory response due to microbial infection. We here review ...
Source: [PubMed]http://www.ncbi.nlm.nih.gov/entrez/query.fcgi?cmd=Retrieve&db=pubmed&dopt=Abstract&list_uids=21659748
"397. 17(R)-Resolvin D1 differentially regulates TLR4-mediated responses of primary human macrophages to purified LPS and live E. coli (by Palmer CD,Mancuso CJ,Weiss JP,Serhan CN,Guinan EC,Levy O).[J Leukoc Biol, 90:(3), Sep, 2011][Journal Article]"
Detection and clearance of bacterial infection require balanced effector and resolution signals to a...
Source: [PubMed]http://www.ncbi.nlm.nih.gov/entrez/query.fcgi?cmd=Retrieve&db=pubmed&dopt=Abstract&list_uids=21653234
"398. Lack of TIR8/SIGIRR triggers progression of chronic lymphocytic leukemia in mouse models (by Bertilaccio MT,Simonetti G,Dagklis A,Rocchi M,Rodriguez TV,Apollonio B,Mantovani A,Ponzoni M,Ghia P,Garlanda C,Caligaris-Cappio F,Muzio M).[Blood, 118:(3), Jul, 2011][Journal Article,Research Support, Non-U.S. Gov't]"
Inflammation is involved in the initiation and progression of several chronic lymphoid malignancies ...
Source: [PubMed]http://www.ncbi.nlm.nih.gov/entrez/query.fcgi?cmd=Retrieve&db=pubmed&dopt=Abstract&list_uids=21652674
"399. MDA5 and TLR3 initiate pro-inflammatory signaling pathways leading to rhinovirus-induced airways inflammation and hyperresponsiveness (by Wang Q,Miller DJ,Bowman ER,Nagarkar DR,Schneider D,Zhao Y,Linn MJ,Goldsmith AM,Bentley JK,Sajjan US,Hershenson MB).[PLoS Pathog, 7:(5), May, 2011][Journal Article,Research Support, N.I.H., Extramural]"
"Rhinovirus (RV), a single-stranded RNA picornavirus, is the most frequent cause of asthma exacerbati..."
Source: [PubMed]http://www.ncbi.nlm.nih.gov/entrez/query.fcgi?cmd=Retrieve&db=pubmed&dopt=Abstract&list_uids=21637773
"400. Microvesicular fat, inter cellular adhesion molecule-1 and regulatory T-lymphocytes are of importance for the inflammatory process in livers with non-alcoholic steatohepatitis (by Soderberg C,Marmur J,Eckes K,Glaumann H,Sallberg M,Frelin L,Rosenberg P,Stal P,Hultcrantz R).[APMIS, 119:(7), Jul, 2011][Journal Article,Research Support, Non-U.S. Gov't]"
Great progress has been made in understanding the development of non-alcoholic fatty liver disease (...
Source: [PubMed]http://www.ncbi.nlm.nih.gov/entrez/query.fcgi?cmd=Retrieve&db=pubmed&dopt=Abstract&list_uids=21635548
"401. Human metapneumovirus glycoprotein G inhibits TLR4-dependent signaling in monocyte-derived dendritic cells (by Kolli D,Bao X,Liu T,Hong C,Wang T,Garofalo RP,Casola A).[J Immunol, 187:(1), Jul, 2011][Journal Article,Research Support, N.I.H., Extramural,Research Support, Non-U.S. Gov't]"
Human metapneumovirus (hMPV) is a major cause of upper and lower respiratory infections in children ...
Source: [PubMed]http://www.ncbi.nlm.nih.gov/entrez/query.fcgi?cmd=Retrieve&db=pubmed&dopt=Abstract&list_uids=21632720
"402. Efficacy of a conjugate vaccine containing polymannuronic acid and flagellin against experimental Pseudomonas aeruginosa lung infection in mice (by Campodonico VL,Llosa NJ,Bentancor LV,Maira-Litran T,Pier GB).[Infect Immun, 79:(8), Aug, 2011][Journal Article,Research Support, N.I.H., Extramural]"
Vaccines that could effectively prevent Pseudomonas aeruginosa pulmonary infections in the settings ...
Source: [PubMed]http://www.ncbi.nlm.nih.gov/entrez/query.fcgi?cmd=Retrieve&db=pubmed&dopt=Abstract&list_uids=21628521
"403. Immune signaling by RIG-I-like receptors (by Loo YM,Gale M).[Immunity, 34:(5), May, 2011][Journal Article,Review]"
"The RIG-I-like receptors (RLRs) RIG-I, MDA5, and LGP2 play a major role in pathogen sensing of RNA v..."
Source: [PubMed]http://www.ncbi.nlm.nih.gov/entrez/query.fcgi?cmd=Retrieve&db=pubmed&dopt=Abstract&list_uids=21616437
"404. Toll-like receptors and their crosstalk with other innate receptors in infection and immunity (by Kawai T,Akira S).[Immunity, 34:(5), May, 2011][Journal Article,Review]"
Toll-like receptors (TLRs) are germline-encoded pattern recognition receptors (PRRs) that play a cen...
Source: [PubMed]http://www.ncbi.nlm.nih.gov/entrez/query.fcgi?cmd=Retrieve&db=pubmed&dopt=Abstract&list_uids=21616434
"405. Cytochrome c oxidase predicts the toll of sepsis (by Dolganiuc A).[Crit Care Med, 39:(6), Jun, 2011][Comment,Editorial]"
Source: [PubMed]http://www.ncbi.nlm.nih.gov/entrez/query.fcgi?cmd=Retrieve&db=pubmed&dopt=Abstract&list_uids=21610618
"406. [Arginine and innate immune response] (by Mieulet V,Lamb RF).[Med Sci (Paris), 27:(5), May, 2011][News]"
Source: [PubMed]http://www.ncbi.nlm.nih.gov/entrez/query.fcgi?cmd=Retrieve&db=pubmed&dopt=Abstract&list_uids=21609661
"407. Toll-like receptor-4 antagonist eritoran tetrasodium for severe sepsis (by Tidswell M,LaRosa SP).[Expert Rev Anti Infect Ther, 9:(5), May, 2011][Journal Article,Review]"
"The human innate immune system initiates inflammation in response to bacterial molecules, particular..."
Source: [PubMed]http://www.ncbi.nlm.nih.gov/entrez/query.fcgi?cmd=Retrieve&db=pubmed&dopt=Abstract&list_uids=21609262
"408. Leucine-rich repeat (LRR) proteins: Integrators of pattern recognition and signaling in immunity (by Ng A,Xavier RJ).[Autophagy, 7:(9), Sep, 2011][Journal Article]"
The leucine-rich repeats (LRR)-containing domain is evolutionarily conserved in many proteins associ...
Source: [PubMed]http://www.ncbi.nlm.nih.gov/entrez/query.fcgi?cmd=Retrieve&db=pubmed&dopt=Abstract&list_uids=21606681
"409. Increased T-cell chemotaxis response to Staphylococcus enterotoxin B mediated human endothelial cell damage in vitro (by Xiao Z,Wu L,Mo H,Kong T).[Scand J Immunol, Sep, 2011][JOURNAL ARTICLE]"
The severity of superantigen-mediated shock is associated with T cells infiltration in major organs ...
Source: [PubMed]http://www.ncbi.nlm.nih.gov/entrez/query.fcgi?cmd=Retrieve&db=pubmed&dopt=Abstract&list_uids=21923737
"410. A high-fat diet increases angiogenesis, solid tumor growth, and lung metastasis of CT26 colon cancer cells in obesity-resistant BALB/c mice (by Park H,Kim M,Kwon GT,Lim DY,Yu R,Sung MK,Lee KW,Daily JW,Park JH).[Mol Carcinog, Sep, 2011][JOURNAL ARTICLE]"
"We evaluated whether high-fat diet (HFD), in the absence of increased calorie intake, increases colo..."
Source: [PubMed]http://www.ncbi.nlm.nih.gov/entrez/query.fcgi?cmd=Retrieve&db=pubmed&dopt=Abstract&list_uids=21919080
"411. Propionic acid affects immune status and metabolism in adipose tissue from overweight subjects (by Al-Lahham S,Roelofsen H,Rezaee F,Weening D,Hoek A,Vonk R,Venema K).[Eur J Clin Invest, Aug, 2011][JOURNAL ARTICLE]"
Eur J Clin Invest 2011 ABSTRACT: Background Adipose tissue is a primary site of obesity-induced inf...
Source: [PubMed]http://www.ncbi.nlm.nih.gov/entrez/query.fcgi?cmd=Retrieve&db=pubmed&dopt=Abstract&list_uids=21913915
"412. Human Cytomegalovirus US28 Found in Glioblastoma Promotes an Invasive and Angiogenic Phenotype (by Soroceanu L,Matlaf L,Bezrookove V,Harkins L,Martinez R,Greene M,Soteropoulos P,Cobbs CS).[Cancer Res, Sep, 2011][JOURNAL ARTICLE]"
"Human cytomegalovirus (HCMV) infections are seen often in glioblastoma multiforme (GBM) tumors, but ..."
Source: [PubMed]http://www.ncbi.nlm.nih.gov/entrez/query.fcgi?cmd=Retrieve&db=pubmed&dopt=Abstract&list_uids=21900396
"413. Serotonin-Mediated Tuning of Human Helper T Cell Responsiveness to the Chemokine CXCL12 (by Magrini E,Szabo I,Doni A,Cibella J,Viola A).[PLoS One, 6:(8), 2011][Journal Article]"
"In addition to its role as neurotransmitter, serotonin (5-HT) is an important modulator of inflammat..."
Source: [PubMed]http://www.ncbi.nlm.nih.gov/entrez/query.fcgi?cmd=Retrieve&db=pubmed&dopt=Abstract&list_uids=21853036
"414. Targeted impairment of innate antiviral responses in the liver of chronic hepatitis C patients (by Jouan L,Chatel-Chaix L,Melancon P,Rodrigue-Gervais IG,Raymond VA,Selliah S,Bilodeau M,Grandvaux N,Lamarre D).[J Hepatol, Aug, 2011][JOURNAL ARTICLE]"
BACKGROUND & AIMS: Innate sensing of viral infection activates a global defense response including t...
Source: [PubMed]http://www.ncbi.nlm.nih.gov/entrez/query.fcgi?cmd=Retrieve&db=pubmed&dopt=Abstract&list_uids=21835140
"415. Limited effects of Muc1 deficiency on mouse adenovirus type 1 respiratory infection (by Nguyen Y,Procario MC,Ashley SL,O'Neal WK,Pickles RJ,Weinberg JB).[Virus Res, 160:(1-2), Sep, 2011][Journal Article]"
Muc1 (MUC1 in humans) is a membrane-tethered mucin that exerts anti-inflammatory effects in the lung...
Source: [PubMed]http://www.ncbi.nlm.nih.gov/entrez/query.fcgi?cmd=Retrieve&db=pubmed&dopt=Abstract&list_uids=21816184
"416. Inhibition of NF-B by a PXR-dependent pathway mediates counter-regulatory activities of rifaximin on innate immunity in intestinal epithelial cells (by Mencarelli A,Renga B,Palladino G,Claudio D,Ricci P,Distrutti E,Barbanti M,Baldelli F,Fiorucci S).[Eur J Pharmacol, 668:(1-2), Oct, 2011][Journal Article]"
A dysregulated interaction between intestinal epithelial cells (IEC) and components of innate immuni...
Source: [PubMed]http://www.ncbi.nlm.nih.gov/entrez/query.fcgi?cmd=Retrieve&db=pubmed&dopt=Abstract&list_uids=21806984
"417. Cytokines and Neurodevelopmental Outcomes in Extremely Low Birth Weight Infants (by Carlo WA,McDonald SA,Tyson JE,Stoll BJ,Ehrenkranz RA,Shankaran S,Goldberg RN,Das A,Schendel D,Thorsen P,Skogstrand K,Hougaard DM,Oh W,Laptook AR,Duara S,Fanaroff AA,Donovan EF,Korones SB,Stevenson DK,Papile LA,Finer NN,O'Shea TM,Poindexter BB,Wright LL,Ambalavanan N,Higgins RD,Eunice Kennedy Shriver National Institute of Child Health and Human Development Neonatal Research Network).[J Pediatr, Jul, 2011][JOURNAL ARTICLE]"
OBJECTIVE: To determine if selected pro-inflammatory and anti-inflammatory cytokines and/or mediator...
Source: [PubMed]http://www.ncbi.nlm.nih.gov/entrez/query.fcgi?cmd=Retrieve&db=pubmed&dopt=Abstract&list_uids=21798559
"418. Tumour necrosis factor-like weak inducer of apoptosis (TWEAK), an important mediator of endothelial inflammation, is associated with the pathogenesis of Henoch-Schonlein purpura (by Chen T,Guo ZP,Li MM,Li JY,Jiao XY,Zhang YH,Liu HJ).[Clin Exp Immunol, 166:(1), Oct, 2011][Journal Article]"
"Tumour necrosis factor-like weak inducer of apoptosis (TWEAK), a member of the tumour necrosis facto..."
Source: [PubMed]http://www.ncbi.nlm.nih.gov/entrez/query.fcgi?cmd=Retrieve&db=pubmed&dopt=Abstract&list_uids=21762126
"419. IKB-{alpha} glutathionylation and reduced histone H3 phosphorylation inhibit eotaxin and RANTES (by Seidel P,Roth M,Ge Q,Merfort I,S'ng CT,Ammit AJ).[Eur Respir J, Jun, 2011][JOURNAL ARTICLE]"
"Airway smooth muscle cells (ASMC) secrete eotaxin and RANTES in response to TNF-, which was inhibit..."
Source: [PubMed]http://www.ncbi.nlm.nih.gov/entrez/query.fcgi?cmd=Retrieve&db=pubmed&dopt=Abstract&list_uids=21719482
"420. RANTES antagonism: A promising approach to treat chronic liver diseases (by Affo S,Bataller R).[J Hepatol, 55:(4), Oct, 2011][Journal Article]"
Antagonism of the chemokine Ccl5 ameliorates experimental liver fibrosis in mice. Marie-Luise Berres...
Source: [PubMed]http://www.ncbi.nlm.nih.gov/entrez/query.fcgi?cmd=Retrieve&db=pubmed&dopt=Abstract&list_uids=21708198
"421. Comparison of different bile acid-phospholipid conjugates in acute hepatitis (by Pathil A,Warth A,Chamulitrat W,Stremmel W).[Eur J Clin Invest, Jun, 2011][JOURNAL ARTICLE]"
Eur J Clin Invest 2011 ABSTRACT: Introduction The bile acid-phospholipid conjugate ursodeoxycholyl ...
Source: [PubMed]http://www.ncbi.nlm.nih.gov/entrez/query.fcgi?cmd=Retrieve&db=pubmed&dopt=Abstract&list_uids=21707612
"422. Severe and persistent depletion of circulating plasmacytoid dendritic cells in patients with 2009 pandemic H1N1 infection (by Lichtner M,Mastroianni CM,Rossi R,Russo G,Belvisi V,Marocco R,Mascia C,Del Borgo C,Mengoni F,Sauzullo I,d'Ettorre G,D'Agostino C,Massetti AP,Vullo V).[PLoS One, 6:(5), 2011][Journal Article,Research Support, Non-U.S. Gov't]"
Dysregulation of host immune responses plays a critical role in the pathogenesis of severe 2009 pand...
Source: [PubMed]http://www.ncbi.nlm.nih.gov/entrez/query.fcgi?cmd=Retrieve&db=pubmed&dopt=Abstract&list_uids=21625541
"423. Relationship between RANTES polymorphisms and respiratory syncytial virus bronchiolitis in a Japanese infant population (by Hattori S,Shimojo N,Mashimo T,Inoue Y,Ono Y,Kohno Y,Okamoto Y,Hata A,Suzuki Y).[Jpn J Infect Dis, 64:(3), 2011][Journal Article,Research Support, Non-U.S. Gov't]"
Respiratory syncytial virus (RSV) is the most important virus associated with bronchiolitis in infan...
Source: [PubMed]http://www.ncbi.nlm.nih.gov/entrez/query.fcgi?cmd=Retrieve&db=pubmed&dopt=Abstract&list_uids=21617311
"424. Glycyrrhizin exerts antioxidative effects in H5N1 influenza A virus-infected cells and inhibits virus replication and pro-inflammatory gene expression (by Michaelis M,Geiler J,Naczk P,Sithisarn P,Leutz A,Doerr HW,Cinatl J).[PLoS One, 6:(5), 2011][Journal Article,Research Support, Non-U.S. Gov't]"
"Glycyrrhizin is known to exert antiviral and anti-inflammatory effects. Here, the effects of an appr..."
Source: [PubMed]http://www.ncbi.nlm.nih.gov/entrez/query.fcgi?cmd=Retrieve&db=pubmed&dopt=Abstract&list_uids=21611183
"425. Contributions of vascular inflammation in the brainstem for neurogenic hypertension (by Waki H,Gouraud SS,Maeda M,Raizada MK,Paton JF).[Respir Physiol Neurobiol, 178:(3), Sep, 2011][Journal Article]"
Essential hypertension is idiopathic although it is accepted as a complex polygenic trait with under...
Source: [PubMed]http://www.ncbi.nlm.nih.gov/entrez/query.fcgi?cmd=Retrieve&db=pubmed&dopt=Abstract&list_uids=21601658
"426. BabA-mediated adherence is a potentiator of the Helicobacter pylori type IV secretion system activity (by Ishijima N,Suzuki M,Ashida H,Ichikawa Y,Kanegae Y,Saito I,Boren T,Haas R,Sasakawa C,Mimuro H).[J Biol Chem, 286:(28), Jul, 2011][Journal Article,Research Support, Non-U.S. Gov't]"
Chronic infection of Helicobacter pylori in the stomach mucosa with translocation of the bacterial c...
Source: [PubMed]http://www.ncbi.nlm.nih.gov/entrez/query.fcgi?cmd=Retrieve&db=pubmed&dopt=Abstract&list_uids=21596743
"427. A GPR40 agonist GW9508 suppresses CCL5, CCL17, and CXCL10 induction in keratinocytes and attenuates cutaneous immune inflammation (by Fujita T,Matsuoka T,Honda T,Kabashima K,Hirata T,Narumiya S).[J Invest Dermatol, 131:(8), Aug, 2011][Journal Article,Research Support, Non-U.S. Gov't]"
"G-protein coupled receptors (GPCR) exert diverse physiological functions, many of which are exploite..."
Source: [PubMed]http://www.ncbi.nlm.nih.gov/entrez/query.fcgi?cmd=Retrieve&db=pubmed&dopt=Abstract&list_uids=21593768
"428. CCL5/RANTES gene polymorphisms in Slavonic patients with myocardial infarction (by Tereshchenko IP,Petrkova J,Voevoda MI,Taborsky M,Navratilova Z,Romaschenko AG,Maksimov VN,Mrazek F,Petrek M).[Mediators Inflamm, 2011, 2011][Journal Article,Research Support, Non-U.S. Gov't]"
Coronary artery inflammation is a critical process in the pathogenesis of myocardial infarction (MI)...
Source: [PubMed]http://www.ncbi.nlm.nih.gov/entrez/query.fcgi?cmd=Retrieve&db=pubmed&dopt=Abstract&list_uids=21547257
"429. mTOR kinase inhibitor AZD8055 enhances the immunotherapeutic activity of an agonist CD40 antibody in cancer treatment (by Jiang Q,Weiss JM,Back T,Chan T,Ortaldo JR,Guichard S,Wiltrout RH).[Cancer Res, 71:(12), Jun, 2011][Journal Article,Research Support, N.I.H., Intramural]"
"mTOR is a central mediator of cancer cell growth, but it also directs immune cell differentiation an..."
Source: [PubMed]http://www.ncbi.nlm.nih.gov/entrez/query.fcgi?cmd=Retrieve&db=pubmed&dopt=Abstract&list_uids=21540234
"430. Inflammatory molecules and pathways in the pathogenesis of diabetic nephropathy (by Navarro-Gonzalez JF,Mora-Fernandez C,Muros de Fuentes M,Garcia-Perez J).[Nat Rev Nephrol, 7:(6), Jun, 2011][Journal Article,Review]"
"Many lines of evidence, ranging from in vitro experiments and pathological examinations to epidemiol..."
Source: [PubMed]http://www.ncbi.nlm.nih.gov/entrez/query.fcgi?cmd=Retrieve&db=pubmed&dopt=Abstract&list_uids=21537349
"431. Host genetic factors, related to inflammatory response, influence the CpG island methylation status in colonic mucosa in ulcerative colitis (by Tahara T,Shibata T,Nakamura M,Okubo M,Yamashita H,Yoshioka D,Yonemura J,Kmiya Y,Ishizuka T,Fujita H,Nagasaka M,Yamada H,Hirata I,Arisawa T).[Anticancer Res, 31:(3), Mar, 2011][Journal Article]"
CpG island hypermethylation (CIHM) in gene promoter is frequently observed in the colonic mucosa in ...
Source: [PubMed]http://www.ncbi.nlm.nih.gov/entrez/query.fcgi?cmd=Retrieve&db=pubmed&dopt=Abstract&list_uids=21498716
"432. Inhibition of inflammatory mediators: role of statins in airway inflammation (by Wang W,Le W,Ahuja R,Cho DY,Hwang PH,Upadhyay D).[Otolaryngol Head Neck Surg, 144:(6), Jun, 2011][Comparative Study,Journal Article,Research Support, N.I.H., Extramural]"
To determine if statins induce anti-inflammatory effects in upper airway inflammation. Mediators of ...
Source: [PubMed]http://www.ncbi.nlm.nih.gov/entrez/query.fcgi?cmd=Retrieve&db=pubmed&dopt=Abstract&list_uids=21493317
"433. Metabolic stress promotes renal tubular inflammation by triggering the unfolded protein response (by Fougeray S,Bouvier N,Beaune P,Legendre C,Anglicheau D,Thervet E,Pallet N).[Cell Death Dis, 2, 2011][Journal Article,Research Support, Non-U.S. Gov't]"
The renal epithelium contributes to the development of inflammation during ischemic injury. Ischemia...
Source: [PubMed]http://www.ncbi.nlm.nih.gov/entrez/query.fcgi?cmd=Retrieve&db=pubmed&dopt=Abstract&list_uids=21490675
"434. Are persistently symptomatic vertebral compression fractures associated with abnormal inflammatory profiles? A prospective study (by Golish SR,Hanna LS,Cuellar JM,Fernyhough JC,Campbell DR,Carragee EJ,Scuderi GJ).[J Spinal Disord Tech, 24:(2), Apr, 2011][Journal Article]"
A case-control study with prospectively collected samples for laboratory analysis in a series of pat...
Source: [PubMed]http://www.ncbi.nlm.nih.gov/entrez/query.fcgi?cmd=Retrieve&db=pubmed&dopt=Abstract&list_uids=21445026
"435. Chemokines and their receptors in human renal allotransplantation (by Lo DJ,Weaver TA,Kleiner DE,Mannon RB,Jacobson LM,Becker BN,Swanson SJ,Hale DA,Kirk AD).[Transplantation, 91:(1), Jan, 2011][Journal Article,Research Support, N.I.H., Extramural,Research Support, N.I.H., Intramural,Research Support, Non-U.S. Gov't]"
"Chemokines and their receptors play a critical role in leukocyte trafficking, and inhibition of sele..."
Source: [PubMed]http://www.ncbi.nlm.nih.gov/entrez/query.fcgi?cmd=Retrieve&db=pubmed&dopt=Abstract&list_uids=21441854
"436. CXCR4 and CCR5 ligands cooperate in monocyte and lymphocyte migration and in inhibition of dual-tropic (R5/X4) HIV-1 infection (by Gouwy M,Struyf S,Berghmans N,Vanormelingen C,Schols D,Van Damme J).[Eur J Immunol, 41:(4), Apr, 2011][Journal Article,Research Support, Non-U.S. Gov't]"
One of the most important functions of chemokines and their receptors is the regulation of direction...
Source: [PubMed]http://www.ncbi.nlm.nih.gov/entrez/query.fcgi?cmd=Retrieve&db=pubmed&dopt=Abstract&list_uids=21381021
"437. The SspA subtilisin-like protease of Streptococcus suis triggers a pro-inflammatory response in macrophages through a non-proteolytic mechanism (by Bonifait L,Grenier D).[BMC Microbiol, 11, 2011][Journal Article,Research Support, Non-U.S. Gov't]"
"Streptococcus suis is a major swine pathogen worldwide that causes meningitis, septicemia, arthritis..."
Source: [PubMed]http://www.ncbi.nlm.nih.gov/entrez/query.fcgi?cmd=Retrieve&db=pubmed&dopt=Abstract&list_uids=21362190
"438. Equine herpesvirus type-1 modulates CCL2, CCL3, CCL5, CXCL9, and CXCL10 chemokine expression (by Wimer CL,Damiani A,Osterrieder N,Wagner B).[Vet Immunol Immunopathol, 140:(3-4), Apr, 2011][Comparative Study,Journal Article,Research Support, Non-U.S. Gov't]"
"Equine herpesvirus type 1 (EHV-1) is highly prevalent in horses and causes rhinopneumonitis, abortio..."
Source: [PubMed]http://www.ncbi.nlm.nih.gov/entrez/query.fcgi?cmd=Retrieve&db=pubmed&dopt=Abstract&list_uids=21349590
"439. Phosphodiesterase 4 (PDE4) regulation of proinflammatory cytokine and chemokine release from rheumatoid synovial membrane (by Crilly A,Robertson SE,Reilly JH,Gracie JA,Lai WQ,Leung BP,Life PF,McInnes IB).[Ann Rheum Dis, 70:(6), Jun, 2011][Journal Article,Research Support, Non-U.S. Gov't]"
"The cAMP-metabolising enzyme, phosphodiesterase 4 (PDE4), has been implicated in a number of immune ..."
Source: [PubMed]http://www.ncbi.nlm.nih.gov/entrez/query.fcgi?cmd=Retrieve&db=pubmed&dopt=Abstract&list_uids=21342916
"440. Pro-inflammatory cytokine/chemokine production by reovirus treated melanoma cells is PKR/NF-B mediated and supports innate and adaptive anti-tumour immune priming (by Steele L,Errington F,Prestwich R,Ilett E,Harrington K,Pandha H,Coffey M,Selby P,Vile R,Melcher A).[Mol Cancer, 10, 2011][Journal Article]"
"As well as inducing direct oncolysis, reovirus treatment of melanoma is associated with activation o..."
Source: [PubMed]http://www.ncbi.nlm.nih.gov/entrez/query.fcgi?cmd=Retrieve&db=pubmed&dopt=Abstract&list_uids=21338484
"441. CXCL8 and CCL5 expression in synovial fluid and blood serum in patients with osteoarthritis of the knee (by Pierzchala AW,Kusz DJ,Hajduk G).[Arch Immunol Ther Exp (Warsz), 59:(2), Apr, 2011][Journal Article]"
Chemokines proved able to induce release of enzymes relevant in cartilage damage. The present study ...
Source: [PubMed]http://www.ncbi.nlm.nih.gov/entrez/query.fcgi?cmd=Retrieve&db=pubmed&dopt=Abstract&list_uids=21336628

"442. Transcriptomic biomarkers of the response of hospitalized geriatric patients admitted with heart failure. Comparison to hospitalized geriatric patients with infectious diseases or hip fracture (by Vo TK,de Saint-Hubert M,Morrhaye G,Godard P,Geenen V,Martens HJ,Debacq-Chainiaux F,Swine C,Toussaint O).[Mech Ageing Dev, 132:(3), Mar, 2011][Comparative Study,Journal Article,Research Support, Non-U.S. Gov't]"
"The abundance of a preselection of transcripts involved in inflammation, immunosenescence and stress..."
Source: [PubMed]http://www.ncbi.nlm.nih.gov/entrez/query.fcgi?cmd=Retrieve&db=pubmed&dopt=Abstract&list_uids=21335025

"443. Exogenous IFN- has antiviral and anti-inflammatory properties in primary bronchial epithelial cells from asthmatic subjects exposed to rhinovirus (by Cakebread JA,Xu Y,Grainge C,Kehagia V,Howarth PH,Holgate ST,Davies DE).[J Allergy Clin Immunol, 127:(5), May, 2011][Journal Article,Research Support, Non-U.S. Gov't]"
Rhinoviruses are the major cause of asthma exacerbations. Previous studies suggest that primary bron...
Source: [PubMed]http://www.ncbi.nlm.nih.gov/entrez/query.fcgi?cmd=Retrieve&db=pubmed&dopt=Abstract&list_uids=21329968

"444. Inhibitory effects of albuterol and fenoterol on RANTES and IP-10 expression in bronchial epithelial cells (by Lam KP,Chu YT,Lee MS,Chen HN,Wang WL,Tok TS,Chin YY,Chen SC,Kuo CH,Hung CH).[Pediatr Allergy Immunol, 22:(4), Jun, 2011][Journal Article,Research Support, Non-U.S. Gov't]"
Short-acting 2-adrenoreceptor agonist (SABA) is the major asthma reliever as indicated in the GINA ...
Source: [PubMed]http://www.ncbi.nlm.nih.gov/entrez/query.fcgi?cmd=Retrieve&db=pubmed&dopt=Abstract&list_uids=21320165
"445. Subnormal cytokine profile in the tear fluid of keratoconus patients (by Jun AS,Cope L,Speck C,Feng X,Lee S,Meng H,Hamad A,Chakravarti S).[PLoS One, 6:(1), 2011][Journal Article,Research Support, N.I.H., Extramural,Research Support, Non-U.S. Gov't]"
"Keratoconus, historically viewed as a non-inflammatory disease, is an ectatic corneal disorder assoc..."
Source: [PubMed]http://www.ncbi.nlm.nih.gov/entrez/query.fcgi?cmd=Retrieve&db=pubmed&dopt=Abstract&list_uids=21298010
"446. Influenza virus infection aggravates stroke outcome (by Muhammad S,Haasbach E,Kotchourko M,Strigli A,Krenz A,Ridder DA,Vogel AB,Marti HH,Al-Abed Y,Planz O,Schwaninger M).[Stroke, 42:(3), Mar, 2011][Comparative Study,Journal Article,Research Support, Non-U.S. Gov't]"
"Stroke is triggered by several risk factors, including influenza and other respiratory tract infecti..."
Source: [PubMed]http://www.ncbi.nlm.nih.gov/entrez/query.fcgi?cmd=Retrieve&db=pubmed&dopt=Abstract&list_uids=21293018
"447. Obliterative airway remodeling: molecular evidence for shared pathways in transplanted and native lungs (by Jonigk D,Merk M,Hussein K,Maegel L,Theophile K,Muth M,Lehmann U,Bockmeyer CL,Mengel M,Gottlieb J,Welte T,Haverich A,Golpon H,Kreipe H,Laenger F).[Am J Pathol, 178:(2), Feb, 2011][Journal Article,Research Support, Non-U.S. Gov't]"
Obliteration of the small airways is a largely unresolved challenge in pulmonary medicine. It repres...
Source: [PubMed]http://www.ncbi.nlm.nih.gov/entrez/query.fcgi?cmd=Retrieve&db=pubmed&dopt=Abstract&list_uids=21281792
"448. Role of neutrophils and NADPH phagocyte oxidase in host defense against respiratory infection with virulent Francisella tularensis in mice (by KuoLee R,Harris G,Conlan JW,Chen W).[Microbes Infect, 13:(5), May, 2011][Journal Article,Research Support, Non-U.S. Gov't]"
Francisella tularensis subspecies (subsp.) tularensis is a CDC Category A biological warfare agent a...
Source: [PubMed]http://www.ncbi.nlm.nih.gov/entrez/query.fcgi?cmd=Retrieve&db=pubmed&dopt=Abstract&list_uids=21277990
"449. Role of inflammation-related gene polymorphisms in patients with central retinal vein occlusion (by Maier R,Steinbrugger I,Haas A,Selimovic M,Renner W,El-Shabrawi Y,Werner C,Wedrich A,Schmut O,Weger M).[Ophthalmology, 118:(6), Jun, 2011][Comparative Study,Journal Article]"
"Central retinal vein occlusion (CRVO) is a vision-threatening disease, primarily occurring among pat..."
Source: [PubMed]http://www.ncbi.nlm.nih.gov/entrez/query.fcgi?cmd=Retrieve&db=pubmed&dopt=Abstract&list_uids=21269700
"450. Stunned silence: gene expression programs in human cells infected with monkeypox or vaccinia virus (by Rubins KH,Hensley LE,Relman DA,Brown PO).[PLoS One, 6:(1), 2011][Journal Article,Research Support, N.I.H., Extramural,Research Support, Non-U.S. Gov't]"
Poxviruses use an arsenal of molecular weapons to evade detection and disarm host immune responses. ...
Source: [PubMed]http://www.ncbi.nlm.nih.gov/entrez/query.fcgi?cmd=Retrieve&db=pubmed&dopt=Abstract&list_uids=21267444
"451. Inhibitory effects of casticin on migration of eosinophil and expression of chemokines and adhesion molecules in A549 lung epithelial cells via NF-B inactivation (by Koh DJ,Ahn HS,Chung HS,Lee H,Kim Y,Lee JY,Kim DG,Hong M,Shin M,Bae H).[J Ethnopharmacol, 136:(3), Jul, 2011][Journal Article,Research Support, Non-U.S. Gov't]"
The fruits of Vitex rotundifolia L. have long been used for the treatment of inflammation of the res...
Source: [PubMed]http://www.ncbi.nlm.nih.gov/entrez/query.fcgi?cmd=Retrieve&db=pubmed&dopt=Abstract&list_uids=21251967
"452. The inflammatory microenvironment in colorectal neoplasia (by McLean MH,Murray GI,Stewart KN,Norrie G,Mayer C,Hold GL,Thomson J,Fyfe N,Hope M,Mowat NA,Drew JE,El-Omar EM).[PLoS One, 6:(1), 2011][Journal Article,Research Support, Non-U.S. Gov't]"
Colorectal cancer (CRC) is a major cause of mortality and morbidity worldwide. Inflammatory activity...
Source: [PubMed]http://www.ncbi.nlm.nih.gov/entrez/query.fcgi?cmd=Retrieve&db=pubmed&dopt=Abstract&list_uids=21249124
"453. Ultraviolet radiation-induced cytokines promote mast cell accumulation and matrix metalloproteinase production: potential role in cutaneous lupus erythematosus (by Van Nguyen H,Di Girolamo N,Jackson N,Hampartzoumian T,Bullpitt P,Tedla N,Wakefield D).[Scand J Rheumatol, 40:(3), May, 2011][Journal Article]"
"To examine the role of mast cells (MCs), cytokines, and matrix metalloproteinases (MMPs) following u..."
Source: [PubMed]http://www.ncbi.nlm.nih.gov/entrez/query.fcgi?cmd=Retrieve&db=pubmed&dopt=Abstract&list_uids=21247265
"454. A brain slice culture model of viral encephalitis reveals an innate CNS cytokine response profile and the therapeutic potential of caspase inhibition (by Dionne KR,Leser JS,Lorenzen KA,Beckham JD,Tyler KL).[Exp Neurol, 228:(2), Apr, 2011][Journal Article,Research Support, N.I.H., Extramural,Research Support, U.S. Gov't, Non-P.H.S.]"
Viral encephalitis is a significant cause of human morbidity and mortality in large part due to subo...
Source: [PubMed]http://www.ncbi.nlm.nih.gov/entrez/query.fcgi?cmd=Retrieve&db=pubmed&dopt=Abstract&list_uids=21241693
"455. [Atherosclerosis : on the trail of chemokines] (by Poupel L,Combadiere C).[Biol Aujourdhui, 204:(4), 2010][English Abstract,Journal Article,Review]"
"Atherosclerosis, which is more than a problem of lipid metabolism, is associated with chronic inflam..."
Source: [PubMed]http://www.ncbi.nlm.nih.gov/entrez/query.fcgi?cmd=Retrieve&db=pubmed&dopt=Abstract&list_uids=21215245
"456. Soluble CD14 induces cytokine release by human oral epithelial cells (by Feghali K,Tanabe S,Grenier D).[J Periodontal Res, 46:(1), Feb, 2011][Journal Article]"
The epithelial cell barrier is the first line of host defense against bacterial aggression in period...
Source: [PubMed]http://www.ncbi.nlm.nih.gov/entrez/query.fcgi?cmd=Retrieve&db=pubmed&dopt=Abstract&list_uids=21208208
"457. Dextromethorphan efficiently increases bactericidal activity, attenuates inflammatory responses, and prevents group a streptococcal sepsis (by Li MH,Luo YH,Lin CF,Chang YT,Lu SL,Kuo CF,Hong JS,Lin YS).[Antimicrob Agents Chemother, 55:(3), Mar, 2011][Journal Article,Research Support, N.I.H., Intramural,Research Support, Non-U.S. Gov't]"
"Group A streptococcus (GAS) is an important human pathogen that causes a wide spectrum of diseases, ..."
Source: [PubMed]http://www.ncbi.nlm.nih.gov/entrez/query.fcgi?cmd=Retrieve&db=pubmed&dopt=Abstract&list_uids=21199930
"458. Peoniflorin suppresses tumor necrosis factor- induced chemokine production in human dermal microvascular endothelial cells by blocking nuclear factor-B and ERK pathway (by Chen T,Guo ZP,Jiao XY,Jia RZ,Zhang YH,Li JY,Huang XL,Liu HJ).[Arch Dermatol Res, 303:(5), Jul, 2011][Journal Article]"
Peoniflorin (PF) extracted from the root of Paeonia lactiflora pall displays anti-inflammation and a...
Source: [PubMed]http://www.ncbi.nlm.nih.gov/entrez/query.fcgi?cmd=Retrieve&db=pubmed&dopt=Abstract&list_uids=21190116
"459. Inhibition of proinflammatory RANTES expression by TGF-beta1 is mediated by glycogen synthase kinase-3beta-dependent beta-catenin signaling (by Dai C,Wen X,He W,Liu Y).[J Biol Chem, 286:(9), Mar, 2011][Journal Article,Research Support, N.I.H., Extramural,Research Support, Non-U.S. Gov't]"
"TGF-1 is a pleiotropic cytokine with potent anti-inflammation property. However, the mechanisms und..."
Source: [PubMed]http://www.ncbi.nlm.nih.gov/entrez/query.fcgi?cmd=Retrieve&db=pubmed&dopt=Abstract&list_uids=21189258
"460. CC and CXC chemokines are pivotal mediators of cerebral injury in ischaemic stroke (by Mirabelli-Badenier M,Braunersreuther V,Viviani GL,Dallegri F,Quercioli A,Veneselli E,Mach F,Montecucco F).[Thromb Haemost, 105:(3), Mar, 2011][Journal Article,Research Support, Non-U.S. Gov't,Review]"
The definition of ischaemic stroke has been recently updated as an acute episode of neurological dys...
Source: [PubMed]http://www.ncbi.nlm.nih.gov/entrez/query.fcgi?cmd=Retrieve&db=pubmed&dopt=Abstract&list_uids=21174009
"461. Pro-inflammatory chemokine-chemokine receptor interactions within the Ewing sarcoma microenvironment determine CD8(+) T-lymphocyte infiltration and affect tumour progression (by Berghuis D,Santos SJ,Baelde HJ,Taminiau AH,Egeler RM,Schilham MW,Hogendoorn PC,Lankester AC).[J Pathol, 223:(3), Feb, 2011][Journal Article,Research Support, Non-U.S. Gov't]"
"Ewing sarcoma is an aggressive round cell sarcoma with poor patient prognosis, particularly in cases..."
Source: [PubMed]http://www.ncbi.nlm.nih.gov/entrez/query.fcgi?cmd=Retrieve&db=pubmed&dopt=Abstract&list_uids=21171080

"462. Acute dengue virus 2 infection in Gabonese patients is associated with an early innate immune response, including strong interferon alpha production (by Becquart P,Wauquier N,Nkoghe D,Ndjoyi-Mbiguino A,Padilla C,Souris M,Leroy EM).[BMC Infect Dis, 10, 2010][Journal Article,Research Support, Non-U.S. Gov't]"
Dengue is now a leading cause of morbidity and mortality throughout the tropics. We conducted the fi...
Source: [PubMed]http://www.ncbi.nlm.nih.gov/entrez/query.fcgi?cmd=Retrieve&db=pubmed&dopt=Abstract&list_uids=21167041

"463. Blood protein concentrations in the first two postnatal weeks that predict bronchopulmonary dysplasia among infants born before the 28th week of gestation (by Bose C,Laughon M,Allred EN,Van Marter LJ,O'Shea TM,Ehrenkranz RA,Fichorova R,Leviton A,Elgan Study Investigators).[Pediatr Res, 69:(4), Apr, 2011][Journal Article,Multicenter Study,Research Support, N.I.H., Extramural,Research Support, Non-U.S. Gov't]"
Lung inflammation contributes to the pathogenesis of bronchopulmonary dysplasia (BPD) and may be acc...
Source: [PubMed]http://www.ncbi.nlm.nih.gov/entrez/query.fcgi?cmd=Retrieve&db=pubmed&dopt=Abstract&list_uids=21150694

"464. TLR2-dependent pathway of heterologous down-modulation for the CC chemokine receptors 1, 2, and 5 in human blood monocytes (by Fox JM,Letellier E,Oliphant CJ,Signoret N).[Blood, 117:(6), Feb, 2011][In Vitro,Journal Article,Research Support, Non-U.S. Gov't]"
"During innate immune responses, the inflammatory CC chemokine receptors CCR1, CCR2, and CCR5 mediate..."
Source: [PubMed]http://www.ncbi.nlm.nih.gov/entrez/query.fcgi?cmd=Retrieve&db=pubmed&dopt=Abstract&list_uids=21148810
"465. Inhibitory effects of honokiol on lipopolysaccharide-induced cellular responses and signaling events in human renal mesangial cells (by Wu F,Zhang W,Li L,Zheng F,Shao X,Zhou J,Li H).[Eur J Pharmacol, 654:(1), Mar, 2011][Journal Article,Research Support, Non-U.S. Gov't]"
"Honokiol has been shown to possess a lot of pharmacologic benefits, including antioxidative, antiang..."
Source: [PubMed]http://www.ncbi.nlm.nih.gov/entrez/query.fcgi?cmd=Retrieve&db=pubmed&dopt=Abstract&list_uids=21147091
"466. Basic-helix-loop-helix transcription factor DEC2 constitutes negative feedback loop in IFN--mediated inflammatory responses in human mesangial cells (by Imaizumi T,Sato F,Tanaka H,Matsumiya T,Yoshida H,Yashiro-Aizawa T,Tsuruga K,Hayakari R,Kijima H,Satoh K).[Immunol Lett, 136:(1), Apr, 2011][Journal Article,Research Support, Non-U.S. Gov't]"
"Differentiated embryo-chondrocyte 2 (DEC2), a basic-helix-loop-helix transcriptional factor, is invo..."
Source: [PubMed]http://www.ncbi.nlm.nih.gov/entrez/query.fcgi?cmd=Retrieve&db=pubmed&dopt=Abstract&list_uids=21129405
"467. Multiplex bead analysis of urinary cytokines of type 2 diabetic patients with normo- and microalbuminuria (by Liu J,Zhao Z,Willcox MD,Xu B,Shi B).[J Immunoassay Immunochem, 31:(4), Oct, 2010][Journal Article,Research Support, Non-U.S. Gov't]"
Renal damage of diabetic patients is linked to chronic low-grade inflammation. The aim of this study...
Source: [PubMed]http://www.ncbi.nlm.nih.gov/entrez/query.fcgi?cmd=Retrieve&db=pubmed&dopt=Abstract&list_uids=21113841
"468. Neisseria lactamica attenuates TLR-1/2-induced cytokine responses in nasopharyngeal epithelial cells using PPAR- (by Tezera LB,Hampton J,Jackson SK,Davenport V).[Cell Microbiol, 13:(4), Apr, 2011][Journal Article,Research Support, Non-U.S. Gov't]"
The upper respiratory tract commensal Neisseria lactamica (Nlac) induces protective humoral immunity...
Source: [PubMed]http://www.ncbi.nlm.nih.gov/entrez/query.fcgi?cmd=Retrieve&db=pubmed&dopt=Abstract&list_uids=21105983
"469. Type 2 diabetes and lipoprotein metabolism affect LPS-induced cytokine and chemokine release in primary human monocytes (by Bala M,Kopp A,Wurm S,Buchler C,Scholmerich J,Schaffler A).[Exp Clin Endocrinol Diabetes, 119:(6), Jun, 2011][Journal Article,Research Support, Non-U.S. Gov't]"
Obesity and insulin resistance are characterized by a chronic and low grade state of inflammation an...
Source: [PubMed]http://www.ncbi.nlm.nih.gov/entrez/query.fcgi?cmd=Retrieve&db=pubmed&dopt=Abstract&list_uids=21104588
"470. Induction of IL-13 production and upregulated expression of protease activated receptor-1 by RANTES in a mast cell line (by Zhang H,Yang H,Ma W,He S).[Cytokine, 53:(2), Feb, 2011][Journal Article,Research Support, Non-U.S. Gov't]"
"RANTES is a potent chemoattractant for various important inflammatory cells such as eosinophils, mem..."
Source: [PubMed]http://www.ncbi.nlm.nih.gov/entrez/query.fcgi?cmd=Retrieve&db=pubmed&dopt=Abstract&list_uids=21074454
"471. Chemokine-like receptor 1 (CMKLR1) and chemokine (C-C motif) receptor-like 2 (CCRL2); two multifunctional receptors with unusual properties (by Yoshimura T,Oppenheim JJ).[Exp Cell Res, 317:(5), Mar, 2011][Journal Article,Research Support, U.S. Gov't, Non-P.H.S.,Review]"
"Chemokine-like receptor 1 (CMKLR1), also known as ChemR23, and chemokine (C-C motif) receptor-like 2..."
Source: [PubMed]http://www.ncbi.nlm.nih.gov/entrez/query.fcgi?cmd=Retrieve&db=pubmed&dopt=Abstract&list_uids=21056554
"472. Molecular cloning of the porcine RANTES promoter: functional characterization of dsDNA/dsRNA response elements in PK-15 cells (by Wang D,Fang L,Li P,Chen Q,Luo R,Chen H,Xiao S).[Dev Comp Immunol, 35:(3), Mar, 2011][Journal Article,Research Support, Non-U.S. Gov't]"
"The chemokine RANTES plays an essential role in inflammation and immune response. In this study, we ..."
Source: [PubMed]http://www.ncbi.nlm.nih.gov/entrez/query.fcgi?cmd=Retrieve&db=pubmed&dopt=Abstract&list_uids=21034770
"473. Active principles of Grindelia robusta exert antiinflammatory properties in a macrophage model (by La VD,Lazzarin F,Ricci D,Fraternale D,Genovese S,Epifano F,Grenier D).[Phytother Res, 24:(11), Nov, 2010][Journal Article,Research Support, Non-U.S. Gov't]"
Plant extracts and/or secondary metabolites are receiving considerable attention as therapeutic agen...
Source: [PubMed]http://www.ncbi.nlm.nih.gov/entrez/query.fcgi?cmd=Retrieve&db=pubmed&dopt=Abstract&list_uids=21031629
"474. Antagonism of the chemokine Ccl5 ameliorates experimental liver fibrosis in mice (by Berres ML,Koenen RR,Rueland A,Zaldivar MM,Heinrichs D,Sahin H,Schmitz P,Streetz KL,Berg T,Gassler N,Weiskirchen R,Proudfoot A,Weber C,Trautwein C,Wasmuth HE).[J Clin Invest, 120:(11), Nov, 2010][Journal Article,Research Support, Non-U.S. Gov't]"
Activation of hepatic stellate cells in response to chronic inflammation represents a crucial step i...
Source: [PubMed]http://www.ncbi.nlm.nih.gov/entrez/query.fcgi?cmd=Retrieve&db=pubmed&dopt=Abstract&list_uids=20978355
"475. Expression and functional activity of chemokine receptors in glatiramer acetate-specific T cells isolated from multiple sclerosis patient receiving the drug glatiramer acetate (by Hglund RA,Hestvik AL,Holmy T,Maghazachi AA).[Hum Immunol, 72:(2), Feb, 2011][Journal Article,Research Support, Non-U.S. Gov't]"
The purpose of the current study is to examine the surface expression of chemokine receptors and the...
Source: [PubMed]http://www.ncbi.nlm.nih.gov/entrez/query.fcgi?cmd=Retrieve&db=pubmed&dopt=Abstract&list_uids=20977917
"476. CXCL4L1 inhibits angiogenesis and induces undirected endothelial cell migration without affecting endothelial cell proliferation and monocyte recruitment (by Sarabi A,Kramp BK,Drechsler M,Hackeng TM,Soehnlein O,Weber C,Koenen RR,Von Hundelshausen P).[J Thromb Haemost, 9:(1), Jan, 2011][Journal Article,Research Support, Non-U.S. Gov't]"
"The non-allelic variant of CXCL4/PF4, CXCL4L1/PF4alt, differs from CXCL4 in three amino acids of the..."
Source: [PubMed]http://www.ncbi.nlm.nih.gov/entrez/query.fcgi?cmd=Retrieve&db=pubmed&dopt=Abstract&list_uids=20961394
"477. TNF superfamily: a growing saga of kidney injury modulators (by Sanchez-Nino MD,Benito-Martin A,Goncalves S,Sanz AB,Ucero AC,Izquierdo MC,Ramos AM,Berzal S,Selgas R,Ruiz-Ortega M,Egido J,Ortiz A).[Mediators Inflamm, 2010, 2010][Journal Article,Research Support, Non-U.S. Gov't,Review]"
Members of the TNF superfamily participate in kidney disease. Tumor necrosis factor (TNF) and Fas li...
Source: [PubMed]http://www.ncbi.nlm.nih.gov/entrez/query.fcgi?cmd=Retrieve&db=pubmed&dopt=Abstract&list_uids=20953353
"478. A single session of intense exercise improves the inflammatory response in healthy sedentary women (by Garcia JJ,Bote E,Hinchado MD,Ortega E).[J Physiol Biochem, 67:(1), Mar, 2011][Journal Article,Research Support, Non-U.S. Gov't]"
"Physical activity has a great capacity for modulating the immune system, including the inflammatory ..."
Source: [PubMed]http://www.ncbi.nlm.nih.gov/entrez/query.fcgi?cmd=Retrieve&db=pubmed&dopt=Abstract&list_uids=20936392
"479. Relationship Between Neonatal Blood Protein Concentrations and Placenta Histologic Characteristics in Extremely Low GA Newborns (by Hecht JL,Fichorova RN,Tang VF,Allred EN,McElrath TF,Leviton A,Elgan Study Investigators).[Pediatr Res, 69:(1), Jan, 2011][Journal Article,Research Support, N.I.H., Extramural]"
Amniotic fluid infection with chorioamnionitis is associated with increased risks of morbidity and m...
Source: [PubMed]http://www.ncbi.nlm.nih.gov/entrez/query.fcgi?cmd=Retrieve&db=pubmed&dopt=Abstract&list_uids=20921924
"480. Maternal and neonatal exposure to environmental tobacco smoke targets pro-inflammatory genes in neonatal arteries (by Villablanca AC,Pinkerton KE,Rutledge JC).[J Cardiovasc Transl Res, 3:(6), Dec, 2010][Journal Article,Research Support, N.I.H., Extramural]"
Maternal mainstream tobacco smoking is known to have adverse outcomes on fetal respiratory function;...
Source: [PubMed]http://www.ncbi.nlm.nih.gov/entrez/query.fcgi?cmd=Retrieve&db=pubmed&dopt=Abstract&list_uids=20890690
"481. Enterovirus infection induces cytokine and chemokine expression in insulin-producing cells (by Nair S,Leung KC,Rawlinson WD,Naing Z,Craig ME).[J Med Virol, 82:(11), Nov, 2010][Journal Article]"
"Despite evidence supporting an association between enterovirus (EV) infection and type 1 diabetes, t..."
Source: [PubMed]http://www.ncbi.nlm.nih.gov/entrez/query.fcgi?cmd=Retrieve&db=pubmed&dopt=Abstract&list_uids=20872723

"482. Expression of TNF- and RANTES in drug-induced human gingival overgrowth (by Subramani T,Dhanaraj L,Senthilkumar K,Periasamy S,Abraham G,Rao S).[Indian J Pharmacol, 42:(3), Jun, 2010][Journal Article]"
"Regulated on activation, normal T cell expressed and secreted (RANTES) is a chemokine that is produc..."
Source: [PubMed]http://www.ncbi.nlm.nih.gov/entrez/query.fcgi?cmd=Retrieve&db=pubmed&dopt=Abstract&list_uids=20871770

"483. Anti-inflammatory effects of thiazolidinediones in human airway smooth muscle cells (by Zhu M,Flynt L,Ghosh S,Mellema M,Banerjee A,Williams E,Panettieri RA,Shore SA).[Am J Respir Cell Mol Biol, 45:(1), Jul, 2011][Journal Article,Research Support, N.I.H., Extramural]"
Airway smooth muscle (ASM) cells have been reported to contribute to the inflammation of asthma. Bec...
Source: [PubMed]http://www.ncbi.nlm.nih.gov/entrez/query.fcgi?cmd=Retrieve&db=pubmed&dopt=Abstract&list_uids=20870897
"484. Lysophosphatidic acid inhibits CC chemokine ligand 5/RANTES production by blocking IRF-1-mediated gene transcription in human bronchial epithelial cells (by Matsuzaki S,Ishizuka T,Hisada T,Aoki H,Komachi M,Ichimonji I,Utsugi M,Ono A,Koga Y,Dobashi K,Kurose H,Tomura H,Mori M,Okajima F).[J Immunol, 185:(8), Oct, 2010][Journal Article,Research Support, Non-U.S. Gov't]"
Lysophosphatidic acid (LPA) is a phospholipid mediator that exerts a variety of biological responses...
Source: [PubMed]http://www.ncbi.nlm.nih.gov/entrez/query.fcgi?cmd=Retrieve&db=pubmed&dopt=Abstract&list_uids=20861350
"485. The differences of eosinophil- and neutrophil-related inflammation in elderly allergic and non-allergic chronic obstructive pulmonary disease (by Tsai JJ,Liao EC,Hsu JY,Lee WJ,Lai YK).[J Asthma, 47:(9), Nov, 2010][Journal Article,Research Support, Non-U.S. Gov't]"
Chronic obstructive pulmonary disease (COPD) is a common disease in the elderly population and is ch...
Source: [PubMed]http://www.ncbi.nlm.nih.gov/entrez/query.fcgi?cmd=Retrieve&db=pubmed&dopt=Abstract&list_uids=20858153
"486. Synovial tissue-infiltrating natural killer cells in osteoarthritis and periprosthetic inflammation (by Huss RS,Huddleston JI,Goodman SB,Butcher EC,Zabel BA).[Arthritis Rheum, 62:(12), Dec, 2010][Journal Article,Research Support, N.I.H., Extramural,Research Support, Non-U.S. Gov't,Research Support, U.S. Gov't, Non-P.H.S.]"
Infiltrating immune cells play a central role in degenerative joint disease associated with osteoart...
Source: [PubMed]http://www.ncbi.nlm.nih.gov/entrez/query.fcgi?cmd=Retrieve&db=pubmed&dopt=Abstract&list_uids=20848566
"487. VEGF, substance P and stress, new aspects: a revisited study (by Castellani ML,Galzio RJ,Felaco P,Tripodi D,Toniato E,De Lutiis MA,Conti F,Fulcheri M,Conti C,Theoharides TC,Caraffa A,Antinolfi P,Felaco M,Tete S,Pandolfi F,Shaik-Dasthagirisaheb YB).[J Biol Regul Homeost Agents, 24:(3), 2010][Editorial,Review]"
"Mast cells play an essential role in diverse physiological and pathological processes, such as ather..."
Source: [PubMed]http://www.ncbi.nlm.nih.gov/entrez/query.fcgi?cmd=Retrieve&db=pubmed&dopt=Abstract&list_uids=20846471
"488. Hepatic steatosis causes induction of the chemokine RANTES in the absence of significant hepatic inflammation (by Kirovski G,Gabele E,Dorn C,Moleda L,Niessen C,Weiss TS,Wobser H,Schacherer D,Buechler C,Wasmuth HE,Hellerbrand C).[Int J Clin Exp Pathol, 3:(7), 2010][Journal Article,Research Support, Non-U.S. Gov't]"
Nonalcoholic fatty liver disease (NAFLD) encompasses a spectrum ranging from simple steatosis to cir...
Source: [PubMed]http://www.ncbi.nlm.nih.gov/entrez/query.fcgi?cmd=Retrieve&db=pubmed&dopt=Abstract&list_uids=20830238
"489. The role of vitamin D in asthma (by Sandhu MS,Casale TB).[Ann Allergy Asthma Immunol, 105:(3), Sep, 2010][Journal Article,Review]"
"To review the current literature on vitamin D and asthma, discussing the possible roles of vitamin D..."
Source: [PubMed]http://www.ncbi.nlm.nih.gov/entrez/query.fcgi?cmd=Retrieve&db=pubmed&dopt=Abstract&list_uids=20800785
"490. Standardized tape stripping prior to patch testing induces upregulation of Hsp90, Hsp70, IL-33, TNF- and IL-8/CXCL8 mRNA: new insights into the involvement of 'alarmins' (by Dickel H,Gambichler T,Kamphowe J,Altmeyer P,Skrygan M).[Contact Dermatitis, 63:(4), Oct, 2010][Journal Article,Research Support, Non-U.S. Gov't]"
The strip patch test is recommended if patch test results are presumed to be false-negative. It is u...
Source: [PubMed]http://www.ncbi.nlm.nih.gov/entrez/query.fcgi?cmd=Retrieve&db=pubmed&dopt=Abstract&list_uids=20731692
"491. Effect of CC chemokine ligand 5 and CC chemokine receptor 5 genes polymorphisms on the risk and clinicopathological development of oral cancer (by Weng CJ,Chien MH,Lin CW,Chung TT,Zavras AI,Tsai CM,Chen MK,Yang SF).[Oral Oncol, 46:(10), Oct, 2010][Journal Article,Research Support, Non-U.S. Gov't]"
"Inflammation can be induced by cytokines, chemokines, and their receptors, and it is believed to be ..."
Source: [PubMed]http://www.ncbi.nlm.nih.gov/entrez/query.fcgi?cmd=Retrieve&db=pubmed&dopt=Abstract&list_uids=20729133
"492. Impact of inflammatory markers on platelet inhibition and cardiovascular outcome including stent thrombosis in patients with symptomatic coronary artery disease (by Muller K,Aichele S,Herkommer M,Bigalke B,Stellos K,Htun P,Fateh-Moghadam S,May AE,Flather M,Gawaz M,Geisler T).[Atherosclerosis, 213:(1), Nov, 2010][Journal Article,Research Support, Non-U.S. Gov't]"
There is cumulative evidence that the degree of inflammation correlates with prognosis after percuta...
Source: [PubMed]http://www.ncbi.nlm.nih.gov/entrez/query.fcgi?cmd=Retrieve&db=pubmed&dopt=Abstract&list_uids=20728084
"493. Modulation of matrix metalloproteinase and cytokine production by licorice isolates licoricidin and licorisoflavan A: potential therapeutic approach for periodontitis (by La VD,Tanabe S,Bergeron C,Gafner S,Grenier D).[J Periodontol, 82:(1), Jan, 2011][Journal Article,Research Support, Non-U.S. Gov't]"
Inflammatory cytokines and matrix metalloproteinases (MMPs) produced by resident and inflammatory ce...
Source: [PubMed]http://www.ncbi.nlm.nih.gov/entrez/query.fcgi?cmd=Retrieve&db=pubmed&dopt=Abstract&list_uids=20722535
"494. Chemokine expression of intraocular lymphocytes in patients with Behcet uveitis (by Kim TW,Chung H,Yu HG).[Ophthalmic Res, 45:(1), 2011][Comparative Study,Journal Article,Research Support, Non-U.S. Gov't]"
To compare the expression of chemokines in the aqueous humor and chemokine receptors in intraocular ...
Source: [PubMed]http://www.ncbi.nlm.nih.gov/entrez/query.fcgi?cmd=Retrieve&db=pubmed&dopt=Abstract&list_uids=20714186
"495. Polarized secretion of interleukin (IL)-6 and IL-8 by human airway epithelia 16HBE14o- cells in response to cationic polypeptide challenge (by Chow AW,Liang JF,Wong JS,Fu Y,Tang NL,Ko WH).[PLoS One, 5:(8), 2010][Journal Article,Research Support, Non-U.S. Gov't]"
The airway epithelium participates in asthmatic inflammation in many ways. Target cells of the epith...
Source: [PubMed]http://www.ncbi.nlm.nih.gov/entrez/query.fcgi?cmd=Retrieve&db=pubmed&dopt=Abstract&list_uids=20711426
"496. Increases in airway eosinophilia and a th1 cytokine during the chronic asymptomatic phase of asthma (by Kim CK,Choi J,Callaway Z,Iijima K,Volcheck G,Kita H).[Respir Med, 104:(10), Oct, 2010][Journal Article,Research Support, N.I.H., Extramural,Research Support, Non-U.S. Gov't]"
Studies using allergen challenge models have suggested Th2 cytokines promote airway inflammation in ...
Source: [PubMed]http://www.ncbi.nlm.nih.gov/entrez/query.fcgi?cmd=Retrieve&db=pubmed&dopt=Abstract&list_uids=20709516
"497. Pro-inflammatory genes as biomarkers and therapeutic targets in oral squamous cell carcinoma (by Rao SK,Pavicevic Z,Du Z,Kim JG,Fan M,Jiao Y,Rosebush M,Samant S,Gu W,Pfeffer LM,Nosrat CA).[J Biol Chem, 285:(42), Oct, 2010][Journal Article,Research Support, N.I.H., Extramural,Research Support, Non-U.S. Gov't]"
"Oral squamous cell carcinoma (OSCC) is a major health problem worldwide, and patients have a particu..."
Source: [PubMed]http://www.ncbi.nlm.nih.gov/entrez/query.fcgi?cmd=Retrieve&db=pubmed&dopt=Abstract&list_uids=20702412
"498. Differential regulation of chemokine expression by estrogen in human periodontal ligament cells (by Nebel D,Jonsson D,Norderyd O,Bratthall G,Nilsson BO).[J Periodontal Res, 45:(6), Dec, 2010][Journal Article,Research Support, Non-U.S. Gov't]"
"Estrogen modulates inflammatory responses, but the mechanisms involved have not yet been identified...."
Source: [PubMed]http://www.ncbi.nlm.nih.gov/entrez/query.fcgi?cmd=Retrieve&db=pubmed&dopt=Abstract&list_uids=20701669
"499. In renal transplants with delayed graft function chemokines and chemokine receptor expression predict long-term allograft function (by Dikow R,Becker LE,Schaier M,Waldherr R,Gross ML,Zeier M).[Transplantation, 90:(7), Oct, 2010][Journal Article]"
Chronic loss of renal allograft function is associated with interstitial fibrosis and tubular atroph...
Source: [PubMed]http://www.ncbi.nlm.nih.gov/entrez/query.fcgi?cmd=Retrieve&db=pubmed&dopt=Abstract&list_uids=20697328
"500. Circulating concentrations of - and -chemokines in neonatal sepsis (by Manoura A,Gourgiotis D,Galanakis E,Matalliotakis E,Hatzidaki E,Korakaki E,Saitakis E,Marmarinos AS,Giannakopoulou C).[Int J Infect Dis, 14:(9), Sep, 2010][Journal Article]"
"Despite advances in neonatal care, sepsis remains a threat, in particular for premature neonates, du..."
Source: [PubMed]http://www.ncbi.nlm.nih.gov/entrez/query.fcgi?cmd=Retrieve&db=pubmed&dopt=Abstract&list_uids=20685145
"501. Activation of cytokine-producing and antitumor activities of natural killer cells and macrophages by engagement of Toll-like and NOD-like receptors (by Qiu F,Maniar A,Diaz MQ,Chapoval AI,Medvedev AE).[Innate Immun, 17:(4), Aug, 2011][Journal Article,Research Support, Non-U.S. Gov't]"
Macrophages and natural killer (NK) cells are important antitumor effectors by virtue of their abili...
Source: [PubMed]http://www.ncbi.nlm.nih.gov/entrez/query.fcgi?cmd=Retrieve&db=pubmed&dopt=Abstract&list_uids=20682587

"502. Polo-like kinase 1 (PLK1) regulates interferon (IFN) induction by MAVS (by Vitour D,Dabo S,Ahmadi Pour M,Vilasco M,Vidalain PO,Jacob Y,Mezel-Lemoine M,Paz S,Arguello M,Lin R,Tangy F,Hiscott J,Meurs EF).[J Biol Chem, 284:(33), Aug, 2009][Journal Article,Research Support, Non-U.S. Gov't]"
The mitochondria-bound adapter MAVS participates in IFN induction by recruitment of downstream partn...
Source: [PubMed]http://www.ncbi.nlm.nih.gov/entrez/query.fcgi?cmd=Retrieve&db=pubmed&dopt=Abstract&list_uids=19546225
"503. Activation of interferon regulatory factor-3 via toll-like receptor 3 and immunomodulatory functions detected in A549 lung epithelial cells exposed to misplaced U1-snRNA (by Sadik CD,Bachmann M,Pfeilschifter J,Muhl H).[Nucleic Acids Res, 37:(15), Aug, 2009][Journal Article,Research Support, Non-U.S. Gov't]"
U1-snRNA is an integral part of the U1 ribonucleoprotein pivotal for pre-mRNA splicing. Toll-like re...
Source: [PubMed]http://www.ncbi.nlm.nih.gov/entrez/query.fcgi?cmd=Retrieve&db=pubmed&dopt=Abstract&list_uids=19541850
"504. The E3 ubiquitin ligase Nrdp1 'preferentially' promotes TLR-mediated production of type I interferon (by Wang C,Chen T,Zhang J,Yang M,Li N,Xu X,Cao X).[Nat Immunol, 10:(7), Jul, 2009][Journal Article,Research Support, Non-U.S. Gov't]"
"E3 ubiquitin ligases are important in both innate and adaptive immunity. Here we report that Nrdp1, ..."
Source: [PubMed]http://www.ncbi.nlm.nih.gov/entrez/query.fcgi?cmd=Retrieve&db=pubmed&dopt=Abstract&list_uids=19483718
"505. Comparative genomics of Toll-like receptor signalling in five species (by Jann OC,King A,Corrales NL,Anderson SI,Jensen K,Ait-Ali T,Tang H,Wu C,Cockett NE,Archibald AL,Glass EJ).[BMC Genomics, 10, 2009][Comparative Study,Journal Article,Research Support, Non-U.S. Gov't]"
"Over the last decade, several studies have identified quantitative trait loci (QTL) affecting variat..."
Source: [PubMed]http://www.ncbi.nlm.nih.gov/entrez/query.fcgi?cmd=Retrieve&db=pubmed&dopt=Abstract&list_uids=19432955
"506. TAG, a splice variant of the adaptor TRAM, negatively regulates the adaptor MyD88-independent TLR4 pathway (by Palsson-McDermott EM,Doyle SL,McGettrick AF,Hardy M,Husebye H,Banahan K,Gong M,Golenbock D,Espevik T,O'Neill LA).[Nat Immunol, 10:(6), Jun, 2009][Journal Article,Research Support, Non-U.S. Gov't]"
Toll-like receptor 4 (TLR4) signals the induction of transcription factor IRF3-dependent genes from ...
Source: [PubMed]http://www.ncbi.nlm.nih.gov/entrez/query.fcgi?cmd=Retrieve&db=pubmed&dopt=Abstract&list_uids=19412184
"507. Progress and prospects: biological properties and technological advances of herpes simplex virus type 1-based amplicon vectors (by Epstein AL).[Gene Ther, 16:(6), Jun, 2009][Journal Article,Review]"
The last two years have seen significant advances in our understanding of the cellular innate respon...
Source: [PubMed]http://www.ncbi.nlm.nih.gov/entrez/query.fcgi?cmd=Retrieve&db=pubmed&dopt=Abstract&list_uids=19369969
"508. TRIM21 is essential to sustain IFN regulatory factor 3 activation during antiviral response (by Yang K,Shi HX,Liu XY,Shan YF,Wei B,Chen S,Wang C).[J Immunol, 182:(6), Mar, 2009][Journal Article,Research Support, Non-U.S. Gov't]"
Virus infection induces host antiviral responses including induction of type I IFNs. Transcription f...
Source: [PubMed]http://www.ncbi.nlm.nih.gov/entrez/query.fcgi?cmd=Retrieve&db=pubmed&dopt=Abstract&list_uids=19265157
"509. AIM2 recognizes cytosolic dsDNA and forms a caspase-1-activating inflammasome with ASC (by Hornung V,Ablasser A,Charrel-Dennis M,Bauernfeind F,Horvath G,Caffrey DR,Latz E,Fitzgerald KA).[Nature, 458:(7237), Mar, 2009][Journal Article,Research Support, N.I.H., Extramural,Research Support, Non-U.S. Gov't]"
The innate immune system senses nucleic acids by germline-encoded pattern recognition receptors. RNA...
Source: [PubMed]http://www.ncbi.nlm.nih.gov/entrez/query.fcgi?cmd=Retrieve&db=pubmed&dopt=Abstract&list_uids=19158675
"510. The TAK1-JNK cascade is required for IRF3 function in the innate immune response (by Zhang B,Li M,Chen L,Yang K,Shan Y,Zhu L,Sun S,Li L,Wang C).[Cell Res, 19:(4), Apr, 2009][Journal Article,Research Support, Non-U.S. Gov't]"
Interferon regulatory factor (IRF)3 is critical for the transcriptional induction of chemokines and ...
Source: [PubMed]http://www.ncbi.nlm.nih.gov/entrez/query.fcgi?cmd=Retrieve&db=pubmed&dopt=Abstract&list_uids=19153595
"511. Anti-inflammatory activity of a water extract of Acorus calamus L. leaves on keratinocyte HaCaT cells (by Kim H,Han TH,Lee SG).[J Ethnopharmacol, 122:(1), Feb, 2009][Journal Article,Research Support, Non-U.S. Gov't]"
"Acorus calamus L., sweet flag, is a well-known medicinal plant that grows worldwide wildly along swa..."
Source: [PubMed]http://www.ncbi.nlm.nih.gov/entrez/query.fcgi?cmd=Retrieve&db=pubmed&dopt=Abstract&list_uids=19146941
"512. Induction of proinflammatory cytokines in primary human macrophages by influenza A virus (H5N1) is selectively regulated by IFN regulatory factor 3 and p38 MAPK (by Hui KP,Lee SM,Cheung CY,Ng IH,Poon LL,Guan Y,Ip NY,Lau AS,Peiris JS).[J Immunol, 182:(2), Jan, 2009][Comparative Study,Journal Article,Research Support, Non-U.S. Gov't]"
"The hyperinduction of proinflammatory cytokines and chemokines such as TNF-alpha, IFN-beta, and CCL2..."
Source: [PubMed]http://www.ncbi.nlm.nih.gov/entrez/query.fcgi?cmd=Retrieve&db=pubmed&dopt=Abstract&list_uids=19124752
"513. FimH adhesin of type 1 fimbriae is a potent inducer of innate antimicrobial responses which requires TLR4 and type 1 interferon signalling (by Ashkar AA,Mossman KL,Coombes BK,Gyles CL,Mackenzie R).[PLoS Pathog, 4:(12), Dec, 2008][Journal Article,Research Support, Non-U.S. Gov't]"
Components of bacteria have been shown to induce innate antiviral immunity via Toll-like receptors (...
Source: [PubMed]http://www.ncbi.nlm.nih.gov/entrez/query.fcgi?cmd=Retrieve&db=pubmed&dopt=Abstract&list_uids=19057665
"514. MAVS dimer is a crucial signaling component of innate immunity and the target of hepatitis C virus NS3/4A protease (by Baril M,Racine ME,Penin F,Lamarre D).[J Virol, 83:(3), Feb, 2009][Journal Article,Research Support, Non-U.S. Gov't]"
The mitochondrial antiviral signaling (MAVS) protein plays a central role in innate antiviral immuni...
Source: [PubMed]http://www.ncbi.nlm.nih.gov/entrez/query.fcgi?cmd=Retrieve&db=pubmed&dopt=Abstract&list_uids=19036819
"515. The RNA-activated protein kinase enhances the induction of interferon-beta and apoptosis mediated by cytoplasmic RNA sensors (by McAllister CS,Samuel CE).[J Biol Chem, 284:(3), Jan, 2009][Journal Article,Research Support, N.I.H., Extramural]"
Detection of foreign RNA by the innate immune system can trigger the induction of type I interferon ...
Source: [PubMed]http://www.ncbi.nlm.nih.gov/entrez/query.fcgi?cmd=Retrieve&db=pubmed&dopt=Abstract&list_uids=19028691
"516. Activation of an immunoregulatory and antiviral gene expression program in poly(I:C)-transfected human neutrophils (by Tamassia N,Le Moigne V,Rossato M,Donini M,McCartney S,Calzetti F,Colonna M,Bazzoni F,Cassatella MA).[J Immunol, 181:(9), Nov, 2008][Journal Article,Research Support, Non-U.S. Gov't]"
"Neutrophils, historically known for their involvement in acute inflammation, are also targets for in..."
Source: [PubMed]http://www.ncbi.nlm.nih.gov/entrez/query.fcgi?cmd=Retrieve&db=pubmed&dopt=Abstract&list_uids=18941247
"517. Cigarette smoke attenuation of poly I:C-induced innate antiviral responses in human PBMC is mainly due to inhibition of IFN-beta production (by Mian MF,Stampfli MR,Mossman KL,Ashkar AA).[Mol Immunol, 46:(5), Feb, 2009][Journal Article,Research Support, Non-U.S. Gov't]"
The cellular response to dsRNA or its synthetic analog polyinosinic-polycytidylic acid (poly I:C) re...
Source: [PubMed]http://www.ncbi.nlm.nih.gov/entrez/query.fcgi?cmd=Retrieve&db=pubmed&dopt=Abstract&list_uids=18930547
"518. Genetic susceptibility to autoimmune disorders: clues from gene association and gene expression studies (by Gutierrez-Roelens I,Lauwerys BR).[Curr Mol Med, 8:(6), Sep, 2008][Journal Article,Review]"
Susceptibility to autoimmune disorders results from the interaction of multiple genetic factors that...
Source: [PubMed]http://www.ncbi.nlm.nih.gov/entrez/query.fcgi?cmd=Retrieve&db=pubmed&dopt=Abstract&list_uids=18781962
"519. STING is an endoplasmic reticulum adaptor that facilitates innate immune signalling (by Ishikawa H,Barber GN).[Nature, 455:(7213), Oct, 2008][Journal Article]"
The cellular innate immune system is essential for recognizing pathogen infection and for establishi...
Source: [PubMed]http://www.ncbi.nlm.nih.gov/entrez/query.fcgi?cmd=Retrieve&db=pubmed&dopt=Abstract&list_uids=18724357
"520. Synoviocyte innate immune responses: I. Differential regulation of interferon responses and the JNK pathway by MAPK kinases (by Yoshizawa T,Hammaker D,Sweeney SE,Boyle DL,Firestein GS).[J Immunol, 181:(5), Sep, 2008][Journal Article,Research Support, N.I.H., Extramural]"
JNK is a key regulator of matrix metalloproteinase production in rheumatoid arthritis. It is regulat...
Source: [PubMed]http://www.ncbi.nlm.nih.gov/entrez/query.fcgi?cmd=Retrieve&db=pubmed&dopt=Abstract&list_uids=18713996
"521. Signalling adaptors used by Toll-like receptors: an update (by Kenny EF,O'Neill LA).[Cytokine, 43:(3), Sep, 2008][Journal Article,Review]"
Research into the five Toll/IL1 receptor (TIR) adaptor proteins involved in innate immunity continue...
Source: [PubMed]http://www.ncbi.nlm.nih.gov/entrez/query.fcgi?cmd=Retrieve&db=pubmed&dopt=Abstract&list_uids=18706831
"522. Phosphatase PTP1B negatively regulates MyD88- and TRIF-dependent proinflammatory cytokine and type I interferon production in TLR-triggered macrophages (by Xu H,An H,Hou J,Han C,Wang P,Yu Y,Cao X).[Mol Immunol, 45:(13), Aug, 2008][Journal Article,Research Support, Non-U.S. Gov't]"
"Toll-like receptors (TLRs) are primary sensors to detect conserved patterns on microorganisms, thus ..."
Source: [PubMed]http://www.ncbi.nlm.nih.gov/entrez/query.fcgi?cmd=Retrieve&db=pubmed&dopt=Abstract&list_uids=18571728
"523. West Nile virus nonstructural protein 1 inhibits TLR3 signal transduction (by Wilson JR,de Sessions PF,Leon MA,Scholle F).[J Virol, 82:(17), Sep, 2008][Journal Article,Research Support, N.I.H., Extramural]"
The innate immune response is the first line of defense against foreign pathogens. The recognition o...
Source: [PubMed]http://www.ncbi.nlm.nih.gov/entrez/query.fcgi?cmd=Retrieve&db=pubmed&dopt=Abstract&list_uids=18562533
"524. Group A streptococcus activates type I interferon production and MyD88-dependent signaling without involvement of TLR2, TLR4, and TLR9 (by Gratz N,Siller M,Schaljo B,Pirzada ZA,Gattermeier I,Vojtek I,Kirschning CJ,Wagner H,Akira S,Charpentier E,Kovarik P).[J Biol Chem, 283:(29), Jul, 2008][Journal Article,Research Support, Non-U.S. Gov't]"
Bacterial pathogens are recognized by the innate immune system through pattern recognition receptors...
Source: [PubMed]http://www.ncbi.nlm.nih.gov/entrez/query.fcgi?cmd=Retrieve&db=pubmed&dopt=Abstract&list_uids=18480050
"525. Characterization of RalB-Sec5-TBK1 function in human oncogenesis (by Chien Y,White MA).[Methods Enzymol, 438, 2008][Journal Article,Research Support, N.I.H., Extramural,Research Support, Non-U.S. Gov't]"
"The Ras-like GTPases, RalA and RalB, are key components of the oncogenic Ras signaling network. Rece..."
Source: [PubMed]http://www.ncbi.nlm.nih.gov/entrez/query.fcgi?cmd=Retrieve&db=pubmed&dopt=Abstract&list_uids=18413258
"526. IRAK4 in TLR/IL-1R signaling: possible clinical applications (by Li X).[Eur J Immunol, 38:(3), Mar, 2008][Comment,Journal Article,Research Support, N.I.H., Extramural]"
"A member of the IL-1 receptor (IL-1R)-associated kinase (IRAK) family, IRAK4, has been shown to play..."
Source: [PubMed]http://www.ncbi.nlm.nih.gov/entrez/query.fcgi?cmd=Retrieve&db=pubmed&dopt=Abstract&list_uids=18286571
"527. Intravenous gammaglobulin suppresses inflammation through a novel T(H)2 pathway (by Anthony RM,Kobayashi T,Wermeling F,Ravetch JV).[Nature, 475:(7354), Jul, 2011][Journal Article,Research Support, N.I.H., Extramural,Research Support, Non-U.S. Gov't]"
High-dose intravenous immunoglobulin is a widely used therapeutic preparation of highly purified imm...
Source: [PubMed]http://www.ncbi.nlm.nih.gov/entrez/query.fcgi?cmd=Retrieve&db=pubmed&dopt=Abstract&list_uids=21685887
"528. IL-13R1 expression on -cell-specific T cells in NOD mice (by Rasche SS,Phillips M,McInerney MF,Sercarz EE,Quinn A).[Diabetes, 60:(6), Jun, 2011][Journal Article,Research Support, Non-U.S. Gov't,Research Support, U.S. Gov't, Non-P.H.S.]"
Immunotherapy using peptides from the -cell antigen GAD65 can preserve glucose homeostasis in diabe...
Source: [PubMed]http://www.ncbi.nlm.nih.gov/entrez/query.fcgi?cmd=Retrieve&db=pubmed&dopt=Abstract&list_uids=21617187
"529. Histamine H4 receptors in normal conjunctiva and in vernal keratoconjunctivitis (by Leonardi A,Di Stefano A,Vicari C,Motterle L,Brun P).[Allergy, 66:(10), Oct, 2011][Journal Article]"
"To cite this article: Leonardi A, Di Stefano A, Vicari C, Motterle L, Brun P. Histamine H4 receptors..."
Source: [PubMed]http://www.ncbi.nlm.nih.gov/entrez/query.fcgi?cmd=Retrieve&db=pubmed&dopt=Abstract&list_uids=21545429
"530. [Current views on the etiopathogenesis of autoimmune thyroiditis (Hashimoto's disease)] (by Lacka K,Maciejewski A).[Pol Merkur Lekarski, 30:(176), Feb, 2011][English Abstract,Journal Article,Review]"
Autoimmune thyroiditis (Hashimoto's disease) is the most common type of inflammation of the thyroid ...
Source: [PubMed]http://www.ncbi.nlm.nih.gov/entrez/query.fcgi?cmd=Retrieve&db=pubmed&dopt=Abstract&list_uids=21544984
"531. TSLP enhances the function of helper type 2 cells (by Kitajima M,Lee HC,Nakayama T,Ziegler SF).[Eur J Immunol, 41:(7), Jul, 2011][Journal Article,Research Support, N.I.H., Extramural,Research Support, Non-U.S. Gov't]"
The cytokine thymic stromal lymphopoietin (TSLP) has been implicated in the development and progress...
Source: [PubMed]http://www.ncbi.nlm.nih.gov/entrez/query.fcgi?cmd=Retrieve&db=pubmed&dopt=Abstract&list_uids=21484783
"532. Further improvements of the P. falciparum humanized mouse model (by Arnold L,Tyagi RK,Meija P,Swetman C,Gleeson J,Perignon JL,Druilhe P).[PLoS One, 6:(3), 2011][Journal Article,Research Support, Non-U.S. Gov't]"
It has been shown previously that it is possible to obtain growth of Plasmodium falciparum in human ...
Source: [PubMed]http://www.ncbi.nlm.nih.gov/entrez/query.fcgi?cmd=Retrieve&db=pubmed&dopt=Abstract&list_uids=21483851
"533. Interleukin-13 inhibits proliferation and enhances contractility of human airway smooth muscle cells without change in contractile phenotype (by Risse PA,Jo T,Suarez F,Hirota N,Tolloczko B,Ferraro P,Grutter P,Martin JG).[Am J Physiol Lung Cell Mol Physiol, 300:(6), Jun, 2011][Journal Article,Research Support, Non-U.S. Gov't]"
"IL-13 is an important mediator of allergen-induced airway hyperresponsiveness. This Th2 cytokine, pr..."
Source: [PubMed]http://www.ncbi.nlm.nih.gov/entrez/query.fcgi?cmd=Retrieve&db=pubmed&dopt=Abstract&list_uids=21460123
"534. Macrophage fusion and multinucleated giant cells of inflammation (by McNally AK,Anderson JM).[Adv Exp Med Biol, 713, 2011][Journal Article,Research Support, N.I.H., Extramural,Review]"
Macrophages undergo fusion with other macrophages to form the hallmark multinucleated giant cells of...
Source: [PubMed]http://www.ncbi.nlm.nih.gov/entrez/query.fcgi?cmd=Retrieve&db=pubmed&dopt=Abstract&list_uids=21432016
"535. C-reactive protein polarizes human macrophages to an M1 phenotype and inhibits transformation to the M2 phenotype (by Devaraj S,Jialal I).[Arterioscler Thromb Vasc Biol, 31:(6), Jun, 2011][Journal Article,Research Support, N.I.H., Extramural]"
Inflammation is pivotal in atherosclerosis. Monocyte-macrophages are crucial in atherosclerosis. Mon...
Source: [PubMed]http://www.ncbi.nlm.nih.gov/entrez/query.fcgi?cmd=Retrieve&db=pubmed&dopt=Abstract&list_uids=21415385
"536. Pneumocystis infection in an immunocompetent host can promote collateral sensitization to respiratory antigens (by Swain SD,Meissner N,Han S,Harmsen A).[Infect Immun, 79:(5), May, 2011][Journal Article,Research Support, N.I.H., Extramural]"
Infection with the opportunistic fungal pathogen Pneumocystis is assumed to pass without persistent ...
Source: [PubMed]http://www.ncbi.nlm.nih.gov/entrez/query.fcgi?cmd=Retrieve&db=pubmed&dopt=Abstract&list_uids=21343358
"537. Human TH17 cells express a functional IL-13 receptor and IL-13 attenuates IL-17A production (by Newcomb DC,Boswell MG,Zhou W,Huckabee MM,Goleniewska K,Sevin CM,Hershey GK,Kolls JK,Peebles RS).[J Allergy Clin Immunol, 127:(4), Apr, 2011][Journal Article,Research Support, N.I.H., Extramural,Research Support, U.S. Gov't, Non-P.H.S.]"
IL-13 is a central mediator of airway responsiveness and mucus expression in patients with allergic ...
Source: [PubMed]http://www.ncbi.nlm.nih.gov/entrez/query.fcgi?cmd=Retrieve&db=pubmed&dopt=Abstract&list_uids=21236478
"538. Rapid endocytosis of interleukin-15 by cerebral endothelia (by Stone KP,Kastin AJ,Hsuchou H,Yu C,Pan W).[J Neurochem, 116:(4), Feb, 2011][Comparative Study,Journal Article,Research Support, N.I.H., Extramural]"
Interleukin (IL)-15 receptors are present in the cerebral endothelia composing the blood-brain barri...
Source: [PubMed]http://www.ncbi.nlm.nih.gov/entrez/query.fcgi?cmd=Retrieve&db=pubmed&dopt=Abstract&list_uids=21155807
"539. The expanding family of innate lymphoid cells: regulators and effectors of immunity and tissue remodeling (by Spits H,Di Santo JP).[Nat Immunol, 12:(1), Jan, 2011][Journal Article,Research Support, Non-U.S. Gov't,Review]"
Research has identified what can be considered a family of innate lymphoid cells (ILCs) that include...
Source: [PubMed]http://www.ncbi.nlm.nih.gov/entrez/query.fcgi?cmd=Retrieve&db=pubmed&dopt=Abstract&list_uids=21113163
"540. Akt cross-links IL-4 priming, stem cell factor signaling, and IgE-dependent activation in mature human mast cells (by Feuser K,Feilhauer K,Staib L,Bischoff SC,Lorentz A).[Mol Immunol, 48:(4), Jan, 2011][Journal Article,Research Support, Non-U.S. Gov't]"
Challenge of human mast cells with both stem cell factor (SCF) and IL-4 enhances antigen-dependent m...
Source: [PubMed]http://www.ncbi.nlm.nih.gov/entrez/query.fcgi?cmd=Retrieve&db=pubmed&dopt=Abstract&list_uids=21106245
"541. The interleukin 13 (IL-13) pathway in human macrophages is modulated by microRNA-155 via direct targeting of interleukin 13 receptor alpha1 (IL13Ralpha1) (by Martinez-Nunez RT,Louafi F,Sanchez-Elsner T).[J Biol Chem, 286:(3), Jan, 2011][Journal Article,Research Support, Non-U.S. Gov't]"
Macrophages play a central role in the balance and efficiency of the immune response and are at the ...
Source: [PubMed]http://www.ncbi.nlm.nih.gov/entrez/query.fcgi?cmd=Retrieve&db=pubmed&dopt=Abstract&list_uids=21097505
"542. Mapping mouse IL-13 binding regions using structure modeling, molecular docking, and high-density peptide microarray analysis (by Madala SK,Dolan MA,Sharma D,Ramalingam TR,Wilson MS,Mentink-Kane MM,Masison DC,Wynn TA).[Proteins, 79:(1), Jan, 2011][Journal Article,Research Support, N.I.H., Intramural]"
Interleukin-13 is a Th2-associated cytokine responsible for many pathological responses in allergic ...
Source: [PubMed]http://www.ncbi.nlm.nih.gov/entrez/query.fcgi?cmd=Retrieve&db=pubmed&dopt=Abstract&list_uids=21064130
"543. Hodgkin disease risk: role of genetic polymorphisms and gene-gene interactions in inflammation pathway genes (by Monroy CM,Cortes AC,Lopez MS,D'Amelio AM,Etzel CJ,Younes A,Strom SS,El-Zein RA).[Mol Carcinog, 50:(1), Jan, 2011][Comparative Study,Journal Article]"
Inflammation is a critical component of cancer development. The clinical and pathological features o...
Source: [PubMed]http://www.ncbi.nlm.nih.gov/entrez/query.fcgi?cmd=Retrieve&db=pubmed&dopt=Abstract&list_uids=21061265
"544. Inflammation gene variants and susceptibility to albuminuria in the U.S. population: analysis in the Third National Health and Nutrition Examination Survey (NHANES III), 1991-1994 (by Ned RM,Yesupriya A,Imperatore G,Smelser DT,Moonesinghe R,Chang MH,Dowling NF).[BMC Med Genet, 11, 2010][Journal Article,Research Support, N.I.H., Extramural,Research Support, U.S. Gov't, P.H.S.]"
"Albuminuria, a common marker of kidney damage, serves as an important predictive factor for the prog..."
Source: [PubMed]http://www.ncbi.nlm.nih.gov/entrez/query.fcgi?cmd=Retrieve&db=pubmed&dopt=Abstract&list_uids=21054877
"545. IL-13R2 has a protective role in a mouse model of cutaneous inflammation (by Sivaprasad U,Warrier MR,Gibson AM,Chen W,Tabata Y,Bass SA,Rothenberg ME,Khurana Hershey GK).[J Immunol, 185:(11), Dec, 2010][Journal Article,Research Support, N.I.H., Extramural]"
IL-13 is expressed in lesions of atopic dermatitis (AD) and has been associated with increased disea...
Source: [PubMed]http://www.ncbi.nlm.nih.gov/entrez/query.fcgi?cmd=Retrieve&db=pubmed&dopt=Abstract&list_uids=20971924
"546. Expression of IL-4/IL-13 receptors in differentiating human airway epithelial cells (by White SR,Martin LD,Stern R,Laxman B,Marroquin BA).[Am J Physiol Lung Cell Mol Physiol, 299:(5), Nov, 2010][Journal Article,Research Support, N.I.H., Extramural]"
IL-4 and IL-13 elicit several important responses in airway epithelium including chemokine secretion...
Source: [PubMed]http://www.ncbi.nlm.nih.gov/entrez/query.fcgi?cmd=Retrieve&db=pubmed&dopt=Abstract&list_uids=20729386
"547. Innate immunity, allergy and atopic dermatitis (by Niebuhr M,Werfel T).[Curr Opin Allergy Clin Immunol, 10:(5), Oct, 2010][Journal Article,Review]"
We review here the recent discoveries in innate immunity that shed light on the pathophysiology of a...
Source: [PubMed]http://www.ncbi.nlm.nih.gov/entrez/query.fcgi?cmd=Retrieve&db=pubmed&dopt=Abstract&list_uids=20720487
"548. Ocular surface inflammation mediated by innate immunity (by Ueta M,Kinoshita S).[Eye Contact Lens, 36:(5), Sep, 2010][Journal Article,Research Support, Non-U.S. Gov't,Review]"
"This review addresses three subjects: the innate immunity of the ocular surface epithelium, innate i..."
Source: [PubMed]http://www.ncbi.nlm.nih.gov/entrez/query.fcgi?cmd=Retrieve&db=pubmed&dopt=Abstract&list_uids=20703156
"549. Myeloid mineralocorticoid receptor controls macrophage polarization and cardiovascular hypertrophy and remodeling in mice (by Usher MG,Duan SZ,Ivaschenko CY,Frieler RA,Berger S,Schutz G,Lumeng CN,Mortensen RM).[J Clin Invest, 120:(9), Sep, 2010][Journal Article,Research Support, N.I.H., Extramural,Research Support, Non-U.S. Gov't]"
"Inappropriate excess of the steroid hormone aldosterone, which is a mineralocorticoid receptor (MR) ..."
Source: [PubMed]http://www.ncbi.nlm.nih.gov/entrez/query.fcgi?cmd=Retrieve&db=pubmed&dopt=Abstract&list_uids=20697155
"550. Anisakis pegreffii-induced airway hyperresponsiveness is mediated by gamma interferon in the absence of interleukin-4 receptor alpha responsiveness (by Kirstein F,Horsnell WG,Nieuwenhuizen N,Ryffel B,Lopata AL,Brombacher F).[Infect Immun, 78:(9), Sep, 2010][Journal Article,Research Support, Non-U.S. Gov't]"
Infection with the fish parasite Anisakis following exposure to contaminated fish can lead to allerg...
Source: [PubMed]http://www.ncbi.nlm.nih.gov/entrez/query.fcgi?cmd=Retrieve&db=pubmed&dopt=Abstract&list_uids=20605987
"551. T cells expressing the transcription factor PLZF regulate the development of memory-like CD8+ T cells (by Weinreich MA,Odumade OA,Jameson SC,Hogquist KA).[Nat Immunol, 11:(8), Aug, 2010][Journal Article,Research Support, N.I.H., Extramural,Research Support, Non-U.S. Gov't]"
Several gene-deficiency models promote the development of innate CD8(+) T cells that have diverse T ...
Source: [PubMed]http://www.ncbi.nlm.nih.gov/entrez/query.fcgi?cmd=Retrieve&db=pubmed&dopt=Abstract&list_uids=20601952
"552. [CD14++CD16- and CD14+CD16+ human monocytes adhesion to endothelial cells] (by Starikova EA,Lebedeva AM,Freodlin IS).[Tsitologiia, 52:(5), 2010][Comparative Study,English Abstract,Journal Article]"
Two subsets of monocytes were identified in humans and other mammals blood based on different levels...
Source: [PubMed]http://www.ncbi.nlm.nih.gov/entrez/query.fcgi?cmd=Retrieve&db=pubmed&dopt=Abstract&list_uids=20586272
"553. Human immune system development and rejection of human islet allografts in spontaneously diabetic NOD-Rag1null IL2rgammanull Ins2Akita mice (by Brehm MA,Bortell R,Diiorio P,Leif J,Laning J,Cuthbert A,Yang C,Herlihy M,Burzenski L,Gott B,Foreman O,Powers AC,Greiner DL,Shultz LD).[Diabetes, 59:(9), Sep, 2010][Journal Article,Research Support, N.I.H., Extramural,Research Support, Non-U.S. Gov't]"
To create an immunodeficient mouse model that spontaneously develops hyperglycemia to serve as a dia...
Source: [PubMed]http://www.ncbi.nlm.nih.gov/entrez/query.fcgi?cmd=Retrieve&db=pubmed&dopt=Abstract&list_uids=20570944
"554. REDOX regulation of IL-13 signaling in intestinal epithelial cells: usage of alternate pathways mediates distinct gene expression patterns (by Mandal D,Fu P,Levine AD).[Cell Signal, 22:(10), Oct, 2010][Journal Article,Research Support, N.I.H., Extramural,Research Support, Non-U.S. Gov't]"
In the classic view interleukin-13 (IL-13) binds to a heterodimer protein complex of the IL-13Ralpha...
Source: [PubMed]http://www.ncbi.nlm.nih.gov/entrez/query.fcgi?cmd=Retrieve&db=pubmed&dopt=Abstract&list_uids=20570727
"555. Molecular basis of anti-inflammatory action of platelet-rich plasma on human chondrocytes: mechanisms of NF-B inhibition via HGF (by Bendinelli P,Matteucci E,Dogliotti G,Corsi MM,Banfi G,Maroni P,Desiderio MA).[J Cell Physiol, 225:(3), Nov, 2010][Journal Article,Research Support, Non-U.S. Gov't]"
Loss of articular cartilage through injury or disease presents major clinical challenges also becaus...
Source: [PubMed]http://www.ncbi.nlm.nih.gov/entrez/query.fcgi?cmd=Retrieve&db=pubmed&dopt=Abstract&list_uids=20568106
"556. Impaired activation-induced cell death promotes spontaneous arthritis in antigen (cartilage proteoglycan)-specific T cell receptor-transgenic mice (by Boldizsar F,Kis-Toth K,Tarjanyi O,Olasz K,Hegyi A,Mikecz K,Glant TT).[Arthritis Rheum, 62:(10), Oct, 2010][Journal Article,Research Support, N.I.H., Extramural,Research Support, Non-U.S. Gov't]"
To investigate whether genetic preponderance of a T cell receptor (TCR) recognizing an arthritogenic...
Source: [PubMed]http://www.ncbi.nlm.nih.gov/entrez/query.fcgi?cmd=Retrieve&db=pubmed&dopt=Abstract&list_uids=20564001
"557. Effect of San-ao Decoction, a traditional Chinese prescription, on IL-4 treated normal human bronchial epithelium (by Li Y,Wang MY,Fan XS,Qi X,Chen Y,Zhang H,Zhao QC).[J Ethnopharmacol, 131:(1), Aug, 2010][Comparative Study,Journal Article,Research Support, Non-U.S. Gov't]"
"San-ao Decoction (SA) is a classical prescription, clinically employed to treat asthma in Chinese me..."
Source: [PubMed]http://www.ncbi.nlm.nih.gov/entrez/query.fcgi?cmd=Retrieve&db=pubmed&dopt=Abstract&list_uids=20561578
"558. [Genetic susceptibility to infectious diseases: immunogenetical approaches to mycobacterial infections and subacute sclerosing panencephalitis] (by Kusuhara K).[J UOEH, 32:(2), Jun, 2010][English Abstract,Journal Article,Review]"
"Genetic susceptibility to infectious diseases can be explained by nucleotide alteration (mutation, p..."
Source: [PubMed]http://www.ncbi.nlm.nih.gov/entrez/query.fcgi?cmd=Retrieve&db=pubmed&dopt=Abstract&list_uids=20549906
"559. The mRNA expression of pro- and anti-inflammatory cytokines in T regulatory cells in children with type 1 diabetes (by Luczynski W,Stasiak-Barmuta A,Juchniewicz A,Wawrusiewicz-Kurylonek N,Ilendo E,Kos J,Kretowski A,Gorska M,Chyczewski L,Bossowski A).[Folia Histochem Cytobiol, 48:(1), Jan, 2010][Journal Article]"
Type 1 diabetes mellitus (T1DM) is caused by the autoimmune-mediated destruction of insulin-producin...
Source: [PubMed]http://www.ncbi.nlm.nih.gov/entrez/query.fcgi?cmd=Retrieve&db=pubmed&dopt=Abstract&list_uids=20529823
"560. Proteoglycans regulate the chemotaxis of dendritic cells derived from human peripheral blood monocytes (by Yoshino H,Takahashi K,Monzen S,Kashiwakura I).[Biol Pharm Bull, 33:(6), 2010][Journal Article,Research Support, Non-U.S. Gov't]"
Dendritic cells (DCs) are a type of antigen-presenting cell which play an essential role in the immu...
Source: [PubMed]http://www.ncbi.nlm.nih.gov/entrez/query.fcgi?cmd=Retrieve&db=pubmed&dopt=Abstract&list_uids=20522956
"561. Dysregulation of the IL-13 receptor system: a novel pathomechanism in pulmonary arterial hypertension (by Hecker M,Zaslona Z,Kwapiszewska G,Niess G,Zakrzewicz A,Hergenreider E,Wilhelm J,Marsh LM,Sedding D,Klepetko W,Lohmeyer J,Dimmeler S,Seeger W,Weissmann N,Schermuly RT,Kneidinger N,Eickelberg O,Morty RE).[Am J Respir Crit Care Med, 182:(6), Sep, 2010][Journal Article,Research Support, Non-U.S. Gov't]"
Idiopathic pulmonary arterial hypertension (IPAH) is characterized by medial hypertrophy due to pulm...
Source: [PubMed]http://www.ncbi.nlm.nih.gov/entrez/query.fcgi?cmd=Retrieve&db=pubmed&dopt=Abstract&list_uids=20522789
"562. Dynamics of memory and naive CD8+ T lymphocytes in humanized NOD/SCID/IL-2Rgammanull mice infected with CCR5-tropic HIV-1 (by Sato K,Nie C,Misawa N,Tanaka Y,Ito M,Koyanagi Y).[Vaccine, 28 Suppl 2, May, 2010][Journal Article,Research Support, Non-U.S. Gov't]"
Creating a novel small animal model of HIV-1 infection that can support long-term systemic HIV-1 inf...
Source: [PubMed]http://www.ncbi.nlm.nih.gov/entrez/query.fcgi?cmd=Retrieve&db=pubmed&dopt=Abstract&list_uids=20510741
"563. CRTH2 expression on T cells in asthma (by Mutalithas K,Guillen C,Day C,Brightling CE,Pavord ID,Wardlaw AJ).[Clin Exp Immunol, 161:(1), Jul, 2010][Journal Article,Research Support, Non-U.S. Gov't]"
Mast cell-derived prostaglandin D2 (PGD2) is the major prostanoid found within the airway of asthmat...
Source: [PubMed]http://www.ncbi.nlm.nih.gov/entrez/query.fcgi?cmd=Retrieve&db=pubmed&dopt=Abstract&list_uids=20491797
"564. Arginase I suppresses IL-12/IL-23p40-driven intestinal inflammation during acute schistosomiasis (by Herbert DR,Orekov T,Roloson A,Ilies M,Perkins C,O'Brien W,Cederbaum S,Christianson DW,Zimmermann N,Rothenberg ME,Finkelman FD).[J Immunol, 184:(11), Jun, 2010][Journal Article,Research Support, N.I.H., Extramural,Research Support, U.S. Gov't, Non-P.H.S.]"
Alternatively activated macrophages prevent lethal intestinal pathology caused by worm ova in mice i...
Source: [PubMed]http://www.ncbi.nlm.nih.gov/entrez/query.fcgi?cmd=Retrieve&db=pubmed&dopt=Abstract&list_uids=20483789
"565. Association of fetal inflammation and coagulation pathway gene polymorphisms with neurodevelopmental delay at age 2 years (by Clark EA,Mele L,Wapner RJ,Spong CY,Sorokin Y,Peaceman A,Iams JD,Leveno KJ,Harper M,Caritis SN,Miodovnik M,Mercer BM,Thorp JM,Ramin SM,Carpenter M,Rouse DJ,Eunice Kennedy Shriver National Institute of Child Health and Human Development Maternal-Fetal Medicine Units Network).[Am J Obstet Gynecol, 203:(1), Jul, 2010][Journal Article,Randomized Controlled Trial,Research Support, N.I.H., Extramural]"
The purpose of this study was to evaluate the association between fetal inflammation and coagulation...
Source: [PubMed]http://www.ncbi.nlm.nih.gov/entrez/query.fcgi?cmd=Retrieve&db=pubmed&dopt=Abstract&list_uids=20417488
"566. In vivo regulation of the allergic response by the IL-4 receptor alpha chain immunoreceptor tyrosine-based inhibitory motif (by Tachdjian R,Al Khatib S,Schwinglshackl A,Kim HS,Chen A,Blasioli J,Mathias C,Kim HY,Umetsu DT,Oettgen HC,Chatila TA).[J Allergy Clin Immunol, 125:(5), May, 2010][Journal Article,Research Support, N.I.H., Extramural,Research Support, Non-U.S. Gov't]"
Signaling by IL-4 and IL-13 through the IL-4 receptor alpha chain (IL-4Ralpha) plays a critical role...
Source: [PubMed]http://www.ncbi.nlm.nih.gov/entrez/query.fcgi?cmd=Retrieve&db=pubmed&dopt=Abstract&list_uids=20392476
"567. IL-4 and TGF-beta 1 counterbalance one another while regulating mast cell homeostasis (by Macey MR,Sturgill JL,Morales JK,Falanga YT,Morales J,Norton SK,Yerram N,Shim H,Fernando J,Gifillan AM,Gomez G,Schwartz L,Oskeritzian C,Spiegel S,Conrad D,Ryan JJ).[J Immunol, 184:(9), May, 2010][Comparative Study,Journal Article,Research Support, N.I.H., Extramural,Research Support, N.I.H., Intramural,Research Support, Non-U.S. Gov't]"
"Mast cell responses can be altered by cytokines, including those secreted by Th2 and regulatory T ce..."
Source: [PubMed]http://www.ncbi.nlm.nih.gov/entrez/query.fcgi?cmd=Retrieve&db=pubmed&dopt=Abstract&list_uids=20304823
"568. [Syntropic genes of allergic diseases] (by Freodin MB,Puzyrev VP).[Genetika, 46:(2), Feb, 2010][English Abstract,Journal Article]"
"Common (syntropic) genes of allergic diseases (ADs) HLA-DQB1, HLA-DRB1, IL4, IL4RA, MS4A2, HLA-DQA1,..."
Source: [PubMed]http://www.ncbi.nlm.nih.gov/entrez/query.fcgi?cmd=Retrieve&db=pubmed&dopt=Abstract&list_uids=20297660
"569. Interferon-gamma-expressing cells are a major source of interleukin-21 in inflammatory bowel diseases (by Sarra M,Monteleone I,Stolfi C,Fantini MC,Sileri P,Sica G,Tersigni R,Macdonald TT,Pallone F,Monteleone G).[Inflamm Bowel Dis, 16:(8), Aug, 2010][Journal Article,Research Support, Non-U.S. Gov't]"
We previously demonstrated that in inflammatory bowel disease (IBD) there is enhanced production of ...
Source: [PubMed]http://www.ncbi.nlm.nih.gov/entrez/query.fcgi?cmd=Retrieve&db=pubmed&dopt=Abstract&list_uids=20186935
"570. Airway wall expression of OX40/OX40L and interleukin-4 in asthma (by Siddiqui S,Mistry V,Doe C,Stinson S,Foster M,Brightling C).[Chest, 137:(4), Apr, 2010][Journal Article,Research Support, Non-U.S. Gov't]"
"The costimulatory molecule OX40 and its ligand, OX40L, mediate key aspects of allergic airway inflam..."
Source: [PubMed]http://www.ncbi.nlm.nih.gov/entrez/query.fcgi?cmd=Retrieve&db=pubmed&dopt=Abstract&list_uids=20139223
"571. Interleukin-4 up-regulates histamine H1 receptors by activation of H1 receptor gene transcription (by Horio S,Fujimoto K,Mizuguchi H,Fukui H).[Naunyn Schmiedebergs Arch Pharmacol, 381:(4), Apr, 2010][Journal Article,Research Support, Non-U.S. Gov't]"
Histamine plays an important role in allergy mainly through histamine H1 receptor (H1R). Recent stud...
Source: [PubMed]http://www.ncbi.nlm.nih.gov/entrez/query.fcgi?cmd=Retrieve&db=pubmed&dopt=Abstract&list_uids=20112007
"572. The Ig-like domain of human GM-CSF receptor alpha plays a critical role in cytokine binding and receptor activation (by Mirza S,Walker A,Chen J,Murphy JM,Young IG).[Biochem J, 426:(3), Mar, 2010][Journal Article,Research Support, Non-U.S. Gov't]"
GM-CSF (granulocyte/macrophage colony-stimulating factor) is an important mediator of inducible haem...
Source: [PubMed]http://www.ncbi.nlm.nih.gov/entrez/query.fcgi?cmd=Retrieve&db=pubmed&dopt=Abstract&list_uids=20078425
"573. A randomized, controlled, phase 2 study of AMG 317, an IL-4Ralpha antagonist, in patients with asthma (by Corren J,Busse W,Meltzer EO,Mansfield L,Bensch G,Fahrenholz J,Wenzel SE,Chon Y,Dunn M,Weng HH,Lin SL).[Am J Respir Crit Care Med, 181:(8), Apr, 2010][Clinical Trial, Phase II,Journal Article,Randomized Controlled Trial,Research Support, Non-U.S. Gov't]"
IL-4 and IL-13 share many biological functions important in the development of allergic airway infla...
Source: [PubMed]http://www.ncbi.nlm.nih.gov/entrez/query.fcgi?cmd=Retrieve&db=pubmed&dopt=Abstract&list_uids=20056900
"574. Elevated IL-13Ralpha2 in intestinal epithelial cells from ulcerative colitis or colorectal cancer initiates MAPK pathway (by Mandal D,Levine AD).[Inflamm Bowel Dis, 16:(5), May, 2010][Journal Article,Research Support, N.I.H., Extramural,Research Support, Non-U.S. Gov't]"
Chronic inflammation in ulcerative colitis (UC) is a sizeable risk factor for colorectal cancer (CRC...
Source: [PubMed]http://www.ncbi.nlm.nih.gov/entrez/query.fcgi?cmd=Retrieve&db=pubmed&dopt=Abstract&list_uids=20014020
"575. Analysis of 19 genes for association with type I diabetes in the Type I Diabetes Genetics Consortium families (by Howson JM,Walker NM,Smyth DJ,Todd JA,Type I Diabetes Genetics Consortium).[Genes Immun, 10 Suppl 1, Dec, 2009][Journal Article,Research Support, N.I.H., Extramural,Research Support, Non-U.S. Gov't]"
In recent years the pace of discovery of genetic associations with type I diabetes (T1D) has acceler...
Source: [PubMed]http://www.ncbi.nlm.nih.gov/entrez/query.fcgi?cmd=Retrieve&db=pubmed&dopt=Abstract&list_uids=19956106
"576. Interleukin-13 stimulation of the mediastinal B-cell lymphoma cell line Karpas-1106P induces a phenotype resembling the Hodgkin lymphoma cell line L1236 (by Andersson E,Schain F,Sjoberg J,Bjorkholm M,Claesson HE).[Exp Hematol, 38:(2), Feb, 2010][Comparative Study,Journal Article,Research Support, Non-U.S. Gov't]"
Primary mediastinal B-cell lymphoma (PMBCL) and Hodgkin lymphoma (HL) share many biological and clin...
Source: [PubMed]http://www.ncbi.nlm.nih.gov/entrez/query.fcgi?cmd=Retrieve&db=pubmed&dopt=Abstract&list_uids=19931589
"577. Th22 cells represent a distinct human T cell subset involved in epidermal immunity and remodeling (by Eyerich S,Eyerich K,Pennino D,Carbone T,Nasorri F,Pallotta S,Cianfarani F,Odorisio T,Traidl-Hoffmann C,Behrendt H,Durham SR,Schmidt-Weber CB,Cavani A).[J Clin Invest, 119:(12), Dec, 2009][In Vitro,Journal Article,Research Support, Non-U.S. Gov't]"
Th subsets are defined according to their production of lineage-indicating cytokines and functions. ...
Source: [PubMed]http://www.ncbi.nlm.nih.gov/entrez/query.fcgi?cmd=Retrieve&db=pubmed&dopt=Abstract&list_uids=19920355
"578. Early growth response protein-1 (Egr-1) is preferentially expressed in T helper type 2 (Th2) cells and is involved in acute transcription of the Th2 cytokine interleukin-4 (by Lohoff M,Giaisi M,Kohler R,Casper B,Krammer PH,Li-Weber M).[J Biol Chem, 285:(3), Jan, 2010][Journal Article,Research Support, Non-U.S. Gov't]"
"The early growth response gene product Egr-1 has been shown to have great impact on growth, prolifer..."
Source: [PubMed]http://www.ncbi.nlm.nih.gov/entrez/query.fcgi?cmd=Retrieve&db=pubmed&dopt=Abstract&list_uids=19915002
"579. Common gamma-chain-dependent signals confer selective survival of eosinophils in the murine small intestine (by Carlens J,Wahl B,Ballmaier M,Bulfone-Paus S,Forster R,Pabst O).[J Immunol, 183:(9), Nov, 2009][Comparative Study,Journal Article,Research Support, Non-U.S. Gov't]"
"Eosinophils are potent effector cells that are recruited to sites of inflammation. However, in some ..."
Source: [PubMed]http://www.ncbi.nlm.nih.gov/entrez/query.fcgi?cmd=Retrieve&db=pubmed&dopt=Abstract&list_uids=19843944
"580. IL-33 amplifies the polarization of alternatively activated macrophages that contribute to airway inflammation (by Kurowska-Stolarska M,Stolarski B,Kewin P,Murphy G,Corrigan CJ,Ying S,Pitman N,Mirchandani A,Rana B,van Rooijen N,Shepherd M,McSharry C,McInnes IB,Xu D,Liew FY).[J Immunol, 183:(10), Nov, 2009][Journal Article,Research Support, Non-U.S. Gov't]"
Alternatively activated macrophages (AAM) play a crucial role in type 2 immunity. Mice deficient in ...
Source: [PubMed]http://www.ncbi.nlm.nih.gov/entrez/query.fcgi?cmd=Retrieve&db=pubmed&dopt=Abstract&list_uids=19841166
"581. Pulmonary IL-17E (IL-25) production and IL-17RB+ myeloid cell-derived Th2 cytokine production are dependent upon stem cell factor-induced responses during chronic allergic pulmonary disease (by Dolgachev V,Petersen BC,Budelsky AL,Berlin AA,Lukacs NW).[J Immunol, 183:(9), Nov, 2009][Journal Article,Research Support, N.I.H., Extramural]"
In the present studies local neutralization of allergen-induced stem cell factor (SCF) leads to decr...
Source: [PubMed]http://www.ncbi.nlm.nih.gov/entrez/query.fcgi?cmd=Retrieve&db=pubmed&dopt=Abstract&list_uids=19828636

"582. IL-4R(alpha), a new member that associates with Syk kinase: implication in IL-4-induced human neutrophil functions (by Ennaciri J,Girard D).[J Immunol, 183:(8), Oct, 2009][Journal Article,Research Support, Non-U.S. Gov't]"
Although Syk has been reported to be associated with IL-2R beta [corrected] and IL-15R alpha in some...
Source: [PubMed]http://www.ncbi.nlm.nih.gov/entrez/query.fcgi?cmd=Retrieve&db=pubmed&dopt=Abstract&list_uids=19783684
"583. Pathogenicity of a disease-associated human IL-4 receptor allele in experimental asthma (by Tachdjian R,Mathias C,Al Khatib S,Bryce PJ,Kim HS,Blaeser F,O'Connor BD,Rzymkiewicz D,Chen A,Holtzman MJ,Hershey GK,Garn H,Harb H,Renz H,Oettgen HC,Chatila TA).[J Exp Med, 206:(10), Sep, 2009][Journal Article,Research Support, N.I.H., Extramural,Research Support, Non-U.S. Gov't]"
Polymorphisms in the interleukin-4 receptor alpha chain (IL-4R alpha) have been linked to asthma inc...
Source: [PubMed]http://www.ncbi.nlm.nih.gov/entrez/query.fcgi?cmd=Retrieve&db=pubmed&dopt=Abstract&list_uids=19770271
"584. TLR3 in human eosinophils: functional effects and decreased expression during allergic rhinitis (by Mansson A,Fransson M,Adner M,Benson M,Uddman R,Bjornsson S,Cardell LO).[Int Arch Allergy Immunol, 151:(2), 2010][Journal Article,Research Support, Non-U.S. Gov't]"
Viral respiratory infections are increasingly implicated in allergic exacerbations. Virus-induced ac...
Source: [PubMed]http://www.ncbi.nlm.nih.gov/entrez/query.fcgi?cmd=Retrieve&db=pubmed&dopt=Abstract&list_uids=19752565
"585. Evidence that a C1q/C1qR system regulates monocyte-derived dendritic cell differentiation at the interface of innate and acquired immunity (by Hosszu KK,Santiago-Schwarz F,Peerschke EI,Ghebrehiwet B).[Innate Immun, 16:(2), Apr, 2010][Journal Article,Research Support, N.I.H., Extramural]"
Growing evidence shows that C1q modulates the growth and function of cells committed to the monocyte...
Source: [PubMed]http://www.ncbi.nlm.nih.gov/entrez/query.fcgi?cmd=Retrieve&db=pubmed&dopt=Abstract&list_uids=19710097
"586. Induction of IL-4 release and upregulated expression of protease activated receptors by GM-CSF in P815 cells (by Zhang H,Yang H,Zhang L,Yang X,Zhang Z,Lin Q,He S).[Cytokine, 48:(3), Dec, 2009][Journal Article,Research Support, Non-U.S. Gov't]"
GM-CSF has been showed to be able to induce up-regulated receptor and cytokine expression in mast ce...
Source: [PubMed]http://www.ncbi.nlm.nih.gov/entrez/query.fcgi?cmd=Retrieve&db=pubmed&dopt=Abstract&list_uids=19651524
"587. Genetic variants in immunoregulatory genes and risk for childhood lymphomas (by Andrie E,Michos A,Kalampoki V,Pourtsidis A,Moschovi M,Polychronopoulou S,Athanasiadou-Piperopoulou F,Kalmanti M,Hatzakis A,Paraskevis D,Nieters A,Petridou ET).[Eur J Haematol, 83:(4), Oct, 2009][Journal Article,Research Support, Non-U.S. Gov't]"
To investigate whether single nucleotide polymorphisms (SNPs) in key cytokine and innate immunity ge...
Source: [PubMed]http://www.ncbi.nlm.nih.gov/entrez/query.fcgi?cmd=Retrieve&db=pubmed&dopt=Abstract&list_uids=19508433
"588. Low-affinity IgE receptor (FcepsilonRII)-mediated activation of human monocytes by both monomeric IgE and IgE/anti-IgE immune complex (by Ezeamuzie CI,Al-Attiyah R,Shihab PK,Al-Radwan R).[Int Immunopharmacol, 9:(9), Aug, 2009][Comparative Study,Journal Article,Research Support, Non-U.S. Gov't]"
Monocytes and macrophages of individuals with allergic diseases express increased levels of the low-...
Source: [PubMed]http://www.ncbi.nlm.nih.gov/entrez/query.fcgi?cmd=Retrieve&db=pubmed&dopt=Abstract&list_uids=19505590
"589. CRP genetic polymorphism is associated with lymph node metastasis in thoracic esophageal squamous cell cancer (by Motoyama S,Miura M,Hinai Y,Maruyama K,Usami S,Saito H,Minamiya Y,Satoh S,Murata K,Suzuki T,Ogawa J).[Ann Surg Oncol, 16:(9), Sep, 2009][Journal Article,Research Support, Non-U.S. Gov't]"
Lymph node involvement is the most important prognostic factor in thoracic esophageal cancer. A more...
Source: [PubMed]http://www.ncbi.nlm.nih.gov/entrez/query.fcgi?cmd=Retrieve&db=pubmed&dopt=Abstract&list_uids=19495883
"590. Cathepsin X prevents an effective immune response against Helicobacter pylori infection (by Obermajer N,Magister S,Kopitar AN,Tepes B,Ihan A,Kos J).[Eur J Cell Biol, 88:(8), Aug, 2009][Journal Article,Research Support, Non-U.S. Gov't]"
"Cathepsin X, a cysteine protease, has been shown to regulate an immune response by activating beta-2..."
Source: [PubMed]http://www.ncbi.nlm.nih.gov/entrez/query.fcgi?cmd=Retrieve&db=pubmed&dopt=Abstract&list_uids=19446361
"591. Suppression of GATA-3 nuclear import and phosphorylation: a novel mechanism of corticosteroid action in allergic disease (by Maneechotesuwan K,Yao X,Ito K,Jazrawi E,Usmani OS,Adcock IM,Barnes PJ).[PLoS Med, 6:(5), May, 2009][Journal Article,Research Support, Non-U.S. Gov't]"
"GATA-3 plays a critical role in regulating the expression of the cytokines interleukin (IL)-4, IL-5,..."
Source: [PubMed]http://www.ncbi.nlm.nih.gov/entrez/query.fcgi?cmd=Retrieve&db=pubmed&dopt=Abstract&list_uids=19436703
"592. NCRs and DNAM-1 mediate NK cell recognition and lysis of human and mouse melanoma cell lines in vitro and in vivo (by Lakshmikanth T,Burke S,Ali TH,Kimpfler S,Ursini F,Ruggeri L,Capanni M,Umansky V,Paschen A,Sucker A,Pende D,Groh V,Biassoni R,Hoglund P,Kato M,Shibuya K,Schadendorf D,Anichini A,Ferrone S,Velardi A,Karre K,Shibuya A,Carbone E,Colucci F).[J Clin Invest, 119:(5), May, 2009][Journal Article,Research Support, Non-U.S. Gov't]"
"NK cells use a variety of receptors to detect abnormal cells, including tumors and their metastases...."
Source: [PubMed]http://www.ncbi.nlm.nih.gov/entrez/query.fcgi?cmd=Retrieve&db=pubmed&dopt=Abstract&list_uids=19349689
"593. MicroRNA-21 is up-regulated in allergic airway inflammation and regulates IL-12p35 expression (by Lu TX,Munitz A,Rothenberg ME).[J Immunol, 182:(8), Apr, 2009][Journal Article,Research Support, N.I.H., Extramural]"
Allergic airway inflammation is characterized by marked in situ changes in gene and protein expressi...
Source: [PubMed]http://www.ncbi.nlm.nih.gov/entrez/query.fcgi?cmd=Retrieve&db=pubmed&dopt=Abstract&list_uids=19342679
"594. Signals for the execution of Th2 effector function (by Fowell DJ).[Cytokine, 46:(1), Apr, 2009][Journal Article,Research Support, N.I.H., Extramural,Review]"
Appropriate control of infection depends on the generation of lymphocytes armed with a particular ar...
Source: [PubMed]http://www.ncbi.nlm.nih.gov/entrez/query.fcgi?cmd=Retrieve&db=pubmed&dopt=Abstract&list_uids=19237299
"595. CCL26-targeted siRNA treatment of alveolar type II cells decreases expression of CCR3-binding chemokines and reduces eosinophil migration: implications in asthma therapy (by Errahali YJ,Taka E,Abonyo BO,Heiman AS).[J Interferon Cytokine Res, 29:(4), Apr, 2009][Journal Article,Research Support, N.I.H., Extramural]"
The underlying inflammation present in chronic airway diseases is orchestrated by increased expressi...
Source: [PubMed]http://www.ncbi.nlm.nih.gov/entrez/query.fcgi?cmd=Retrieve&db=pubmed&dopt=Abstract&list_uids=19203252
"596. Type I IL-4Rs selectively activate IRS-2 to induce target gene expression in macrophages (by Heller NM,Qi X,Junttila IS,Shirey KA,Vogel SN,Paul WE,Keegan AD).[Sci Signal, 1:(51), 2008][Journal Article,Research Support, N.I.H., Extramural]"
Although interleukin-4 (IL-4) and IL-13 participate in allergic inflammation and share a receptor su...
Source: [PubMed]http://www.ncbi.nlm.nih.gov/entrez/query.fcgi?cmd=Retrieve&db=pubmed&dopt=Abstract&list_uids=19109239
"597. Alternative activation of macrophages: an immunologic functional perspective (by Martinez FO,Helming L,Gordon S).[Annu Rev Immunol, 27, 2009][Journal Article,Research Support, Non-U.S. Gov't,Review]"
Macrophages are innate immune cells with well-established roles in the primary response to pathogens...
Source: [PubMed]http://www.ncbi.nlm.nih.gov/entrez/query.fcgi?cmd=Retrieve&db=pubmed&dopt=Abstract&list_uids=19105661
"598. In vitro and in vivo characterisation of anti-murine IL-13 antibodies recognising distinct functional epitopes (by Berry LM,Adams R,Airey M,Bracher MG,Bourne T,Carrington B,Cross AS,Davies GC,Finney HM,Foulkes R,Gozzard N,Griffin RA,Hailu H,Lamour SD,Lawson AD,Lightwood DJ,McKnight AJ,O'Dowd VL,Oxbrow AK,Popplewell AG,Shaw S,Stephens PE,Sweeney B,Tomlinson KL,Uhe C,Palframan RT).[Int Immunopharmacol, 9:(2), Feb, 2009][Journal Article]"
Interleukin-13 (IL-13) sequentially binds to IL-13Ralpha1 and IL-4Ralpha forming a high affinity sig...
Source: [PubMed]http://www.ncbi.nlm.nih.gov/entrez/query.fcgi?cmd=Retrieve&db=pubmed&dopt=Abstract&list_uids=19041426
"599. Post-transcriptional silencing of CCR3 downregulates IL-4 stimulated release of eotaxin-3 (CCL26) and other CCR3 ligands in alveolar type II cells (by Taka E,Errahali YJ,Abonyo BO,Bauer DM,Heiman AS).[Cytokine, 44:(3), Dec, 2008][Journal Article,Research Support, N.I.H., Extramural]"
"Trafficking and inflammation in airway diseases are, in part, modulated by members of the CC chemoki..."
Source: [PubMed]http://www.ncbi.nlm.nih.gov/entrez/query.fcgi?cmd=Retrieve&db=pubmed&dopt=Abstract&list_uids=19038554
"600. Regulation of CXCL9/10/11 in oral keratinocytes and fibroblasts (by Ohta K,Shigeishi H,Taki M,Nishi H,Higashikawa K,Takechi M,Kamata N).[J Dent Res, 87:(12), Dec, 2008][Journal Article,Research Support, Non-U.S. Gov't]"
"Th1 and Th2 cytokines such as interferon-gamma (IFN-gamma ) , tumor necrosis factor- alpha (TNF-alph..."
Source: [PubMed]http://www.ncbi.nlm.nih.gov/entrez/query.fcgi?cmd=Retrieve&db=pubmed&dopt=Abstract&list_uids=19029086
"601. Identification of novel single nucleotide polymorphisms in inflammatory genes as risk factors associated with trachomatous trichiasis (by Atik B,Skwor TA,Kandel RP,Sharma B,Adhikari HK,Steiner L,Erlich H,Dean D).[PLoS One, 3:(10), 2008][Comparative Study,Journal Article,Multicenter Study,Research Support, N.I.H., Extramural]"
Trachoma is the leading preventable cause of global blindness. A balanced Th1/Th2/Th3 immune respons...
Source: [PubMed]http://www.ncbi.nlm.nih.gov/entrez/query.fcgi?cmd=Retrieve&db=pubmed&dopt=Abstract&list_uids=18974840

"602. CCL11 blocks IL-4 and GM-CSF signaling in hematopoietic cells and hinders dendritic cell differentiation via suppressor of cytokine signaling expression (by Stevenson NJ,Addley MR,Ryan EJ,Boyd CR,Carroll HP,Paunovic V,Bursill CA,Miller HC,Channon KM,McClurg AE,Armstrong MA,Coulter WA,Greaves DR,Johnston JA).[J Leukoc Biol, 85:(2), Feb, 2009][Journal Article,Research Support, Non-U.S. Gov't]"
"The chemokine eotaxin/CCL11 is an important mediator of leukocyte migration, but its effect on infla..."
Source: [PubMed]http://www.ncbi.nlm.nih.gov/entrez/query.fcgi?cmd=Retrieve&db=pubmed&dopt=Abstract&list_uids=18971287
"603. Human basophils and eosinophils are the direct target leukocytes of the novel IL-1 family member IL-33 (by Pecaric-Petkovic T,Didichenko SA,Kaempfer S,Spiegl N,Dahinden CA).[Blood, 113:(7), Feb, 2009][Journal Article,Research Support, Non-U.S. Gov't]"
"In mice, interleukin-18 (IL-18) regulates Th1- or Th2-type immune responses depending on the cytokin..."
Source: [PubMed]http://www.ncbi.nlm.nih.gov/entrez/query.fcgi?cmd=Retrieve&db=pubmed&dopt=Abstract&list_uids=18955562
"604. Therapeutics targeting IL-13 for the treatment of pulmonary inflammation and airway remodeling (by Blease K).[Curr Opin Investig Drugs, 9:(11), Nov, 2008][Journal Article,Review]"
Targeting the IL-13 pathway appears to be a viable approach to ameliorate pulmonary inflammation and...
Source: [PubMed]http://www.ncbi.nlm.nih.gov/entrez/query.fcgi?cmd=Retrieve&db=pubmed&dopt=Abstract&list_uids=18951297
"605. TP receptor-mediated release of eosinophil chemotactic activity from human bronchial smooth muscle cells (by Suzuki Y,Asano K,Niimi K,Miyata J,Shiraishi Y,Fukunaga K,Shiomi T,Nakajima T,Oguma T,Sayama K,Ishizaka A).[Eur J Pharmacol, 600:(1-3), Dec, 2008][Journal Article,Research Support, Non-U.S. Gov't]"
There are reports indicating that thromboxane A(2) receptors (TP receptors) may stimulate the eosino...
Source: [PubMed]http://www.ncbi.nlm.nih.gov/entrez/query.fcgi?cmd=Retrieve&db=pubmed&dopt=Abstract&list_uids=18950617
"606. Decreased expression of CD200 and CD200 receptor in Alzheimer's disease: a potential mechanism leading to chronic inflammation (by Walker DG,Dalsing-Hernandez JE,Campbell NA,Lue LF).[Exp Neurol, 215:(1), Jan, 2009][Journal Article,Research Support, N.I.H., Extramural,Research Support, Non-U.S. Gov't]"
Inflammatory activation of microglia in response to neurodegenerative changes in diseases such as Al...
Source: [PubMed]http://www.ncbi.nlm.nih.gov/entrez/query.fcgi?cmd=Retrieve&db=pubmed&dopt=Abstract&list_uids=18938162
"607. Polymorphisms in the interleukin-4 receptor gene are associated with better survival in patients with glioblastoma (by Scheurer ME,Amirian E,Cao Y,Gilbert MR,Aldape KD,Kornguth DG,El-Zein R,Bondy ML).[Clin Cancer Res, 14:(20), Oct, 2008][Journal Article,Research Support, N.I.H., Extramural]"
"Previous literature provides some evidence that atopic diseases, IgE levels, and inflammatory gene p..."
Source: [PubMed]http://www.ncbi.nlm.nih.gov/entrez/query.fcgi?cmd=Retrieve&db=pubmed&dopt=Abstract&list_uids=18927306
"608. Innate immunity of the ocular surface and ocular surface inflammatory disorders (by Ueta M).[Cornea, 27 Suppl 1, Sep, 2008][Journal Article]"
Ocular surface epithelial cells selectively respond to microbial components and induce limited infla...
Source: [PubMed]http://www.ncbi.nlm.nih.gov/entrez/query.fcgi?cmd=Retrieve&db=pubmed&dopt=Abstract&list_uids=18813073
"609. RNA silencing and HIV: a hypothesis for the etiology of the severe combined immunodeficiency induced by the virus (by Ludwig LB).[Retrovirology, 5, 2008][Journal Article]"
A novel intrinsic HIV-1 antisense gene was previously described with RNA initiating from the region ...
Source: [PubMed]http://www.ncbi.nlm.nih.gov/entrez/query.fcgi?cmd=Retrieve&db=pubmed&dopt=Abstract&list_uids=18786256
"610. 3beta-Hydroxysteroid dehydrogenases and pre-receptor steroid metabolism in the human ovarian surface epithelium (by Papacleovoulou G,Edmondson RJ,Critchley HO,Hillier SG,Mason JI).[Mol Cell Endocrinol, 301:(1-2), Mar, 2009][Journal Article,Research Support, Non-U.S. Gov't]"
Ovulation-associated inflammation with accompanied cytokines and reproductive hormones impact upon t...
Source: [PubMed]http://www.ncbi.nlm.nih.gov/entrez/query.fcgi?cmd=Retrieve&db=pubmed&dopt=Abstract&list_uids=18778748
"611. IFN-gamma reverses IL-2- and IL-4-mediated T-cell steroid resistance (by Goleva E,Li LB,Leung DY).[Am J Respir Cell Mol Biol, 40:(2), Feb, 2009][Journal Article,Research Support, N.I.H., Extramural]"
Corticosteroids are the most common therapeutic approach for control of tissue inflammation. Combina...
Source: [PubMed]http://www.ncbi.nlm.nih.gov/entrez/query.fcgi?cmd=Retrieve&db=pubmed&dopt=Abstract&list_uids=18776133
"612. Enhanced CCL26 production by IL-4 through IFN-gamma-induced upregulation of type 1 IL-4 receptor in keratinocytes (by Nishi N,Yamamoto S,Ou W,Muro E,Inada Y,Hamasaki Y).[Biochem Biophys Res Commun, 376:(1), Nov, 2008][Journal Article,Research Support, Non-U.S. Gov't]"
"A Th2 cytokine, IL-4, induces various chemokines from epidermal keratinocytes which play crucial rol..."
Source: [PubMed]http://www.ncbi.nlm.nih.gov/entrez/query.fcgi?cmd=Retrieve&db=pubmed&dopt=Abstract&list_uids=18774776
"613. Associations between cytokine/cytokine receptor single nucleotide polymorphisms and humoral immunity to measles, mumps and rubella in a Somali population (by Dhiman N,Ovsyannikova IG,Vierkant RA,Pankratz VS,Jacobson RM,Poland GA).[Tissue Antigens, 72:(3), Sep, 2008][Journal Article,Research Support, N.I.H., Extramural]"
We genotyped a Somali population (n = 85; age or =30 years) for 617 cytokine and cytokine receptor...
Source: [PubMed]http://www.ncbi.nlm.nih.gov/entrez/query.fcgi?cmd=Retrieve&db=pubmed&dopt=Abstract&list_uids=18715339
"614. Induction of T-helper type 2 cytokine release and up-regulated expression of protease-activated receptors on mast cells by recombinant American cockroach allergen Per a 7 (by Zhang Z,Zhang H,Yang H,Zhang L,Chen X,Zheng X,He S).[Clin Exp Allergy, 38:(7), Jul, 2008][Journal Article,Research Support, Non-U.S. Gov't]"
"The cockroach is a major source of indoor allergens, which cause perennial rhinitis and asthma. Per ..."
Source: [PubMed]http://www.ncbi.nlm.nih.gov/entrez/query.fcgi?cmd=Retrieve&db=pubmed&dopt=Abstract&list_uids=18691294
"615. Trogocytosis and killing of IL-4-polarized monocytes by autologous NK cells (by Poupot M,Fournie JJ,Poupot R).[J Leukoc Biol, 84:(5), Nov, 2008][Journal Article,Research Support, Non-U.S. Gov't]"
"Cross-regulations between innate immune cells have been given more and more emphasis. Here, we addre..."
Source: [PubMed]http://www.ncbi.nlm.nih.gov/entrez/query.fcgi?cmd=Retrieve&db=pubmed&dopt=Abstract&list_uids=18687904
"616. IL-21-induced isotype switching to IgG and IgA by human naive B cells is differentially regulated by IL-4 (by Avery DT,Bryant VL,Ma CS,de Waal Malefyt R,Tangye SG).[J Immunol, 181:(3), Aug, 2008][Journal Article,Research Support, Non-U.S. Gov't]"
"Naive B cells can alter the effector function of their Ig molecule by isotype switching, thereby all..."
Source: [PubMed]http://www.ncbi.nlm.nih.gov/entrez/query.fcgi?cmd=Retrieve&db=pubmed&dopt=Abstract&list_uids=18641314
"617. STAT3 is required for IL-21-induced secretion of IgE from human naive B cells (by Avery DT,Ma CS,Bryant VL,Santner-Nanan B,Nanan R,Wong M,Fulcher DA,Cook MC,Tangye SG).[Blood, 112:(5), Sep, 2008][Comparative Study,In Vitro,Journal Article,Research Support, Non-U.S. Gov't]"
The production of immunoglobulin E (IgE) is tightly regulated. This is evidenced by the fact that it...
Source: [PubMed]http://www.ncbi.nlm.nih.gov/entrez/query.fcgi?cmd=Retrieve&db=pubmed&dopt=Abstract&list_uids=18579794
"618. Epidemiology of cytokines: the Women On the Move through Activity and Nutrition (WOMAN) Study (by Wong E,Freiberg M,Tracy R,Kuller L).[Am J Epidemiol, 168:(4), Aug, 2008][Journal Article,Research Support, N.I.H., Extramural]"
"Using multiplex technology, the authors investigated the laboratory and biologic variation of a pane..."
Source: [PubMed]http://www.ncbi.nlm.nih.gov/entrez/query.fcgi?cmd=Retrieve&db=pubmed&dopt=Abstract&list_uids=18579536
"619. Absence of the SP/SP receptor circuitry in the substance P-precursor knockout mice or SP receptor, neurokinin (NK)1 knockout mice leads to an inhibited cytokine response in granulomas associated with murine Taenia crassiceps infection (by Garza A,Weinstock J,Robinson P).[J Parasitol, 94:(6), Dec, 2008][Journal Article,Research Support, N.I.H., Extramural]"
"Neurocysticercosis, caused by the cestode Taenia solium, is the most common parasitic infection of t..."
Source: [PubMed]http://www.ncbi.nlm.nih.gov/entrez/query.fcgi?cmd=Retrieve&db=pubmed&dopt=Abstract&list_uids=18576810
"620. Peripheral chemokine receptors, their ligands, cytokines and Alzheimer's disease (by Reale M,Iarlori C,Feliciani C,Gambi D).[J Alzheimers Dis, 14:(2), Jun, 2008][Journal Article,Research Support, Non-U.S. Gov't]"
Cerebral inflammation as well as systemic immunological alterations has been reported in Alzheimer's...
Source: [PubMed]http://www.ncbi.nlm.nih.gov/entrez/query.fcgi?cmd=Retrieve&db=pubmed&dopt=Abstract&list_uids=18560127
"621. IL-13 as a therapeutic target for respiratory disease (by Kasaian MT,Miller DK).[Biochem Pharmacol, 76:(2), Jul, 2008][Journal Article,Review]"
"Interleukin-13 (IL-13) is a critical mediator of asthma pathology. On B cells, monocytes, epithelial..."
Source: [PubMed]http://www.ncbi.nlm.nih.gov/entrez/query.fcgi?cmd=Retrieve&db=pubmed&dopt=Abstract&list_uids=18502398
"622. Creation of ""humanized"" mice to study human immunity (by Pearson T,Greiner DL,Shultz LD).[Curr Protoc Immunol, Chapter 15, May, 2008][Journal Article,Research Support, N.I.H., Extramural,Research Support, Non-U.S. Gov't]"
"""Humanized"" mice are a promising translational model for studying human hematopoiesis and immunity. ..."
Source: [PubMed]http://www.ncbi.nlm.nih.gov/entrez/query.fcgi?cmd=Retrieve&db=pubmed&dopt=Abstract&list_uids=18491294
"623. IL-2 triggers specific signaling pathways in human NKT cells leading to the production of pro- and anti-inflammatory cytokines (by Bessoles S,Fouret F,Dudal S,Besra GS,Sanchez F,Lafont V).[J Leukoc Biol, 84:(1), Jul, 2008][Journal Article]"
NKT cells belong to a conserved T lymphocyte subgroup that has been implicated in the regulation of ...
Source: [PubMed]http://www.ncbi.nlm.nih.gov/entrez/query.fcgi?cmd=Retrieve&db=pubmed&dopt=Abstract&list_uids=18456817
"624. Activation of a TGF-beta-specific multistep gene expression program in mature macrophages requires glucocorticoid-mediated surface expression of TGF-beta receptor II (by Gratchev A,Kzhyshkowska J,Kannookadan S,Ochsenreiter M,Popova A,Yu X,Mamidi S,Stonehouse-Usselmann E,Muller-Molinet I,Gooi L,Goerdt S).[J Immunol, 180:(10), May, 2008][Journal Article,Research Support, Non-U.S. Gov't]"
"Alternatively activated (M2) macrophages regulate steady state-, cancer-, and inflammation-related t..."
Source: [PubMed]http://www.ncbi.nlm.nih.gov/entrez/query.fcgi?cmd=Retrieve&db=pubmed&dopt=Abstract&list_uids=18453574
"625. Tumor necrosis factor-{alpha} and interferon-{gamma} induce pancreatic {beta}-cell apoptosis through STAT1-mediated Bim activation (by Barthson J,Germano CM,Moore F,Maida A,Drucker DJ,Marchetti P,Gysemans C,Mathieu C,Nunez G,Jurisicova A,Eizirik DL,Gurzov EN).[J Biol Chem, Sep, 2011][JOURNAL ARTICLE]"
Type 1 diabetes is characterized by local inflammation (insulitis) in the pancreatic islets causing ...
Source: [PubMed]http://www.ncbi.nlm.nih.gov/entrez/query.fcgi?cmd=Retrieve&db=pubmed&dopt=Abstract&list_uids=21937453
"626. C-reactive protein-derived peptide 201-206 inhibits neutrophil adhesion to endothelial cells and platelets through CD32 (by El Kebir D,Zhang Y,Potempa LA,Wu Y,Fournier A,Filep JG).[J Leukoc Biol, Sep, 2011][JOURNAL ARTICLE]"
The role of CRP as a regulator of inflammation is not fully understood. Structural rearrangement in ...
Source: [PubMed]http://www.ncbi.nlm.nih.gov/entrez/query.fcgi?cmd=Retrieve&db=pubmed&dopt=Abstract&list_uids=21934067
"627. TNF-{alpha} promotes c-REL/{Delta}Np63{alpha} interaction and TAp73 dissociation from key genes that mediate growth arrest and apoptosis in head and neck cancer (by Lu H,Yang X,Duggal P,Allen CT,Yan B,Cohen J,Nottingham L,Romano RA,Sinha S,King KE,Weinberg WC,Chen Z,Van Waes C).[Cancer Res, Sep, 2011][JOURNAL ARTICLE]"
Inflammation-induced activation of proto-oncogenic NF-B/REL and dysfunction of tumor suppressor TP5...
Source: [PubMed]http://www.ncbi.nlm.nih.gov/entrez/query.fcgi?cmd=Retrieve&db=pubmed&dopt=Abstract&list_uids=21933882
"628. Sirtinol treatment reduces inflammation in human dermal microvascular endothelial cells (by Orecchia A,Scarponi C,Di Felice F,Cesarini E,Avitabile S,Mai A,Mauro ML,Sirri V,Zambruno G,Albanesi C,Camilloni G,Failla CM).[PLoS One, 6:(9), 2011][Journal Article]"
"Histone deacetylases (HDAC) are key enzymes in the epigenetic control of gene expression. Recently, ..."
Source: [PubMed]http://www.ncbi.nlm.nih.gov/entrez/query.fcgi?cmd=Retrieve&db=pubmed&dopt=Abstract&list_uids=21931678
"629. Apple Flavonoid Phloretin Inhibits Escherichia coli O157:H7 Biofilm Formation and Ameliorates Colon Inflammation in Rats (by Lee JH,Regmi SC,Kim JA,Cho MH,Yun H,Lee CS,Lee J).[Infect Immun, Sep, 2011][JOURNAL ARTICLE]"
Pathogenic biofilms have been associated with persistent infections due to their high resistance to ...
Source: [PubMed]http://www.ncbi.nlm.nih.gov/entrez/query.fcgi?cmd=Retrieve&db=pubmed&dopt=Abstract&list_uids=21930760
"630. Nonenzymatic glycation of HDL impairs its anti-inflammatory effects in innate immunity (by Liu D,Ji L,Zhang D,Tong X,Pan B,Liu P,Zhang Y,Huang Y,Su J,Willard B,Zheng L).[Diabetes Metab Res Rev, Sep, 2011][JOURNAL ARTICLE]"
"AIMS/HYPOTHESIS: In type 2 diabetes mellitus (T2DM), the abnormal protein and lipid compositions of ..."
Source: [PubMed]http://www.ncbi.nlm.nih.gov/entrez/query.fcgi?cmd=Retrieve&db=pubmed&dopt=Abstract&list_uids=21928330
"631. Berberine Ameliorates Pro-inflammatory Cytokine-Induced Endoplasmic Reticulum Stress in Human Intestinal Epithelial Cells In Vitro (by Hao X,Yao A,Gong J,Zhu W,Li N,Li J).[Inflammation, Sep, 2011][JOURNAL ARTICLE]"
Endoplasmic reticulum stress (ER stress) in intestinal epithelial cells (IECs) plays an important ro...
Source: [PubMed]http://www.ncbi.nlm.nih.gov/entrez/query.fcgi?cmd=Retrieve&db=pubmed&dopt=Abstract&list_uids=21922249
"632. Caspase-8 regulates TNF--induced epithelial necroptosis and terminal ileitis (by Gunther C,Martini E,Wittkopf N,Amann K,Weigmann B,Neumann H,Waldner MJ,Hedrick SM,Tenzer S,Neurath MF,Becker C).[Nature, 477:(7364), Sep, 2011][Journal Article,Research Support, N.I.H., Extramural,Research Support, Non-U.S. Gov't]"
Dysfunction of the intestinal epithelium is believed to result in the excessive translocation of com...
Source: [PubMed]http://www.ncbi.nlm.nih.gov/entrez/query.fcgi?cmd=Retrieve&db=pubmed&dopt=Abstract&list_uids=21921917
"633. Markers of Inflammation in Alveolar Cells Exposed to Fine Particulate Matter From Prescribed Fires and Urban Air (by Myatt TA,Vincent MS,Kobzik L,Naeher LP,Macintosh DL,Suh H).[J Occup Environ Med, Sep, 2011][JOURNAL ARTICLE]"
OBJECTIVE:: To assess the effect of fine particulate matter (PM2.5) from different particle sources ...
Source: [PubMed]http://www.ncbi.nlm.nih.gov/entrez/query.fcgi?cmd=Retrieve&db=pubmed&dopt=Abstract&list_uids=21918477
"634. Neurodegenerative and Inflammatory Pathway Components linked to TNF-{alpha}/TNFR1 Signaling in the Glaucomatous Human Retina (by Yang X,Luo C,Cai J,Powell DW,Yu D,Kuehn MH,Tezel G).[Invest Ophthalmol Vis Sci, Sep, 2011][JOURNAL ARTICLE]"
Purpose:This study aimed to determine retinal proteomic alterations in human glaucoma with particula...
"641. Inhibitory effect of novel 5-O-acyl juglones on mammalian DNA polymerase activity, cancer cell growth and inflammatory response (by Maruo S,Kuriyama I,Kuramochi K,Tsubaki K,Yoshida H,Mizushina Y).[Bioorg Med Chem, 19:(19), Oct, 2011][Journal Article]"
"We previously found that vitamin K(3) (menadione, 2-methyl-1,4-naphthoquinone) inhibits the activity..."
Source: [PubMed]http://www.ncbi.nlm.nih.gov/entrez/query.fcgi?cmd=Retrieve&db=pubmed&dopt=Abstract&list_uids=21903399
"642. High throughput siRNA screening of the human kinome identifies novel kinases controlling the canonical NF-kB activation pathway (by Choudhary S,Rosenblatt KP,Fang L,Tian B,Wu ZH,Brasier AR).[J Biol Chem, Sep, 2011][JOURNAL ARTICLE]"
Nuclear Factor-B (NF-B) is an inducible cytoplasmic transcription factor that plays a role as a ma...
Source: [PubMed]http://www.ncbi.nlm.nih.gov/entrez/query.fcgi?cmd=Retrieve&db=pubmed&dopt=Abstract&list_uids=21900239
"643. Modulation of functional responses of endothelial cells linked to angiogenesis and inflammation by shear stress: differential effects of the mechanotransducer CD31 (by Glen K,Luu NT,Ross E,Buckley CD,Rainger GE,Egginton S,Nash GB).[J Cell Physiol, Sep, 2011][JOURNAL ARTICLE]"
We investigated the roles of the 'mechanotransducer' CD31 in the effects of shear stress on endothel...
Source: [PubMed]http://www.ncbi.nlm.nih.gov/entrez/query.fcgi?cmd=Retrieve&db=pubmed&dopt=Abstract&list_uids=21898411
"644. Autocrine abscisic acid mediates the UV-B-induced inflammatory response in human granulocytes and keratinocytes (by Bruzzone S,Basile G,Mannino E,Sturla L,Magnone M,Grozio A,Salis A,Fresia C,Vigliarolo T,Guida L,De Flora A,Tossi V,Cassia R,Lamattina L,Zocchi E).[J Cell Physiol, Aug, 2011][JOURNAL ARTICLE]"
UV-B is an abiotic environmental stress in both plants and animals. Abscisic acid (ABA) is a phytoho...
Source: [PubMed]http://www.ncbi.nlm.nih.gov/entrez/query.fcgi?cmd=Retrieve&db=pubmed&dopt=Abstract&list_uids=21898394
"645. Effect of interleukin-17 on the expression of chemokines in gingival epithelial cells (by Takahashi N,Okui T,Tabeta K,Yamazaki K).[Eur J Oral Sci, 119:(5), Oct, 2011][Journal Article]"
"Takahashi N, Okui T, Tabeta K, Yamazaki K. Effect of interleukin-17 on the expression of chemokines ..."
Source: [PubMed]http://www.ncbi.nlm.nih.gov/entrez/query.fcgi?cmd=Retrieve&db=pubmed&dopt=Abstract&list_uids=21896049
"646. Macrophage Colony Stimulating Factor Regulation by Nuclear Factor Kappa B: A Relevant Pathway in Human Immunodeficiency Virus Type 1 Infected Macrophages (by Kogan M,Haine V,Ke Y,Wigdahl B,Fischer-Smith T,Rappaport J).[DNA Cell Biol, Sep, 2011][JOURNAL ARTICLE]"
Macrophage colony stimulating factor (M-CSF) is a cytokine that promotes monocyte differentiation an...
Source: [PubMed]http://www.ncbi.nlm.nih.gov/entrez/query.fcgi?cmd=Retrieve&db=pubmed&dopt=Abstract&list_uids=21895511
"647. Resveratrol attenuates apoptosis of pulmonary microvascular endothelial cells induced by high shear stress and proinflammatory factors (by Xia L,Ding F,Zhu JH,Fu GS).[Hum Cell, Sep, 2011][JOURNAL ARTICLE]"
Endothelial injury usually underlies the initial pathologic step of cardiovascular diseases. Primary...
Source: [PubMed]http://www.ncbi.nlm.nih.gov/entrez/query.fcgi?cmd=Retrieve&db=pubmed&dopt=Abstract&list_uids=21892612
"648. Pleiotrophin triggers inflammation and increased peritoneal permeability leading to peritoneal fibrosis (by Yokoi H,Kasahara M,Mori K,Ogawa Y,Kuwabara T,Imamaki H,Kawanishi T,Koga K,Ishii A,Kato Y,Mori KP,Toda N,Ohno S,Muramatsu H,Muramatsu T,Sugawara A,Mukoyama M,Nakao K).[Kidney Int, Aug, 2011][JOURNAL ARTICLE]"
Long-term peritoneal dialysis induces peritoneal fibrosis with submesothelial fibrotic tissue. Altho...
Source: [PubMed]http://www.ncbi.nlm.nih.gov/entrez/query.fcgi?cmd=Retrieve&db=pubmed&dopt=Abstract&list_uids=21881556
"649. Foxp3+-inducible regulatory T cells suppress endothelial activation and leukocyte recruitment (by Maganto-Garcia E,Bu DX,Tarrio ML,Alcaide P,Newton G,Griffin GK,Croce KJ,Luscinskas FW,Lichtman AH,Grabie N).[J Immunol, 187:(7), Oct, 2011][Journal Article]"
The ability of regulatory T cells (Treg) to traffic to sites of inflammation supports their role in ...
Source: [PubMed]http://www.ncbi.nlm.nih.gov/entrez/query.fcgi?cmd=Retrieve&db=pubmed&dopt=Abstract&list_uids=21873519
"650. 99mTc-anti-TNF-{alpha} scintigraphy in RA: a comparison pilot study with MRI and clinical examination (by Roimicher L,Lopes FP,de Souza SA,Mendes LF,Domingues RC,da Fonseca LM,Gutfilen B).[Rheumatology (Oxford), Aug, 2011][JOURNAL ARTICLE]"
Objective. To compare the use of radiolabelled human monoclonal anti-TNF- scintigraphy with clinica...
Source: [PubMed]http://www.ncbi.nlm.nih.gov/entrez/query.fcgi?cmd=Retrieve&db=pubmed&dopt=Abstract&list_uids=21873267
"651. Bromocriptine methylate suppresses glial inflammation and moderates disease progression in a mouse model of amyotrophic lateral sclerosis (by Tanaka K,Kanno T,Yanagisawa Y,Yasutake K,Hadano S,Yoshii F,Ikeda JE).[Exp Neurol, Aug, 2011][JOURNAL ARTICLE]"
Amyotrophic lateral sclerosis (ALS) is an adult-onset neurodegenerative disease characterized by a s...
Source: [PubMed]http://www.ncbi.nlm.nih.gov/entrez/query.fcgi?cmd=Retrieve&db=pubmed&dopt=Abstract&list_uids=21867702
"652. Protein kinase D1 mediates synergistic MMP-3 expression induced by TNF- and bradykinin in human colonic myofibroblasts (by Yoo J,Perez CE,Nie W,Sinnett-Smith J,Rozengurt E).[Biochem Biophys Res Commun, 413:(1), Sep, 2011][Journal Article]"
Stromal myofibroblasts regulate extracellular matrix components through the secretion of matrix meta...
Source: [PubMed]http://www.ncbi.nlm.nih.gov/entrez/query.fcgi?cmd=Retrieve&db=pubmed&dopt=Abstract&list_uids=21867693
"653. Surfactant protein A modulates the lipopolysaccharide-induced inflammatory response related to preterm birth (by Salminen A,Vuolteenaho R,Paananen R,Ojaniemi M,Hallman M).[Cytokine, Aug, 2011][JOURNAL ARTICLE]"
Surfactant protein A (SP-A) functions in homeostasis of lung surfactant and in innate immunity. SP-A...
Source: [PubMed]http://www.ncbi.nlm.nih.gov/entrez/query.fcgi?cmd=Retrieve&db=pubmed&dopt=Abstract&list_uids=21865055
"654. Development of a novel furocoumarin derivative inhibiting NF-B dependent biological functions: Design, synthesis and biological effects (by Borgatti M,Chilin A,Piccagli L,Lampronti I,Bianchi N,Mancini I,Marzaro G,Francesco Dall'acqua,Guiotto A,Gambari R).[Eur J Med Chem, Jul, 2011][JOURNAL ARTICLE]"
Nuclear Factor kappaB (NF-B) plays a very important role in the control of gene expression and is d...
Source: [PubMed]http://www.ncbi.nlm.nih.gov/entrez/query.fcgi?cmd=Retrieve&db=pubmed&dopt=Abstract&list_uids=21864947
"655. Progranulin and TDP-43: Mechanistic Links and Future Directions (by Kumar-Singh S).[J Mol Neurosci, Aug, 2011][JOURNAL ARTICLE]"
Loss-of-function mutations in the multifunctional growth factor progranulin (GRN) cause frontotempor...
Source: [PubMed]http://www.ncbi.nlm.nih.gov/entrez/query.fcgi?cmd=Retrieve&db=pubmed&dopt=Abstract&list_uids=21863317
"656. Genipin Selectively Inhibits TNF--activated VCAM-1 But Not ICAM-1 Expression by Upregulation of PPAR- in Human Endothelial Cells (by Hwa JS,Mun L,Kim HJ,Seo HG,Lee JH,Kwak JH,Lee DU,Chang KC).[Korean J Physiol Pharmacol, 15:(3), Jun, 2011][Journal Article]"
Vascular inflammation process has been suggested to be an important risk factor in the development o...
Source: [PubMed]http://www.ncbi.nlm.nih.gov/entrez/query.fcgi?cmd=Retrieve&db=pubmed&dopt=Abstract&list_uids=21860594
"657. Glutathione Peroxidase-1 (GPx-1) deficiency augments pro-inflammatory cytokine-induced redox signaling and human endothelial cell activation (by Lubos E,Kelly NJ,Oldebeken SR,Leopold JA,Zhang YY,Loscalzo J,Handy DE).[J Biol Chem, Aug, 2011][JOURNAL ARTICLE]"
"Glutathione peroxidase-1 (GPx-1) is a crucial antioxidant enzyme, the deficiency of which promotes a..."
Source: [PubMed]http://www.ncbi.nlm.nih.gov/entrez/query.fcgi?cmd=Retrieve&db=pubmed&dopt=Abstract&list_uids=21852236
"658. Impaired TGF- signaling and a defect in resolution of inflammation contribute to delayed wound healing in a female rat model of type 2 diabetes (by Al-Mulla F,Leibovich SJ,Francis IM,Bitar MS).[Mol Biosyst, Aug, 2011][JOURNAL ARTICLE]"
Wound healing (WH) impairment is a well-documented phenomenon in clinical and experimental diabetes....
Source: [PubMed]http://www.ncbi.nlm.nih.gov/entrez/query.fcgi?cmd=Retrieve&db=pubmed&dopt=Abstract&list_uids=21850315
"659. Suppressive Effects of Imidapril on TH1- and TH2-Related Chemokines in Monocytes (by Tsai MK,Jan RL,Lin CH,Kuo CH,Yang SN,Chen HN,Huang MY,Hung CH).[J Investig Med, Aug, 2011][JOURNAL ARTICLE]"
BACKGROUND:: Angiotensin-converting enzyme inhibitors (ACEIs) are used to control hypertension and a...
Source: [PubMed]http://www.ncbi.nlm.nih.gov/entrez/query.fcgi?cmd=Retrieve&db=pubmed&dopt=Abstract&list_uids=21849907
"660. Decreased STAMP2 Expression in Association with Visceral Adipose Tissue Dysfunction (by Moreno-Navarrete JM,Ortega F,Serrano M,Perez-Perez R,Sabater M,Ricart W,Tinahones F,Peral B,Fernandez-Real JM).[J Clin Endocrinol Metab, Aug, 2011][JOURNAL ARTICLE]"
Context: Six-transmembrane protein of prostate 2 (STAMP2) is a counter-regulator of inflammation and...
Source: [PubMed]http://www.ncbi.nlm.nih.gov/entrez/query.fcgi?cmd=Retrieve&db=pubmed&dopt=Abstract&list_uids=21849520
"661. Triple Inhibitory Activity of Cliona celata Against TNF--Induced Matrix Metalloproteinase-9 Production Via Downregulated NF-B and AP-1, Enzyme Activity, and Migration Potential (by Suh SJ,Kwak CH,Song KH,Kwon KM,Chung TW,Cho SH,Kim YK,Yoon HD,Lee YC,Kim DS,Park SJ,Na MK,Son JK,Chang HW,Kim CH).[Inflammation, Aug, 2011][JOURNAL ARTICLE]"
"Extracellular matrix-degrading protease, matrix metalloproteinase-9 (MMP-9), is known to be involved..."
Source: [PubMed]http://www.ncbi.nlm.nih.gov/entrez/query.fcgi?cmd=Retrieve&db=pubmed&dopt=Abstract&list_uids=21845471
"662. Tim-3 regulates pro- and anti-inflammatory cytokine expression in human CD14+ monocytes (by Zhang Y,Ma CJ,Wang JM,Ji XJ,Wu XY,Moorman JP,Yao ZQ).[J Leukoc Biol, Aug, 2011][JOURNAL ARTICLE]"
"Tim-3 and PD-1 are powerful immunoinhibitory molecules involved in immune tolerance, autoimmune resp..."
Source: [PubMed]http://www.ncbi.nlm.nih.gov/entrez/query.fcgi?cmd=Retrieve&db=pubmed&dopt=Abstract&list_uids=21844165
"663. Immunization with an anti-idiotypic antibody against the broadly lipopolysaccharide-reactive antibody WN1 222-5 induces Escherichia coli R3-core-type specific antibodies in rabbits (by Brade L,Heine H,Raina S,Klein G,di Padova F,Brade H,Muller-Loennies S).[Innate Immun, Aug, 2011][JOURNAL ARTICLE]"
The mouse monoclonal antibody (mAb) WN1 222-5 recognizes a carbohydrate epitope in the inner core re...
Source: [PubMed]http://www.ncbi.nlm.nih.gov/entrez/query.fcgi?cmd=Retrieve&db=pubmed&dopt=Abstract&list_uids=21844130
"664. Hepatoprotective effects of IL-22 on fulminant hepatic failure induced by d-galactosamine and lipopolysaccharide in mice (by Xing WW,Zou MJ,Liu S,Xu T,Gao J,Wang JX,Xu DG).[Cytokine, Aug, 2011][JOURNAL ARTICLE]"
"Interleukin-22 (IL-22), a member of the IL-10 cytokine family that is produced by activated Th22, Th..."
Source: [PubMed]http://www.ncbi.nlm.nih.gov/entrez/query.fcgi?cmd=Retrieve&db=pubmed&dopt=Abstract&list_uids=21843953
"665. Pancreatic -cells activate a JunB/ATF3-dependent survival pathway during inflammation (by Gurzov EN,Barthson J,Marhfour I,Ortis F,Naamane N,Igoillo-Esteve M,Gysemans C,Mathieu C,Kitajima S,Marchetti P,Orntoft TF,Bakiri L,Wagner EF,Eizirik DL).[Oncogene, Aug, 2011][JOURNAL ARTICLE]"
Destruction of insulin-producing pancreatic -cells by local autoimmune inflammation is a hallmark o...
Source: [PubMed]http://www.ncbi.nlm.nih.gov/entrez/query.fcgi?cmd=Retrieve&db=pubmed&dopt=Abstract&list_uids=21841823
"666. Targeting activation-induced cytidine deaminase prevents colon cancer development despite persistent colonic inflammation (by Takai A,Marusawa H,Minaki Y,Watanabe T,Nakase H,Kinoshita K,Tsujimoto G,Chiba T).[Oncogene, Aug, 2011][JOURNAL ARTICLE]"
Inflammatory bowel disease (IBD) is an important etiologic factor in the development of colorectal c...
Source: [PubMed]http://www.ncbi.nlm.nih.gov/entrez/query.fcgi?cmd=Retrieve&db=pubmed&dopt=Abstract&list_uids=21841819
"667. Pyrazole Compound 2-MBAPA as a Novel Inhibitor of Microglial Activation and Neurotoxicity in vitro and in vivo (by Hashioka S,McLarnon JG,Ryu JK,Youssef AM,Abd-El-Aziz AS,Neeland EG,Klegeris A).[J Alzheimers Dis, Aug, 2011][JOURNAL ARTICLE]"
Pyrazole derivatives are well documented to possess anti-inflammatory activity but their effects on ...
Source: [PubMed]http://www.ncbi.nlm.nih.gov/entrez/query.fcgi?cmd=Retrieve&db=pubmed&dopt=Abstract&list_uids=21841251
"668. [Effects of mangiferin on cytokines in rats with chronic bronchitis and expression of macrophage COX-2 in mice] (by Wang Q,Deng J,Yang K,Xu L).[Zhongguo Zhong Yao Za Zhi, 36:(10), May, 2011][English Abstract,Journal Article,Research Support, Non-U.S. Gov't]"
To explore the mechanism of anti-inflammatory effect of mangiferin.The model of chronic bronchitis i...
Source: [PubMed]http://www.ncbi.nlm.nih.gov/entrez/query.fcgi?cmd=Retrieve&db=pubmed&dopt=Abstract&list_uids=21837981
"669. Action at a Distance: Systemically Administered Adult Stem/Progenitor Cells (MSCs) Reduce Inflammatory Damage to the Cornea Without Engraftment and Primarily by Secretion of TSG-6 (by Roddy GW,Oh JY,Lee RH,Bartosh TJ,Ylostalo J,Coble K,Rosa RH,Prockop DJ).[Stem Cells, Aug, 2011][JOURNAL ARTICLE]"
Previous reports demonstrated that the deleterious effects of chemical injury to the cornea were ame...
Source: [PubMed]http://www.ncbi.nlm.nih.gov/entrez/query.fcgi?cmd=Retrieve&db=pubmed&dopt=Abstract&list_uids=21837654
"670. Inhibitory effects of vitamin K3 derivatives on DNA polymerase and inflammatory activity (by Aoganghua A,Nishiumi S,Kobayashi K,Nishida M,Kuramochi K,Tsubaki K,Hirai M,Tanaka S,Azuma T,Yoshida H,Mizushina Y,Yoshida M).[Int J Mol Med, Aug, 2011][JOURNAL ARTICLE]"
"Previously, we reported that vitaminK3 (menadione, 2-methyl-1,4-naphthoquinone) (compound2) inhibi..."
Source: [PubMed]http://www.ncbi.nlm.nih.gov/entrez/query.fcgi?cmd=Retrieve&db=pubmed&dopt=Abstract&list_uids=21837358
"671. Structures of the Dimeric and Monomeric Chromanones, Gonytolides A-C, Isolated from the Fungus Gonytrichum sp. and Their Promoting Activities of Innate Immune Responses (by Kikuchi H,Isobe M,Sekiya M,Abe Y,Hoshikawa T,Ueda K,Kurata S,Katou Y,Oshima Y).[Org Lett, 13:(17), Sep, 2011][Journal Article]"
Innate immunity is the front line of self-defense against microbial infection. After searching for n...
Source: [PubMed]http://www.ncbi.nlm.nih.gov/entrez/query.fcgi?cmd=Retrieve&db=pubmed&dopt=Abstract&list_uids=21827134
"672. A Strain of Lactobacillus casei Inhibits the Effector Phase of Immune Inflammation (by Schiffer C,Lalanne AI,Cassard L,Mancardi DA,Malbec O,Bruhns P,Dif F,Daeron M).[J Immunol, 187:(5), Sep, 2011][Journal Article]"
Some nonpathogenic bacteria were found to have protective effects in mouse models of allergic and au...
Source: [PubMed]http://www.ncbi.nlm.nih.gov/entrez/query.fcgi?cmd=Retrieve&db=pubmed&dopt=Abstract&list_uids=21810608
"673. Is there a role for TNF antagonists in the treatment of SSc? EUSTAR expert consensus development using the Delphi technique (by Distler JH,Jordan S,Airo P,Alegre-Sancho JJ,Allanore Y,Balbir Gurman A,Caporali R,Caramaschi P,Carreira PE,Chizzolini C,Cutolo M,Tuncay Duruoz M,Farge-Bancel D,Hesselstrand R,Iannone F,De Keyser F,Kucharz EJ,Launay D,Garcia de la Pena Lefebvre P,Lukacova O,Marasini B,Martinovic D,Marques Neto JF,Radic M,Rednic S,Riemekasten G,Rovensky J,Seidel MF,Senel S,Smith V,Sunderkotter C,Ton E,van Laar JM,Matucci-Cerinic M,Muller Ladner U,Distler O).[Clin Exp Rheumatol, 29:(2 Suppl 65), 2011][Journal Article,Research Support, Non-U.S. Gov't]"
To obtain experiences and expert opinion on treatment of SSc patients with TNF- antagonists.An inve...
Source: [PubMed]http://www.ncbi.nlm.nih.gov/entrez/query.fcgi?cmd=Retrieve&db=pubmed&dopt=Abstract&list_uids=21586217
"674. XJP-1, a novel ACEI, with anti-inflammatory properties in HUVECs (by Fu R,Chen Z,Wang Q,Guo Q,Xu J,Wu X).[Atherosclerosis, Jul, 2011][JOURNAL ARTICLE]"
"AIM: We investigated whether 8-dihydroxy-3-methyl-isochromanone (XJP-1), a novel angiotensin-convert..."
Source: [PubMed]http://www.ncbi.nlm.nih.gov/entrez/query.fcgi?cmd=Retrieve&db=pubmed&dopt=Abstract&list_uids=21803355
"675. Molecular expression of acute phase mediators is attenuated by machine preservation in human liver transplantation: preliminary analysis of effluent, serum, and liver biopsies (by Tulipan JE,Stone J,Samstein B,Kato T,Emond JC,Henry SD,Guarrera JV).[Surgery, 150:(2), Aug, 2011][Journal Article]"
Hypothermic machine perfusion (HMP) mitigates the effects of ischemia/reperfusion injury (IRI) in re...
Source: [PubMed]http://www.ncbi.nlm.nih.gov/entrez/query.fcgi?cmd=Retrieve&db=pubmed&dopt=Abstract&list_uids=21801971
"676. Bcl6 in pulmonary epithelium coordinately controls the expression of the CC-type chemokine genes and attenuates allergic airway inflammation (by Seto T,Yoshitake M,Ogasawara T,Ikari J,Sakamoto A,Hatano M,Hirata H,Fukuda T,Kuriyama T,Tatsumi K,Tokuhisa T,Arima M).[Clin Exp Allergy, Aug, 2011][JOURNAL ARTICLE]"
"Background There is synteny in the CC-type chemokine gene clusters between humans (CCL2/MCP-1, CCL7M..."
Source: [PubMed]http://www.ncbi.nlm.nih.gov/entrez/query.fcgi?cmd=Retrieve&db=pubmed&dopt=Abstract&list_uids=21801248
"677. Clinical and laboratory study of pro-inflammatory and antiinflammatory cytokines in women with multiple sclerosis (by Trenova AG,Manova MG,Kostadinova II,Murdjeva MA,Hristova DR,Vasileva TV,Zahariev ZI).[Folia Med (Plovdiv), 53:(2), 2011][Comparative Study,Journal Article,Randomized Controlled Trial]"
Multiple sclerosis (MS) is an autoimmune demyelinating disorder of the central nervous system charac...
Source: [PubMed]http://www.ncbi.nlm.nih.gov/entrez/query.fcgi?cmd=Retrieve&db=pubmed&dopt=Abstract&list_uids=21797104
"678. An in vitro evaluation of inflammation response of titanium functionalized with heparin/fibronectin complex (by Li G,Yang P,Guo X,Huang N,Shen R).[Cytokine, Jul, 2011][JOURNAL ARTICLE]"
Immobilization of biomolecules with a variety of biological functions has been a promising method to...
Source: [PubMed]http://www.ncbi.nlm.nih.gov/entrez/query.fcgi?cmd=Retrieve&db=pubmed&dopt=Abstract&list_uids=21795064
"679. TUMOUR NECROSIS FACTOR (TNF) GENE POLYMORPHISM AND DISEASE PREVALENCE (by Qidwai T,Khan F).[Scand J Immunol, Jul, 2011][JOURNAL ARTICLE]"
"Tumour necrosis factor (TNF), an important proinflammatory cytokine play role in regulation of cell ..."
Source: [PubMed]http://www.ncbi.nlm.nih.gov/entrez/query.fcgi?cmd=Retrieve&db=pubmed&dopt=Abstract&list_uids=21790707
"680. [Malonaldehyde and tumor necrosis factor-alpha as indicators of intoxication syndrome in erysipelatous inflammation] (by Marzhokhova MIu,Afashagova MM,Marzhokhova AR).[Klin Lab Diagn:(5), May, 2011][English Abstract,Journal Article]"
The aim of the investigation was to study the implication of infectious endotoxicosis in the pathoge...
Source: [PubMed]http://www.ncbi.nlm.nih.gov/entrez/query.fcgi?cmd=Retrieve&db=pubmed&dopt=Abstract&list_uids=21789799
"681. Concurrent proinflammatory and apoptotic activity of a Helicobacter pylori protein (HP986) points to its role in chronic persistence (by Alvi A,Ansari SA,Ehtesham NZ,Rizwan M,Devi S,Sechi LA,Qureshi IA,Hasnain SE,Ahmed N).[PLoS One, 6:(7), 2011][Journal Article,Research Support, Non-U.S. Gov't]"
"Helicobacter pylori induces cytokine mediated changes in gastroduodenal pathophysiology, wherein, th..."
Source: [PubMed]http://www.ncbi.nlm.nih.gov/entrez/query.fcgi?cmd=Retrieve&db=pubmed&dopt=Abstract&list_uids=21789261

"682. Inhibitory effects of glycyrrhetinic Acid on DNA polymerase and inflammatory activities (by Ishida T,Mizushina Y,Yagi S,Irino Y,Nishiumi S,Miki I,Kondo Y,Mizuno S,Yoshida H,Azuma T,Yoshida M).[Evid Based Complement Alternat Med, 2012, 2012][Journal Article]"
"We investigated the inhibitory effect of three glycyrrhizin derivatives, such as Glycyrrhizin (compo..."
Source: [PubMed]http://www.ncbi.nlm.nih.gov/entrez/query.fcgi?cmd=Retrieve&db=pubmed&dopt=Abstract&list_uids=21785649

"683. ZLJ-6, a novel COX/5-LOX inhibitor, attenuates TNF--induced endothelial E-selectin, ICAM-1 and VCAM-1 expression and monocyte-endothelial interactions via a COX/5-LOX-independent mechanism (by Chen L,Zhao Q,Wang XL,You R,Zhang YH,Ji H,Lai YS).[Vascul Pharmacol, Jul, 2011][JOURNAL ARTICLE]"
Nonsteroidal anti-inflammatory drugs (NSAIDs) are previously found to possess prostaglandin and leuk...
Source: [PubMed]http://www.ncbi.nlm.nih.gov/entrez/query.fcgi?cmd=Retrieve&db=pubmed&dopt=Abstract&list_uids=21777697
"684. Altered gene expression by low-dose arsenic exposure in humans and cultured cardiomyocytes: assessment by real-time PCR arrays (by Mo J,Xia Y,Wade TJ,DeMarini DM,Davidson M,Mumford J).[Int J Environ Res Public Health, 8:(6), Jun, 2011][Journal Article]"
"Chronic arsenic exposure results in higher risk of skin, lung, and bladder cancer, as well as cardio..."
Source: [PubMed]http://www.ncbi.nlm.nih.gov/entrez/query.fcgi?cmd=Retrieve&db=pubmed&dopt=Abstract&list_uids=21776218
"685. Murine and bovine T cells enhance innate immunity against Brucella abortus infections (by Skyberg JA,Thornburg T,Rollins M,Huarte E,Jutila MA,Pascual DW).[PLoS One, 6:(7), 2011][Journal Article,Research Support, N.I.H., Extramural,Research Support, U.S. Gov't, Non-P.H.S.]"
"T cells have been postulated to act as a first line of defense against infectious agents, particu..."
Source: [PubMed]http://www.ncbi.nlm.nih.gov/entrez/query.fcgi?cmd=Retrieve&db=pubmed&dopt=Abstract&list_uids=21765931
"686. Chitinase 3-like-1 expression in colonic epithelial cells as a potentially novel marker for colitis-associated neoplasia (by Chen CC,Pekow J,Llado V,Kanneganti M,Lau CW,Mizoguchi A,Mino-Kenudson M,Bissonnette M,Mizoguchi E).[Am J Pathol, 179:(3), Sep, 2011][Journal Article]"
Chitinase 3-like-1 (CHI3L1/YKL-40) is a protein secreted from restricted cell types including coloni...
Source: [PubMed]http://www.ncbi.nlm.nih.gov/entrez/query.fcgi?cmd=Retrieve&db=pubmed&dopt=Abstract&list_uids=21763261
"687. [Effects of inhibiting RhoA by Stealth RNA on high glucose-induced RhoA/ROCK signaling pathway in human mesangial cells] (by Ma DW,Wang QY,Chen QG,Wu D,Wang J,Hou LL).[Zhonghua Yi Xue Za Zhi, 91:(20), May, 2011][English Abstract,Journal Article]"
To observe the effect of small interference RNA (Stealth RNAiTM siRNA) of RhoA on the inflammatory r...
Source: [PubMed]http://www.ncbi.nlm.nih.gov/entrez/query.fcgi?cmd=Retrieve&db=pubmed&dopt=Abstract&list_uids=21756816
"688. Apoptotic cell clearance in chronic inflammation of lateral neck cysts (by Dobros W,Burda K,Guzik K,Koziel J,Potempa J).[Eur Arch Otorhinolaryngol, Jul, 2011][JOURNAL ARTICLE]"
The mechanism driving accumulation of large numbers of apoptotic and necrotic neutrophils in inflame...
Source: [PubMed]http://www.ncbi.nlm.nih.gov/entrez/query.fcgi?cmd=Retrieve&db=pubmed&dopt=Abstract&list_uids=21755330
"689. IFN- mediates suppression of IL-12p40 in human dendritic cells following infection with virulent Francisella tularensis (by Bauler TJ,Chase JC,Bosio CM).[J Immunol, 187:(4), Aug, 2011][Journal Article,Research Support, N.I.H., Intramural]"
"Active suppression of inflammation is a strategy used by many viral and bacterial pathogens, includi..."
Source: [PubMed]http://www.ncbi.nlm.nih.gov/entrez/query.fcgi?cmd=Retrieve&db=pubmed&dopt=Abstract&list_uids=21753150
"690. A single mid-gestation exposure to TCDD yields a postnatal autoimmune signature, differing by sex, in early geriatric C57BL/6 mice (by Mustafa A,Holladay SD,Witonsky S,Sponenberg DP,Karpuzoglu E,Gogal RM).[Toxicology, Sep, 2011][JOURNAL ARTICLE]"
We recently observed an autoimmune profile in 24-week-old C57BL/6 mice that received a 2.5 or 5.0g/...
Source: [PubMed]http://www.ncbi.nlm.nih.gov/entrez/query.fcgi?cmd=Retrieve&db=pubmed&dopt=Abstract&list_uids=21925233
"691. Extracellular acidosis promotes neutrophil transdifferentiation to MHC class II-expressing cells (by Pliyev BK,Sumarokov AB,Buriachkovskaia LI,Menshikov M).[Cell Immunol, Aug, 2011][JOURNAL ARTICLE]"
"Inflammation in peripheral tissues is usually associated with local acidosis. In the present study, ..."
Source: [PubMed]http://www.ncbi.nlm.nih.gov/entrez/query.fcgi?cmd=Retrieve&db=pubmed&dopt=Abstract&list_uids=21924707
"692. Bystander suppression of experimental arthritis by nasal administration of a heat shock protein peptide (by Zonneveld-Huijssoon E,Roord ST,de Jager W,Klein M,Albani S,Anderton SM,Kuis W,van Wijk F,Prakken BJ).[Ann Rheum Dis, Sep, 2011][JOURNAL ARTICLE]"
OBJECTIVES: Mucosal immune therapy with disease-inducing antigens is an effective way to prevent exp...
Source: [PubMed]http://www.ncbi.nlm.nih.gov/entrez/query.fcgi?cmd=Retrieve&db=pubmed&dopt=Abstract&list_uids=21914624
"693. Immunotherapy with Costimulatory Dendritic Cells To Control Autoimmune Inflammation (by O'Sullivan BJ,Pai S,Street S,An X,Macdonald KP,Wong M,Strutton G,Gerondakis S,Steptoe RJ,Fazekas de St Groth B,Hill GR,Thomas R).[J Immunol, Sep, 2011][JOURNAL ARTICLE]"
"Costimulation-deficient dendritic cells (DCs) prevent autoimmune disease in mouse models. However, a..."
Source: [PubMed]http://www.ncbi.nlm.nih.gov/entrez/query.fcgi?cmd=Retrieve&db=pubmed&dopt=Abstract&list_uids=21900177
"694. Protective effect of pristane on experimental autoimmune uveitis (by Daudin JB,Monnet D,Kavian N,Espy C,Wang A,Chereau C,Goulvestre C,Omri S,Brezin A,Weill B,Batteux F,Nicco C).[Immunol Lett, Aug, 2011][JOURNAL ARTICLE]"
"This study evaluates the effects of pristane and phytol, two mineral oils with pro-oxidative effects..."
Source: [PubMed]http://www.ncbi.nlm.nih.gov/entrez/query.fcgi?cmd=Retrieve&db=pubmed&dopt=Abstract&list_uids=21896286
"695. Polyunsaturated fatty acids induce modification in the lipid composition and the prostaglandin production of the conjunctival epithelium cells (by Viau S,Leclere L,Buteau B,Gregoire S,Acar N,Bron A,Creuzot-Garcher CP,Bretillon L,Joffre C).[Graefes Arch Clin Exp Ophthalmol, Sep, 2011][JOURNAL ARTICLE]"
BACKGROUND: This study was conducted to evaluate whether polyunsaturated fatty acids (PUFA) such as ...
Source: [PubMed]http://www.ncbi.nlm.nih.gov/entrez/query.fcgi?cmd=Retrieve&db=pubmed&dopt=Abstract&list_uids=21894532
"696. Prostaglandin E2 and IL-23 plus IL-1 Differentially Regulate the Th1/Th17 Immune Response of Human CD161(+) CD4(+) Memory T Cells (by Barrie A,Khare A,Henkel M,Zhang Y,Barmada MM,Duerr R,Ray A).[Clin Transl Sci, 4:(4), Aug, 2011][Journal Article]"
"Prostaglandin E2 (PGE2), interleukin (IL)-23, and IL-1beta () propagate inflammatory bowel disease ..."
Source: [PubMed]http://www.ncbi.nlm.nih.gov/entrez/query.fcgi?cmd=Retrieve&db=pubmed&dopt=Abstract&list_uids=21884514
"697. Outbreaks of Mycobacterium Tuberculosis MDR Strains Induce High IL-17 T-Cell Response in Patients With MDR Tuberculosis That Is Closely Associated With High Antigen Load (by Basile JI,Geffner LJ,Romero MM,Balboa L,Sabio Y Garcia C,Ritacco V,Garcia A,Cuffre M,Abbate E,Lopez B,Barrera L,Ambroggi M,Aleman M,Sasiain MC,de la Barrera SS).[J Infect Dis, 204:(7), Oct, 2011][Journal Article]"
Background.The proinflammatory cytokine interleukin 17 (IL-17) plays an important role in immune re...
Source: [PubMed]http://www.ncbi.nlm.nih.gov/entrez/query.fcgi?cmd=Retrieve&db=pubmed&dopt=Abstract&list_uids=21881121
"698. Inclusion Body Myositis Laser Microdissection Reveals Differential Up-Regulation of IFN- Signaling Cascade in Attacked versus Nonattacked Myofibers (by Ivanidze J,Hoffmann R,Lochmuller H,Engel AG,Hohlfeld R,Dornmair K).[Am J Pathol, 179:(3), Sep, 2011][Journal Article]"
"Sporadic inclusion body myositis (IBM) is a muscle disease with two separate pathogenic components, ..."
Source: [PubMed]http://www.ncbi.nlm.nih.gov/entrez/query.fcgi?cmd=Retrieve&db=pubmed&dopt=Abstract&list_uids=21855683
"699. Assessment and treatment of cardiovascular risk in prediabetes: impaired glucose tolerance and impaired fasting glucose (by DeFronzo RA,Abdul-Ghani M).[Am J Cardiol, 108:(3 Suppl), Aug, 2011][Journal Article,Research Support, Non-U.S. Gov't,Review]"
Individuals with impaired glucose tolerance (IGT) and/or impaired fasting glucose (IFG) are at high ...
Source: [PubMed]http://www.ncbi.nlm.nih.gov/entrez/query.fcgi?cmd=Retrieve&db=pubmed&dopt=Abstract&list_uids=21802577
"700. Synergy between TLR3 and IL-18 promotes IFN- dependent TRAIL expression in human liver NK cells (by Tu Z,Hamalainen-Laanaya HK,Crispe IN,Orloff MS).[Cell Immunol, Jul, 2011][JOURNAL ARTICLE]"
Natural killer (NK) cells are a component of innate immunity against viral infections through their ...
Source: [PubMed]http://www.ncbi.nlm.nih.gov/entrez/query.fcgi?cmd=Retrieve&db=pubmed&dopt=Abstract&list_uids=21802664
"701. Destruction of Salivary and Lacrimal Glands by Th1-Polarized Reaction in a Model of Secondary Sjogren's Syndrome in Lupus-Prone Female NZBNZWF(1) Mice (by Hayashi T,Shimoyama N,Mizuno T).[Inflammation, Jul, 2011][JOURNAL ARTICLE]"
T helper (Th)1/Th2 balance determines the direction of some kinds of autoimmune diseases. The involv...
Source: [PubMed]http://www.ncbi.nlm.nih.gov/entrez/query.fcgi?cmd=Retrieve&db=pubmed&dopt=Abstract&list_uids=21786007

"702. PLTP regulates STAT3 and NFB in differentiated THP1 cells and human monocyte-derived macrophages (by Vuletic S,Dong W,Wolfbauer G,Tang C,Albers JJ).[Biochim Biophys Acta, 1813:(10), Oct, 2011][Journal Article]"
Phospholipid transfer protein (PLTP) plays an important role in regulation of inflammation. Previous...
Source: [PubMed]http://www.ncbi.nlm.nih.gov/entrez/query.fcgi?cmd=Retrieve&db=pubmed&dopt=Abstract&list_uids=21782857
"703. CXCR7 is up-regulated in human and murine hepatocellular carcinoma and is specifically expressed by endothelial cells (by Monnier J,Boissan M,L'helgoualc'h A,Lacombe ML,Turlin B,Zucman-Rossi J,Theret N,Piquet-Pellorce C,Samson M).[Eur J Cancer, Jul, 2011][JOURNAL ARTICLE]"
Development of hepatocellular carcinoma (HCC) is a complex and progressive disease that involves cyc...
Source: [PubMed]http://www.ncbi.nlm.nih.gov/entrez/query.fcgi?cmd=Retrieve&db=pubmed&dopt=Abstract&list_uids=21778049
"704. Development and preclinical safety evaluation of a new therapeutic HIV-1 vaccine based on 18 T-cell minimal epitope peptides applying a novel cationic adjuvant CAF01 (by Fomsgaard A,Karlsson I,Gram G,Schou C,Tang S,Bang P,Kromann I,Andersen P,Andreasen LV).[Vaccine, 29:(40), Sep, 2011][Journal Article]"
Therapeutic immunization of HIV-1-infected individuals with or without anti-retroviral therapy is a ...
Source: [PubMed]http://www.ncbi.nlm.nih.gov/entrez/query.fcgi?cmd=Retrieve&db=pubmed&dopt=Abstract&list_uids=21767590
"705. Human NK Cells Are Alerted to Induction of p53 in Cancer Cells by Upregulation of the NKG2D Ligands ULBP1 and ULBP2 (by Textor S,Fiegler N,Arnold A,Porgador A,Hofmann TG,Cerwenka A).[Cancer Res, 71:(18), Sep, 2011][Journal Article]"
"Natural killer (NK) cells are immune cells sensing and eliminating foreign, stressed, transformed, a..."
Source: [PubMed]http://www.ncbi.nlm.nih.gov/entrez/query.fcgi?cmd=Retrieve&db=pubmed&dopt=Abstract&list_uids=21764762
"706. Proinflammatory stimuli activates human-derived enteroglial cells and induces autocrine nitric oxide production (by Cirillo C,Sarnelli G,Turco F,Mango A,Grosso M,Aprea G,Masone S,Cuomo R).[Neurogastroenterol Motil, 23:(9), Sep, 2011][Journal Article]"
Background Enteric glial cells (EGCs) have been recently indicated as key regulators of intestinal ...
Source: [PubMed]http://www.ncbi.nlm.nih.gov/entrez/query.fcgi?cmd=Retrieve&db=pubmed&dopt=Abstract&list_uids=21762414
"707. Inflammation and Matrix remodelling during repair of Ventilator-induced lung injury (by Gonzalez-Lopez A,Astudillo A,Garcia-Prieto E,Fernandez-Garcia MS,Lopez-Vazquez A,Batalla-Solis E,Taboada F,Fueyo A,Albaiceta GM).[Am J Physiol Lung Cell Mol Physiol, Jul, 2011][JOURNAL ARTICLE]"
High-pressure ventilation triggers different inflammatory and matrix remodeling responses within the...
Source: [PubMed]http://www.ncbi.nlm.nih.gov/entrez/query.fcgi?cmd=Retrieve&db=pubmed&dopt=Abstract&list_uids=21743031
"708. The Effect of Photo-oxidative Stress and Inflammatory Cytokine on Complement Factor H Expression in Retinal Pigment Epithelial Cells (by Lau LI,Chiou SH,Liu CJ,Yen MY,Wei YH).[Invest Ophthalmol Vis Sci, 52:(9), 2011][Journal Article]"
Purpose. Genetic variation in complement factor H (CFH) has been implicated as a major risk factor f...
Source: [PubMed]http://www.ncbi.nlm.nih.gov/entrez/query.fcgi?cmd=Retrieve&db=pubmed&dopt=Abstract&list_uids=21743006
"709. Identification of an IFN-/mast cell axis in a mouse model of chronic asthma (by Yu M,Eckart MR,Morgan AA,Mukai K,Butte AJ,Tsai M,Galli SJ).[J Clin Invest, 121:(8), Aug, 2011][Journal Article]"
"Asthma is considered a Th2 cellassociated disorder. Despite this, both the Th1 cellassociated cyto..."
Source: [PubMed]http://www.ncbi.nlm.nih.gov/entrez/query.fcgi?cmd=Retrieve&db=pubmed&dopt=Abstract&list_uids=21737883
"710. Licocalchone-C extracted from Glycyrrhiza glabra inhibits lipopolysaccharide-interferon- inflammation by improving antioxidant conditions and regulating inducible nitric oxide synthase expression (by Franceschelli S,Pesce M,Vinciguerra I,Ferrone A,Riccioni G,Patruno A,Grilli A,Felaco M,Speranza L).[Molecules, 16:(7), 2011][Journal Article,Research Support, Non-U.S. Gov't]"
"The genus Glycyrrhiza consists of about 30 species, amoung these, G. glabra is the source of several..."
Source: [PubMed]http://www.ncbi.nlm.nih.gov/entrez/query.fcgi?cmd=Retrieve&db=pubmed&dopt=Abstract&list_uids=21734629
"711. COX-2 inhibition alters the phenotype of tumor-associated macrophages from M2 to M1 in ApcMin/+ mouse polyps (by Nakanishi Y,Nakatsuji M,Seno H,Ishizu S,Akitake-Kawano R,Kanda K,Ueo T,Komekado H,Kawada M,Minami M,Chiba T).[Carcinogenesis, 32:(9), Sep, 2011][Journal Article]"
Macrophages are a major component of tumor stroma. Tumor-associated macrophages (TAMs) show anti- (M...
Source: [PubMed]http://www.ncbi.nlm.nih.gov/entrez/query.fcgi?cmd=Retrieve&db=pubmed&dopt=Abstract&list_uids=21730361
"712. [Umbilical cord mesenchymal stem cell transplantation for treatment of experimental autoimmune myasthenia gravis in rats] (by Yu JX,Chen F,Sun J,Wang JM,Zhao QJ,Ren XJ,Ma FX,Yang SG,Han ZB,Han ZC).[Zhongguo Shi Yan Xue Ye Xue Za Zhi, 19:(3), Jun, 2011][English Abstract,Journal Article]"
Umbilical cord mesenchymal stem cell (UCMSC) transplantation has been widely used in the treatment o...
Source: [PubMed]http://www.ncbi.nlm.nih.gov/entrez/query.fcgi?cmd=Retrieve&db=pubmed&dopt=Abstract&list_uids=21729563
"713. Molecular hydrogen inhibits lipopolysaccharide/interferon -induced nitric oxide production through modulation of signal transduction in macrophages (by Itoh T,Hamada N,Terazawa R,Ito M,Ohno K,Ichihara M,Nozawa Y,Ito M).[Biochem Biophys Res Commun, 411:(1), Jul, 2011][Journal Article,Research Support, Non-U.S. Gov't]"
Molecular hydrogen has been reported to be effective for a variety of disorders and its effects have...
Source: [PubMed]http://www.ncbi.nlm.nih.gov/entrez/query.fcgi?cmd=Retrieve&db=pubmed&dopt=Abstract&list_uids=21723254
"714. M2 macrophages induced by prostaglandin E2 and IL-6 from cervical carcinoma are switched to activated M1 macrophages by CD4+ Th1 cells (by Heusinkveld M,de Vos van Steenwijk PJ,Goedemans R,Ramwadhdoebe TH,Gorter A,Welters MJ,van Hall T,van der Burg SH).[J Immunol, 187:(3), Aug, 2011][Journal Article,Research Support, Non-U.S. Gov't]"
"Monocytes attracted by tumor-induced chronic inflammation differentiate to APCs, the type of which d..."
Source: [PubMed]http://www.ncbi.nlm.nih.gov/entrez/query.fcgi?cmd=Retrieve&db=pubmed&dopt=Abstract&list_uids=21709158
"715. Apple polyphenols require T cells to ameliorate dextran sulfate sodium-induced colitis and dampen proinflammatory cytokine expression (by Skyberg JA,Robison A,Golden S,Rollins MF,Callis G,Huarte E,Kochetkova I,Jutila MA,Pascual DW).[J Leukoc Biol, Jun, 2011][JOURNAL ARTICLE]"
"Human IBD, including UC and Crohn's disease, is characterized by a chronic, relapsing, and remitting..."
Source: [PubMed]http://www.ncbi.nlm.nih.gov/entrez/query.fcgi?cmd=Retrieve&db=pubmed&dopt=Abstract&list_uids=21693591
"716. CD4+ T Cells from Behcet Patients Produce High Levels of IL-17 (by Chi W,Zhou S,Yang P,Chen L).[Yan Ke Xue Bao, 26:(2), Jun, 2011][Journal Article]"
Purpose: To investigate the role of interleukin (IL)-17-producing CD4+ T cells in Behcet disease (BD...
Source: [PubMed]http://www.ncbi.nlm.nih.gov/entrez/query.fcgi?cmd=Retrieve&db=pubmed&dopt=Abstract&list_uids=21692201
"717. T-bet in disease (by Lazarevic V,Glimcher LH).[Nat Immunol, 12:(7), 2011][Journal Article,Research Support, N.I.H., Extramural,Research Support, Non-U.S. Gov't,Review]"
The activation of immune-defense mechanisms in response to a microbial attack must be robust and app...
Source: [PubMed]http://www.ncbi.nlm.nih.gov/entrez/query.fcgi?cmd=Retrieve&db=pubmed&dopt=Abstract&list_uids=21685955
"718. Early-stage formation of an epigenetic field defect in a mouse colitis model, and non-essential roles of T- and B-cells in DNA methylation induction (by Katsurano M,Niwa T,Yasui Y,Shigematsu Y,Yamashita S,Takeshima H,Lee MS,Kim YJ,Tanaka T,Ushijima T).[Oncogene, Jun, 2011][JOURNAL ARTICLE]"
"Epigenetic fields for cancerization are involved in development of human cancers, especially those a..."
Source: [PubMed]http://www.ncbi.nlm.nih.gov/entrez/query.fcgi?cmd=Retrieve&db=pubmed&dopt=Abstract&list_uids=21685942
"719. Lesional skin in atopic dogs shows a mixed Type-1 and Type-2 immune responsiveness (by Schlotter YM,Rutten VP,Riemers FM,Knol EF,Willemse T).[Vet Immunol Immunopathol, 143:(1-2), Sep, 2011][Journal Article,Research Support, Non-U.S. Gov't]"
Canine atopic dermatitis (AD) is a chronic inflammatory and pruritic skin disease which shares sever...
Source: [PubMed]http://www.ncbi.nlm.nih.gov/entrez/query.fcgi?cmd=Retrieve&db=pubmed&dopt=Abstract&list_uids=21684616
"720. A Possible Coagulation-Independent Mechanism for Pregnancy Loss Involving (2) glycoprotein 1-Dependent Antiphospholipid Antibodies and CD1d (by Iwasawa Y,Kawana K,Fujii T,Schust DJ,Nagamatsu T,Kawana Y,Sayama S,Miura S,Matsumoto J,Adachi K,Hyodo H,Yamashita T,Kozuma S,Taketani Y).[Am J Reprod Immunol, Jun, 2011][JOURNAL ARTICLE]"
"Citation Iwasawa Y, Kawana K, Fujii T, Schust DJ, Nagamatsu T, Kawana Y, Sayama S, Miura S, Matsumot..."
Source: [PubMed]http://www.ncbi.nlm.nih.gov/entrez/query.fcgi?cmd=Retrieve&db=pubmed&dopt=Abstract&list_uids=21682789
"721. Anti-Inflammatory Properties of Exenatide in Human Pancreatic Islets (by Cechin SR,Perez-Alvarez I,Fenjves E,Molano RD,Pileggi A,Berggren PO,Ricordi C,Pastori RL).[Cell Transplant, Jun, 2011][JOURNAL ARTICLE]"
Exenatide is an analog of the incretin hormone glucagon-like peptide (GLP-1) that is used for the tr...
Source: [PubMed]http://www.ncbi.nlm.nih.gov/entrez/query.fcgi?cmd=Retrieve&db=pubmed&dopt=Abstract&list_uids=21669040
"722. Exacerbated egg-induced immunopathology in murine Schistosoma mansoni infection is primarily mediated by IL-17 and restrained by IFN- (by Rutitzky LI,Stadecker MJ)[Eur J Immunol, Jun, 2011][JOURNAL ARTICLE]"
"In schistosomiasis, the severity of CD4(+) T-cell-mediated hepatic granulomatous inflammation agains..."
Source: [PubMed]http://www.ncbi.nlm.nih.gov/entrez/query.fcgi?cmd=Retrieve&db=pubmed&dopt=Abstract&list_uids=21660933
"723. Analysis of inflammatory and immune response biomarkers in sputum and exhaled breath condensate by a multi-parametric biochip array in cystic fibrosis (by Colombo C,Faelli N,Tirelli AS,Fortunato F,Biffi A,Claut L,Cariani L,Dacco V,Prato R,Conese M).[Int J Immunopathol Pharmacol, 24:(2), 2011][Journal Article,Research Support, Non-U.S. Gov't]"
Cystic Fibrosis (CF) lung disease is characterized by high levels of cytokines and chemokines in the...
Source: [PubMed]http://www.ncbi.nlm.nih.gov/entrez/query.fcgi?cmd=Retrieve&db=pubmed&dopt=Abstract&list_uids=21658316
"724. Allergic inflammation: role of cytokines with special emphasis on IL-4 (by Saggini A,Maccauro G,Tripodi D,De Lutiis MA,Conti F,Felaco P,Fulcheri M,Galzio R,Caraffa A,Antinolfi P,Felaco M,Pandolfi F,Sabatino G,Neri G,Shaik-Dasthagirisaheb YB).[Int J Immunopathol Pharmacol, 24:(2), 2011][Editorial,Review]"
This review examines recent articles on the relationship of cytokines to allergy and inflammation wi...
Source: [PubMed]http://www.ncbi.nlm.nih.gov/entrez/query.fcgi?cmd=Retrieve&db=pubmed&dopt=Abstract&list_uids=21658305
"725. Trichuris muris infection: a model of type 2 immunity and inflammation in the gut (by Antignano F,Mullaly SC,Burrows K,Zaph C).[J Vis Exp:(51), 2011][Research Support, Non-U.S. Gov't,Video-Audio Media]"
Trichuris muris is a natural pathogen of mice and is biologically and antigenically similar to speci...
Source: [PubMed]http://www.ncbi.nlm.nih.gov/entrez/query.fcgi?cmd=Retrieve&db=pubmed&dopt=Abstract&list_uids=21654621
"726. Apolipoprotein E isoform-specific effects on cytokine and nitric oxide production from mouse Schwann cells after inflammatory stimulation (by Zhang KJ,Zhang HL,Zhang XM,Zheng XY,Quezada HC,Zhang D,Zhu J).[Neurosci Lett, 499:(3), Jul, 2011][Journal Article,Research Support, Non-U.S. Gov't]"
"Previously, we reported that apolipoprotein E (apoE) deficiency increased the susceptibility to expe..."
Source: [PubMed]http://www.ncbi.nlm.nih.gov/entrez/query.fcgi?cmd=Retrieve&db=pubmed&dopt=Abstract&list_uids=21651961
"727. Knockdown of HMGB1 in tumor cells attenuates their ability to induce regulatory T cells and uncovers naturally acquired CD8 T cell-dependent antitumor immunity (by Liu Z,Falo LD,You Z).[J Immunol, 187:(1), Jul, 2011][Journal Article,Research Support, N.I.H., Extramural]"
Although high mobility group box 1 (HMGB1) in tumor cells is involved in many aspects of tumor progr...
Source: [PubMed]http://www.ncbi.nlm.nih.gov/entrez/query.fcgi?cmd=Retrieve&db=pubmed&dopt=Abstract&list_uids=21642542
"728. Susceptibility to re-infection in C57BL/6 mice with recombinant strains of Toxoplasma gondii (by Brandao GP,Melo MN,Caetano BC,Carneiro CM,Silva LA,Vitor RW).[Exp Parasitol, 128:(4), Aug, 2011][Journal Article,Research Support, Non-U.S. Gov't]"
This work reports results of re-infection of BALB/c and C57BL/6 mice with different recombinant stra...
Source: [PubMed]http://www.ncbi.nlm.nih.gov/entrez/query.fcgi?cmd=Retrieve&db=pubmed&dopt=Abstract&list_uids=21640105
"729. An in silico modeling approach to understanding the dynamics of sarcoidosis (by Aguda BD,Marsh CB,Thacker M,Crouser ED).[PLoS One, 6:(5), 2011][Journal Article,Research Support, Non-U.S. Gov't]"
Sarcoidosis is a polygenic disease with diverse phenotypic presentations characterized by an abnorma...
Source: [PubMed]http://www.ncbi.nlm.nih.gov/entrez/query.fcgi?cmd=Retrieve&db=pubmed&dopt=Abstract&list_uids=21637752
"730. Inflammation and mortality in a frail mouse model (by Ko F,Yu Q,Xue QL,Yao W,Brayton C,Yang H,Fedarko N,Walston J).[Age (Dordr), Jun, 2011][JOURNAL ARTICLE]"
Mice homozygous for targeted deletion of the interleukin 10 gene (Il-10) have been partially charact...
Source: [PubMed]http://www.ncbi.nlm.nih.gov/entrez/query.fcgi?cmd=Retrieve&db=pubmed&dopt=Abstract&list_uids=21633802
"731. The acute phase of Chikungunya virus infection in humans is associated with strong innate immunity and T CD8 cell activation (by Wauquier N,Becquart P,Nkoghe D,Padilla C,Ndjoyi-Mbiguino A,Leroy EM).[J Infect Dis, 204:(1), Jul, 2011][Journal Article,Research Support, Non-U.S. Gov't]"
"Rapidly spreading to new regions, including the islands of the Indian Ocean, Central Africa, and Eur..."
Source: [PubMed]http://www.ncbi.nlm.nih.gov/entrez/query.fcgi?cmd=Retrieve&db=pubmed&dopt=Abstract&list_uids=21628665
"732. Hemophagocytosis causes a consumptive anemia of inflammation (by Zoller EE,Lykens JE,Terrell CE,Aliberti J,Filipovich AH,Henson PM,Jordan MB).[J Exp Med, 208:(6), Jun, 2011][Journal Article,Research Support, N.I.H., Extramural,Research Support, Non-U.S. Gov't]"
Cytopenias of uncertain etiology are commonly observed in patients during severe inflammation. Hemop...
Source: [PubMed]http://www.ncbi.nlm.nih.gov/entrez/query.fcgi?cmd=Retrieve&db=pubmed&dopt=Abstract&list_uids=21624938
"733. Claudin-1 expression in airway smooth muscle exacerbates airway remodeling in asthmatic subjects (by Fujita H,Chalubinski M,Rhyner C,Indermitte P,Meyer N,Ferstl R,Treis A,Gomez E,Akkaya A,O'Mahony L,Akdis M,Akdis CA).[J Allergy Clin Immunol, 127:(6), Jun, 2011][Journal Article]"
Increased airway smooth muscle (ASM) mass is an essential component of airway remodeling and asthma ...
Source: [PubMed]http://www.ncbi.nlm.nih.gov/entrez/query.fcgi?cmd=Retrieve&db=pubmed&dopt=Abstract&list_uids=21624620
"734. Silencing suppressor of cytokine signaling-1 (SOCS1) in macrophages improves Mycobacterium tuberculosis control in an interferon-gamma (IFN-gamma)-dependent manner (by Carow B,Ye X,Gavier-Widen D,Bhuju S,Oehlmann W,Singh M,Skold M,Ignatowicz L,Yoshimura A,Wigzell H,Rottenberg ME).[J Biol Chem, 286:(30), Jul, 2011][Journal Article,Research Support, Non-U.S. Gov't]"
Protection against infection with Mycobacterium tuberculosis demands IFN-. SOCS1 has been shown to ...
Source: [PubMed]http://www.ncbi.nlm.nih.gov/entrez/query.fcgi?cmd=Retrieve&db=pubmed&dopt=Abstract&list_uids=21622562
"735. The SaeR/S gene regulatory system induces a pro-inflammatory cytokine response during Staphylococcus aureus infection (by Watkins RL,Pallister KB,Voyich JM).[PLoS One, 6:(5), 2011][Journal Article,Research Support, N.I.H., Extramural,Research Support, Non-U.S. Gov't]"
Community-associated methicillin-resistant Staphylococcus aureus accounts for a large portion of the...
Source: [PubMed]http://www.ncbi.nlm.nih.gov/entrez/query.fcgi?cmd=Retrieve&db=pubmed&dopt=Abstract&list_uids=21603642
"736. Aryl hydrocarbon receptor-induced signals up-regulate IL-22 production and inhibit inflammation in the gastrointestinal tract (by Monteleone I,Rizzo A,Sarra M,Sica G,Sileri P,Biancone L,MacDonald TT,Pallone F,Monteleone G).[Gastroenterology, 141:(1), Jul, 2011][Journal Article,Research Support, Non-U.S. Gov't]"
The pathogenesis of inflammatory bowel disease (IBD) is believed to involve an altered balance betwe...
Source: [PubMed]http://www.ncbi.nlm.nih.gov/entrez/query.fcgi?cmd=Retrieve&db=pubmed&dopt=Abstract&list_uids=21600206
"737. Epidermal growth factor receptor inhibition augments the expression of MHC class I and II genes (by Pollack BP,Sapkota B,Cartee TV).[Clin Cancer Res, 17:(13), Jul, 2011][Journal Article,Research Support, Non-U.S. Gov't]"
Diverse immune-related effects occur with the use of epidermal growth factor receptor inhibitors (EG...
Source: [PubMed]http://www.ncbi.nlm.nih.gov/entrez/query.fcgi?cmd=Retrieve&db=pubmed&dopt=Abstract&list_uids=21586626
"738. Vaccine-induced immunity against Helicobacter pylori in the absence of IL-17A (by DeLyria ES,Nedrud JG,Ernst PB,Alam MS,Redline RW,Ding H,Czinn SJ,Xu J,Blanchard TG).[Helicobacter, 16:(3), Jun, 2011][Journal Article,Research Support, N.I.H., Extramural]"
Helicobacter pylori (H. pylori) is a gram negative bacterium that can cause diseases such as pepti...
Source: [PubMed]http://www.ncbi.nlm.nih.gov/entrez/query.fcgi?cmd=Retrieve&db=pubmed&dopt=Abstract&list_uids=21585602
"739. IL-23-responsive innate lymphoid cells are increased in inflammatory bowel disease (by Geremia A,Arancibia-Carcamo CV,Fleming MP,Rust N,Singh B,Mortensen NJ,Travis SP,Powrie F).[J Exp Med, 208:(6), Jun, 2011][Journal Article,Research Support, Non-U.S. Gov't]"
Results of experimental and genetic studies have highlighted the role of the IL-23/IL-17 axis in the...
Source: [PubMed]http://www.ncbi.nlm.nih.gov/entrez/query.fcgi?cmd=Retrieve&db=pubmed&dopt=Abstract&list_uids=21576383
"740. Regulatory effects of IFN- on the development of experimental autoimmune uveoretinitis in B10RIII mice (by Sun M,Yang Y,Yang P,Lei B,Du L,Kijlstra A).[PLoS One, 6:(5), 2011][Journal Article,Research Support, Non-U.S. Gov't]"
Experimental autoimmune uveoretinitis (EAU) serves as a model for human intraocular inflammation. IF...
Source: [PubMed]http://www.ncbi.nlm.nih.gov/entrez/query.fcgi?cmd=Retrieve&db=pubmed&dopt=Abstract&list_uids=21573074
"741. Antigen-independent IFN- production by human naive CD4 T cells activated by IL-12 plus IL-18 (by Munk RB,Sugiyama K,Ghosh P,Sasaki CY,Rezanka L,Banerjee K,Takahashi H,Sen R,Longo DL).[PLoS One, 6:(5), 2011][Journal Article,Research Support, N.I.H., Intramural]"
"The role of T cells in innate immunity is not well defined. In this report, we show that a subset of..."
Source: [PubMed]http://www.ncbi.nlm.nih.gov/entrez/query.fcgi?cmd=Retrieve&db=pubmed&dopt=Abstract&list_uids=21572994
"742. Daxx mediates activation-induced cell death in microglia by triggering MST1 signalling (by Yun HJ,Yoon JH,Lee JK,Noh KT,Yoon KW,Oh SP,Oh HJ,Chae JS,Hwang SG,Kim EH,Maul GG,Lim DS,Choi EJ).[EMBO J, 30:(12), 2011][Journal Article,Research Support, Non-U.S. Gov't]"
"Microglia, the resident macrophages of the mammalian central nervous system, migrate to sites of tis..."
Source: [PubMed]http://www.ncbi.nlm.nih.gov/entrez/query.fcgi?cmd=Retrieve&db=pubmed&dopt=Abstract&list_uids=21572393
"743. Interferon-gamma-induced MD-2 protein expression and lipopolysaccharide (LPS) responsiveness in corneal epithelial cells is mediated by Janus tyrosine kinase-2 activation and direct binding of STAT1 protein to the MD-2 promoter (by Roy S,Sun Y,Pearlman E).[J Biol Chem, 286:(27), Jul, 2011][Journal Article,Research Support, N.I.H., Extramural,Research Support, Non-U.S. Gov't]"
The inability of epithelial cells from the cornea and other tissues to respond to LPS is reportedly ...
Source: [PubMed]http://www.ncbi.nlm.nih.gov/entrez/query.fcgi?cmd=Retrieve&db=pubmed&dopt=Abstract&list_uids=21572044
"744. Targeting the diverse immunological functions expressed by hepatic NKT cells (by Duwaerts CC,Gregory SH).[Expert Opin Ther Targets, 15:(8), Aug, 2011][Journal Article,Research Support, N.I.H., Extramural]"
Introduction: NKT cells comprise approximately 30% of the hepatic lymphoid population in mice ( 50%...
Source: [PubMed]http://www.ncbi.nlm.nih.gov/entrez/query.fcgi?cmd=Retrieve&db=pubmed&dopt=Abstract&list_uids=21564001
"745. S1P is associated with protection in human and experimental cerebral malaria (by Finney CA,Hawkes CA,Kain DC,Dhabangi A,Musoke C,Cserti-Gazdewich C,Oravecz T,Liles WC,Kain KC).[Mol Med, 17:(7-8), 2011][Journal Article,Research Support, Non-U.S. Gov't]"
Cerebral malaria (CM) is associated with excessive inflammatory responses and endothelial activation...
Source: [PubMed]http://www.ncbi.nlm.nih.gov/entrez/query.fcgi?cmd=Retrieve&db=pubmed&dopt=Abstract&list_uids=21556483
"746. Development of non-antibiotic macrolide that corrects inflammation-driven immune dysfunction in models of inflammatory bowel diseases and arthritis (by Mencarelli A,Distrutti E,Renga B,Cipriani S,Palladino G,Booth C,Tudor G,Guse JH,Hahn U,Burnet M,Fiorucci S).[Eur J Pharmacol, 665:(1-3), Aug, 2011][Journal Article]"
Inflammation-driven immune dysfunction supports the development of several chronic human disorders i...
Source: [PubMed]http://www.ncbi.nlm.nih.gov/entrez/query.fcgi?cmd=Retrieve&db=pubmed&dopt=Abstract&list_uids=21554873
"747. A family of IFN-gamma-inducible 65-kD GTPases protects against bacterial infection (by Kim BH,Shenoy AR,Kumar P,Das R,Tiwari S,MacMicking JD).[Science, 332:(6030), May, 2011][Journal Article,Research Support, N.I.H., Extramural,Research Support, Non-U.S. Gov't]"
Immune interferon gamma (IFN-) is essential for mammalian host defense against intracellular pathog...
Source: [PubMed]http://www.ncbi.nlm.nih.gov/entrez/query.fcgi?cmd=Retrieve&db=pubmed&dopt=Abstract&list_uids=21551061
"748. Antiinflammatory autoimmune cellular responses to cardiac troponin I in idiopathic dilated cardiomyopathy (by Halley CM,Lappe JM,Cotleur AC,Shrestha K,Borowski AG,Pelfrey C,Ransohoff R,Tang WH).[J Card Fail, 17:(5), May, 2011][Journal Article]"
"Autoimmune mechanisms, particularly through generation of autoantibodies, may contribute to the path..."
Source: [PubMed]http://www.ncbi.nlm.nih.gov/entrez/query.fcgi?cmd=Retrieve&db=pubmed&dopt=Abstract&list_uids=21549291
"749. Role of CD4+ and CD8+ T-cell responses against JC virus in the outcome of patients with progressive multifocal leukoencephalopathy (PML) and PML with immune reconstitution inflammatory syndrome (by Gheuens S,Bord E,Kesari S,Simpson DM,Gandhi RT,Clifford DB,Berger JR,Ngo L,Koralnik IJ).[J Virol, 85:(14), Jul, 2011][Journal Article,Research Support, N.I.H., Extramural,Research Support, Non-U.S. Gov't]"
Progressive multifocal leukoencephalopathy (PML) is a severe demyelinating disease of the brain caus...
Source: [PubMed]http://www.ncbi.nlm.nih.gov/entrez/query.fcgi?cmd=Retrieve&db=pubmed&dopt=Abstract&list_uids=21543472
"750. Natural killer cells in human cancer: from biological functions to clinical applications (by Levy EM,Roberti MP,Mordoh J).[J Biomed Biotechnol, 2011, 2011][Journal Article,Research Support, Non-U.S. Gov't,Review]"
"Natural killer (NK) cells are central components of the innate immunity. In murine models, it has be..."
Source: [PubMed]http://www.ncbi.nlm.nih.gov/entrez/query.fcgi?cmd=Retrieve&db=pubmed&dopt=Abstract&list_uids=21541191
"751. Sleep and circadian rhythm regulate circulating complement factors and immunoregulatory properties of C5a (by Reis ES,Lange T,Kohl G,Herrmann A,Tschulakow AV,Naujoks J,Born J,Kohl J).[Brain Behav Immun, 25:(7), Oct, 2011][Journal Article]"
"The sleep-wake cycle is characterized by complex interactions among the central nervous, the endocri..."
Source: [PubMed]http://www.ncbi.nlm.nih.gov/entrez/query.fcgi?cmd=Retrieve&db=pubmed&dopt=Abstract&list_uids=21539909
"752. Subsets of human CD4(+) regulatory T cells express the peripheral homing receptor CXCR3 (by Hoerning A,Koss K,Datta D,Boneschansker L,Jones CN,Wong IY,Irimia D,Calzadilla K,Benitez F,Hoyer PF,Harmon WE,Briscoe DM).[Eur J Immunol, 41:(8), Aug, 2011][Journal Article,Research Support, N.I.H., Extramural,Research Support, Non-U.S. Gov't]"
Regulatory T cells (Tregs) migrate into peripheral sites of inflammation such as allografts undergoi...
Source: [PubMed]http://www.ncbi.nlm.nih.gov/entrez/query.fcgi?cmd=Retrieve&db=pubmed&dopt=Abstract&list_uids=21538345
"753. Effect of maternal exposure to ozone on reproductive outcome and immune, inflammatory, and allergic responses in the offspring (by Sharkhuu T,Doerfler DL,Copeland C,Luebke RW,Gilmour MI).[J Immunotoxicol, 8:(2), Jun, 2011][Journal Article,Research Support, Non-U.S. Gov't]"
There is growing concern that exposure to air pollutants during pregnancy affects health outcomes in...
Source: [PubMed]http://www.ncbi.nlm.nih.gov/entrez/query.fcgi?cmd=Retrieve&db=pubmed&dopt=Abstract&list_uids=21534884
"754. Human cytomegalovirus IE1 protein elicits a type II interferon-like host cell response that depends on activated STAT1 but not interferon- (by Knoblach T,Grandel B,Seiler J,Nevels M,Paulus C).[PLoS Pathog, 7:(4), Apr, 2011][Journal Article,Research Support, Non-U.S. Gov't]"
"Human cytomegalovirus (hCMV) is a highly prevalent pathogen that, upon primary infection, establishe..."
Source: [PubMed]http://www.ncbi.nlm.nih.gov/entrez/query.fcgi?cmd=Retrieve&db=pubmed&dopt=Abstract&list_uids=21533215
"755. Age-dependent maturation of Toll-like receptor-mediated cytokine responses in Gambian infants (by Burl S,Townend J,Njie-Jobe J,Cox M,Adetifa UJ,Touray E,Philbin VJ,Mancuso C,Kampmann B,Whittle H,Jaye A,Flanagan KL,Levy O).[PLoS One, 6:(4), 2011][Journal Article,Research Support, N.I.H., Extramural,Research Support, Non-U.S. Gov't]"
"The global burden of neonatal and infant mortality due to infection is staggering, particularly in r..."
Source: [PubMed]http://www.ncbi.nlm.nih.gov/entrez/query.fcgi?cmd=Retrieve&db=pubmed&dopt=Abstract&list_uids=21533209
"756. Isofagomine in vivo effects in a neuronopathic Gaucher disease mouse (by Sun Y,Ran H,Liou B,Quinn B,Zamzow M,Zhang W,Bielawski J,Kitatani K,Setchell KD,Hannun YA,Grabowski GA).[PLoS One, 6:(4), 2011][Journal Article,Research Support, N.I.H., Extramural,Research Support, Non-U.S. Gov't]"
"The pharmacological chaperone, isofagomine (IFG), enhances acid -glucosidase (GCase) function by al..."
Source: [PubMed]http://www.ncbi.nlm.nih.gov/entrez/query.fcgi?cmd=Retrieve&db=pubmed&dopt=Abstract&list_uids=21533102
"757. Semaphorin 7A on keratinocytes induces interleukin-8 production by monocytes (by Kamata M,Tada Y,Uratsuji H,Kawashima T,Asano Y,Sugaya M,Kadono T,Tamaki K,Sato S).[J Dermatol Sci, 62:(3), Jun, 2011][Journal Article]"
Semaphorin 7A (Sema7A) expressed on activated T cells stimulates cytokine production in monocytes th...
Source: [PubMed]http://www.ncbi.nlm.nih.gov/entrez/query.fcgi?cmd=Retrieve&db=pubmed&dopt=Abstract&list_uids=21524887
"758. Carica papaya increases regulatory T cells and reduces IFN-+ CD4+ T cells in healthy human subjects (by Abdullah M,Chai PS,Loh CY,Chong MY,Quay HW,Vidyadaran S,Seman Z,Kandiah M,Seow HF).[Mol Nutr Food Res, 55:(5), May, 2011][Journal Article,Research Support, Non-U.S. Gov't]"
"Fruit and vegetables have therapeutic potential as they dampen inflammation, have no known side-effe..."
Source: [PubMed]http://www.ncbi.nlm.nih.gov/entrez/query.fcgi?cmd=Retrieve&db=pubmed&dopt=Abstract&list_uids=21520494
"759. IL-33 shifts the balance from osteoclast to alternatively activated macrophage differentiation and protects from TNF-alpha-mediated bone loss (by Zaiss MM,Kurowska-Stolarska M,Bohm C,Gary R,Scholtysek C,Stolarski B,Reilly J,Kerr S,Millar NL,Kamradt T,McInnes IB,Fallon PG,David JP,Liew FY,Schett G).[J Immunol, 186:(11), Jun, 2011][Journal Article,Research Support, Non-U.S. Gov't]"
"IL-33 is a new member of the IL-1 family, which plays a crucial role in inflammatory response, enhan..."
Source: [PubMed]http://www.ncbi.nlm.nih.gov/entrez/query.fcgi?cmd=Retrieve&db=pubmed&dopt=Abstract&list_uids=21515798
"760. Gp130-dependent astrocytic survival is critical for the control of autoimmune central nervous system inflammation (by Haroon F,Drogemuller K,Handel U,Brunn A,Reinhold D,Nishanth G,Mueller W,Trautwein C,Ernst M,Deckert M,Schluter D).[J Immunol, 186:(11), Jun, 2011][Journal Article,Research Support, Non-U.S. Gov't]"
Astrocytes are activated in experimental autoimmune encephalomyelitis (EAE) and have been suggested ...
Source: [PubMed]http://www.ncbi.nlm.nih.gov/entrez/query.fcgi?cmd=Retrieve&db=pubmed&dopt=Abstract&list_uids=21515788
"761. Activation of CXCR2 by extracellular matrix degradation product acetylated Pro-Gly-Pro has therapeutic effects against sepsis (by Kim SD,Lee HY,Shim JW,Kim HJ,Yoo YH,Park JS,Baek SH,Zabel BA,Bae YS).[Am J Respir Crit Care Med, 184:(2), Jul, 2011][Journal Article,Research Support, Non-U.S. Gov't]"
Acetylated Pro-Gly-Pro (Ac-PGP) is an endogenous degradation product of extracellular collagen that ...
Source: [PubMed]http://www.ncbi.nlm.nih.gov/entrez/query.fcgi?cmd=Retrieve&db=pubmed&dopt=Abstract&list_uids=21512167
"762. IFN- inhibits gastric carcinogenesis by inducing epithelial cell autophagy and T-cell apoptosis (by Tu SP,Quante M,Bhagat G,Takaishi S,Cui G,Yang XD,Muthuplani S,Shibata W,Fox JG,Pritchard DM,Wang TC).[Cancer Res, 71:(12), Jun, 2011][Journal Article,Research Support, N.I.H., Extramural,Research Support, Non-U.S. Gov't]"
"IFN- mediates responses to bacterial infection and autoimmune disease, but it is also an important ..."
Source: [PubMed]http://www.ncbi.nlm.nih.gov/entrez/query.fcgi?cmd=Retrieve&db=pubmed&dopt=Abstract&list_uids=21512143
"763. Inhalation of Stachybotrys chartarum evokes pulmonary arterial remodeling in mice, attenuated by Rho-kinase inhibitor (by Nagayoshi M,Tada Y,West J,Ochiai E,Watanabe A,Toyotome T,Tanabe N,Takiguchi Y,Shigeta A,Yasuda T,Shibuya K,Kamei K,Tatsumi K).[Mycopathologia, 172:(1), Jul, 2011][Journal Article,Research Support, Non-U.S. Gov't]"
"Stachybotrys chartarum, a ubiquitous fungus in our environment, has been suspected of causing respir..."
Source: [PubMed]http://www.ncbi.nlm.nih.gov/entrez/query.fcgi?cmd=Retrieve&db=pubmed&dopt=Abstract&list_uids=21505873
"764. Muc5ac: a critical component mediating the rejection of enteric nematodes (by Hasnain SZ,Evans CM,Roy M,Gallagher AL,Kindrachuk KN,Barron L,Dickey BF,Wilson MS,Wynn TA,Grencis RK,Thornton DJ).[J Exp Med, 208:(5), May, 2011][Journal Article,Research Support, N.I.H., Extramural,Research Support, N.I.H., Intramural,Research Support, Non-U.S. Gov't]"
"De novo expression of Muc5ac, a mucin not normally expressed in the intestinal tract, is induced in ..."
Source: [PubMed]http://www.ncbi.nlm.nih.gov/entrez/query.fcgi?cmd=Retrieve&db=pubmed&dopt=Abstract&list_uids=21502330
"765. Acute kidney injury and the potential for ATF3-regulated epigenetic therapy (by Cheng CF,Lin H).[Toxicol Mech Methods, 21:(4), May, 2011][Journal Article]"
The incidence of mortality in acute renal failure (ARF) induced by ischemia-reperfusion (I/R) injury...
Source: [PubMed]http://www.ncbi.nlm.nih.gov/entrez/query.fcgi?cmd=Retrieve&db=pubmed&dopt=Abstract&list_uids=21495874
"766. Lactoferrin inhibits neutrophil apoptosis via blockade of proximal apoptotic signaling events (by Francis N,Wong SH,Hampson P,Wang K,Young SP,Deigner HP,Salmon M,Scheel-Toellner D,Lord JM).[Biochim Biophys Acta, 1813:(10), Oct, 2011][Journal Article]"
"Neutrophils are the most abundant leukocyte and have a short lifespan, dying by apoptosis approximat..."
Source: [PubMed]http://www.ncbi.nlm.nih.gov/entrez/query.fcgi?cmd=Retrieve&db=pubmed&dopt=Abstract&list_uids=21781990
"767. Dicaffeoylquinic acids in Yerba mate (Ilex paraguariensis St. Hilaire) inhibit NF-B nucleus translocation in macrophages and induce apoptosis by activating caspases-8 and -3 in human colon cancer cells (by Puangpraphant S,Berhow MA,Vermillion K,Potts G,Gonzalez de Mejia E).[Mol Nutr Food Res, Jun, 2011][JOURNAL ARTICLE]"
Scope: The biological functions of caffeoylquinic acid (CQA) derivatives from various plant sources ...
Source: [PubMed]http://www.ncbi.nlm.nih.gov/entrez/query.fcgi?cmd=Retrieve&db=pubmed&dopt=Abstract&list_uids=21656672
"768. Polymorphisms in the promoter region of the CASP8 gene are not associated with non-Hodgkin's lymphoma in Chinese patients (by Xiao MS,Zhang DF,Zeng Y,Cheng YF,Yao YG).[Ann Hematol, 90:(10), Oct, 2011][Journal Article]"
Caspase-8 (CASP8) involved in apoptosis plays an important role in mediating the normal regulation o...
Source: [PubMed]http://www.ncbi.nlm.nih.gov/entrez/query.fcgi?cmd=Retrieve&db=pubmed&dopt=Abstract&list_uids=21633787
"769. A first step towards a mouse model for hepatitis C virus infection containing a human immune system (by Robinet E,Baumert TF).[J Hepatol, 55:(3), Sep, 2011][Journal Article]"
"COMMENTARY ON:: A humanized mouse model to study hepatitis C virus infection, immune response and li..."
Source: [PubMed]http://www.ncbi.nlm.nih.gov/entrez/query.fcgi?cmd=Retrieve&db=pubmed&dopt=Abstract&list_uids=21616105
"770. Effects of n-3 PUFAs on breast cancer cells through their incorporation in plasma membrane (by Corsetto PA,Montorfano G,Zava S,Jovenitti IE,Cremona A,Berra B,Rizzo AM).[Lipids Health Dis, 10, 2011][Journal Article,Research Support, Non-U.S. Gov't]"
PUFAs are important molecules for membrane order and function; they can modify inflammation-inducibl...
Source: [PubMed]http://www.ncbi.nlm.nih.gov/entrez/query.fcgi?cmd=Retrieve&db=pubmed&dopt=Abstract&list_uids=21569413
"771. Inhibition of cellular FLICE-like inhibitory protein abolishes insensitivity to interferon- and death receptor stimulation in resistant variants of the human U937 cell line (by Blomberg J,Hoglund A,Eriksson D,Ruuth K,Jacobsson M,Lundgren E,Nilsson JA).[Apoptosis, 16:(8), Aug, 2011][Journal Article,Research Support, Non-U.S. Gov't]"
Type I interferons constitute a family of pleiotropic cytokines that have a key role in both adaptiv...
Source: [PubMed]http://www.ncbi.nlm.nih.gov/entrez/query.fcgi?cmd=Retrieve&db=pubmed&dopt=Abstract&list_uids=21562857
"772. A20 is induced by Kaposi sarcoma-associated herpesvirus-encoded viral FLICE inhibitory protein (vFLIP) K13 and blocks K13-induced nuclear factor-kappaB in a negative feedback manner (by Matta H,Gopalakrishnan R,Punj V,Yi H,Suo Y,Chaudhary PM).[J Biol Chem, 286:(24), Jun, 2011][Journal Article,Research Support, N.I.H., Extramural,Research Support, Non-U.S. Gov't]"
"Expression of A20, a negative regulator of the NF-B pathway, is frequently lost in several subtypes..."
Source: [PubMed]http://www.ncbi.nlm.nih.gov/entrez/query.fcgi?cmd=Retrieve&db=pubmed&dopt=Abstract&list_uids=21531730
"773. Inflammatory cytokines determine the susceptibility of human CD8 T cells to Fas-mediated activation-induced cell death through modulation of FasL and c-FLIP(S) expression (by von Rossum A,Krall R,Escalante NK,Choy JC).[J Biol Chem, 286:(24), Jun, 2011][Journal Article,Research Support, Non-U.S. Gov't]"
"The nature of inflammatory signals determines the outcome of T cell responses. However, little is kn..."
Source: [PubMed]http://www.ncbi.nlm.nih.gov/entrez/query.fcgi?cmd=Retrieve&db=pubmed&dopt=Abstract&list_uids=21518761
"774. Apoptogenic activity of 2,3-dihydroxyurs-12-ene-28-oic acid from Prunella vulgaris var. lilacina is mediated via mitochondria-dependent activation of caspase cascade regulated by Bcl-2 in human acute leukemia Jurkat T cells (by Woo HJ,Jun do Y,Lee JY,Woo MH,Yang CH,Kim YH).[J Ethnopharmacol, 135:(3), Jun, 2011][Journal Article,Research Support, Non-U.S. Gov't]"
The dried spikes of Prunella vulgaris var. lilacina (Labiatae) have been used for traditional herbal...
Source: [PubMed]http://www.ncbi.nlm.nih.gov/entrez/query.fcgi?cmd=Retrieve&db=pubmed&dopt=Abstract&list_uids=21473903
"775. SHARPIN forms a linear ubiquitin ligase complex regulating NF-B activity and apoptosis (by Ikeda F,Deribe YL,Skanland SS,Stieglitz B,Grabbe C,Franz-Wachtel M,van Wijk SJ,Goswami P,Nagy V,Terzic J,Tokunaga F,Androulidaki A,Nakagawa T,Pasparakis M,Iwai K,Sundberg JP,Schaefer L,Rittinger K,Macek B,Dikic I).[Nature, 471:(7340), Mar, 2011][Journal Article,Research Support, N.I.H., Extramural,Research Support, Non-U.S. Gov't]"
"SHARPIN is a ubiquitin-binding and ubiquitin-like-domain-containing protein which, when mutated in m..."
Source: [PubMed]http://www.ncbi.nlm.nih.gov/entrez/query.fcgi?cmd=Retrieve&db=pubmed&dopt=Abstract&list_uids=21455181
"776. Hydrogen sulfide causes apoptosis in human pulp stem cells (by Kobayashi C,Yaegaki K,Calenic B,Ishkitiev N,Imai T,Ii H,Aoyama I,Kobayashi H,Izumi Y,Haapasalo M).[J Endod, 37:(4), Apr, 2011][Journal Article,Research Support, Non-U.S. Gov't]"
Untreated dental caries will eventually lead to pulpal inflammation. Although much is known regardin...
Source: [PubMed]http://www.ncbi.nlm.nih.gov/entrez/query.fcgi?cmd=Retrieve&db=pubmed&dopt=Abstract&list_uids=21419294
"777. Caspase signalling controls microglia activation and neurotoxicity (by Burguillos MA,Deierborg T,Kavanagh E,Persson A,Hajji N,Garcia-Quintanilla A,Cano J,Brundin P,Englund E,Venero JL,Joseph B).[Nature, 472:(7343), Apr, 2011][Journal Article,Research Support, Non-U.S. Gov't]"
Activation of microglia and inflammation-mediated neurotoxicity are suggested to play a decisive rol...
Source: [PubMed]http://www.ncbi.nlm.nih.gov/entrez/query.fcgi?cmd=Retrieve&db=pubmed&dopt=Abstract&list_uids=21389984
"778. Pro-inflammatory and pro-apoptotic responses of TNF- stimulated bovine mammary endothelial cells (by Aitken SL,Corl CM,Sordillo LM).[Vet Immunol Immunopathol, 140:(3-4), Apr, 2011][In Vitro,Journal Article,Research Support, Non-U.S. Gov't,Research Support, U.S. Gov't, Non-P.H.S.]"
Coliform mastitis may be severe in periparturient cows due to enhanced expression of pro-inflammator...
Source: [PubMed]http://www.ncbi.nlm.nih.gov/entrez/query.fcgi?cmd=Retrieve&db=pubmed&dopt=Abstract&list_uids=21349589
"779. Caspase-8 and bid: caught in the act between death receptors and mitochondria (by Kantari C,Walczak H).[Biochim Biophys Acta, 1813:(4), Apr, 2011][Journal Article,Review]"
"Mitochondria play a central role in maintaining cells alive, but are also important mediators of cel..."
Source: [PubMed]http://www.ncbi.nlm.nih.gov/entrez/query.fcgi?cmd=Retrieve&db=pubmed&dopt=Abstract&list_uids=21295084
"780. Acipimox reduces circulating levels of insulin and associated neutrophilic inflammation in metabolic syndrome (by Montecucco F,Bertolotto M,Vuilleumier N,Franciosi U,Puddu A,Minetti S,Delrio A,Quercioli A,Bergamini E,Ottonello L,Pende A,Lenglet S,Pelli G,Mach F,Dallegri F,Viviani GL).[Am J Physiol Endocrinol Metab, 300:(4), Apr, 2011][Controlled Clinical Trial,Journal Article,Research Support, Non-U.S. Gov't]"
"Metabolic syndrome is a proatherosclerotic condition clustering cardiovascular risk factors, includi..."
Source: [PubMed]http://www.ncbi.nlm.nih.gov/entrez/query.fcgi?cmd=Retrieve&db=pubmed&dopt=Abstract&list_uids=21266669
"781. A humanized mouse model to study hepatitis C virus infection, immune response, and liver disease (by Washburn ML,Bility MT,Zhang L,Kovalev GI,Buntzman A,Frelinger JA,Barry W,Ploss A,Rice CM,Su L).[Gastroenterology, 140:(4), Apr, 2011][Journal Article,Research Support, N.I.H., Extramural,Research Support, Non-U.S. Gov't]"
"Studies of hepatitis C virus (HCV) infection, immunopathogenesis, and resulting liver diseases have ..."
Source: [PubMed]http://www.ncbi.nlm.nih.gov/entrez/query.fcgi?cmd=Retrieve&db=pubmed&dopt=Abstract&list_uids=21237170
"782. Receptor-mediated activation of ceramidase activity initiates the pleiotropic actions of adiponectin (by Holland WL,Miller RA,Wang ZV,Sun K,Barth BM,Bui HH,Davis KE,Bikman BT,Halberg N,Rutkowski JM,Wade MR,Tenorio VM,Kuo MS,Brozinick JT,Zhang BB,Birnbaum MJ,Summers SA,Scherer PE).[Nat Med, 17:(1), Jan, 2011][Journal Article,Research Support, N.I.H., Extramural,Research Support, Non-U.S. Gov't]"
"The adipocyte-derived secretory factor adiponectin promotes insulin sensitivity, decreases inflammat..."
Source: [PubMed]http://www.ncbi.nlm.nih.gov/entrez/query.fcgi?cmd=Retrieve&db=pubmed&dopt=Abstract&list_uids=21186369
"783. Role of cagA-positive Helicobacter pylori on cell proliferation, apoptosis, and inflammation in biliary cells (by Boonyanugomol W,Chomvarin C,Baik SC,Song JY,Hahnvajanawong C,Kim KM,Cho MJ,Lee WK,Kang HL,Rhee KH,Sripa B).[Dig Dis Sci, 56:(6), Jun, 2011][Journal Article,Research Support, Non-U.S. Gov't]"
The pathogenesis of Helicobacter pylori in the human hepatobiliary system has not been clearly eluci...
Source: [PubMed]http://www.ncbi.nlm.nih.gov/entrez/query.fcgi?cmd=Retrieve&db=pubmed&dopt=Abstract&list_uids=21181444
"784. Astrocytes: implications for neuroinflammatory pathogenesis of Alzheimer's disease (by Li C,Zhao R,Gao K,Wei Z,Yin MY,Lau LT,Chui D,Hoi Yu AC).[Curr Alzheimer Res, 8:(1), Feb, 2011][Journal Article,Research Support, Non-U.S. Gov't,Review]"
Alzheimer's disease (AD) is a neurodegenerative disease with major clinical hallmarks of memory loss...
Source: [PubMed]http://www.ncbi.nlm.nih.gov/entrez/query.fcgi?cmd=Retrieve&db=pubmed&dopt=Abstract&list_uids=21143158
"785. Anti-IL-2 receptor antibody decreases cytokine-induced apoptosis of human renal tubular epithelial cells (TEC) (by Wang S,Zhang ZX,Yin Z,Liu W,Garcia B,Huang X,Acott P,Jevnikar AM).[Nephrol Dial Transplant, 26:(7), Jul, 2011][Journal Article,Research Support, Non-U.S. Gov't]"
Transplant rejection is mediated by T-cell activation which is modulated by interleukin-2 (IL-2) bin...
Source: [PubMed]http://www.ncbi.nlm.nih.gov/entrez/query.fcgi?cmd=Retrieve&db=pubmed&dopt=Abstract&list_uids=21127133
"786. Receptor activator of nuclear factor kappa B ligand/osteoprotegerin pathway is a promising target to reduce atherosclerotic plaque calcification (by Quercioli A,Luciano Viviani G,Dallegri F,Mach F,Montecucco F).[Crit Pathw Cardiol, 9:(4), Dec, 2010][Journal Article]"
Atherosclerotic plaque calcification represents a common pathophysiologic process in the advanced ph...
Source: [PubMed]http://www.ncbi.nlm.nih.gov/entrez/query.fcgi?cmd=Retrieve&db=pubmed&dopt=Abstract&list_uids=21119343
"787. CD277 is a negative co-stimulatory molecule universally expressed by ovarian cancer microenvironmental cells (by Cubillos-Ruiz JR,Martinez D,Scarlett UK,Rutkowski MR,Nesbeth YC,Camposeco-Jacobs AL,Conejo-Garcia JR).[Oncotarget, 1:(5), Sep, 2010][Journal Article,Research Support, N.I.H., Extramural,Research Support, Non-U.S. Gov't]"
"CD277, a member of the butyrophilin subfamily 3 (BTN3), shares significant sequence similarities and..."
Source: [PubMed]http://www.ncbi.nlm.nih.gov/entrez/query.fcgi?cmd=Retrieve&db=pubmed&dopt=Abstract&list_uids=21113407
"788. Rosmanol potently induces apoptosis through both the mitochondrial apoptotic pathway and death receptor pathway in human colon adenocarcinoma COLO 205 cells (by Cheng AC,Lee MF,Tsai ML,Lai CS,Lee JH,Ho CT,Pan MH).[Food Chem Toxicol, 49:(2), Feb, 2011][Journal Article,Research Support, Non-U.S. Gov't]"
"Rosemary (Rosmarinus officinalis), a culinary spice and medicinal herb, has been widely used in Euro..."
Source: [PubMed]http://www.ncbi.nlm.nih.gov/entrez/query.fcgi?cmd=Retrieve&db=pubmed&dopt=Abstract&list_uids=21112365
"789. Role of interleukin-18 in human natural killer cell is associated with interleukin-2 (by Huang Y,Lei Y,Zhang H,Zhang M,Dayton A).[Mol Immunol, 47:(16), Oct, 2010][Journal Article,Research Support, N.I.H., Extramural]"
"Human natural killer (NK) cells constitute an important cellular component of innate immunity, capab..."
Source: [PubMed]http://www.ncbi.nlm.nih.gov/entrez/query.fcgi?cmd=Retrieve&db=pubmed&dopt=Abstract&list_uids=21035858
"790. An early circulating factor in severe sepsis modulates apoptosis of monocytes and lymphocytes (by Vaki I,Kranidioti H,Karagianni V,Spyridaki A,Kotsaki A,Routsi C,Giamarellos-Bourboulis EJ).[J Leukoc Biol, 89:(3), Mar, 2011][Journal Article]"
"We hypothesized that a factor may circulate in serum early during sepsis, modulating apoptosis of mo..."
Source: [PubMed]http://www.ncbi.nlm.nih.gov/entrez/query.fcgi?cmd=Retrieve&db=pubmed&dopt=Abstract&list_uids=21030664
"791. Polyphenol acertannin prevents TRAIL-induced apoptosis in human keratinocytes by suppressing apoptosis-related protein activation (by Lee CS,Jang ER,Kim YJ,Seo SJ,Choi SE,Lee MW).[Chem Biol Interact, 189:(1-2), Jan, 2011][Journal Article,Research Support, Non-U.S. Gov't]"
The tumor necrosis factor (TNF)-related apoptosis-inducing ligand (TRAIL) has been implicated in the...
Source: [PubMed]http://www.ncbi.nlm.nih.gov/entrez/query.fcgi?cmd=Retrieve&db=pubmed&dopt=Abstract&list_uids=20971099
"792. Anti-inflammatory functions of the ""apoptotic"" caspases (by Wallach D,Kang TB,Rajput A,Kim JC,Bogdanov K,Yang SH,Kovalenko A).[Ann N Y Acad Sci, 1209, Oct, 2010][Journal Article,Research Support, Non-U.S. Gov't]"
"The two main known functions of the caspases act antagonistically in regulating inflammation. ""Infla..."
Source: [PubMed]http://www.ncbi.nlm.nih.gov/entrez/query.fcgi?cmd=Retrieve&db=pubmed&dopt=Abstract&list_uids=20958311
"793. Tumor necrosis factor alpha-induced inflammation is increased but apoptosis is inhibited by common food additive carrageenan (by Bhattacharyya S,Dudeja PK,Tobacman JK).[J Biol Chem, 285:(50), Dec, 2010][Journal Article,Research Support, U.S. Gov't, Non-P.H.S.]"
"Tumor necrosis factor (TNF)-, a homotrimeric, pleiotropic cytokine, is secreted in response to infl..."
Source: [PubMed]http://www.ncbi.nlm.nih.gov/entrez/query.fcgi?cmd=Retrieve&db=pubmed&dopt=Abstract&list_uids=20937806
"794. New evidence for nicotinic acid treatment to reduce atherosclerosis (by Montecucco F,Quercioli A,Dallegri F,Viviani GL,Mach F).[Expert Rev Cardiovasc Ther, 8:(10), Oct, 2010][Journal Article,Research Support, Non-U.S. Gov't,Review]"
Nicotinic acid (at a daily dose of grams) has been shown to induce potent anti-atherosclerotic effec...
Source: [PubMed]http://www.ncbi.nlm.nih.gov/entrez/query.fcgi?cmd=Retrieve&db=pubmed&dopt=Abstract&list_uids=20936932
"795. Arsenic trioxide induces apoptosis of fibroblast-like synoviocytes and represents antiarthritis effect in experimental model of rheumatoid arthritis (by Mei Y,Zheng Y,Wang H,Gao J,Liu D,Zhao Y,Zhang Z).[J Rheumatol, 38:(1), Jan, 2011][Journal Article,Research Support, Non-U.S. Gov't]"
recent studies have demonstrated that rheumatoid arthritis (RA) fibroblast-like synoviocytes (FLS) p...
Source: [PubMed]http://www.ncbi.nlm.nih.gov/entrez/query.fcgi?cmd=Retrieve&db=pubmed&dopt=Abstract&list_uids=20889596
"796. [The analysis of epidemiology, clinical symptoms, serological tests in the course of borreliosis] (by Biesiada G,Czepiel J,Lesniak M,Garlicki A,Mach T).[Przegl Lek, 67:(3), 2010][English Abstract,Journal Article]"
"Lyme disease is an animal-borne disease, caused by spirochetes of the Borrelia burgdorferi (Bb). The..."
Source: [PubMed]http://www.ncbi.nlm.nih.gov/entrez/query.fcgi?cmd=Retrieve&db=pubmed&dopt=Abstract&list_uids=20687381
"797. Astragalus saponins modulate mTOR and ERK signaling to promote apoptosis through the extrinsic pathway in HT-29 colon cancer cells (by Auyeung KK,Mok NL,Wong CM,Cho CH,Ko JK).[Int J Mol Med, 26:(3), Sep, 2010][Journal Article]"
We have previously demonstrated that the total saponins of Astragalus membranaceus (AST) possess pot...
Source: [PubMed]http://www.ncbi.nlm.nih.gov/entrez/query.fcgi?cmd=Retrieve&db=pubmed&dopt=Abstract&list_uids=20664949
"798. Microarray detection of gene overexpression in primary spontaneous pneumothorax (by Fang HY,Lin CY,Chow KC,Huang HC,Ko WJ).[Exp Lung Res, 36:(6), Aug, 2010][Journal Article,Research Support, Non-U.S. Gov't]"
Primary spontaneous pneumothorax (PSP) often occurs after the rupture of small bullae or subpleural ...
Source: [PubMed]http://www.ncbi.nlm.nih.gov/entrez/query.fcgi?cmd=Retrieve&db=pubmed&dopt=Abstract&list_uids=20653473
"799. Comparative Multi-Epitope-Ligand-Cartography reveals essential immunological alterations in Barrett's metaplasia and esophageal adenocarcinoma (by Berndt U,Philipsen L,Bartsch S,Hu Y,Rocken C,Bertram W,Hammerle M,Rosch T,Sturm A).[Mol Cancer, 9, 2010][Comparative Study,Journal Article,Research Support, Non-U.S. Gov't]"
"Barrett's esophagus (BE) is caused by gastroesophageal reflux with consecutive mucosal inflammation,..."
Source: [PubMed]http://www.ncbi.nlm.nih.gov/entrez/query.fcgi?cmd=Retrieve&db=pubmed&dopt=Abstract&list_uids=20604962
"800. Toll-like receptor control of glucocorticoid-induced apoptosis in human plasmacytoid predendritic cells (pDCs) (by Lepelletier Y,Zollinger R,Ghirelli C,Raynaud F,Hadj-Slimane R,Cappuccio A,Hermine O,Liu YJ,Soumelis V).[Blood, 116:(18), Nov, 2010][Journal Article,Research Support, Non-U.S. Gov't]"
Microbial infection triggers the endogenous production of immunosuppressive glucocorticoid (GC) horm...
Source: [PubMed]http://www.ncbi.nlm.nih.gov/entrez/query.fcgi?cmd=Retrieve&db=pubmed&dopt=Abstract&list_uids=20592251
"801. Systemic and intraplaque mediators of inflammation are increased in patients symptomatic for ischemic stroke (by Montecucco F,Lenglet S,Gayet-Ageron A,Bertolotto M,Pelli G,Palombo D,Pane B,Spinella G,Steffens S,Raffaghello L,Pistoia V,Ottonello L,Pende A,Dallegri F,Mach F).[Stroke, 41:(7), Jul, 2010][Comparative Study,Journal Article,Research Support, Non-U.S. Gov't]"
"The concept of ""vulnerable plaque"" has been extended to the more recent definition of the ""cardiovas..."
Source: [PubMed]http://www.ncbi.nlm.nih.gov/entrez/query.fcgi?cmd=Retrieve&db=pubmed&dopt=Abstract&list_uids=20538699

"802. Activation of ASC induces apoptosis or necrosis, depending on the cell type, and causes tumor eradication (by Motani K,Kawase K,Imamura R,Kinoshita T,Kushiyama H,Suda T).[Cancer Sci, 101:(8), Aug, 2010][Journal Article,Research Support, Non-U.S. Gov't]"
"The adaptor protein ASC (also called TMS1) links certain NLR proteins (e.g., NLRC4, NLRP3) and caspa..."
Source: [PubMed]http://www.ncbi.nlm.nih.gov/entrez/query.fcgi?cmd=Retrieve&db=pubmed&dopt=Abstract&list_uids=20500518
"803. A functional RNAi screen identifies hexokinase 1 as a modifier of type II apoptosis (by Schindler A,Foley E).[Cell Signal, 22:(9), Sep, 2010][Journal Article,Research Support, Non-U.S. Gov't]"
"Tumor necrosis factor alpha (TNF-alpha) signals through NF-kappaB, JNK, and caspase modules to drive..."
Source: [PubMed]http://www.ncbi.nlm.nih.gov/entrez/query.fcgi?cmd=Retrieve&db=pubmed&dopt=Abstract&list_uids=20460151
"804. Expression of FLICE-inhibitory protein in synovial tissue and its association with synovial inflammation in juvenile idiopathic arthritis (by Wu FX,Wu LJ,Luo XY,Yang MH,Tang Z,Xie CM,Zhou JG,Guan JL,Yuan GH).[Chin Med Sci J, 25:(1), Mar, 2010][Journal Article,Research Support, Non-U.S. Gov't]"
To examine the expression of FLICE-inhibitory protein (FLIP) in juvenile idiopathic arthritis (JIA) ...
Source: [PubMed]http://www.ncbi.nlm.nih.gov/entrez/query.fcgi?cmd=Retrieve&db=pubmed&dopt=Abstract&list_uids=20449949
"805. Inflammation in the pathophysiology of essential hypertension (by Montecucco F,Pende A,Quercioli A,Mach F).[J Nephrol, 24:(1), 2011][Journal Article,Research Support, Non-U.S. Gov't,Review]"
"In spite of the huge amount of research recently performed in this area, the pathogenesis of human h..."
Source: [PubMed]http://www.ncbi.nlm.nih.gov/entrez/query.fcgi?cmd=Retrieve&db=pubmed&dopt=Abstract&list_uids=20437401
"806. Escape of HIV-1-infected dendritic cells from TRAIL-mediated NK cell cytotoxicity during NK-DC cross-talk--a pivotal role of HMGB1 (by Melki MT,Saidi H,Dufour A,Olivo-Marin JC,Gougeon ML).[PLoS Pathog, 6:(4), Apr, 2010][Journal Article,Research Support, Non-U.S. Gov't]"
Early stages of Human Immunodeficiency Virus-1 (HIV-1) infection are associated with local recruitme...
Source: [PubMed]http://www.ncbi.nlm.nih.gov/entrez/query.fcgi?cmd=Retrieve&db=pubmed&dopt=Abstract&list_uids=20419158
"807. [A Swiss multicentric project to improve the prevention of cardiovascular event recurrence after acute coronary syndromes] (by Carballo D,Auer R,Carballo S,Windecker S,Matter C,Luscher T,Vogt P,Perneger T,Mach F,Rodondi N,Keller PF,SPUM-ACS).[Rev Med Suisse, 6:(239), Mar, 2010][Clinical Trial,English Abstract,Journal Article,Multicenter Study]"
Recurrence of cardiovascular events and mortality remain high after acute coronary syndromes. A Swis...
Source: [PubMed]http://www.ncbi.nlm.nih.gov/entrez/query.fcgi?cmd=Retrieve&db=pubmed&dopt=Abstract&list_uids=20373699
"808. Darbufelone, a novel anti-inflammatory drug, induces growth inhibition of lung cancer cells both in vitro and in vivo (by Ye X,Zhou W,Li Y,Sun Y,Zhang Y,Ji H,Lai Y).[Cancer Chemother Pharmacol, 66:(2), Jul, 2010][Journal Article]"
Inflammation plays a crucial role in the development of lung cancer. Accumulated studies have proved...
Source: [PubMed]http://www.ncbi.nlm.nih.gov/entrez/query.fcgi?cmd=Retrieve&db=pubmed&dopt=Abstract&list_uids=20352217
"809. Effect of Corilagin on anti-inflammation in HSV-1 encephalitis and HSV-1 infected microglias (by Guo YJ,Zhao L,Li XF,Mei YW,Zhang SL,Tao JY,Zhou Y,Dong JH).[Eur J Pharmacol, 635:(1-3), Jun, 2010][Journal Article]"
The aim of this explore is to study the anti-inflammatory effect of Corilagin in herpes simplex viru...
Source: [PubMed]http://www.ncbi.nlm.nih.gov/entrez/query.fcgi?cmd=Retrieve&db=pubmed&dopt=Abstract&list_uids=20338162
"810. Inflammation accelerates atherosclerotic processes in obstructive sleep apnea syndrome (OSAS) (by Quercioli A,Mach F,Montecucco F).[Sleep Breath, 14:(3), Sep, 2010][Journal Article,Research Support, Non-U.S. Gov't,Review]"
Obstructive sleep apnea syndrome (OSAS) is an often underestimated sleep disorder that has been asso...
Source: [PubMed]http://www.ncbi.nlm.nih.gov/entrez/query.fcgi?cmd=Retrieve&db=pubmed&dopt=Abstract&list_uids=20198512
"811. Histone deacetylase inhibitors induce apoptosis in human eosinophils and neutrophils (by Kankaanranta H,Janka-Junttila M,Ilmarinen-Salo P,Ito K,Jalonen U,Ito M,Adcock IM,Moilanen E,Zhang X).[J Inflamm (Lond), 7, 2010][Journal Article]"
Granulocytes are important in the pathogenesis of several inflammatory diseases. Apoptosis is pivota...
Source: [PubMed]http://www.ncbi.nlm.nih.gov/entrez/query.fcgi?cmd=Retrieve&db=pubmed&dopt=Abstract&list_uids=20181093
"812. Insight in modulation of inflammation in response to diclofenac intervention: a human intervention study (by van Erk MJ,Wopereis S,Rubingh C,van Vliet T,Verheij E,Cnubben NH,Pedersen TL,Newman JW,Smilde AK,van der Greef J,Hendriks HF,van Ommen B).[BMC Med Genomics, 3, 2010][Controlled Clinical Trial,Journal Article]"
Chronic systemic low-grade inflammation in obese subjects is associated with health complications in...
Source: [PubMed]http://www.ncbi.nlm.nih.gov/entrez/query.fcgi?cmd=Retrieve&db=pubmed&dopt=Abstract&list_uids=20178593
"813. Arsenic trioxide induces endoplasmic reticulum stress-related events in neutrophils (by Binet F,Chiasson S,Girard D).[Int Immunopharmacol, 10:(4), Apr, 2010][Journal Article,Research Support, Non-U.S. Gov't]"
We recently reported that the endoplasmic reticulum (ER)-induced cell pathway of apoptosis is operat...
Source: [PubMed]http://www.ncbi.nlm.nih.gov/entrez/query.fcgi?cmd=Retrieve&db=pubmed&dopt=Abstract&list_uids=20138156
"814. Host immune and apoptotic responses to avian influenza virus H9N2 in human tracheobronchial epithelial cells (by Xing Z,Harper R,Anunciacion J,Yang Z,Gao W,Qu B,Guan Y,Cardona CJ).[Am J Respir Cell Mol Biol, 44:(1), Jan, 2011][Journal Article,Research Support, N.I.H., Extramural,Research Support, Non-U.S. Gov't]"
"The avian influenza virus H9N2 subtype has circulated in wild birds, is prevalent in domestic poultr..."
Source: [PubMed]http://www.ncbi.nlm.nih.gov/entrez/query.fcgi?cmd=Retrieve&db=pubmed&dopt=Abstract&list_uids=20118223
"815. Modulation of human neutrophil apoptosis by gut hormones (by Abdalla EE).[Int J Health Sci (Qassim), 4:(1), Jan, 2010][Journal Article]"
"Inhibition of neutrophil apoptosis seems to be a prominent feature in inflammation, parenchymal dama..."
Source: [PubMed]http://www.ncbi.nlm.nih.gov/entrez/query.fcgi?cmd=Retrieve&db=pubmed&dopt=Abstract&list_uids=21475526
[truncated: 5,269,194 more chars]
