# Supplementary material for: Effects of Psychological Stress on Innate Immunity and Metabolism in Humans: A Systematic Analysis
Source: PLoS One. 2012 Sep 19;7(9):e43232. doi: 10.1371/journal.pone.0043232 (PMC3446986; doi:10.1371/journal.pone.0043232)
Supplement: Table S7 — The total number of references pulled out by AGILENT literature search plugin for Metabolism & PS network. (TXT) [file pone.0043232.s010.txt]

The total number of references pulled out by AGILENT literature search plugin for Metabolism & PS network.

"1. Modulation of adipocyte lipoprotein lipase expression as a strategy for preventing or treating visceral obesity (by McCarty MF).[Med Hypotheses, 57:(2), Aug, 2001][Journal Article]"
Source: [PubMed]http://www.ncbi.nlm.nih.gov/entrez/query.fcgi?cmd=Retrieve&db=pubmed&dopt=Abstract&list_uids=11461172
"2. Plasma lipid levels and heart lipoprotein lipase activity in mice under social stress (by Lavin-Palmieri M,Sanchez-Serrano D).[Cor Vasa, 26:(4), 1984][Journal Article]"
Source: [PubMed]http://www.ncbi.nlm.nih.gov/entrez/query.fcgi?cmd=Retrieve&db=pubmed&dopt=Abstract&list_uids=6541555
"3. Acute stress modulates genotype effects on amygdala processing in humans (by Cousijn H,Rijpkema M,Qin S,van Marle HJ,Franke B,Hermans EJ,van Wingen G,Fernandez G).[Proc Natl Acad Sci U S A, 107:(21), May, 2010][Journal Article,Research Support, Non-U.S. Gov't]"
Source: [PubMed]http://www.ncbi.nlm.nih.gov/entrez/query.fcgi?cmd=Retrieve&db=pubmed&dopt=Abstract&list_uids=20457919
"4. Single nucleotide polymorphisms related to HPA axis reactivity (by Derijk RH).[Neuroimmunomodulation, 16:(5), 2009][Journal Article,Research Support, Non-U.S. Gov't,Review]"
Source: [PubMed]http://www.ncbi.nlm.nih.gov/entrez/query.fcgi?cmd=Retrieve&db=pubmed&dopt=Abstract&list_uids=19571595
"5. Genetic variants in the alpha2C-adrenoceptor and G-protein contribute to ethnic differences in cardiovascular stress responses (by Kurnik D,Friedman EA,Muszkat M,Sofowora GG,Xie HG,Dupont WD,Wood AJ,Stein CM).[Pharmacogenet Genomics, 18:(9), Sep, 2008][Comparative Study,Journal Article,Research Support, N.I.H., Extramural,Research Support, Non-U.S. Gov't]"
Source: [PubMed]http://www.ncbi.nlm.nih.gov/entrez/query.fcgi?cmd=Retrieve&db=pubmed&dopt=Abstract&list_uids=18698227
"6. The psychobiology of depression and resilience to stress: implications for prevention and treatment (by Southwick SM,Vythilingam M,Charney DS).[Annu Rev Clin Psychol, 1, 2005][Journal Article,Review]"
Source: [PubMed]http://www.ncbi.nlm.nih.gov/entrez/query.fcgi?cmd=Retrieve&db=pubmed&dopt=Abstract&list_uids=17716089
"7. Psychological stress induces chemoresistance in breast cancer by upregulating mdr1 (by Su F,Ouyang N,Zhu P,Ouyang N,Jia W,Gong C,Ma X,Xu H,Song E).[Biochem Biophys Res Commun, 329:(3), Apr, 2005][Journal Article,Research Support, Non-U.S. Gov't]"
Source: [PubMed]http://www.ncbi.nlm.nih.gov/entrez/query.fcgi?cmd=Retrieve&db=pubmed&dopt=Abstract&list_uids=15752739
"8. Platelet alpha2-adrenoceptor density in humans: relationships to stress-induced anxiety, psychasthenic constitution, gender and stress-induced changes in the inflammatory response system (by Maes M,Van Gastel A,Delmeire L,Kenis G,Bosmans E,Song C).[Psychol Med, 32:(5), Jul, 2002][Journal Article,Research Support, Non-U.S. Gov't]"
Source: [PubMed]http://www.ncbi.nlm.nih.gov/entrez/query.fcgi?cmd=Retrieve&db=pubmed&dopt=Abstract&list_uids=12171386
"9. Norepinephrine kinetics in freely moving rats (by Maignan E,Legrand M,Aboulfath I,Safar M,Cuche JL).[Am J Physiol Endocrinol Metab, 281:(4), Oct, 2001][Journal Article,Research Support, Non-U.S. Gov't]"
Source: [PubMed]http://www.ncbi.nlm.nih.gov/entrez/query.fcgi?cmd=Retrieve&db=pubmed&dopt=Abstract&list_uids=11551848
"10. Separation-induced body weight loss, impairment in alternation behavior, and autonomic tone: effects of tyrosine (by Hao S,Avraham Y,Bonne O,Berry EM).[Pharmacol Biochem Behav, 68:(2), Feb, 2001][Journal Article,Research Support, Non-U.S. Gov't,Research Support, U.S. Gov't, Non-P.H.S.]"
Source: [PubMed]http://www.ncbi.nlm.nih.gov/entrez/query.fcgi?cmd=Retrieve&db=pubmed&dopt=Abstract&list_uids=11267632
"11. Regulation of alpha(2A)-adrenoceptor expression by chronic stress in neurons of the brain stem (by Meyer H,Palchaudhuri M,Scheinin M,Flugge G).[Brain Res, 880:(1-2), Oct, 2000][Journal Article,Research Support, Non-U.S. Gov't]"
Source: [PubMed]http://www.ncbi.nlm.nih.gov/entrez/query.fcgi?cmd=Retrieve&db=pubmed&dopt=Abstract&list_uids=11032999
"12. Patients with systemic lupus erythematosus differ from healthy controls in their immunological response to acute psychological stress (by Pawlak CR,Jacobs R,Mikeska E,Ochsmann S,Lombardi MS,Kavelaars A,Heijnen CJ,Schmidt RE,Schedlowski M).[Brain Behav Immun, 13:(4), Dec, 1999][Clinical Trial,Journal Article,Research Support, Non-U.S. Gov't]"
Source: [PubMed]http://www.ncbi.nlm.nih.gov/entrez/query.fcgi?cmd=Retrieve&db=pubmed&dopt=Abstract&list_uids=10600217
"13. Cardiovascular, endocrine, and receptor measures as related to sex and menstrual cycle phase (by Litschauer B,Zauchner S,Huemer KH,Kafka-Lutzow A).[Psychosom Med, 60:(2), 1998][Journal Article,Research Support, Non-U.S. Gov't]"
Source: [PubMed]http://www.ncbi.nlm.nih.gov/entrez/query.fcgi?cmd=Retrieve&db=pubmed&dopt=Abstract&list_uids=9560873
"14. Noradrenaline in basic models of depression (by Leonard BE).[Eur Neuropsychopharmacol, 7 Suppl 1, Apr, 1997][Journal Article,Review]"
Source: [PubMed]http://www.ncbi.nlm.nih.gov/entrez/query.fcgi?cmd=Retrieve&db=pubmed&dopt=Abstract&list_uids=9169306
"15. Lipolytic catecholamine resistance due to decreased beta 2-adrenoceptor expression in fat cells (by Lonnqvist F,Wahrenberg H,Hellstrom L,Reynisdottir S,Arner P).[J Clin Invest, 90:(6), Dec, 1992][Journal Article,Research Support, Non-U.S. Gov't]"
Source: [PubMed]http://www.ncbi.nlm.nih.gov/entrez/query.fcgi?cmd=Retrieve&db=pubmed&dopt=Abstract&list_uids=1334970
"16. Adrenoceptors on blood cells from patients with primary Raynaud's phenomenon (by Graafsma SJ,Wollersheim H,Droste HT,ten Dam MA,van Tits LJ,Reyenga J,Rodrigues de Miranda JF,Thien T).[Clin Sci (Lond), 80:(4), Apr, 1991][Clinical Trial,Comparative Study,Controlled Clinical Trial,Journal Article]"
Source: [PubMed]http://www.ncbi.nlm.nih.gov/entrez/query.fcgi?cmd=Retrieve&db=pubmed&dopt=Abstract&list_uids=1851068
"17. Stress-induced desensitization of alpha 2-adrenergic receptors in human platelets (by Freedman RR,Embury J,Migaly P,Keegan D,Pandey GN,Javaid JI,Davis JM).[Psychosom Med, 52:(6), 1990][Journal Article]"
Source: [PubMed]http://www.ncbi.nlm.nih.gov/entrez/query.fcgi?cmd=Retrieve&db=pubmed&dopt=Abstract&list_uids=1962865
"18. A discrepancy between platelet alpha 2-receptor density and functional circulatory changes in hypertensives (by Mores N,Martire M,Pistritto G,Cardillo C,Folli G).[J Cardiovasc Pharmacol, 16:(3), Sep, 1990][Comparative Study,Journal Article,Research Support, Non-U.S. Gov't]"
Source: [PubMed]http://www.ncbi.nlm.nih.gov/entrez/query.fcgi?cmd=Retrieve&db=pubmed&dopt=Abstract&list_uids=1700211
"19. Altered adrenoceptor responsiveness during adrenaline infusion but not during mental stress: differences between receptor subtypes and tissues (by Larsson PT,Martinsson A,Olsson G,Hjemdahl P).[Br J Clin Pharmacol, 28:(6), Dec, 1989][Clinical Trial,Controlled Clinical Trial,In Vitro,Journal Article,Research Support, Non-U.S. Gov't]"
Source: [PubMed]http://www.ncbi.nlm.nih.gov/entrez/query.fcgi?cmd=Retrieve&db=pubmed&dopt=Abstract&list_uids=2558700
"20. Adrenoceptors on blood cells in patients with essential hypertension before and after mental stress (by Graafsma SJ,van Tits LJ,van Heijst P,Reyenga J,Lenders JW,Rodrigues de Miranda JF,Thien T).[J Hypertens, 7:(7), Jul, 1989][Journal Article]"
Source: [PubMed]http://www.ncbi.nlm.nih.gov/entrez/query.fcgi?cmd=Retrieve&db=pubmed&dopt=Abstract&list_uids=2547867
"21. Alpha-adrenoceptor number and function in rat cortex after ethanol and immobilization stress (by Lynch M,Littleton J,McKernan RM,Durcan MJ,McMillan T,Campbell IC).[Brain Res, 288:(1-2), Dec, 1983][Journal Article,Research Support, Non-U.S. Gov't]"
Source: [PubMed]http://www.ncbi.nlm.nih.gov/entrez/query.fcgi?cmd=Retrieve&db=pubmed&dopt=Abstract&list_uids=6318884
"22. Mechanism of stress-induced subsensitivity to norepinephrine (by Stone EA).[Pharmacol Biochem Behav, 14:(5), May, 1981][Journal Article,Research Support, U.S. Gov't, P.H.S.]"
Source: [PubMed]http://www.ncbi.nlm.nih.gov/entrez/query.fcgi?cmd=Retrieve&db=pubmed&dopt=Abstract&list_uids=6264503
"23. Mepacrine treatment prevents immobilization-induced desensitization of beta-adrenergic receptors in rat hypothalamus and brain stem (by Torda T,Yamaguchi I,Hirata F,Kopin IJ,Axelrod J).[Brain Res, 205:(2), Feb, 1981][Journal Article]"
Source: [PubMed]http://www.ncbi.nlm.nih.gov/entrez/query.fcgi?cmd=Retrieve&db=pubmed&dopt=Abstract&list_uids=6258719
"24. Quinacrine-blocked desensitization of adrenoceptors after immobilization stress or repeated injection of isoproterenol in rats (by Torda T,Yamaguchi I,Hirata F,Kopin IJ,Axelrod J).[J Pharmacol Exp Ther, 216:(2), Feb, 1981][Journal Article]"
Source: [PubMed]http://www.ncbi.nlm.nih.gov/entrez/query.fcgi?cmd=Retrieve&db=pubmed&dopt=Abstract&list_uids=6257888
"25. Stress-induced neuroinflammation: mechanisms and new pharmacological targets (by Munhoz CD,Garcia-Bueno B,Madrigal JL,Lepsch LB,Scavone C,Leza JC).[Braz J Med Biol Res, 41:(12), Dec, 2008][Journal Article,Research Support, Non-U.S. Gov't,Review]"
Source: [PubMed]http://www.ncbi.nlm.nih.gov/entrez/query.fcgi?cmd=Retrieve&db=pubmed&dopt=Abstract&list_uids=19148364
"26. Causation, prevention and reversal of vascular endothelial dysfunction (by Lele RD).[J Assoc Physicians India, 55, Sep, 2007][Journal Article,Review]"
Source: [PubMed]http://www.ncbi.nlm.nih.gov/entrez/query.fcgi?cmd=Retrieve&db=pubmed&dopt=Abstract&list_uids=18051738
"27. [Stress and inflammatory bowell disease (I.B.D). Therapeutic strategies] (by Fernandez PL).[An R Acad Nac Med (Madr), 123:(1), 2006][Comparative Study,English Abstract,Journal Article]"
Source: [PubMed]http://www.ncbi.nlm.nih.gov/entrez/query.fcgi?cmd=Retrieve&db=pubmed&dopt=Abstract&list_uids=17172222
"28. Neural, endocrine and electroencephalographic hyperreactivity to human contact: a diathesis-stress model of seizure susceptibility in El mice (by Forcelli PA,Orefice LL,Heinrichs SC).[Brain Res, 1144, May, 2007][Journal Article,Research Support, Non-U.S. Gov't]"
Source: [PubMed]http://www.ncbi.nlm.nih.gov/entrez/query.fcgi?cmd=Retrieve&db=pubmed&dopt=Abstract&list_uids=17320061
"29. [Recommendations of the Study Group for Metabolic Alterations/Secretariat for the National AIDS Plan (GEAM/SPNS) on the management of metabolic and morphologic alterations in patients with HIV infection] (by Polo R,Jose Galindo M,Martinez E,Alvarez J,Arevalo JM,Asensi V,Canoves D,Cancer E,Collazos J,Estrada V,Gomez-Candela C,Johnston S,Locutura J,Lopez-Aldeguer J,Lozano F,Miralles C,Munoz-Sanz A,Ortega E,Pascua J,Pedrol E,Pulido F,San Martin M,Sanz J,Viciana P,Chamorro L,Study Group for Metabolic Alterations/Secretariat for the National AIDS Plan (GEAM/SPNS)).[Enferm Infecc Microbiol Clin, 24:(2), Feb, 2006][English Abstract,Journal Article,Practice Guideline]"
Source: [PubMed]http://www.ncbi.nlm.nih.gov/entrez/query.fcgi?cmd=Retrieve&db=pubmed&dopt=Abstract&list_uids=16545318
"30. [Polymorphisms of genes of rennin-angiotensine system and their correlation with psychological manifestations of birth stress] (by Spivak IM,Seolieva NA,Smirnova TIu,Bolotskikh VM,Abramchenko VV,Spivak DL).[Tsitologiia, 50:(10), 2008][English Abstract,Journal Article,Research Support, Non-U.S. Gov't]"
Source: [PubMed]http://www.ncbi.nlm.nih.gov/entrez/query.fcgi?cmd=Retrieve&db=pubmed&dopt=Abstract&list_uids=19062524
"31. Multilocus analyses of Renin-Angiotensin-aldosterone system gene variants on blood pressure at rest and during behavioral stress in young normotensive subjects (by Ge D,Zhu H,Huang Y,Treiber FA,Harshfield GA,Snieder H,Dong Y).[Hypertension, 49:(1), Jan, 2007][Journal Article,Research Support, N.I.H., Extramural,Research Support, Non-U.S. Gov't,Twin Study]"
Source: [PubMed]http://www.ncbi.nlm.nih.gov/entrez/query.fcgi?cmd=Retrieve&db=pubmed&dopt=Abstract&list_uids=17116759
"32. [Combined effect of heat and noise on plasma angiotension II and adreomedullin content in pilots] (by Liu Y,Ma GX,Qin SZ,Li WB).[Zhonghua Lao Dong Wei Sheng Zhi Ye Bing Za Zhi, 22:(2), Apr, 2004][Comparative Study,Journal Article]"
Source: [PubMed]http://www.ncbi.nlm.nih.gov/entrez/query.fcgi?cmd=Retrieve&db=pubmed&dopt=Abstract&list_uids=15130447
"33. Nontraditional cardiovascular risk factors (by Oparil S,Oberman A).[Am J Med Sci, 317:(3), Mar, 1999][Journal Article,Review]"
Source: [PubMed]http://www.ncbi.nlm.nih.gov/entrez/query.fcgi?cmd=Retrieve&db=pubmed&dopt=Abstract&list_uids=10100694
"34. Blockade of brain angiotensin II AT1 receptors ameliorates stress, anxiety, brain inflammation and ischemia: Therapeutic implications (by Saavedra JM,Sanchez-Lemus E,Benicky J).[Psychoneuroendocrinology, 36:(1), Jan, 2011][Evaluation Studies,Journal Article,Research Support, N.I.H., Intramural,Review]"
Source: [PubMed]http://www.ncbi.nlm.nih.gov/entrez/query.fcgi?cmd=Retrieve&db=pubmed&dopt=Abstract&list_uids=21035950
"35. Connecting chronic and recurrent stress to vascular dysfunction: no relaxed role for the renin-angiotensin system (by Groeschel M,Braam B).[Am J Physiol Renal Physiol, 300:(1), Jan, 2011][Journal Article,Review]"
Source: [PubMed]http://www.ncbi.nlm.nih.gov/entrez/query.fcgi?cmd=Retrieve&db=pubmed&dopt=Abstract&list_uids=20980410
"36. Angiotensin II AT1 receptor blockade prevents the hypothalamic corticotropin-releasing factor response to isolation stress (by Armando I,Volpi S,Aguilera G,Saavedra JM).[Brain Res, 1142, Apr, 2007][Journal Article,Research Support, N.I.H., Intramural]"
Source: [PubMed]http://www.ncbi.nlm.nih.gov/entrez/query.fcgi?cmd=Retrieve&db=pubmed&dopt=Abstract&list_uids=17306778
"37. Elevation of sympathetic activity by eprosartan in young male subjects (by Heusser K,Vitkovsky J,Raasch W,Schmieder RE,Schobel HP).[Am J Hypertens, 16:(8), Aug, 2003][Clinical Trial,Journal Article,Randomized Controlled Trial,Research Support, Non-U.S. Gov't]"
Source: [PubMed]http://www.ncbi.nlm.nih.gov/entrez/query.fcgi?cmd=Retrieve&db=pubmed&dopt=Abstract&list_uids=12878372
"38. Increased expression of type 1 angiotensin II receptors in the hypothalamic paraventricular nucleus following stress and glucocorticoid administration (by Aguilera G,Kiss A,Luo X).[J Neuroendocrinol, 7:(10), Oct, 1995][Journal Article]"
Source: [PubMed]http://www.ncbi.nlm.nih.gov/entrez/query.fcgi?cmd=Retrieve&db=pubmed&dopt=Abstract&list_uids=8563720
"39. Salt-sensitive men show reduced heart rate variability, lower norepinephrine and enhanced cortisol during mental stress (by Weber CS,Thayer JF,Rudat M,Sharma AM,Perschel FH,Buchholz K,Deter HC).[J Hum Hypertens, 22:(6), Jun, 2008][Journal Article,Research Support, Non-U.S. Gov't]"
Source: [PubMed]http://www.ncbi.nlm.nih.gov/entrez/query.fcgi?cmd=Retrieve&db=pubmed&dopt=Abstract&list_uids=18337758
"40. Neuronal nitric oxide synthase and human vascular regulation (by Melikian N,Seddon MD,Casadei B,Chowienczyk PJ,Shah AM).[Trends Cardiovasc Med, 19:(8), Nov, 2009][Journal Article,Research Support, Non-U.S. Gov't,Review]"
Source: [PubMed]http://www.ncbi.nlm.nih.gov/entrez/query.fcgi?cmd=Retrieve&db=pubmed&dopt=Abstract&list_uids=20447567
"41. Depression, psychological stress, vascular dysfunction, and cardiovascular disease: thinking outside the barrel (by Lombard JH).[J Appl Physiol, 108:(5), May, 2010][Comment,Editorial]"
Source: [PubMed]http://www.ncbi.nlm.nih.gov/entrez/query.fcgi?cmd=Retrieve&db=pubmed&dopt=Abstract&list_uids=20203070
"42. Effect of intensive lifestyle changes on endothelial function and on inflammatory markers of atherosclerosis (by Dod HS,Bhardwaj R,Sajja V,Weidner G,Hobbs GR,Konat GW,Manivannan S,Gharib W,Warden BE,Nanda NC,Beto RJ,Ornish D,Jain AC).[Am J Cardiol, 105:(3), Feb, 2010][Journal Article]"
Source: [PubMed]http://www.ncbi.nlm.nih.gov/entrez/query.fcgi?cmd=Retrieve&db=pubmed&dopt=Abstract&list_uids=20102949
"43. Neuronal nitric oxide synthase regulates basal microvascular tone in humans in vivo (by Seddon MD,Chowienczyk PJ,Brett SE,Casadei B,Shah AM).[Circulation, 117:(15), Apr, 2008][Comparative Study,Journal Article,Research Support, Non-U.S. Gov't]"
Source: [PubMed]http://www.ncbi.nlm.nih.gov/entrez/query.fcgi?cmd=Retrieve&db=pubmed&dopt=Abstract&list_uids=18391107
"44. Sex difference in norepinephrine surge in response to psychological stress through nitric oxide in rats (by Uji M,Yoshida K,Shintani-Ishida K,Morimoto K).[Life Sci, 80:(9), Feb, 2007][Journal Article,Research Support, Non-U.S. Gov't]"
Source: [PubMed]http://www.ncbi.nlm.nih.gov/entrez/query.fcgi?cmd=Retrieve&db=pubmed&dopt=Abstract&list_uids=17173936
"45. [On the function of beta3-adrenoceptors in the human heart: signal transduction, inotropic effect and therapeutic prospects] (by Pott C,Steinritz D,Napp A,Bloch W,Schwinger RH,Brixius K).[Wien Med Wochenschr, 156:(15-16), Aug, 2006][English Abstract,Journal Article,Review]"
Source: [PubMed]http://www.ncbi.nlm.nih.gov/entrez/query.fcgi?cmd=Retrieve&db=pubmed&dopt=Abstract&list_uids=17041771
"46. Estrogen replacement suppresses stress-induced cardiovascular responses in ovariectomized rats (by Morimoto K,Kurahashi Y,Shintani-Ishida K,Kawamura N,Miyashita M,Uji M,Tan N,Yoshida K).[Am J Physiol Heart Circ Physiol, 287:(5), Nov, 2004][Journal Article,Research Support, Non-U.S. Gov't]"
Source: [PubMed]http://www.ncbi.nlm.nih.gov/entrez/query.fcgi?cmd=Retrieve&db=pubmed&dopt=Abstract&list_uids=15231501
"47. Involvement of inducible nitric oxide synthase in stress-impaired testicular steroidogenesis (by Kostic TS,Andric SA,Maric D,Stojilkovic SS,Kovacevic R).[J Endocrinol, 163:(3), Dec, 1999][Journal Article]"
Source: [PubMed]http://www.ncbi.nlm.nih.gov/entrez/query.fcgi?cmd=Retrieve&db=pubmed&dopt=Abstract&list_uids=10588814
"48. Evaluation of stress in final-year Saudi dental students using salivary cortisol as a biomarker (by Pani SC,Al Askar AM,Al Mohrij SI,Al Ohali TA).[J Dent Educ, 75:(3), Mar, 2011][Comparative Study,Journal Article]"
Source: [PubMed]http://www.ncbi.nlm.nih.gov/entrez/query.fcgi?cmd=Retrieve&db=pubmed&dopt=Abstract&list_uids=21368262
"49. Presurgical stress management improves postoperative immune function in men with prostate cancer undergoing radical prostatectomy (by Cohen L,Parker PA,Vence L,Savary C,Kentor D,Pettaway C,Babaian R,Pisters L,Miles B,Wei Q,Wiltz L,Patel T,Radvanyi L).[Psychosom Med, 73:(3), Apr, 2011][Journal Article]"
Source: [PubMed]http://www.ncbi.nlm.nih.gov/entrez/query.fcgi?cmd=Retrieve&db=pubmed&dopt=Abstract&list_uids=21257977
"50. Symptom dimensions of depression and anxiety and the metabolic syndrome (by Luppino FS,van Reedt Dortland AK,Wardenaar KJ,Bouvy PF,Giltay EJ,Zitman FG,Penninx BW).[Psychosom Med, 73:(3), Apr, 2011][Comparative Study,Journal Article,Research Support, Non-U.S. Gov't]"
Source: [PubMed]http://www.ncbi.nlm.nih.gov/entrez/query.fcgi?cmd=Retrieve&db=pubmed&dopt=Abstract&list_uids=21257975
"51. The impact of exams anxiety on the level of triglycerides in university female students (by Maimanee TA).[J Egypt Soc Parasitol, 40:(1), Apr, 2010][Journal Article]"
Source: [PubMed]http://www.ncbi.nlm.nih.gov/entrez/query.fcgi?cmd=Retrieve&db=pubmed&dopt=Abstract&list_uids=20503603
"52. Sex-specific dissociations in autonomic and HPA responses to stress and cues in alcohol-dependent patients with cocaine abuse (by Fox HC,Hong KI,Siedlarz KM,Bergquist K,Anderson G,Kreek MJ,Sinha R).[Alcohol Alcohol, 44:(6), 2009][Comparative Study,Journal Article,Research Support, N.I.H., Extramural]"
Source: [PubMed]http://www.ncbi.nlm.nih.gov/entrez/query.fcgi?cmd=Retrieve&db=pubmed&dopt=Abstract&list_uids=19793926
"53. Hyperandrogenemia, psychological distress, and food cravings in young women (by Lim SS,Norman RJ,Clifton PM,Noakes M).[Physiol Behav, 98:(3), Sep, 2009][Journal Article,Research Support, Non-U.S. Gov't]"
Source: [PubMed]http://www.ncbi.nlm.nih.gov/entrez/query.fcgi?cmd=Retrieve&db=pubmed&dopt=Abstract&list_uids=19520095
"54. [Psychological stress status in patients with acute coronary syndrome and stable angina pectoris] (by Li MW,Yang L,Gao CY,Shen YX,Ma YX).[Zhonghua Xin Xue Guan Bing Za Zhi, 36:(3), Mar, 2008][Controlled Clinical Trial,English Abstract,Journal Article]"
Source: [PubMed]http://www.ncbi.nlm.nih.gov/entrez/query.fcgi?cmd=Retrieve&db=pubmed&dopt=Abstract&list_uids=19099975
"55. Influence of psychological factors on risk of temporomandibular disorders (by Slade GD,Diatchenko L,Bhalang K,Sigurdsson A,Fillingim RB,Belfer I,Max MB,Goldman D,Maixner W).[J Dent Res, 86:(11), Nov, 2007][Journal Article,Research Support, N.I.H., Extramural,Research Support, N.I.H., Intramural,Research Support, Non-U.S. Gov't]"
Source: [PubMed]http://www.ncbi.nlm.nih.gov/entrez/query.fcgi?cmd=Retrieve&db=pubmed&dopt=Abstract&list_uids=17959908
"56. Chronic nicotine self-administration augments hypothalamic-pituitary-adrenal responses to mild acute stress (by Chen H,Fu Y,Sharp BM).[Neuropsychopharmacology, 33:(4), Mar, 2008][Journal Article,Research Support, N.I.H., Extramural]"
Source: [PubMed]http://www.ncbi.nlm.nih.gov/entrez/query.fcgi?cmd=Retrieve&db=pubmed&dopt=Abstract&list_uids=17551542
"57. Environmental stress, psychological stress and allostatic load (by Clark MS,Bond MJ,Hecker JR).[Psychol Health Med, 12:(1), Jan, 2007][Journal Article,Research Support, Non-U.S. Gov't]"
Source: [PubMed]http://www.ncbi.nlm.nih.gov/entrez/query.fcgi?cmd=Retrieve&db=pubmed&dopt=Abstract&list_uids=17129930
"58. Platelet reactivity in response to mental stress in syndrome X and in stable or unstable coronary artery disease (by Sestito A,Maccallini A,Sgueglia GA,Infusino F,Larosa C,Aurigemma C,Crea F,Lanza GA).[Thromb Res, 116:(1), 2005][Journal Article]"
Previous studies showed differences in platelet reactivity in response to exercise in patients with ...
Source: [PubMed]http://www.ncbi.nlm.nih.gov/entrez/query.fcgi?cmd=Retrieve&db=pubmed&dopt=Abstract&list_uids=15850605
"59. Activation of 5-HT1A receptors in the medullary raphe reduces cardiovascular changes elicited by acute psychological and inflammatory stresses in rabbits (by Nalivaiko E,Ootsuka Y,Blessing WW).[Am J Physiol Regul Integr Comp Physiol, 289:(2), Aug, 2005][Journal Article,Research Support, Non-U.S. Gov't]"
The present strategy for the prevention of excessive sympathetic neural traffic to the heart relies ...
Source: [PubMed]http://www.ncbi.nlm.nih.gov/entrez/query.fcgi?cmd=Retrieve&db=pubmed&dopt=Abstract&list_uids=15802554
"60. Association between job stress on heart rate variability and metabolic syndrome in shipyard male workers (by Kang MG,Koh SB,Cha BS,Park JK,Woo JM,Chang SJ).[Yonsei Med J, 45:(5), Oct, 2004][Journal Article,Research Support, Non-U.S. Gov't]"
A growing body of literature has documented that job stress is associated with the development of ca...
Source: [PubMed]http://www.ncbi.nlm.nih.gov/entrez/query.fcgi?cmd=Retrieve&db=pubmed&dopt=Abstract&list_uids=15515194
"61. Blockade of mesolimbic dopamine D3 receptors inhibits stress-induced reinstatement of cocaine-seeking in rats (by Xi ZX,Gilbert J,Campos AC,Kline N,Ashby CR,Hagan JJ,Heidbreder CA,Gardner EL).[Psychopharmacology (Berl), 176:(1), Oct, 2004][Comparative Study,Journal Article,Research Support, Non-U.S. Gov't,Research Support, U.S. Gov't, P.H.S.]"
The dopamine (DA) D3 receptor is preferentially expressed in the mesolimbic system. We have previous...
Source: [PubMed]http://www.ncbi.nlm.nih.gov/entrez/query.fcgi?cmd=Retrieve&db=pubmed&dopt=Abstract&list_uids=15083257

"62. Neuronal plasticity and survival in mood disorders (by Duman RS,Malberg J,Nakagawa S,D'Sa C).[Biol Psychiatry, 48:(8), Oct, 2000][Journal Article,Research Support, Non-U.S. Gov't,Research Support, U.S. Gov't, Non-P.H.S.,Research Support, U.S. Gov't, P.H.S.]"
Studies at the basic and clinical levels demonstrate that neuronal atrophy and cell death occur in r...
Source: [PubMed]http://www.ncbi.nlm.nih.gov/entrez/query.fcgi?cmd=Retrieve&db=pubmed&dopt=Abstract&list_uids=11063970

"63. Importance of the blood pressure-heart rate relationship (by Folkow B,Ely D).[Blood Press, 7:(3), May, 1998][Comparative Study,Journal Article,Review]"
"In studies of the effects of salt intake on blood pressure (SBP, MBP, DBP), influences on heart rate..."
Source: [PubMed]http://www.ncbi.nlm.nih.gov/entrez/query.fcgi?cmd=Retrieve&db=pubmed&dopt=Abstract&list_uids=9758081

"64. Does anxiety reduce the secretion rate of secretory IgA in saliva? (by Graham NM,Bartholomeusz RC,Taboonpong N,La Brooy JT)[Med J Aust, 148:(3), Feb, 1988][Journal Article,Research Support, Non-U.S. Gov't]"
"The effects of anxiety, depression and psychological stress on the secretion rate of salivary immuno..."
Source: [PubMed]http://www.ncbi.nlm.nih.gov/entrez/query.fcgi?cmd=Retrieve&db=pubmed&dopt=Abstract&list_uids=3257543

"65. Hyperreninemic hypoaldosteronism after chronic stress in the rat (by Aguilera G,Kiss A,Sunar-Akbasak B).[J Clin Invest, 96:(3), Sep, 1995][Comparative Study,In Vitro,Journal Article]"
The effects of chronic stress on the renin-angiotensin-aldosterone system were studied by analysis o...
Source: [PubMed]http://www.ncbi.nlm.nih.gov/entrez/query.fcgi?cmd=Retrieve&db=pubmed&dopt=Abstract&list_uids=7657823

"66. Stressful life events and rheumatoid arthritis (by Aho K,Heliovaara M).[Ann Rheum Dis, 57:(4), Apr, 1998][Comment,Letter]"
Source: [PubMed]http://www.ncbi.nlm.nih.gov/entrez/query.fcgi?cmd=Retrieve&db=pubmed&dopt=Abstract&list_uids=9709195

"67. Stress and serum TNF-alpha levels may predict disease outcome in patients with pemphigus: a preliminary study (by Ragab N,Abdallah M,El-Gohary E,Elewa R).[Cutis, 87:(4), Apr, 2011][Journal Article]"
The aim of the current preliminary case-control study was to estimate the initial serum levels of tu...
Source: [PubMed]http://www.ncbi.nlm.nih.gov/entrez/query.fcgi?cmd=Retrieve&db=pubmed&dopt=Abstract&list_uids=21644493

"68. Childhood adversity heightens the impact of later-life caregiving stress on telomere length and inflammation (by Kiecolt-Glaser JK,Gouin JP,Weng NP,Malarkey WB,Beversdorf DQ,Glaser R).[Psychosom Med, 73:(1), Jan, 2011][Comparative Study,Journal Article,Research Support, N.I.H., Extramural,Research Support, N.I.H., Intramural,Research Support, Non-U.S. Gov't]"
"To address the question of whether childhood abuse and other adversities have lasting, detectable co..."
Source: [PubMed]http://www.ncbi.nlm.nih.gov/entrez/query.fcgi?cmd=Retrieve&db=pubmed&dopt=Abstract&list_uids=21148804

"69. Effect of maternal restraint stress during gestation on temporal lipopolysaccharide-induced neuroendocrine and immune responses of progeny (by Collier CT,Williams PN,Carroll JA,Welsh TH,Laurenz JC).[Domest Anim Endocrinol, 40:(1), Jan, 2011][Journal Article]"
The impact of gestational dam restraint stress on progeny immune and neuroendocrine temporal hormone...
Source: [PubMed]http://www.ncbi.nlm.nih.gov/entrez/query.fcgi?cmd=Retrieve&db=pubmed&dopt=Abstract&list_uids=20932703

"70. Overnight changes of immune parameters and catecholamines are associated with mood and stress (by Rief W,Mills PJ,Ancoli-Israel S,Ziegler MG,Pung MA,Dimsdale JE).[Psychosom Med, 72:(8), Oct, 2010][Comparative Study,Journal Article,Research Support, N.I.H., Extramural]"
To test the hypothesis that a nocturnal decrease of secretion of inflammation markers and catecholam...
Source: [PubMed]http://www.ncbi.nlm.nih.gov/entrez/query.fcgi?cmd=Retrieve&db=pubmed&dopt=Abstract&list_uids=20841563

"71. Pilot study of inflammatory responses following a negative imaginal focus in persons with chronic pain: analysis by sex/gender (by Darnall BD,Aickin M,Zwickey H).[Gend Med, 7:(3), Jun, 2010][Journal Article,Research Support, N.I.H., Extramural,Research Support, Non-U.S. Gov't]"
Recent evidence suggests that differential stress and immune responses may play a role in the sex/ge...
Source: [PubMed]http://www.ncbi.nlm.nih.gov/entrez/query.fcgi?cmd=Retrieve&db=pubmed&dopt=Abstract&list_uids=20638630

"72. The relationship between alexithymia and circulating cytokine levels in subjects undergoing upper endoscopy (by Mandarelli G,Tarsitani L,Ippoliti F,Covotta F,Zerella MP,Mirigliani A,Biondi M).[Neuroimmunomodulation, 18:(1), 2011][Journal Article,Research Support, Non-U.S. Gov't]"
"Despite emerging evidence suggesting a link between alexithymia and immune function, previous studie..."
Source: [PubMed]http://www.ncbi.nlm.nih.gov/entrez/query.fcgi?cmd=Retrieve&db=pubmed&dopt=Abstract&list_uids=20616574

"73. Healthy working school teachers with high effort-reward-imbalance and overcommitment show increased pro-inflammatory immune activity and a dampened innate immune defence (by Bellingrath S,Rohleder N,Kudielka BM).[Brain Behav Immun, 24:(8), Nov, 2010][Journal Article,Research Support, Non-U.S. Gov't]"
"To test whether chronic work stress is accompanied by altered immune functioning, changes in lymphoc..."
Source: [PubMed]http://www.ncbi.nlm.nih.gov/entrez/query.fcgi?cmd=Retrieve&db=pubmed&dopt=Abstract&list_uids=20599495

"74. A pilot study on the association between job stress and repeated measures of immunological biomarkers in female nurses (by Lee KM,Kang D,Yoon K,Kim SY,Kim H,Yoon HS,Trout DB,Hurrell JJ).[Int Arch Occup Environ Health, 83:(7), Oct, 2010][Journal Article]"
"To evaluate the immunosuppressive effects of job stress in female nurses, an 8-month longitudinal st..."
Source: [PubMed]http://www.ncbi.nlm.nih.gov/entrez/query.fcgi?cmd=Retrieve&db=pubmed&dopt=Abstract&list_uids=20496079

"75. Montelukast therapy and psychological distress in chronic obstructive pulmonary disease (COPD): a preliminary report (by Gueli N,Verrusio W,Linguanti A,De Santis W,Canitano N,Ippoliti F,Marigliano V,Cacciafesta M).[Arch Gerontol Geriatr, 52:(1), 2011][Clinical Trial,Journal Article]"
"Chronic obstructive pulmonary disease (COPD) is an alteration in which ventilatory function, exercis..."
Source: [PubMed]http://www.ncbi.nlm.nih.gov/entrez/query.fcgi?cmd=Retrieve&db=pubmed&dopt=Abstract&list_uids=20478636

"76. Serum antibodies and cytokines in C4-deficient mice and their responses to exercise (by Visetnoi S,Chawengkirttikul R,Chaiyaroj SC,Kitiyanant Y,Pholpramool C).[Asian Pac J Allergy Immunol, 27:(4), Dec, 2009][Journal Article,Research Support, Non-U.S. Gov't]"
Psychological stress is believed to be one of the predisposing factors for systemic lupus erythemato...
Source: [PubMed]http://www.ncbi.nlm.nih.gov/entrez/query.fcgi?cmd=Retrieve&db=pubmed&dopt=Abstract&list_uids=20232574

"77. Modified serum profiles of inflammatory and vasoconstrictive factors in patients with emotional stress-induced acute coronary syndrome during World Cup Soccer 2006 (by Wilbert-Lampen U,Nickel T,Leistner D,Guthlin D,Matis T,Volker C,Sper S,Kuchenhoff H,Kaab S,Steinbeck G).[J Am Coll Cardiol, 55:(7), Feb, 2010][Journal Article]"
We sought to assess whether emotional stress-induced acute coronary syndrome (ACS) is mediated by in...
Source: [PubMed]http://www.ncbi.nlm.nih.gov/entrez/query.fcgi?cmd=Retrieve&db=pubmed&dopt=Abstract&list_uids=20170788
"78. Low vagal tone is associated with impaired post stress recovery of cardiovascular, endocrine, and immune markers (by Weber CS,Thayer JF,Rudat M,Wirtz PH,Zimmermann-Viehoff F,Thomas A,Perschel FH,Arck PC,Deter HC).[Eur J Appl Physiol, 109:(2), May, 2010][Journal Article,Research Support, Non-U.S. Gov't]"
Reduced heart rate variability (HRV) and delayed blood pressure recovery are associated with increas...
Source: [PubMed]http://www.ncbi.nlm.nih.gov/entrez/query.fcgi?cmd=Retrieve&db=pubmed&dopt=Abstract&list_uids=20052593
"79. Neuroendocrine circuitry and endometriosis: progesterone derivative dampens corticotropin-releasing hormone-induced inflammation by peritoneal cells in vitro (by Tariverdian N,Rucke M,Szekeres-Bartho J,Blois SM,Karpf EF,Sedlmayr P,Klapp BF,Kentenich H,Siedentopf F,Arck PC).[J Mol Med (Berl), 88:(3), Mar, 2010][Journal Article,Research Support, Non-U.S. Gov't]"
"Clinical symptoms of endometriosis, such as pain and infertility, can be described as persistent str..."
Source: [PubMed]http://www.ncbi.nlm.nih.gov/entrez/query.fcgi?cmd=Retrieve&db=pubmed&dopt=Abstract&list_uids=19898767
"80. Repeated social stress enhances the innate immune response to a primary HSV-1 infection in the cornea and trigeminal ganglia of Balb/c mice (by Dong-Newsom P,Powell ND,Bailey MT,Padgett DA,Sheridan JF).[Brain Behav Immun, 24:(2), Feb, 2010][Journal Article,Research Support, N.I.H., Extramural]"
"Three to 5 days after a primary HSV-1 infection, macrophages infiltrate into the trigeminal ganglia ..."
Source: [PubMed]http://www.ncbi.nlm.nih.gov/entrez/query.fcgi?cmd=Retrieve&db=pubmed&dopt=Abstract&list_uids=19822203
"81. Stress and body mass index each contributes independently to tumor necrosis factor-alpha production in prepubescent Latino children (by Dixon D,Meng H,Goldberg R,Schneiderman N,Delamater A).[J Pediatr Nurs, 24:(5), Oct, 2009][Journal Article,Research Support, N.I.H., Extramural]"
This investigation extended prior work by determining if stress and body mass index (BMI) contribute...
Source: [PubMed]http://www.ncbi.nlm.nih.gov/entrez/query.fcgi?cmd=Retrieve&db=pubmed&dopt=Abstract&list_uids=19782896

"82. Social-evaluative threat and proinflammatory cytokine regulation: an experimental laboratory investigation (by Dickerson SS,Gable SL,Irwin MR,Aziz N,Kemeny ME).[Psychol Sci, 20:(10), Oct, 2009][Journal Article,Research Support, N.I.H., Extramural,Research Support, Non-U.S. Gov't]"
"This study experimentally tested whether a stressor characterized by social-evaluative threat (SET),..."
Source: [PubMed]http://www.ncbi.nlm.nih.gov/entrez/query.fcgi?cmd=Retrieve&db=pubmed&dopt=Abstract&list_uids=19754527

"83. Impaired immune function in a homeless population with stress-related disorders (by Arranz L,de Vicente A,Munoz M,De la Fuente M).[Neuroimmunomodulation, 16:(4), 2009][Journal Article,Research Support, Non-U.S. Gov't]"
Homeless people suffer high levels of psychological distress. The aim of the present work was to stu...
Source: [PubMed]http://www.ncbi.nlm.nih.gov/entrez/query.fcgi?cmd=Retrieve&db=pubmed&dopt=Abstract&list_uids=19365149

"84. Cytokine inhibition after glucocorticoid exposure in healthy men with low versus high basal cortisol levels (by Lekander M,Axen J,Knutsson U,Olgart Hoglund C,Werner S,Wikstrom AC,Stierna P).[Neuroimmunomodulation, 16:(4), 2009][Journal Article,Research Support, Non-U.S. Gov't]"
The balance between glucocorticoid (GC) release and GC sensitivity in target cells is believed to be...
Source: [PubMed]http://www.ncbi.nlm.nih.gov/entrez/query.fcgi?cmd=Retrieve&db=pubmed&dopt=Abstract&list_uids=19365148
"85. Novel biochemical markers of psychosocial stress in women (by Asberg M,Nygren A,Leopardi R,Rylander G,Peterson U,Wilczek L,Kallmen H,Ekstedt M,Akerstedt T,Lekander M,Ekman R).[PLoS One, 4:(1), 2009][Journal Article,Research Support, Non-U.S. Gov't]"
Prolonged psychosocial stress is a condition assessed through self-reports. Here we aimed to identif...
Source: [PubMed]http://www.ncbi.nlm.nih.gov/entrez/query.fcgi?cmd=Retrieve&db=pubmed&dopt=Abstract&list_uids=19177163
"86. Gender differences in stimulated cytokine production following acute psychological stress (by Prather AA,Carroll JE,Fury JM,McDade KK,Ross D,Marsland AL).[Brain Behav Immun, 23:(5), Jul, 2009][Comparative Study,Journal Article,Research Support, N.I.H., Extramural]"
Emerging evidence suggests that acute psychological stress modulates inflammatory competence; howeve...
Source: [PubMed]http://www.ncbi.nlm.nih.gov/entrez/query.fcgi?cmd=Retrieve&db=pubmed&dopt=Abstract&list_uids=19070658
"87. Chronic work stress and exhaustion is associated with higher allostastic load in female school teachers (by Bellingrath S,Weigl T,Kudielka BM).[Stress, 12:(1), 2009][Journal Article,Research Support, Non-U.S. Gov't]"
Epidemiological studies have shown that chronic work stress or unfavourable psychosocial work condit...
Source: [PubMed]http://www.ncbi.nlm.nih.gov/entrez/query.fcgi?cmd=Retrieve&db=pubmed&dopt=Abstract&list_uids=18951244
"88. Higher body mass index (BMI) is associated with reduced glucocorticoid inhibition of inflammatory cytokine production following acute psychosocial stress in men (by Wirtz PH,Ehlert U,Emini L,Suter T).[Psychoneuroendocrinology, 33:(8), Sep, 2008][Clinical Trial,Journal Article,Research Support, Non-U.S. Gov't]"
Body mass index (BMI) and mental stress seem to exert part of their cardiovascular risk by eliciting...
Source: [PubMed]http://www.ncbi.nlm.nih.gov/entrez/query.fcgi?cmd=Retrieve&db=pubmed&dopt=Abstract&list_uids=18644679
"89. Self-esteem levels and cardiovascular and inflammatory responses to acute stress (by O'Donnell K,Brydon L,Wright CE,Steptoe A).[Brain Behav Immun, 22:(8), Nov, 2008][Journal Article,Research Support, Non-U.S. Gov't]"
Source: [PubMed]http://www.ncbi.nlm.nih.gov/entrez/query.fcgi?cmd=Retrieve&db=pubmed&dopt=Abstract&list_uids=18644432
"90. Counter-stress effects of relaxation on proinflammatory and anti-inflammatory cytokines (by Koh KB,Lee Y,Beyn KM,Chu SH,Kim DM).[Brain Behav Immun, 22:(8), Nov, 2008][Journal Article,Randomized Controlled Trial,Research Support, Non-U.S. Gov't]"
Source: [PubMed]http://www.ncbi.nlm.nih.gov/entrez/query.fcgi?cmd=Retrieve&db=pubmed&dopt=Abstract&list_uids=18639628
"91. Association between burnout and circulating levels of pro- and anti-inflammatory cytokines in schoolteachers (by von Kanel R,Bellingrath S,Kudielka BM).[J Psychosom Res, 65:(1), Jul, 2008][Comparative Study,Journal Article,Research Support, Non-U.S. Gov't]"
Source: [PubMed]http://www.ncbi.nlm.nih.gov/entrez/query.fcgi?cmd=Retrieve&db=pubmed&dopt=Abstract&list_uids=18582612
"92. Neurobiological correlates of coping through emotional approach (by Master SL,Amodio DM,Stanton AL,Yee CM,Hilmert CJ,Taylor SE).[Brain Behav Immun, 23:(1), Jan, 2009][Clinical Trial,Journal Article]"
Source: [PubMed]http://www.ncbi.nlm.nih.gov/entrez/query.fcgi?cmd=Retrieve&db=pubmed&dopt=Abstract&list_uids=18558470
"93. Chronic mild stress impairs cognition in mice: from brain homeostasis to behavior (by Li S,Wang C,Wang W,Dong H,Hou P,Tang Y).[Life Sci, 82:(17-18), Apr, 2008][Journal Article,Research Support, Non-U.S. Gov't]"
Source: [PubMed]http://www.ncbi.nlm.nih.gov/entrez/query.fcgi?cmd=Retrieve&db=pubmed&dopt=Abstract&list_uids=18402983
"94. Type 1 diabetes: can exercise impair the autoimmune event? The L-arginine/glutamine coupling hypothesis (by Krause Mda S,de Bittencourt PI).[Cell Biochem Funct, 26:(4), Jun, 2008][Journal Article,Research Support, Non-U.S. Gov't,Review]"
Source: [PubMed]http://www.ncbi.nlm.nih.gov/entrez/query.fcgi?cmd=Retrieve&db=pubmed&dopt=Abstract&list_uids=18383559
"95. Arterial stiffness and inflammatory response to psychophysiological stress (by Ellins E,Halcox J,Donald A,Field B,Brydon L,Deanfield J,Steptoe A).[Brain Behav Immun, 22:(6), Aug, 2008][Journal Article,Research Support, Non-U.S. Gov't]"
The processes through which psychological stress influences cardiovascular disease are poorly unders...
Source: [PubMed]http://www.ncbi.nlm.nih.gov/entrez/query.fcgi?cmd=Retrieve&db=pubmed&dopt=Abstract&list_uids=18316176
"96. Pro-inflammatory cytokines and depression in patients with acute leukemia (by El-Gohary GM,Azzam HM,Ahmed OI,El-Shokry MH).[Egypt J Immunol, 15:(1), 2008][Journal Article]"
The prevalence of depression among patients diagnosed with cancer is higher than general population ...
Source: [PubMed]http://www.ncbi.nlm.nih.gov/entrez/query.fcgi?cmd=Retrieve&db=pubmed&dopt=Abstract&list_uids=20306666
"97. Female temperament, tumor development and life span: relation to glucocorticoid and tumor necrosis factor alpha levels in rats (by Cavigelli SA,Bennett JM,Michael KC,Klein LC).[Brain Behav Immun, 22:(5), Jul, 2008][Journal Article,Research Support, N.I.H., Extramural,Research Support, Non-U.S. Gov't]"
Behavioral characteristics closely associated with specific physiological profiles present an import...
Source: [PubMed]http://www.ncbi.nlm.nih.gov/entrez/query.fcgi?cmd=Retrieve&db=pubmed&dopt=Abstract&list_uids=18155400
"98. Epstein-Barr virus-encoded dUTPase enhances proinflammatory cytokine production by macrophages in contact with endothelial cells: evidence for depression-induced atherosclerotic risk (by Waldman WJ,Williams MV,Lemeshow S,Binkley P,Guttridge D,Kiecolt-Glaser JK,Knight DA,Ladner KJ,Glaser R).[Brain Behav Immun, 22:(2), Feb, 2008][Journal Article,Research Support, N.I.H., Extramural,Research Support, Non-U.S. Gov't]"
"Increased levels of proinflammatory cytokines, TNF-alpha and IL-6, predict mortality and morbidity. ..."
Source: [PubMed]http://www.ncbi.nlm.nih.gov/entrez/query.fcgi?cmd=Retrieve&db=pubmed&dopt=Abstract&list_uids=17845840
"99. Accelerated telomere erosion is associated with a declining immune function of caregivers of Alzheimer's disease patients (by Damjanovic AK,Yang Y,Glaser R,Kiecolt-Glaser JK,Nguyen H,Laskowski B,Zou Y,Beversdorf DQ,Weng NP).[J Immunol, 179:(6), Sep, 2007][Journal Article,Research Support, N.I.H., Extramural,Research Support, N.I.H., Intramural,Research Support, Non-U.S. Gov't]"
Caregivers of Alzheimer's disease patients endure chronic stress associated with a decline of immune...
Source: [PubMed]http://www.ncbi.nlm.nih.gov/entrez/query.fcgi?cmd=Retrieve&db=pubmed&dopt=Abstract&list_uids=17785865
"100. Association between physical fitness, parasympathetic control, and proinflammatory responses to mental stress (by Hamer M,Steptoe A).[Psychosom Med, 69:(7), 2007][Journal Article,Research Support, Non-U.S. Gov't]"
"To examine the association between physical fitness, cardiac parasympathetic control, and inflammato..."
Source: [PubMed]http://www.ncbi.nlm.nih.gov/entrez/query.fcgi?cmd=Retrieve&db=pubmed&dopt=Abstract&list_uids=17724255
"101. Effects of anxiety on TNF-alpha levels during psychological stress (by Chandrashekara S,Jayashree K,Veeranna HB,Vadiraj HS,Ramesh MN,Shobha A,Sarvanan Y,Vikram YK).[J Psychosom Res, 63:(1), Jul, 2007][Journal Article]"
"Psychological stress can influence the immune system, which may result in stress-related illnesses. ..."
Source: [PubMed]http://www.ncbi.nlm.nih.gov/entrez/query.fcgi?cmd=Retrieve&db=pubmed&dopt=Abstract&list_uids=17586339

"102. Cytokine secretion and latent herpes virus reactivation with 28 days of horizontal hypokinesia (by Uchakin PN,Stowe RP,Paddon-Jones D,Tobin BW,Ferrando AA,Wolfe RR).[Aviat Space Environ Med, 78:(6), Jun, 2007][Clinical Trial,Journal Article,Research Support, N.I.H., Extramural,Research Support, U.S. Gov't, Non-P.H.S.]"
Hypokinesia is associated with spaceflight and prolonged illnesses and may lead to secondary immune ...
Source: [PubMed]http://www.ncbi.nlm.nih.gov/entrez/query.fcgi?cmd=Retrieve&db=pubmed&dopt=Abstract&list_uids=17571663
"103. Interferon-alpha effects are exaggerated when administered on a psychosocial stressor backdrop: cytokine, corticosterone and brain monoamine variations (by Anisman H,Poulter MO,Gandhi R,Merali Z,Hayley S).[J Neuroimmunol, 186:(1-2), May, 2007][Journal Article,Research Support, Non-U.S. Gov't]"
Immunotherapy involving interferon-alpha (IFN-alpha) treatment is often accompanied by symptoms of d...
Source: [PubMed]http://www.ncbi.nlm.nih.gov/entrez/query.fcgi?cmd=Retrieve&db=pubmed&dopt=Abstract&list_uids=17428549
"104. Variations in anticipatory cognitive stress appraisal and differential proinflammatory cytokine expression in response to acute stress (by Wirtz PH,von Kanel R,Emini L,Suter T,Fontana A,Ehlert U).[Brain Behav Immun, 21:(6), Aug, 2007][Journal Article,Research Support, Non-U.S. Gov't]"
Anticipatory cognitive appraisal can affect the stress-induced release of stress hormones and stress...
Source: [PubMed]http://www.ncbi.nlm.nih.gov/entrez/query.fcgi?cmd=Retrieve&db=pubmed&dopt=Abstract&list_uids=17412556
"105. Association of serum cytokine concentrations with psychological symptoms in midlife women (by Yasui T,Maegawa M,Tomita J,Miyatani Y,Yamada M,Uemura H,Ueno S,Numata S,Ohmori T,Tsuchiya N,Yuzurihara M,Takeda S,Irahara M).[J Reprod Immunol, 75:(1), Aug, 2007][Journal Article]"
"The purpose of the present study was to clarify the association of serum cytokine concentrations, de..."
Source: [PubMed]http://www.ncbi.nlm.nih.gov/entrez/query.fcgi?cmd=Retrieve&db=pubmed&dopt=Abstract&list_uids=17412426
"106. Sadness and broken hearts: neurohumoral mechanisms and co-morbidity of ischemic heart disease and psychological depression (by Johnson AK,Grippo AJ).[J Physiol Pharmacol, 57 Suppl 11, Nov, 2006][Journal Article,Research Support, N.I.H., Extramural,Review]"
Heart disease and depression are highly co-morbid. Clinical and experimental research over the past ...
Source: [PubMed]http://www.ncbi.nlm.nih.gov/entrez/query.fcgi?cmd=Retrieve&db=pubmed&dopt=Abstract&list_uids=17244936
"107. Disturbed in vitro adrenergic modulation of cytokine production in inflammatory bowel diseases in remission (by Lucas A,Cobelens PM,Kavelaars A,Heijnen CJ,Holtmann G,Haag S,Gerken G,Langhorst J,Dobos GJ,Schedlowski M,Elsenbruch S).[J Neuroimmunol, 182:(1-2), Jan, 2007][In Vitro,Journal Article,Research Support, Non-U.S. Gov't]"
Psychological stress has been implicated in the pathophysiology of both inflammatory and functional ...
Source: [PubMed]http://www.ncbi.nlm.nih.gov/entrez/query.fcgi?cmd=Retrieve&db=pubmed&dopt=Abstract&list_uids=17112600
"108. Stimulated production of interleukin-8 covaries with psychosocial risk factors for inflammatory disease among middle-aged community volunteers (by Marsland AL,Sathanoori R,Muldoon MF,Manuck SB).[Brain Behav Immun, 21:(2), Feb, 2007][Journal Article,Research Support, N.I.H., Extramural]"
"A growing literature suggests that psychosocial factors, such as chronic stress and depression, are ..."
Source: [PubMed]http://www.ncbi.nlm.nih.gov/entrez/query.fcgi?cmd=Retrieve&db=pubmed&dopt=Abstract&list_uids=16996240
"109. The effect of acute psychologic stress on systemic and rectal mucosal measures of inflammation in ulcerative colitis (by Mawdsley JE,Macey MG,Feakins RM,Langmead L,Rampton DS).[Gastroenterology, 131:(2), Aug, 2006][Comparative Study,Journal Article,Research Support, Non-U.S. Gov't]"
Recent studies suggest that life events and chronic stress increase the risk of relapse in inflammat...
Source: [PubMed]http://www.ncbi.nlm.nih.gov/entrez/query.fcgi?cmd=Retrieve&db=pubmed&dopt=Abstract&list_uids=16890594
"110. The inflammatory consequences of psychologic stress: relationship to insulin resistance, obesity, atherosclerosis and diabetes mellitus, type II (by Black PH).[Med Hypotheses, 67:(4), 2006][Journal Article,Research Support, Non-U.S. Gov't]"
Inflammation is frequently present in the visceral fat and vasculature in certain patients with card...
Source: [PubMed]http://www.ncbi.nlm.nih.gov/entrez/query.fcgi?cmd=Retrieve&db=pubmed&dopt=Abstract&list_uids=16781084
"111. Stress-induced versus preovulatory and pregnancy hormonal levels in modulating cytokine production following whole blood stimulation (by Matalka KZ,Ali DA).[Neuroimmunomodulation, 12:(6), 2005][Journal Article,Research Support, Non-U.S. Gov't]"
"Estradiol, progesterone, prolactin and cortisol concentrations are substantially increased during pr..."
Source: [PubMed]http://www.ncbi.nlm.nih.gov/entrez/query.fcgi?cmd=Retrieve&db=pubmed&dopt=Abstract&list_uids=16557037
"112. Stress and depression-induced immune dysfunction: implications for the development and progression of cancer (by Reiche EM,Morimoto HK,Nunes SM).[Int Rev Psychiatry, 17:(6), Dec, 2005][Journal Article]"
The persistent activation of the hypothalamic-pituitary-adrenal axis and the sympathetic-adrenal-med...
Source: [PubMed]http://www.ncbi.nlm.nih.gov/entrez/query.fcgi?cmd=Retrieve&db=pubmed&dopt=Abstract&list_uids=16401550
"113. [Septic shock: blood glucose regulation] (by Orban JC,Deroche D,Ichai C).[Ann Fr Anesth Reanim, 25:(3), Mar, 2006][English Abstract,Journal Article,Review]"
"Blood glucose regulation is controlled by several hormones, neurological mechanisms and the hepatic ..."
Source: [PubMed]http://www.ncbi.nlm.nih.gov/entrez/query.fcgi?cmd=Retrieve&db=pubmed&dopt=Abstract&list_uids=16298101
"114. Role of early stress in the individual differences in host response to viral infection (by Avitsur R,Hunzeker J,Sheridan JF).[Brain Behav Immun, 20:(4), Jul, 2006][Comparative Study,Journal Article,Research Support, N.I.H., Extramural,Research Support, Non-U.S. Gov't]"
"Early negative life events, especially during the neonatal period, resulted in long lasting, irrever..."
Source: [PubMed]http://www.ncbi.nlm.nih.gov/entrez/query.fcgi?cmd=Retrieve&db=pubmed&dopt=Abstract&list_uids=16289758
"115. Increases in stimulated secretion of proinflammatory cytokines by blood monocytes following arousal of negative affect: the role of insulin resistance as moderator (by Suarez EC,Boyle SH,Lewis JG,Hall RP,Young KH).[Brain Behav Immun, 20:(4), Jul, 2006][Clinical Trial,Journal Article]"
We examined the effect of negative affect on changes in stimulated secretion of cytokines by blood m...
Source: [PubMed]http://www.ncbi.nlm.nih.gov/entrez/query.fcgi?cmd=Retrieve&db=pubmed&dopt=Abstract&list_uids=16288846
"116. Clinical depression and regulation of the inflammatory response during acute stress (by Miller GE,Rohleder N,Stetler C,Kirschbaum C).[Psychosom Med, 67:(5), 2005][In Vitro,Journal Article,Research Support, Non-U.S. Gov't]"
This study examined whether clinical depression is associated with a differential inflammatory respo...
Source: [PubMed]http://www.ncbi.nlm.nih.gov/entrez/query.fcgi?cmd=Retrieve&db=pubmed&dopt=Abstract&list_uids=16204423
"117. Prenatal stress alters cytokine levels in a manner that may endanger human pregnancy (by Coussons-Read ME,Okun ML,Schmitt MP,Giese S).[Psychosom Med, 67:(4), 2005][Journal Article]"
Recent data suggest that prenatal stress negatively affects pregnancy and infant outcome. Existing s...
Source: [PubMed]http://www.ncbi.nlm.nih.gov/entrez/query.fcgi?cmd=Retrieve&db=pubmed&dopt=Abstract&list_uids=16046378
"118. TNF-alpha levels in cancer patients relate to social variables (by Marucha PT,Crespin TR,Shelby RA,Andersen BL).[Brain Behav Immun, 19:(6), Nov, 2005][Journal Article,Randomized Controlled Trial,Research Support, N.I.H., Extramural,Research Support, Non-U.S. Gov't,Research Support, U.S. Gov't, Non-P.H.S.]"
Tumor necrosis factor-alpha (TNF-alpha) is an important cytokine associated with tumor regression an...
Source: [PubMed]http://www.ncbi.nlm.nih.gov/entrez/query.fcgi?cmd=Retrieve&db=pubmed&dopt=Abstract&list_uids=15890493
"119. Mechanisms of acute myocardial infarction study (MAMIS) (by Singh RB,Pella D,Neki NS,Chandel JP,Rastogi S,Mori H,Otsuka K,Gupta P).[Biomed Pharmacother, 58 Suppl 1, Oct, 2004][Clinical Trial,Comparative Study,Journal Article]"
"Acute myocardial infarction (AMI) is a highly dynamic event, which is associated with marked neuroen..."
Source: [PubMed]http://www.ncbi.nlm.nih.gov/entrez/query.fcgi?cmd=Retrieve&db=pubmed&dopt=Abstract&list_uids=15754848
"120. Stress-induced changes in LPS-induced pro-inflammatory cytokine production in chronic fatigue syndrome (by Gaab J,Rohleder N,Heitz V,Engert V,Schad T,Schurmeyer TH,Ehlert U).[Psychoneuroendocrinology, 30:(2), Feb, 2005][Clinical Trial,Controlled Clinical Trial,Journal Article]"
It has been suggested that a hypofunctional hypothalamic-pituitary-adrenal (HPA) axis in chronic fat...
Source: [PubMed]http://www.ncbi.nlm.nih.gov/entrez/query.fcgi?cmd=Retrieve&db=pubmed&dopt=Abstract&list_uids=15471616
"121. Prevention of endothelial cell injury by activated protein C: the molecular mechanism(s) and therapeutic implications (by Okajima K).[Curr Vasc Pharmacol, 2:(2), Apr, 2004][Journal Article,Review]"
"Activated protein C (APC), a natural anticoagulant, is formed from protein C by the action of thromb..."
Source: [PubMed]http://www.ncbi.nlm.nih.gov/entrez/query.fcgi?cmd=Retrieve&db=pubmed&dopt=Abstract&list_uids=15320513
"122. Elevated Plasma C-reactive protein in chronically distressed subjects who carry the A allele of the TNF-alpha -308 G/A polymorphism (by Jeanmonod P,von Kanel R,Maly FE,Fischer JE).[Psychosom Med, 66:(4), 2004][Journal Article,Research Support, Non-U.S. Gov't]"
"Sustained psychological stress may result in a state operationalized as ""vital exhaustion."" Exhausti..."
Source: [PubMed]http://www.ncbi.nlm.nih.gov/entrez/query.fcgi?cmd=Retrieve&db=pubmed&dopt=Abstract&list_uids=15272094
"123. Chronic caregiver stress and IgE expression, allergen-induced proliferation, and cytokine profiles in a birth cohort predisposed to atopy (by Wright RJ,Finn P,Contreras JP,Cohen S,Wright RO,Staudenmayer J,Wand M,Perkins D,Weiss ST,Gold DR).[J Allergy Clin Immunol, 113:(6), Jun, 2004][Journal Article,Research Support, Non-U.S. Gov't,Research Support, U.S. Gov't, P.H.S.]"
Psychologic stress modifies immune function and cytokine production.We examined relationships betwee...
Source: [PubMed]http://www.ncbi.nlm.nih.gov/entrez/query.fcgi?cmd=Retrieve&db=pubmed&dopt=Abstract&list_uids=15208584
"124. Physiological correlates of burnout among women (by Grossi G,Perski A,Evengard B,Blomkvist V,Orth-Gomer K).[J Psychosom Res, 55:(4), Oct, 2003][Journal Article]"
"The purpose of this study was to investigate the immune, endocrine, and metabolic correlates of burn..."
Source: [PubMed]http://www.ncbi.nlm.nih.gov/entrez/query.fcgi?cmd=Retrieve&db=pubmed&dopt=Abstract&list_uids=14507541
"125. Impact of psychological and endocrine factors on cytokine production of healthy elderly people (by Luz C,Dornelles F,Preissler T,Collaziol D,da Cruz IM,Bauer ME).[Mech Ageing Dev, 124:(8-9), 2003][Journal Article,Research Support, Non-U.S. Gov't]"
Human ageing has been associated with immunological changes including blunted T-cell responses and i...
Source: [PubMed]http://www.ncbi.nlm.nih.gov/entrez/query.fcgi?cmd=Retrieve&db=pubmed&dopt=Abstract&list_uids=14499493
"126. Mindfulness-based stress reduction in relation to quality of life, mood, symptoms of stress, and immune parameters in breast and prostate cancer outpatients (by Carlson LE,Speca M,Patel KD,Goodey E).[Psychosom Med, 65:(4), 2003][Evaluation Studies,Journal Article,Research Support, Non-U.S. Gov't]"
This study investigated the relationships between a mindfulness-based stress reduction meditation pr...
Source: [PubMed]http://www.ncbi.nlm.nih.gov/entrez/query.fcgi?cmd=Retrieve&db=pubmed&dopt=Abstract&list_uids=12883107
"127. TNF-alpha and psychologically stressful events in healthy subjects: potential relevance for multiple sclerosis relapse (by Lalive PH,Burkhard PR,Chofflon M).[Behav Neurosci, 116:(6), Dec, 2002][Journal Article]"
"The authors conducted a prospective and descriptive pilot study in 14 healthy medical students, inve..."
Source: [PubMed]http://www.ncbi.nlm.nih.gov/entrez/query.fcgi?cmd=Retrieve&db=pubmed&dopt=Abstract&list_uids=12492308
"128. Inflammatory cytokines, socioeconomic status, and acute stress responsivity (by Steptoe A,Owen N,Kunz-Ebrecht S,Mohamed-Ali V).[Brain Behav Immun, 16:(6), Dec, 2002][Journal Article,Research Support, Non-U.S. Gov't]"
Socioeconomic status is a major determinant of coronary heart disease (CHD). Proinflammatory cytokin...
Source: [PubMed]http://www.ncbi.nlm.nih.gov/entrez/query.fcgi?cmd=Retrieve&db=pubmed&dopt=Abstract&list_uids=12480506
"129. Molecular and cellular interface between behavior and acute coronary syndromes (by Gidron Y,Gilutz H,Berger R,Huleihel M).[Cardiovasc Res, 56:(1), Oct, 2002][Journal Article,Review]"
This review article integrates empirical findings from various scientific disciplines into a propose...
Source: [PubMed]http://www.ncbi.nlm.nih.gov/entrez/query.fcgi?cmd=Retrieve&db=pubmed&dopt=Abstract&list_uids=12237162
"130. Endocrine and cytokine responses to acute psychological stress in multiple sclerosis (by Heesen C,Schulz H,Schmidt M,Gold S,Tessmer W,Schulz KH).[Brain Behav Immun, 16:(3), Jun, 2002][Journal Article,Research Support, Non-U.S. Gov't]"
Multiple sclerosis (MS) is an autoimmune disease affecting the central nervous system. An impaired h...
Source: [PubMed]http://www.ncbi.nlm.nih.gov/entrez/query.fcgi?cmd=Retrieve&db=pubmed&dopt=Abstract&list_uids=12009688
"131. In polymyalgia rheumatica serum prolactin is positively correlated with the number of typical symptoms but not with typical inflammatory markers (by Straub RH,Georgi J,Helmke K,Vaith P,Lang B).[Rheumatology (Oxford), 41:(4), Apr, 2002][Journal Article,Research Support, Non-U.S. Gov't]"
Hyperprolactinaemia has been associated with the active phase of human systemic lupus erythematosus ...
Source: [PubMed]http://www.ncbi.nlm.nih.gov/entrez/query.fcgi?cmd=Retrieve&db=pubmed&dopt=Abstract&list_uids=11961173
"132. Dehydroepiandrosterone in relation to other adrenal hormones during an acute inflammatory stressful disease state compared with chronic inflammatory disease: role of interleukin-6 and tumour necrosis factor (by Straub RH,Lehle K,Herfarth H,Weber M,Falk W,Preuner J,Scholmerich J).[Eur J Endocrinol, 146:(3), Mar, 2002][Clinical Trial,Comparative Study,Journal Article]"
Serum levels of dehydroepiandrosterone (DHEA) and DHEA sulphate (DHEAS) are low in chronic inflammat...
Source: [PubMed]http://www.ncbi.nlm.nih.gov/entrez/query.fcgi?cmd=Retrieve&db=pubmed&dopt=Abstract&list_uids=11888843
"133. Impact of a relaxation training on psychometric and immunologic parameters in tinnitus sufferers (by Weber C,Arck P,Mazurek B,Klapp BF).[J Psychosom Res, 52:(1), Jan, 2002][Journal Article,Research Support, Non-U.S. Gov't]"
"Tinnitus often entails severe psychological distress. Reversely, tinnitus may be considered as a chr..."
Source: [PubMed]http://www.ncbi.nlm.nih.gov/entrez/query.fcgi?cmd=Retrieve&db=pubmed&dopt=Abstract&list_uids=11801262
"134. Acute mental stress elicits delayed increases in circulating inflammatory cytokine levels (by Steptoe A,Willemsen G,Owen N,Flower L,Mohamed-Ali V).[Clin Sci (Lond), 101:(2), Aug, 2001][Journal Article,Research Support, Non-U.S. Gov't]"
The influence of acute mental stress on cardiovascular responses and concentrations of inflammatory ...
Source: [PubMed]http://www.ncbi.nlm.nih.gov/entrez/query.fcgi?cmd=Retrieve&db=pubmed&dopt=Abstract&list_uids=11473494
"135. Social stress in anorexia nervosa: a review of immuno-endocrine relationships (by Brambilla F).[Physiol Behav, 73:(3), Jun, 2001][Clinical Trial,Journal Article]"
"Anorexia nervosa (AN) patients have difficulty in establishing social contacts, leading to tension, ..."
Source: [PubMed]http://www.ncbi.nlm.nih.gov/entrez/query.fcgi?cmd=Retrieve&db=pubmed&dopt=Abstract&list_uids=11438363
"136. Stress and immune mediators in miscarriage (by Arck PC,Rose M,Hertwig K,Hagen E,Hildebrandt M,Klapp BF).[Hum Reprod, 16:(7), Jul, 2001][Journal Article,Research Support, Non-U.S. Gov't]"
Stress is thought to be abortogenic and psycho-neuro-immunological pathways have been suggested to b...
Source: [PubMed]http://www.ncbi.nlm.nih.gov/entrez/query.fcgi?cmd=Retrieve&db=pubmed&dopt=Abstract&list_uids=11425839
"137. The effects of noradrenaline and alpha-2 adrenoceptor agents on the production of monocytic products (by Maes M,Lin A,Kenis G,Egyed B,Bosmans E).[Psychiatry Res, 96:(3), Nov, 2000][In Vitro,Journal Article]"
There are some reports that catecholamines may modulate the production of monocytic cytokines such a...
Source: [PubMed]http://www.ncbi.nlm.nih.gov/entrez/query.fcgi?cmd=Retrieve&db=pubmed&dopt=Abstract&list_uids=11084220
"138. Interleukin-6 and tumor necrosis factor-alpha production after acute psychological stress, exercise, and infused isoproterenol: differential effects and pathways (by Goebel MU,Mills PJ,Irwin MR,Ziegler MG).[Psychosom Med, 62:(4), 2000][Journal Article,Research Support, U.S. Gov't, P.H.S.]"
The aim of the study was to assess the effects of three different methods of acute activation of the...
Source: [PubMed]http://www.ncbi.nlm.nih.gov/entrez/query.fcgi?cmd=Retrieve&db=pubmed&dopt=Abstract&list_uids=10949106
"139. In humans, serum polyunsaturated fatty acid levels predict the response of proinflammatory cytokines to psychologic stress (by Maes M,Christophe A,Bosmans E,Lin A,Neels H).[Biol Psychiatry, 47:(10), May, 2000][Journal Article,Research Support, Non-U.S. Gov't]"
"Psychologic stress in humans induces the production of proinflammatory cytokines, such as interferon..."
Source: [PubMed]http://www.ncbi.nlm.nih.gov/entrez/query.fcgi?cmd=Retrieve&db=pubmed&dopt=Abstract&list_uids=10807964
"140. Anhedonic and anxiogenic effects of cytokine exposure (by Anisman H,Merali Z).[Adv Exp Med Biol, 461, 1999][Journal Article,Research Support, Non-U.S. Gov't,Review]"
"Systemic interleukin IL-1 beta, TNF alpha, and IL-2 profoundly influenced central monoamine activity..."
Source: [PubMed]http://www.ncbi.nlm.nih.gov/entrez/query.fcgi?cmd=Retrieve&db=pubmed&dopt=Abstract&list_uids=10442175
"141. Tumor necrosis factor-alpha: is there a continuum of liability between stress, anxiety states and anorexia nervosa? (by Holden RJ,Pakula IS)[Med Hypotheses, 52:(2), Feb, 1999][Journal Article]"
"Since the time of Freud, psychiatry has embraced the proposition that physiological and/or psycholog..."
Source: [PubMed]http://www.ncbi.nlm.nih.gov/entrez/query.fcgi?cmd=Retrieve&db=pubmed&dopt=Abstract&list_uids=10340296
"142. An immunological model connecting the pathogenesis of stress, depression and carcinoma (by Holden RJ,Pakula IS,Mooney PA).[Med Hypotheses, 51:(4), Oct, 1998][Journal Article]"
Recently there has been considerable conjecture in the literature concerning a possible relationship...
Source: [PubMed]http://www.ncbi.nlm.nih.gov/entrez/query.fcgi?cmd=Retrieve&db=pubmed&dopt=Abstract&list_uids=9824837
"143. Distress, symptom distress, and immune function in women with suspected breast cancer (by DeKeyser FG,Wainstock JM,Rose L,Converse PJ,Dooley W).[Oncol Nurs Forum, 25:(8), Sep, 1998][Journal Article,Research Support, U.S. Gov't, P.H.S.]"
To investigate distress and its association with immune function among women with suspected breast c...
Source: [PubMed]http://www.ncbi.nlm.nih.gov/entrez/query.fcgi?cmd=Retrieve&db=pubmed&dopt=Abstract&list_uids=9766295
"144. Stressor-induced alteration of cytokine production in multiple sclerosis patients and controls (by Ackerman KD,Martino M,Heyman R,Moyna NM,Rabin BS).[Psychosom Med, 60:(4), 1998][Journal Article,Research Support, Non-U.S. Gov't,Research Support, U.S. Gov't, P.H.S.]"
We administered an acute psychological stressor to multiple sclerosis (MS) patients and normal contr...
Source: [PubMed]http://www.ncbi.nlm.nih.gov/entrez/query.fcgi?cmd=Retrieve&db=pubmed&dopt=Abstract&list_uids=9710295
"145. The effects of psychological stress on humans: increased production of pro-inflammatory cytokines and a Th1-like response in stress-induced anxiety (by Maes M,Song C,Lin A,De Jongh R,Van Gastel A,Kenis G,Bosmans E,De Meester I,Benoy I,Neels H,Demedts P,Janca A,Scharpe S,Smith RS).[Cytokine, 10:(4), Apr, 1998][Journal Article]"
"There is some evidence that, in humans and experimental animals, psychological stress may suppress o..."
Source: [PubMed]http://www.ncbi.nlm.nih.gov/entrez/query.fcgi?cmd=Retrieve&db=pubmed&dopt=Abstract&list_uids=9617578
"146. Sport and the overtraining syndrome: immunological aspects (by Sharp NC,Koutedakis Y).[Br Med Bull, 48:(3), Jul, 1992][Journal Article,Review]"
Acute exercise of varying severity and corresponding levels of long term competition and training ha...
Source: [PubMed]http://www.ncbi.nlm.nih.gov/entrez/query.fcgi?cmd=Retrieve&db=pubmed&dopt=Abstract&list_uids=1450881
"147. Effects of adrenaline in human colon adenocarcinoma HT-29 cells (by Wong HP,Ho JW,Koo MW,Yu L,Wu WK,Lam EK,Tai EK,Ko JK,Shin VY,Chu KM,Cho CH).[Life Sci, 88:(25-26), Jun, 2011][Journal Article,Research Support, Non-U.S. Gov't]"
Stress has been implicated in the development of cancers. Adrenaline levels are increased in respons...
Source: [PubMed]http://www.ncbi.nlm.nih.gov/entrez/query.fcgi?cmd=Retrieve&db=pubmed&dopt=Abstract&list_uids=21565206
"148. Adrenergic signaling in human oral keratinocytes and wound repair (by Steenhuis P,Huntley RE,Gurenko Z,Yin L,Dale BA,Fazel N,Isseroff RR).[J Dent Res, 90:(2), Feb, 2011][Journal Article,Research Support, N.I.H., Extramural,Research Support, Non-U.S. Gov't,Research Support, U.S. Gov't, Non-P.H.S.]"
"Catecholamines are present in saliva, but their influence on oral epithelium is not understood. Beca..."
Source: [PubMed]http://www.ncbi.nlm.nih.gov/entrez/query.fcgi?cmd=Retrieve&db=pubmed&dopt=Abstract&list_uids=21127260
"149. Beta-adrenergic receptor gene polymorphisms and cardiovascular reactivity to stress in Black adolescents and young adults (by Kelsey RM,Alpert BS,Dahmer MK,Krushkal J,Quasney MW).[Psychophysiology, 47:(5), Sep, 2010][Journal Article]"
Cardiovascular reactivity to stress and beta-adrenergic receptor (beta-AR) function may contribute t...
Source: [PubMed]http://www.ncbi.nlm.nih.gov/entrez/query.fcgi?cmd=Retrieve&db=pubmed&dopt=Abstract&list_uids=20374546
"150. Adrenoceptors and adaptive mechanisms in the heart during stress (by Spadari-Bratfisch RC,dos Santos IN).[Ann N Y Acad Sci, 1148, Dec, 2008][Journal Article]"
Several cardiovascular disorders have been related to alterations in beta-adrenoceptor (beta-AR) sig...
Source: [PubMed]http://www.ncbi.nlm.nih.gov/entrez/query.fcgi?cmd=Retrieve&db=pubmed&dopt=Abstract&list_uids=19120131
"151. A 5-year longitudinal study of the relationships between stress, coping, and immune cell beta(2)-adrenergic receptor sensitivity (by Mausbach BT,Aschbacher K,Mills PJ,Roepke SK,von Kanel R,Patterson TL,Dimsdale JE,Ziegler MG,Ancoli-Israel S,Grant I).[Psychiatry Res, 160:(3), Sep, 2008][Comparative Study,Journal Article,Research Support, N.I.H., Extramural,Research Support, U.S. Gov't, Non-P.H.S.]"
Caring for a spouse with Alzheimer's disease (AD) is associated with overall health decline and impa...
Source: [PubMed]http://www.ncbi.nlm.nih.gov/entrez/query.fcgi?cmd=Retrieve&db=pubmed&dopt=Abstract&list_uids=18708265
"152. Augmented muscle vasodilatory responses in obese children with Glu27 beta-2-adrenoceptor polymorphism (by da Silva AG,Ribeiro MM,Trombetta IC,Nicolau C,Frazzatto E,Guazzelli I,Matos LN,Halbern A,Negrao CE,Villares SM).[Pediatr Exerc Sci, 20:(2), May, 2008][Comparative Study,Journal Article,Research Support, Non-U.S. Gov't]"
This study examined forearm vasodilatation during mental challenge and exercise in 72 obese children...
Source: [PubMed]http://www.ncbi.nlm.nih.gov/entrez/query.fcgi?cmd=Retrieve&db=pubmed&dopt=Abstract&list_uids=18579897
"153. Oxytocin and cortisol in romantically unattached young adults: associations with bonding and psychological distress (by Gordon I,Zagoory-Sharon O,Schneiderman I,Leckman JF,Weller A,Feldman R).[Psychophysiology, 45:(3), May, 2008][Journal Article,Research Support, Non-U.S. Gov't]"
"Despite extensive research on the involvement of oxytocin (OT) in mammalian bonding, less is known a..."
Source: [PubMed]http://www.ncbi.nlm.nih.gov/entrez/query.fcgi?cmd=Retrieve&db=pubmed&dopt=Abstract&list_uids=18266803
"154. VEGF is differentially regulated in multiple myeloma-derived cell lines by norepinephrine (by Yang EV,Donovan EL,Benson DM,Glaser R).[Brain Behav Immun, 22:(3), Mar, 2008][Journal Article,Research Support, N.I.H., Extramural]"
Evidence from human and animal studies support the hypothesis that psychological stress can be a co-...
Source: [PubMed]http://www.ncbi.nlm.nih.gov/entrez/query.fcgi?cmd=Retrieve&db=pubmed&dopt=Abstract&list_uids=17981009
"155. The neuroendocrine impact of chronic stress on cancer (by Thaker PH,Lutgendorf SK,Sood AK).[Cell Cycle, 6:(4), Feb, 2007][Journal Article,Research Support, N.I.H., Extramural,Research Support, Non-U.S. Gov't,Review]"
Behavioral processes have long been suspected to influence many health processes including effects o...
Source: [PubMed]http://www.ncbi.nlm.nih.gov/entrez/query.fcgi?cmd=Retrieve&db=pubmed&dopt=Abstract&list_uids=17312398
"156. Stress-related reduction in personal mastery is associated with reduced immune cell beta2-adrenergic receptor sensitivity (by Mausbach BT,Mills PJ,Patterson TL,Aschbacher K,Dimsdale JE,Ancoli-Israel S,von Kanel R,Grant I).[Int Psychogeriatr, 19:(5), Oct, 2007][Comparative Study,Journal Article,Research Support, N.I.H., Extramural]"
A growing body of literature suggests that caregiving burden is associated with impaired immune syst...
Source: [PubMed]http://www.ncbi.nlm.nih.gov/entrez/query.fcgi?cmd=Retrieve&db=pubmed&dopt=Abstract&list_uids=17018181
"157. Gly16 + Glu27 beta2-adrenoceptor polymorphisms cause increased forearm blood flow responses to mental stress and handgrip in humans (by Trombetta IC,Batalha LT,Rondon MU,Laterza MC,Frazzatto E,Alves MJ,Santos AC,Brum PC,Barretto AC,Halpern A,Villares SM,Negrao CE).[J Appl Physiol, 98:(3), Mar, 2005][Clinical Trial,Controlled Clinical Trial,Journal Article,Research Support, Non-U.S. Gov't]"
We hypothesized that the muscle vasodilatation during mental stress and exercise would vary among hu...
Source: [PubMed]http://www.ncbi.nlm.nih.gov/entrez/query.fcgi?cmd=Retrieve&db=pubmed&dopt=Abstract&list_uids=15703163
"158. Vulnerable caregivers of Alzheimer disease patients have a deficit in beta 2-adrenergic receptor sensitivity and density (by Mills PJ,Adler KA,Dimsdale JE,Perez CJ,Ziegler MG,Ancoli-Israel S,Patterson TL,Grant I).[Am J Geriatr Psychiatry, 12:(3), 2004][Journal Article,Research Support, U.S. Gov't, P.H.S.]"
The chronic stress of caregiving may lead to sympathetic nervous system activation and immune suppre...
Source: [PubMed]http://www.ncbi.nlm.nih.gov/entrez/query.fcgi?cmd=Retrieve&db=pubmed&dopt=Abstract&list_uids=15126229
"159. Ethnicity, gender, and age effects on adrenoceptors and physiological responses to emotional stress (by Suarez EC,Saab PG,Llabre MM,Kuhn CM,Zimmerman E).[Psychophysiology, 41:(3), May, 2004][Clinical Trial,Journal Article,Research Support, U.S. Gov't, P.H.S.]"
"We examined the unique and joint effects of ethnicity, gender, and age on cardiovascular and catecho..."
Source: [PubMed]http://www.ncbi.nlm.nih.gov/entrez/query.fcgi?cmd=Retrieve&db=pubmed&dopt=Abstract&list_uids=15102131
"160. Cholesterol changes in coronary patients after a short behavior modification program (by Sebregts EH,Falger PR,Bar FW,Kester AD,Appels A).[Int J Behav Med, 10:(4), 2003][Clinical Trial,Comparative Study,Journal Article,Randomized Controlled Trial,Research Support, Non-U.S. Gov't]"
Serum cholesterol changes after an 8-week behavior modification program for patients with coronary a...
Source: [PubMed]http://www.ncbi.nlm.nih.gov/entrez/query.fcgi?cmd=Retrieve&db=pubmed&dopt=Abstract&list_uids=14734261
"161. [The knack of treatment for obese patients with hypertension and diabetes mellitus: combined the newest tailor-made diet therapy with the usual stress-management therapy] (by Yoshida T).[Nihon Rinsho, 61:(7), Jul, 2003][English Abstract,Journal Article,Review]"
The 5-10% body weight loss often leads to amelioration or cure of hypertension and diabetes mellitus...
Source: [PubMed]http://www.ncbi.nlm.nih.gov/entrez/query.fcgi?cmd=Retrieve&db=pubmed&dopt=Abstract&list_uids=12877068

"162. Sympathoadrenergic mechanisms in reduced hemodynamic stress responses after exercise (by Brownley KA,Hinderliter AL,West SG,Girdler SS,Sherwood A,Light KC).[Med Sci Sports Exerc, 35:(6), Jun, 2003][Journal Article,Research Support, U.S. Gov't, P.H.S.]"
This study examines the acute effects of moderate aerobic exercise on 1) hemodynamic and sympathetic...
Source: [PubMed]http://www.ncbi.nlm.nih.gov/entrez/query.fcgi?cmd=Retrieve&db=pubmed&dopt=Abstract&list_uids=12783046

"163. Effect of beta2-adrenergic receptor functioning and increased norepinephrine on the hypercoagulable state with mental stress (by von Kanel R,Mills PJ,Ziegler MG,Dimsdale JE).[Am Heart J, 144:(1), Jul, 2002][Journal Article,Research Support, Non-U.S. Gov't,Research Support, U.S. Gov't, P.H.S.]"
Procoagulant stress responses may contribute to atherosclerosis development and acute coronary throm...
Source: [PubMed]http://www.ncbi.nlm.nih.gov/entrez/query.fcgi?cmd=Retrieve&db=pubmed&dopt=Abstract&list_uids=12094190

"164. Polymorphisms in candidate genes for blood pressure regulation in young men with normal or elevated screening blood pressure (by Fossum E,Berge KE,Hieggen A,Moan A,Rostrup M,Kjeldsen SE,Eide I,Berg K).[Blood Press, 10:(2), 2001][Journal Article,Research Support, Non-U.S. Gov't]"
We have previously shown correlations between cardiovascular risk factors such as blood pressure (BP...
Source: [PubMed]http://www.ncbi.nlm.nih.gov/entrez/query.fcgi?cmd=Retrieve&db=pubmed&dopt=Abstract&list_uids=11467765

"165. Fatty acid mixture counters stress changes in cortisol, cholesterol, and impair learning (by Yehuda S,Rabinovitz S,Carasso RL,Mostofsky DI).[Int J Neurosci, 101:(1-4), 2000][Journal Article,Research Support, Non-U.S. Gov't]"
A mixture of linoleic and alpha-linolenic acids (free non-esterified unsaturated fatty acids) admini...
Source: [PubMed]http://www.ncbi.nlm.nih.gov/entrez/query.fcgi?cmd=Retrieve&db=pubmed&dopt=Abstract&list_uids=10765992

"166. Plasma catecholamine and lymphocyte beta 2-adrenergic receptor alterations in elderly Alzheimer caregivers under stress (by Mills PJ,Ziegler MG,Patterson T,Dimsdale JE,Hauger R,Irwin M,Grant I).[Psychosom Med, 59:(3), 1997][Journal Article,Research Support, U.S. Gov't, P.H.S.]"
The purpose of this study was to determine the effects of chronic stress on beta-adrenergic physiolo...
Source: [PubMed]http://www.ncbi.nlm.nih.gov/entrez/query.fcgi?cmd=Retrieve&db=pubmed&dopt=Abstract&list_uids=9178336

"167. Beta 2-adrenergic receptor density and cardiovascular response to mental stress (by Marsland AL,Manuck SB,Wood P,Rabin BS,Muldoon MF,Cohen S).[Physiol Behav, 57:(6), Jun, 1995][Clinical Trial,Journal Article,Randomized Controlled Trial,Research Support, U.S. Gov't, P.H.S.]"
In this study we evaluated effects of an acute experimental stressor on beta 2-adrenoceptor density ...
Source: [PubMed]http://www.ncbi.nlm.nih.gov/entrez/query.fcgi?cmd=Retrieve&db=pubmed&dopt=Abstract&list_uids=7652038

"168. Lymphocyte subset redistribution in response to acute experimental stress: effects of gender, ethnicity, hypertension, and the sympathetic nervous system (by Mills PJ,Berry CC,Dimsdale JE,Ziegler MG,Nelesen RA,Kennedy BP).[Brain Behav Immun, 9:(1), Mar, 1995][Journal Article,Research Support, U.S. Gov't, P.H.S.]"
This study examined demographic and adrenergic characteristics associated with enumerative immune re...
Source: [PubMed]http://www.ncbi.nlm.nih.gov/entrez/query.fcgi?cmd=Retrieve&db=pubmed&dopt=Abstract&list_uids=7620211

"169. Investigation of the personality structure in patients with vitiligo and a possible association with impaired catecholamine metabolism (by Salzer BA,Schallreuter KU).[Dermatology, 190:(2), 1995][Comparative Study,Journal Article,Research Support, Non-U.S. Gov't]"
Patients with vitiligo show an increased beta 2-adrenoceptor density in differentiating vitiliginous...
Source: [PubMed]http://www.ncbi.nlm.nih.gov/entrez/query.fcgi?cmd=Retrieve&db=pubmed&dopt=Abstract&list_uids=7727831

"170. Beta-adrenergic receptors in human leukocyte subpopulations (by Landmann R).[Eur J Clin Invest, 22 Suppl 1, Oct, 1992][In Vitro,Journal Article,Review]"
"beta 2-Adrenergic receptors, which are encoded on chromosome 5q32-34, belong to the group of G-prote..."
Source: [PubMed]http://www.ncbi.nlm.nih.gov/entrez/query.fcgi?cmd=Retrieve&db=pubmed&dopt=Abstract&list_uids=1333965

"171. The relationship between adrenaline and beta 2-adrenoceptors on human lymphocytes (by Graafsma SJ,Hectors MP,van Tits LJ,Rodrigues de Miranda JF,Thien T).[Br J Clin Pharmacol, 30 Suppl 1, 1990][Journal Article]"
To study the relation between plasma adrenaline (AD) and noradrenaline (NA) and the beta 2-adrenocep...
Source: [PubMed]http://www.ncbi.nlm.nih.gov/entrez/query.fcgi?cmd=Retrieve&db=pubmed&dopt=Abstract&list_uids=2176521

"172. Role of adrenaline in the short-term upregulation of beta-adrenoceptors in essential hypertensive and adrenalectomized females (by Graafsma SJ,Lenders JW,Peters JH,van Tits LJ,Pieters GF,Rodrigues de Miranda JF,Thien T).[J Hypertens Suppl, 6:(4), Dec, 1988][Journal Article]"
"The effect of mental arithmetic on beta 2-adrenoceptors on lymphocytes, as measured by (-)125I-iodoc..."
Source: [PubMed]http://www.ncbi.nlm.nih.gov/entrez/query.fcgi?cmd=Retrieve&db=pubmed&dopt=Abstract&list_uids=2853762

"173. Association between serum cortisol and testosterone levels, opioid therapy, and symptom distress in patients with advanced cancer (by Dev R,Hui D,Dalal S,Nooruddin ZI,Yennurajalingam S,Del Fabbro E,Bruera E).[J Pain Symptom Manage, 41:(4), Apr, 2011][Journal Article,Research Support, N.I.H., Extramural,Research Support, Non-U.S. Gov't]"
"Patients with advanced cancer often experience symptoms such as pain, anorexia, and fatigue. Opioid ..."
Source: [PubMed]http://www.ncbi.nlm.nih.gov/entrez/query.fcgi?cmd=Retrieve&db=pubmed&dopt=Abstract&list_uids=21276699

"174. Professional stress and inflammatory markers in physicians (by Poanta L,Craciun A,Dumitrascu DL).[Rom J Intern Med, 48:(1), 2010][Journal Article,Research Support, Non-U.S. Gov't]"
Recent changes in society might increase stress perception in physicians. The Job Content Questionna...
Source: [PubMed]http://www.ncbi.nlm.nih.gov/entrez/query.fcgi?cmd=Retrieve&db=pubmed&dopt=Abstract&list_uids=21180242

"175. Abolished circadian rhythm of salivary cortisol in elite artistic gymnasts (by Georgopoulos NA,Rottstein L,Tsekouras A,Theodoropoulou A,Koukkou E,Mylonas P,Polykarpou G,Lampropoulou E,Iconomou G,Leglise M,Vagenakis AG,Markou KB).[Steroids, 76:(4), Mar, 2011][Journal Article]"
The aim of this study was to evaluate the effects of intensive physical exercise and acute psycholog...
Source: [PubMed]http://www.ncbi.nlm.nih.gov/entrez/query.fcgi?cmd=Retrieve&db=pubmed&dopt=Abstract&list_uids=21073886

"176. The feasibility of ambulatory biosensor measurement of salivary alpha amylase: Relationships with self-reported and naturalistic psychological stress (by Robles TF,Shetty V,Zigler CM,Glover DA,Elashoff D,Murphy D,Yamaguchi M).[Biol Psychol, 86:(1), Jan, 2011][Journal Article,Research Support, N.I.H., Extramural]"
Recent developments in biosensor technology allow point-of-use reporting of salivary alpha amylase (...
Source: [PubMed]http://www.ncbi.nlm.nih.gov/entrez/query.fcgi?cmd=Retrieve&db=pubmed&dopt=Abstract&list_uids=20955759

"177. Cortisol reactivity in boys with attention-deficit/hyperactivity disorder and disruptive behavior problems: the impact of callous unemotional traits (by Stadler C,Kroeger A,Weyers P,Grasmann D,Horschinek M,Freitag C,Clement HW).[Psychiatry Res, 187:(1-2), May, 2011][Journal Article]"
There is a body of literature demonstrating an association between altered hypothalamic pituitary ad...
Source: [PubMed]http://www.ncbi.nlm.nih.gov/entrez/query.fcgi?cmd=Retrieve&db=pubmed&dopt=Abstract&list_uids=20813414

"178. Oxidative stress increased in healthcare workers working 24-hour on-call shifts (by Buyukhatipoglu H,Kirhan I,Vural M,Taskin A,Sezen Y,Dag OF,Turan MN,Aksoy N).[Am J Med Sci, 340:(6), Dec, 2010][Journal Article]"
"Long work hours, night shifts, stressful situations and insufficient social support increase levels ..."
Source: [PubMed]http://www.ncbi.nlm.nih.gov/entrez/query.fcgi?cmd=Retrieve&db=pubmed&dopt=Abstract&list_uids=20811270

"179. Fast feedback inhibition of the HPA axis by glucocorticoids is mediated by endocannabinoid signaling (by Evanson NK,Tasker JG,Hill MN,Hillard CJ,Herman JP).[Endocrinology, 151:(10), Oct, 2010][Journal Article,Research Support, N.I.H., Extramural,Research Support, Non-U.S. Gov't]"
Glucocorticoid hormones are secreted in response to stimuli that activate the hypothalamo-pituitary-...
Source: [PubMed]http://www.ncbi.nlm.nih.gov/entrez/query.fcgi?cmd=Retrieve&db=pubmed&dopt=Abstract&list_uids=20702575

"180. [Effectiveness of total parenteral nutrition in critically ill patients] (by Steffek M,Owczuk R,Wujtewicz M).[Anestezjol Intens Ter, 40:(2), 2008][English Abstract,Journal Article]"
Stress metabolism that develops in critically ill patients leads to acute malnutrition in approximat...
Source: [PubMed]http://www.ncbi.nlm.nih.gov/entrez/query.fcgi?cmd=Retrieve&db=pubmed&dopt=Abstract&list_uids=19469104
"181. [Co-morbidities in psoriasis vulgaris] (by Boehncke WH,Buerger C,Boehncke S).[Hautarzt, 60:(2), Feb, 2009][English Abstract,Journal Article,Review]"
Epidemiologic data document not only a higher prevalence of joint involvement among psoriasis patien...
Source: [PubMed]http://www.ncbi.nlm.nih.gov/entrez/query.fcgi?cmd=Retrieve&db=pubmed&dopt=Abstract&list_uids=19151962

"182. Psychological stress, endocrine and immune response in patients with lichen planus (by Krasowska D,Pietrzak A,Surdacka A,Tuszynska-Bogucka V,Janowski K,Rolinski J).[Int J Dermatol, 47:(11), Nov, 2008][Journal Article]"
Lichen planus still remains a disease of unclear etiology. Inconclusive reports exist on the role of...
Source: [PubMed]http://www.ncbi.nlm.nih.gov/entrez/query.fcgi?cmd=Retrieve&db=pubmed&dopt=Abstract&list_uids=18986442

"183. Chronic psychoemotional stress impairs cannabinoid-receptor-mediated control of GABA transmission in the striatum (by Rossi S,De Chiara V,Musella A,Kusayanagi H,Mataluni G,Bernardi G,Usiello A,Centonze D).[J Neurosci, 28:(29), Jul, 2008][Comparative Study,Journal Article,Research Support, Non-U.S. Gov't]"
"Exposure to stressful events has a myriad of consequences in animals and in humans, and triggers syn..."
Source: [PubMed]http://www.ncbi.nlm.nih.gov/entrez/query.fcgi?cmd=Retrieve&db=pubmed&dopt=Abstract&list_uids=18632932

"184. Cortisol diurnal rhythm and stress reactivity in male adolescents with early-onset or adolescence-onset conduct disorder (by Fairchild G,van Goozen SH,Stollery SJ,Brown J,Gardiner J,Herbert J,Goodyer IM).[Biol Psychiatry, 64:(7), Oct, 2008][Journal Article,Research Support, Non-U.S. Gov't]"
Previous studies have reported lower basal cortisol levels and reduced cortisol responses to stress ...
Source: [PubMed]http://www.ncbi.nlm.nih.gov/entrez/query.fcgi?cmd=Retrieve&db=pubmed&dopt=Abstract&list_uids=18620338

"185. Development of a brief diabetes distress screening instrument (by Fisher L,Glasgow RE,Mullan JT,Skaff MM,Polonsky WH).[Ann Fam Med, 6:(3), 2008][Journal Article,Research Support, N.I.H., Extramural]"
"Previous research has documented that diabetes distress, defined as patient concerns about disease m..."
Source: [PubMed]http://www.ncbi.nlm.nih.gov/entrez/query.fcgi?cmd=Retrieve&db=pubmed&dopt=Abstract&list_uids=18474888

"186. Pituitary-adrenal and sympathetic nervous system responses to stress in women remitted from recurrent major depression (by Ahrens T,Deuschle M,Krumm B,van der Pompe G,den Boer JA,Lederbogen F).[Psychosom Med, 70:(4), May, 2008][Journal Article,Research Support, Non-U.S. Gov't]"
To better understand the changes in hypothalamus-pituitary-adrenal (HPA) axis and sympathetic nervou...
Source: [PubMed]http://www.ncbi.nlm.nih.gov/entrez/query.fcgi?cmd=Retrieve&db=pubmed&dopt=Abstract&list_uids=18378864

"187. Associations of the cortisol awakening response (CAR) with cortical activation asymmetry during the course of an exam stress period (by Hewig J,Schlotz W,Gerhards F,Breitenstein C,Lurken A,Naumann E).[Psychoneuroendocrinology, 33:(1), Jan, 2008][Journal Article,Research Support, Non-U.S. Gov't]"
The cortisol awakening response (CAR) is a cortisol rise which is distinct from the circadian rise i...
Source: [PubMed]http://www.ncbi.nlm.nih.gov/entrez/query.fcgi?cmd=Retrieve&db=pubmed&dopt=Abstract&list_uids=18022766

"188. Inverse correlation between morning plasma cortisol levels and MMPI psychasthenia and depression scale scores in victims of mobbing with adjustment disorders (by Rocco A,Martocchia A,Frugoni P,Baldini R,Sani G,Di Simone Di Giuseppe B,Vairano A,Girardi P,Monaco E,Tatarelli R,Falaschi P).[Neuro Endocrinol Lett, 28:(5), Oct, 2007][Journal Article]"
Evidence in the literature suggests stress-related changes of hypothalamus-pituitary-adrenal (HPA) a...
Source: [PubMed]http://www.ncbi.nlm.nih.gov/entrez/query.fcgi?cmd=Retrieve&db=pubmed&dopt=Abstract&list_uids=17984936

"189. Moderation of psychosocial risk factors through dysfunction of the hypothalamic-pituitary-adrenal stress axis in the onset of chronic widespread musculoskeletal pain: findings of a population-based prospective cohort study (by McBeth J,Silman AJ,Gupta A,Chiu YH,Ray D,Morriss R,Dickens C,King Y,Macfarlane GJ).[Arthritis Rheum, 56:(1), Jan, 2007][Journal Article,Research Support, Non-U.S. Gov't]"
To test the hypothesis that abnormalities in the hypothalamic-pituitary-adrenal (HPA) stress-respons...
Source: [PubMed]http://www.ncbi.nlm.nih.gov/entrez/query.fcgi?cmd=Retrieve&db=pubmed&dopt=Abstract&list_uids=17195240

"190. [Apical ballooning syndrome in a 57-year-old woman during premedication for general anaesthesia] (by Grabowski M,Karpinski G,Kochman J,Kochanowski J,Piatkowski R,Scislo P,Filipiak KJ,Opolski G).[Kardiol Pol, 64:(10), Oct, 2006][Case Reports,English Abstract,Journal Article]"
Apical ballooning after sudden emotional stress is a new syndrome characterised by abrupt onset of a...
Source: [PubMed]http://www.ncbi.nlm.nih.gov/entrez/query.fcgi?cmd=Retrieve&db=pubmed&dopt=Abstract&list_uids=17089243

"191. Assessing mid-trimester salivary cortisol levels across three consecutive days in pregnant women using an at-home collection protocol (by Jones NM,Holzman CB,Zanella AJ,Leece CM,Rahbar MH).[Paediatr Perinat Epidemiol, 20:(5), Sep, 2006][Journal Article,Research Support, N.I.H., Extramural,Research Support, Non-U.S. Gov't]"
The Pregnancy Outcomes and Community Health (POUCH) Study enrolled women in their 15th to 27th week ...
Source: [PubMed]http://www.ncbi.nlm.nih.gov/entrez/query.fcgi?cmd=Retrieve&db=pubmed&dopt=Abstract&list_uids=16911022

"192. [Stressful events in childhood and psychiatric disorders in the elderly] (by Bidzan L).[Psychiatr Pol, 40:(1), 2006][English Abstract,Journal Article,Review]"
"Neurotrophins have been implicated in the regulation of development, neuronal survival, and adult sy..."
Source: [PubMed]http://www.ncbi.nlm.nih.gov/entrez/query.fcgi?cmd=Retrieve&db=pubmed&dopt=Abstract&list_uids=16756035

"193. Effects of stresses on serum cortisol level in Bangladeshi people (by Hossain MZ,Latif SA,Khalil M).[Mymensingh Med J, 15:(1), Jan, 2006][Clinical Trial,Journal Article]"
The present study was undertaken to estimate serum cortisol level in control experimental groups in ...
Source: [PubMed]http://www.ncbi.nlm.nih.gov/entrez/query.fcgi?cmd=Retrieve&db=pubmed&dopt=Abstract&list_uids=16467762

"194. Chronic stress, salivary cortisol response, interpersonal relatedness, and depression among community-dwelling survivors of traumatic brain injury (by Bay E,Hagerty B,Williams RA,Kirsch N).[J Neurosci Nurs, 37:(1), Feb, 2005][Journal Article,Research Support, Non-U.S. Gov't]"
"Depression is a common mood disorder after traumatic brain injury (TBI). Largely, study of this phen..."
Source: [PubMed]http://www.ncbi.nlm.nih.gov/entrez/query.fcgi?cmd=Retrieve&db=pubmed&dopt=Abstract&list_uids=15794439

"195. Relationships between perceived stress, coping behavior and cortisol secretion in women with high and low levels of internalized racism (by Tull ES,Sheu YT,Butler C,Cornelious K).[J Natl Med Assoc, 97:(2), Feb, 2005][Comparative Study,Journal Article,Research Support, U.S. Gov't, P.H.S.]"
It is hypothesized that a chronic defeat response to social or environmental stressors increases the...
Source: [PubMed]http://www.ncbi.nlm.nih.gov/entrez/query.fcgi?cmd=Retrieve&db=pubmed&dopt=Abstract&list_uids=15712783

"196. Mothers with breast cancer and their adult daughters: the relationship between mothers' reaction to breast cancer and their daughters' emotional and neuroimmune status (by Cohen M,Pollack S).[Psychosom Med, 67:(1), 2005][Journal Article]"
The objectives of this study were to assess the associations between psychologic distress of patient...
Source: [PubMed]http://www.ncbi.nlm.nih.gov/entrez/query.fcgi?cmd=Retrieve&db=pubmed&dopt=Abstract&list_uids=15673626

"197. Patterns of cortisol reactivity to laboratory stress (by Roy MP).[Horm Behav, 46:(5), Dec, 2004][Clinical Trial,Journal Article,Research Support, Non-U.S. Gov't]"
Cortisol responses to a laboratory stress protocol were investigated in 82 male firefighters. Saliva...
Source: [PubMed]http://www.ncbi.nlm.nih.gov/entrez/query.fcgi?cmd=Retrieve&db=pubmed&dopt=Abstract&list_uids=15555504

"198. The effect of examination stress conditions on the cortisol content of saliva - a study of students from clinical semesters (by Krahwinkel T,Nastali S,Azrak B,Willershausen B).[Eur J Med Res, 9:(5), May, 2004][Comparative Study,Journal Article]"
"Psychological stress factors can lead to changes in the immune system, the nervous system, and to ps..."
Source: [PubMed]http://www.ncbi.nlm.nih.gov/entrez/query.fcgi?cmd=Retrieve&db=pubmed&dopt=Abstract&list_uids=15257879

"199. Urinary catecholamine levels in daily life are elevated in women at familial risk of breast cancer (by James GD,Berge-Landry Hv H,Valdimarsdottir HB,Montgomery GH,Bovbjerg DH).[Psychoneuroendocrinology, 29:(7), Aug, 2004][Clinical Trial,Comparative Study,Journal Article,Research Support, U.S. Gov't, P.H.S.]"
Recent experimental research has shown that women facing the chronic stress of being at familial ris...
Source: [PubMed]http://www.ncbi.nlm.nih.gov/entrez/query.fcgi?cmd=Retrieve&db=pubmed&dopt=Abstract&list_uids=15177698

"200. [Atypical acute myocardial ischemia syndrome with reversible left ventricular (LV) wall motion abnormalities (""apical ballooning"") without significant coronary artery disease] (by Glockner D,Dissmann M,Behrens S).[Z Kardiol, 93:(2), Feb, 2004][Case Reports,English Abstract,Journal Article]"
"We report on three patients with acute myocardial ischemia syndrome, without significant coronary ar..."
Source: [PubMed]http://www.ncbi.nlm.nih.gov/entrez/query.fcgi?cmd=Retrieve&db=pubmed&dopt=Abstract&list_uids=14963682
"201. Autonomic and neuroendocrine actions of adrenomedullin in the brain: mechanisms for homeostasis (by Shan J,Stachniak T,Jhamandas JH,Krukoff TL).[Regul Pept, 112:(1-3), Apr, 2003][Journal Article,Research Support, Non-U.S. Gov't]"
"In addition to its role as a potent vasodilator, adrenomedullin (ADM) affects an animal's physiologi..."
Source: [PubMed]http://www.ncbi.nlm.nih.gov/entrez/query.fcgi?cmd=Retrieve&db=pubmed&dopt=Abstract&list_uids=12667623

"202. Diurnal variations in coagulation and fibrinolysis in vital exhaustion (by van Diest R,Hamulyak K,Kop WJ,van Zandvoort C,Appels A).[Psychosom Med, 64:(5), 2002][Journal Article,Research Support, Non-U.S. Gov't,Research Support, U.S. Gov't, P.H.S.]"
Vital exhaustion (VE) predicts a first myocardial infarction (MI) and new cardiac events after a cor...
Source: [PubMed]http://www.ncbi.nlm.nih.gov/entrez/query.fcgi?cmd=Retrieve&db=pubmed&dopt=Abstract&list_uids=12271109

"203. Blunted stress cortisol response in abstinent alcoholic and polysubstance-abusing men (by Lovallo WR,Dickensheets SL,Myers DA,Thomas TL,Nixon SJ).[Alcohol Clin Exp Res, 24:(5), May, 2000][Journal Article,Research Support, U.S. Gov't, Non-P.H.S.]"
This study tested cortisol responses to a psychological stressor in controls (CT) versus patients wh...
Source: [PubMed]http://www.ncbi.nlm.nih.gov/entrez/query.fcgi?cmd=Retrieve&db=pubmed&dopt=Abstract&list_uids=10832906

"204. Salivary cortisol and serum prolactin in relation to stress rating scales in a group of rescue workers (by Aardal-Eriksson E,Eriksson TE,Holm AC,Lundin T).[Biol Psychiatry, 46:(6), Sep, 1999][Journal Article]"
"Rescue service personnel are often exposed to traumatic events as part of their occupation, and high..."
Source: [PubMed]http://www.ncbi.nlm.nih.gov/entrez/query.fcgi?cmd=Retrieve&db=pubmed&dopt=Abstract&list_uids=10494455

"205. Impact of gender, menstrual cycle phase, and oral contraceptives on the activity of the hypothalamus-pituitary-adrenal axis (by Kirschbaum C,Kudielka BM,Gaab J,Schommer NC,Hellhammer DH).[Psychosom Med, 61:(2), 1999][Comparative Study,Journal Article,Research Support, Non-U.S. Gov't]"
Results from animal and human studies suggest that disregulations of the hypothalamus-pituitary-adre...
Source: [PubMed]http://www.ncbi.nlm.nih.gov/entrez/query.fcgi?cmd=Retrieve&db=pubmed&dopt=Abstract&list_uids=10204967

"206. Cytokine dysregulation associated with exam stress in healthy medical students (by Marshall GD,Agarwal SK,Lloyd C,Cohen L,Henninger EM,Morris GJ).[Brain Behav Immun, 12:(4), Dec, 1998][Clinical Trial,Journal Article,Research Support, U.S. Gov't, Non-P.H.S.]"
The mechanisms of stress-related immune alterations have not been fully elucidated. Cell-mediated im...
Source: [PubMed]http://www.ncbi.nlm.nih.gov/entrez/query.fcgi?cmd=Retrieve&db=pubmed&dopt=Abstract&list_uids=10080859

"207. Increased urine catecholamines and cortisol in women with irritable bowel syndrome (by Heitkemper M,Jarrett M,Cain K,Shaver J,Bond E,Woods NF,Walker E).[Am J Gastroenterol, 91:(5), May, 1996][Comparative Study,Journal Article,Research Support, Non-U.S. Gov't,Research Support, U.S. Gov't, P.H.S.]"
There are few data on the sympathetic nervous system and the hypothalamic-pituitary-adrenal axis in ...
Source: [PubMed]http://www.ncbi.nlm.nih.gov/entrez/query.fcgi?cmd=Retrieve&db=pubmed&dopt=Abstract&list_uids=8633579

"208. Psychological, behavioral and biochemical risk factors for coronary artery disease among American and Italian male corporate managers (by Fava M,Littman A,Lamon-Fava S,Milani R,Shera D,MacLaughlin R,Cassem E,Leaf A,Marchio B,Bolognesi E).[Am J Cardiol, 70:(18), Dec, 1992][Journal Article,Research Support, Non-U.S. Gov't]"
"Differences in psychological, behavioral and biochemical risk factors for coronary artery disease (C..."
Source: [PubMed]http://www.ncbi.nlm.nih.gov/entrez/query.fcgi?cmd=Retrieve&db=pubmed&dopt=Abstract&list_uids=1442610

"209. Triggering and hourly variation of onset of arterial thrombosis (by Muller JE,Tofler GH).[Ann Epidemiol, 2:(4), Jul, 1992][Journal Article]"
Information obtained during the past decade suggests that the onset of myocardial infarction and sud...
Source: [PubMed]http://www.ncbi.nlm.nih.gov/entrez/query.fcgi?cmd=Retrieve&db=pubmed&dopt=Abstract&list_uids=1342290

"210. Monitoring training status in professional ballet dancers (by Liederbach M,Gleim GW,Nicholas JA).[J Sports Med Phys Fitness, 32:(2), Jun, 1992][Journal Article]"
Methods of non-invasive monitoring of training status for prevention of staleness in athletes and da...
Source: [PubMed]http://www.ncbi.nlm.nih.gov/entrez/query.fcgi?cmd=Retrieve&db=pubmed&dopt=Abstract&list_uids=1434589

"211. The Mikamo lecture. Role of higher nervous activity in sudden cardiac death (by Lown B).[Jpn Circ J, 54:(6), Jun, 1990][Journal Article,Research Support, Non-U.S. Gov't,Review]"
The brain receives and catalogues myriads of information from within and without the organism. These...
Source: [PubMed]http://www.ncbi.nlm.nih.gov/entrez/query.fcgi?cmd=Retrieve&db=pubmed&dopt=Abstract&list_uids=2232115

"212. Stress in parents of children with diabetes mellitus (by Hauenstein EJ,Marvin RS,Snyder AL,Clarke WL).[Diabetes Care, 12:(1), Jan, 1989][Journal Article,Research Support, U.S. Gov't, P.H.S.]"
The level of stress experienced in the parenting role by mothers of 49 children with insulin-depende...
Source: [PubMed]http://www.ncbi.nlm.nih.gov/entrez/query.fcgi?cmd=Retrieve&db=pubmed&dopt=Abstract&list_uids=2714163

"213. Psychosocial aspects of disease duration and control in young adults with type I diabetes (by Karlsson JA,Holmes CS,Lang R).[J Clin Epidemiol, 41:(5), 1988][Journal Article,Research Support, U.S. Gov't, P.H.S.]"
Self-report questionnaires completed by young adults with Type I diabetes were examined to determine...
Source: [PubMed]http://www.ncbi.nlm.nih.gov/entrez/query.fcgi?cmd=Retrieve&db=pubmed&dopt=Abstract&list_uids=3367173

"214. Hypophysiotropic regulation of stress-induced ACTH secretion (by Plotsky PM).[Adv Exp Med Biol, 245, 1988][Journal Article,Research Support, Non-U.S. Gov't,Research Support, U.S. Gov't, P.H.S.,Review]"
Source: [PubMed]http://www.ncbi.nlm.nih.gov/entrez/query.fcgi?cmd=Retrieve&db=pubmed&dopt=Abstract&list_uids=2906522

"215. Stress and coping in relation to metabolic control of adolescents with type 1 diabetes (by Delamater AM,Kurtz SM,Bubb J,White NH,Santiago JV).[J Dev Behav Pediatr, 8:(3), Jun, 1987][Journal Article,Research Support, U.S. Gov't, P.H.S.]"
"The purpose of this study was to determine whether measures of anxiety, stress, and means of coping ..."
Source: [PubMed]http://www.ncbi.nlm.nih.gov/entrez/query.fcgi?cmd=Retrieve&db=pubmed&dopt=Abstract&list_uids=3597781

"216. Stress-induced inhibition of reproductive functions: role of endogenous corticotropin-releasing factor (by Rivier C,Rivier J,Vale W).[Science, 231:(4738), Feb, 1986][Journal Article,Research Support, Non-U.S. Gov't,Research Support, U.S. Gov't, P.H.S.]"
"In the adult castrated male rat, exposure to inescapable, intermittent electroshocks inhibited the p..."
Source: [PubMed]http://www.ncbi.nlm.nih.gov/entrez/query.fcgi?cmd=Retrieve&db=pubmed&dopt=Abstract&list_uids=3003907

"217. The effect of the cold pressor test on vasopressin secretion in man (by Edelson JT,Robertson GL).[Psychoneuroendocrinology, 11:(3), 1986][Journal Article,Research Support, U.S. Gov't, P.H.S.]"
Stress has been thought to induce the release of arginine vasopressin (AVP). We evaluated this claim...
Source: [PubMed]http://www.ncbi.nlm.nih.gov/entrez/query.fcgi?cmd=Retrieve&db=pubmed&dopt=Abstract&list_uids=3786636

"218. Perceived stress and diabetes control in adolescents (by Hanson SL,Pichert JW).[Health Psychol, 5:(5), 1986][Journal Article,Research Support, Non-U.S. Gov't,Research Support, U.S. Gov't, P.H.S.]"
"Studies of diabetes control have traditionally focused on patients' regulation of insulin, diet, and..."
Source: [PubMed]http://www.ncbi.nlm.nih.gov/entrez/query.fcgi?cmd=Retrieve&db=pubmed&dopt=Abstract&list_uids=3757992

"219. Psychologic stress and blood glucose levels in nondiabetic subjects (by Wing RR,Epstein LH,Blair E,Nowalk MP).[Psychosom Med, 47:(6), 1985][Journal Article,Research Support, U.S. Gov't, P.H.S.]"
This study analyzed the effect of a standardized psychologic stressor on blood glucose levels in non...
Source: [PubMed]http://www.ncbi.nlm.nih.gov/entrez/query.fcgi?cmd=Retrieve&db=pubmed&dopt=Abstract&list_uids=4070524

"220. Pathogenetic factors in peptic ulcer disease (by Richardson CT).[Am J Med, 79:(2C), Aug, 1985][Journal Article,Research Support, U.S. Gov't, P.H.S.]"
"Peptic ulcers are believed to develop because of increased acid and pepsin secretion, a reduced muco..."
Source: [PubMed]http://www.ncbi.nlm.nih.gov/entrez/query.fcgi?cmd=Retrieve&db=pubmed&dopt=Abstract&list_uids=3929600
"221. Precocious increase of sucrase activity by carbohydrates in the small intestine of suckling rats. I. Significance of the stress effect of sugar-induced diarrhea (by Goda T,Yamada K,Bustamante S,Edmond J,Grimes J,Koldovsky O).[J Pediatr Gastroenterol Nutr, 4:(3), Jun, 1985][Journal Article,Research Support, Non-U.S. Gov't,Research Support, U.S. Gov't, P.H.S.]"
"In this paper, we analyze the factors involved in the precocious increase of sucrase activity evoked..."
Source: [PubMed]http://www.ncbi.nlm.nih.gov/entrez/query.fcgi?cmd=Retrieve&db=pubmed&dopt=Abstract&list_uids=4040566

"222. Dissociation of oxytocin, vasopressin and corticotropin secretion during different types of stress (by Gibbs DM).[Life Sci, 35:(5), Jul, 1984][Journal Article,Research Support, Non-U.S. Gov't,Research Support, U.S. Gov't, P.H.S.]"
"Oxytocin (OT), vasopressin (AVP), and corticotropin (ACTH) levels were measured in peripheral plasma..."
Source: [PubMed]http://www.ncbi.nlm.nih.gov/entrez/query.fcgi?cmd=Retrieve&db=pubmed&dopt=Abstract&list_uids=6087065

"223. The relationship between psychological stress and insulin-dependent diabetic blood glucose control: preliminary investigations (by Cox DJ,Taylor AG,Nowacek G,Holley-Wilcox P,Pohl SL,Guthrow E).[Health Psychol, 3:(1), 1984][Journal Article,Research Support, U.S. Gov't, P.H.S.]"
Clinical literature has frequently alluded to the role of psychological stress in diabetic blood glu...
Source: [PubMed]http://www.ncbi.nlm.nih.gov/entrez/query.fcgi?cmd=Retrieve&db=pubmed&dopt=Abstract&list_uids=6536483

"224. Effects of housing and chronic cannulation on plasma ACTH and corticosterone in the rat (by Fagin KD,Shinsako J,Dallman MF).[Am J Physiol, 245:(5 Pt 1), Nov, 1983][Journal Article,Research Support, U.S. Gov't, P.H.S.]"
Effects of housing and cannulation on plasma ACTH and corticosterone levels were evaluated to valida...
Source: [PubMed]http://www.ncbi.nlm.nih.gov/entrez/query.fcgi?cmd=Retrieve&db=pubmed&dopt=Abstract&list_uids=6314823

"225. Effects of beta-adrenergic receptor blockade on glycogenolysis during exercise (by Juhlin-Dannfelt AC,Terblanche SE,Fell RD,Young JC,Holloszy JO).[J Appl Physiol, 53:(3), Sep, 1982][Journal Article,Research Support, Non-U.S. Gov't,Research Support, U.S. Gov't, P.H.S.]"
The purpose of this study was to determine whether beta-adrenergic receptor blockade inhibits glycog...
Source: [PubMed]http://www.ncbi.nlm.nih.gov/entrez/query.fcgi?cmd=Retrieve&db=pubmed&dopt=Abstract&list_uids=6127333

"226. Effect of psychological stress on the induction of arthritis in rats (by Rogers MP,Trentham DE,McCune WJ,Ginsberg BI,Rennke HG,Reich P,David JR).[Arthritis Rheum, 23:(12), Dec, 1980][Journal Article,Research Support, Non-U.S. Gov't,Research Support, U.S. Gov't, P.H.S.]"
To determine whether emotional states could influence susceptibility to type II collagen-induced art...
Source: [PubMed]http://www.ncbi.nlm.nih.gov/entrez/query.fcgi?cmd=Retrieve&db=pubmed&dopt=Abstract&list_uids=7192986

"227. Stress-induced cortisol release in hypothalamic hypoadrenalism (by Glass AR,Smith CE).[JAMA, 241:(15), Apr, 1979][Case Reports,Journal Article]"
"A 52-year-old woman experienced hypoadrenalism (mean 8 AM plasma cortisol level, 3.7 microgram/dL) a..."
Source: [PubMed]http://www.ncbi.nlm.nih.gov/entrez/query.fcgi?cmd=Retrieve&db=pubmed&dopt=Abstract&list_uids=219266

"228. Plasma cortisol and growth hormone responses to intravenous characterization (by Rose RM,Hurst MW).[J Human Stress, 1:(1), Mar, 1975][Journal Article]"
Plasma cortisol and growth hormone (HGH) responses to venous catheterization were studied in 29 volu...
Source: [PubMed]http://www.ncbi.nlm.nih.gov/entrez/query.fcgi?cmd=Retrieve&db=pubmed&dopt=Abstract&list_uids=1235112

"229. Editorial: Unaccustomed as I am to (by Vaisrub S).[JAMA, 226:(10), Dec, 1973][Clinical Trial,Journal Article]"
Source: [PubMed]http://www.ncbi.nlm.nih.gov/entrez/query.fcgi?cmd=Retrieve&db=pubmed&dopt=Abstract&list_uids=4584417

"230. Altered human neutrophil function in response to acute psychological stress (by Khanfer R,Phillips AC,Carroll D,Lord JM).[Psychosom Med, 72:(7), Sep, 2010][Comparative Study,Journal Article]"
"To examine the effects of an acute laboratory psychological stress task on neutrophil function, spec..."
Source: [PubMed]http://www.ncbi.nlm.nih.gov/entrez/query.fcgi?cmd=Retrieve&db=pubmed&dopt=Abstract&list_uids=20562369

"231. Higher cortisol content in hair among long-term unemployed individuals compared to controls (by Dettenborn L,Tietze A,Bruckner F,Kirschbaum C).[Psychoneuroendocrinology, 35:(9), Oct, 2010][Comparative Study,Journal Article,Research Support, Non-U.S. Gov't,Validation Studies]"
Unemployment and financial strain are chronic stressors that have been shown to be associated with a...
Source: [PubMed]http://www.ncbi.nlm.nih.gov/entrez/query.fcgi?cmd=Retrieve&db=pubmed&dopt=Abstract&list_uids=20471757

"232. Children's and adults' salivary cortisol responses to an identical psychosocial laboratory stressor (by Yim IS,Quas JA,Cahill L,Hayakawa CM).[Psychoneuroendocrinology, 35:(2), Feb, 2010][Clinical Trial,Journal Article,Research Support, Non-U.S. Gov't]"
Many studies have investigated hypothalamus-pituitary-adrenal (HPA) axis responses to psychosocial s...
Source: [PubMed]http://www.ncbi.nlm.nih.gov/entrez/query.fcgi?cmd=Retrieve&db=pubmed&dopt=Abstract&list_uids=19615824

"233. Association of vital exhaustion and depressive symptoms with changes in fibrin D-dimer to acute psychosocial stress (by von Kanel R,Bellingrath S,Kudielka BM).[J Psychosom Res, 67:(1), Jul, 2009][Journal Article,Research Support, Non-U.S. Gov't]"
Vital exhaustion and depression are psychosocial risk factors of coronary artery disease. A hypercoa...
Source: [PubMed]http://www.ncbi.nlm.nih.gov/entrez/query.fcgi?cmd=Retrieve&db=pubmed&dopt=Abstract&list_uids=19539823

"234. Maternal family history of hypertension attenuates neonatal pain response (by France CR,Taddio A,Shah VS,Page MG,Katz J).[Pain, 142:(3), Apr, 2009][Journal Article,Randomized Controlled Trial,Research Support, N.I.H., Extramural,Research Support, Non-U.S. Gov't]"
Reduced sensitivity to naturally occurring and laboratory pain stimuli has been observed in individu...
Source: [PubMed]http://www.ncbi.nlm.nih.gov/entrez/query.fcgi?cmd=Retrieve&db=pubmed&dopt=Abstract&list_uids=19157710

"235. Effect of oral melatonin on the procoagulant response to acute psychosocial stress in healthy men: a randomized placebo-controlled study (by Wirtz PH,Bartschi C,Spillmann M,Ehlert U,von Kanel R).[J Pineal Res, 44:(4), May, 2008][Journal Article,Randomized Controlled Trial,Research Support, Non-U.S. Gov't]"
Acute mental stress is a potent trigger of acute coronary syndromes. Catecholamine-induced hypercoag...
Source: [PubMed]http://www.ncbi.nlm.nih.gov/entrez/query.fcgi?cmd=Retrieve&db=pubmed&dopt=Abstract&list_uids=18410584

"236. Meningococcal A vaccination response is enhanced by acute stress in men (by Edwards KM,Burns VE,Adkins AE,Carroll D,Drayson M,Ring C).[Psychosom Med, 70:(2), Feb, 2008][Journal Article,Randomized Controlled Trial]"
To determine if acute stress experienced at the time of antigenic challenge augments the subsequent ...
Source: [PubMed]http://www.ncbi.nlm.nih.gov/entrez/query.fcgi?cmd=Retrieve&db=pubmed&dopt=Abstract&list_uids=18256346

"237. Effects of aspirin and propranolol on the acute psychological stress response in factor VIII coagulant activity: a randomized, double-blind, placebo-controlled experimental study (by von Kanel R,Kudielka BM,Helfricht S,Metzenthin P,Preckel D,Haeberli A,Cung T,Fischer JE).[Blood Coagul Fibrinolysis, 19:(1), Jan, 2008][Journal Article,Randomized Controlled Trial,Research Support, Non-U.S. Gov't]"
Activity of clotting factor VIII has been shown to acutely increase with sympathetic nervous system ...
Source: [PubMed]http://www.ncbi.nlm.nih.gov/entrez/query.fcgi?cmd=Retrieve&db=pubmed&dopt=Abstract&list_uids=18180620

"238. Aspirin, but not propranolol, attenuates the acute stress-induced increase in circulating levels of interleukin-6: a randomized, double-blind, placebo-controlled study (by von Kanel R,Kudielka BM,Metzenthin P,Helfricht S,Preckel D,Haeberli A,Stutz M,Fischer JE).[Brain Behav Immun, 22:(2), Feb, 2008][Comparative Study,Journal Article,Randomized Controlled Trial,Research Support, Non-U.S. Gov't]"
Psychosocial stress might increase the risk of atherothrombotic events by setting off an elevation i...
Source: [PubMed]http://www.ncbi.nlm.nih.gov/entrez/query.fcgi?cmd=Retrieve&db=pubmed&dopt=Abstract&list_uids=17881186

"239. Increased cardiovascular and anxiety outcomes but not endocrine biomarkers of stress during performance of endoscopic sinus surgery: a pilot study among novice surgeons (by Alobid I,de Pablo J,Mullol J,Centellas S,Parramon G,Carrasco J,Armario A,Bernal-Sprekelsen M).[Arch Otolaryngol Head Neck Surg, 137:(5), May, 2011][Journal Article,Randomized Controlled Trial]"
To compare psychophysiological responses among novice surgeons during performance of endoscopic sinu...
Source: [PubMed]http://www.ncbi.nlm.nih.gov/entrez/query.fcgi?cmd=Retrieve&db=pubmed&dopt=Abstract&list_uids=21576560

"240. Determination of oxidative and occupational stress in palliative care workers (by Casado A,Castellanos A,Lopez-Fernandez ME,Ruiz R,Lopez Imedio E,Castillo C,Fernandez-Nieto AM).[Clin Chem Lab Med, 49:(3), Mar, 2011][Journal Article,Research Support, Non-U.S. Gov't]"
"In previous work, we demonstrated that some occupational workers in stressful conditions can have in..."
Source: [PubMed]http://www.ncbi.nlm.nih.gov/entrez/query.fcgi?cmd=Retrieve&db=pubmed&dopt=Abstract&list_uids=21143019
"241. Chronic variable stress induces oxidative stress and decreases butyrylcholinesterase activity in blood of rats (by Tagliari B,dos Santos TM,Cunha AA,Lima DD,Delwing D,Sitta A,Vargas CR,Dalmaz C,Wyse AT).[J Neural Transm, 117:(9), Sep, 2010][Journal Article,Research Support, Non-U.S. Gov't]"
"Depressive disorders, including major depression, are serious and disabling, whose mechanisms are no..."
Source: [PubMed]http://www.ncbi.nlm.nih.gov/entrez/query.fcgi?cmd=Retrieve&db=pubmed&dopt=Abstract&list_uids=20686907

"242. Use of haloperidol and azaperone for stress control in roe deer (Capreolus capreolus) captured by means of drive-nets (by Mentaberre G,Lopez-Olvera JR,Casas-Diaz E,Bach-Raich E,Marco I,Lavin S).[Res Vet Sci, 88:(3), Jun, 2010][Journal Article,Research Support, Non-U.S. Gov't]"
The physical capture of wild ungulates is performed for different purposes when anaesthesia in field...
Source: [PubMed]http://www.ncbi.nlm.nih.gov/entrez/query.fcgi?cmd=Retrieve&db=pubmed&dopt=Abstract&list_uids=20006891

"243. Long-term neuroendocrine and behavioural effects of a single exposure to stress in adult animals (by Armario A,Escorihuela RM,Nadal R).[Neurosci Biobehav Rev, 32:(6), Aug, 2008][Journal Article,Research Support, Non-U.S. Gov't,Review]"
There is now considerable evidence for long-lasting sequels of stress. A single exposure to high int...
Source: [PubMed]http://www.ncbi.nlm.nih.gov/entrez/query.fcgi?cmd=Retrieve&db=pubmed&dopt=Abstract&list_uids=18514314

"244. Evaluation of behavioural and antioxidant activity of Cytisus scoparius Link in rats exposed to chronic unpredictable mild stress (by Nirmal J,Babu CS,Harisudhan T,Ramanathan M).[BMC Complement Altern Med, 8, 2008][Journal Article]"
Various human diseases have oxidative stress as one of their component. Many herbs have been reporte...
Source: [PubMed]http://www.ncbi.nlm.nih.gov/entrez/query.fcgi?cmd=Retrieve&db=pubmed&dopt=Abstract&list_uids=18435835

"245. Investigation of sex differences in behavioural, endocrine, and neural measures following repeated psychological stressor exposure (by Mashoodh R,Wright LD,Hebert K,Perrot-Sinal TS).[Behav Brain Res, 188:(2), Apr, 2008][Journal Article,Research Support, Non-U.S. Gov't]"
"Animal models of repeated stressor exposure have generally been limited to physical stressors, despi..."
Source: [PubMed]http://www.ncbi.nlm.nih.gov/entrez/query.fcgi?cmd=Retrieve&db=pubmed&dopt=Abstract&list_uids=18179829

"246. Elevated pCREB in the PAG after exposure to the elevated plus maze in rats previously exposed to a cat (by Blundell J,Adamec R).[Behav Brain Res, 175:(2), Dec, 2006][Comparative Study,Journal Article,Research Support, Non-U.S. Gov't]"
"The elevated plus maze (EPM) is an ethologically based test of anxiety-like behavior. In addition, e..."
Source: [PubMed]http://www.ncbi.nlm.nih.gov/entrez/query.fcgi?cmd=Retrieve&db=pubmed&dopt=Abstract&list_uids=16997391

"247. Antioxidant property of alpha-asarone against noise-stress-induced changes in different regions of rat brain (by Manikandan S,Devi RS).[Pharmacol Res, 52:(6), Dec, 2005][Journal Article]"
Free radicals and other reactive species are considered to be an important causative factor in the d...
Source: [PubMed]http://www.ncbi.nlm.nih.gov/entrez/query.fcgi?cmd=Retrieve&db=pubmed&dopt=Abstract&list_uids=16140022

"248. Oxidative stress and antioxidants status in peptic ulcer and gastric carcinoma (by Tandon R,Khanna HD,Dorababu M,Goel RK).[Indian J Physiol Pharmacol, 48:(1), Jan, 2004][Journal Article,Research Support, Non-U.S. Gov't]"
Oxidative stress is believed to initiate and aggravate many diseases including peptic ulcers and gas...
Source: [PubMed]http://www.ncbi.nlm.nih.gov/entrez/query.fcgi?cmd=Retrieve&db=pubmed&dopt=Abstract&list_uids=15270379

"249. [Consensus on the diagnosis and treatment of central early puberty] (by Garcia H,Youlton R,Burrows R,Catanni A,Rama de Endocrinologia Pediatrica de la Sociedad Chilena de Pediatria).[Rev Med Chil, 131:(1), Jan, 2003][English Abstract,Guideline,Journal Article,Practice Guideline]"
The beginning of puberty is marked by breast growth in girls and testicular enlargement in boys. The...
Source: [PubMed]http://www.ncbi.nlm.nih.gov/entrez/query.fcgi?cmd=Retrieve&db=pubmed&dopt=Abstract&list_uids=12643227

"250. Effect of intraperitoneal mRNA antisense-oligodeoxynucleotides to cholecystokinin on anxiety-like and learning behaviors in rats: association with pre-experimental stress (by Cohen H,Matar MA,Buriakovsky I,Zeev K,Kotler M,Bourin M).[Neuropeptides, 36:(5), Oct, 2002][Journal Article]"
Cholecystokinin and its analogs generate anxiety in humans and measurable anxiety-like behaviors in ...
Source: [PubMed]http://www.ncbi.nlm.nih.gov/entrez/query.fcgi?cmd=Retrieve&db=pubmed&dopt=Abstract&list_uids=12450740

"251. Effects of prenatal stress on maternal behavior in the rat (by Patin V,Lordi B,Vincent A,Thoumas JL,Vaudry H,Caston J).[Brain Res Dev Brain Res, 139:(1), Nov, 2002][Journal Article]"
Some authors reported a link between maternal stress and disturbances in their infants. Because of d...
Source: [PubMed]http://www.ncbi.nlm.nih.gov/entrez/query.fcgi?cmd=Retrieve&db=pubmed&dopt=Abstract&list_uids=12414088

"252. Administration of high-dose ketoconazole, an inhibitor of steroid synthesis, prevents posttraumatic anxiety in an animal model (by Cohen H,Benjamin J,Kaplan Z,Kotler M).[Eur Neuropsychopharmacol, 10:(6), Dec, 2000][Journal Article]"
"Acute psychological stress is the presumed immediate cause of post-traumatic stress disorder (PTSD),..."
Source: [PubMed]http://www.ncbi.nlm.nih.gov/entrez/query.fcgi?cmd=Retrieve&db=pubmed&dopt=Abstract&list_uids=11115731
"253. [Acetylcholinesterase and choline acetyltransferase in the nervous system of rabbits predisposed to cardiovascular disorders under emotional stress] (by Petrova NV,Fatranska M,Kvetnansky R,Belova TI,Kashtanov SI).[Biull Eksp Biol Med, 99:(4), Apr, 1985][Comparative Study,English Abstract,Journal Article]"
"A study was made of the activity of acetylcholinesterase (AChE), cholinacetyl transferase (CAT), but..."
Source: [PubMed]http://www.ncbi.nlm.nih.gov/entrez/query.fcgi?cmd=Retrieve&db=pubmed&dopt=Abstract&list_uids=4039203
"254. [Acetylcholinesterase and choline acetyltransferase in the nervous system of rabbits resistant to emotional stress] (by Petrova NV,Fatranska M,Kvetnanskio R,Belova TI,Kashtanov SI).[Biull Eksp Biol Med, 96:(8), Aug, 1983][English Abstract,Journal Article]"
To study the role of acetylcholine metabolism system in the mechanisms responsible for animals' resi...
Source: [PubMed]http://www.ncbi.nlm.nih.gov/entrez/query.fcgi?cmd=Retrieve&db=pubmed&dopt=Abstract&list_uids=6683979
"255. Cytospectrophotometric evaluation of Amido Black staining of proteins in nervous tissue cells (by Klenikova VA,Pevzner LZ).[Microsc Acta, 82:(3), Nov, 1979][Journal Article]"
Cytospectrophotometry of agar films soaked with serum albumin and of nervous tissue cells has shown ...
Source: [PubMed]http://www.ncbi.nlm.nih.gov/entrez/query.fcgi?cmd=Retrieve&db=pubmed&dopt=Abstract&list_uids=575186
"256. Effects of psychosocial stimuli on plasma renin activity in rats (by Clamage DM,Sanford CS,Vander AJ,Mouw DR).[Am J Physiol, 231:(4), Oct, 1976][Journal Article]"
The effects of two types of psychosocial stimuli on plasma renin activity (PRA) were studied in unan...
Source: [PubMed]http://www.ncbi.nlm.nih.gov/entrez/query.fcgi?cmd=Retrieve&db=pubmed&dopt=Abstract&list_uids=988755
"257. [Influence of using force on blood parameters in the domestic cat] (by Kleinsorgen A,Brandenburg C,Brummer H).[Berl Munch Tierarztl Wochenschr, 89:(18), Sep, 1976][English Abstract,Journal Article]"
Source: [PubMed]http://www.ncbi.nlm.nih.gov/entrez/query.fcgi?cmd=Retrieve&db=pubmed&dopt=Abstract&list_uids=988826
"258. Associations between APOE variants and metabolic traits and the impact of psychological stress (by Iqbal Kring SI,Barefoot J,Brummett BH,Boyle SH,Siegler IC,Toubro S,Hansen T,Astrup A,Pedersen O,Williams RB,Srensen TI).[PLoS One, 6:(1), 2011][Journal Article,Research Support, N.I.H., Extramural,Research Support, Non-U.S. Gov't]"
"In a previous study, we observed that associations between APOE rs439401 and metabolic traits were m..."
Source: [PubMed]http://www.ncbi.nlm.nih.gov/entrez/query.fcgi?cmd=Retrieve&db=pubmed&dopt=Abstract&list_uids=21283811
"259. Chronic unpredictable stress accelerates atherosclerosis through promoting inflammation in apolipoprotein E knockout mice (by Zhang T,Chen Y,Liu H,Zhou Z,Zhai Y,Yang J).[Thromb Res, 126:(5), Nov, 2010][Journal Article]"
"Chronic unpredictable stress (CUS) has been suggested to accelerate atherosclerosis. However, the un..."
Source: [PubMed]http://www.ncbi.nlm.nih.gov/entrez/query.fcgi?cmd=Retrieve&db=pubmed&dopt=Abstract&list_uids=20800268
"260. Impact of psychological stress on the associations between apolipoprotein E variants and metabolic traits: findings in an American sample of caregivers and controls (by Kring SI,Brummett BH,Barefoot J,Garrett ME,Ashley-Koch AE,Boyle SH,Siegler IC,Srensen TI,Williams RB).[Psychosom Med, 72:(5), Jun, 2010][Comparative Study,Journal Article,Research Support, N.I.H., Extramural,Research Support, Non-U.S. Gov't]"
"To examine the association between apolipoprotein E (APOE) gene variants and waist circumference, fa..."
Source: [PubMed]http://www.ncbi.nlm.nih.gov/entrez/query.fcgi?cmd=Retrieve&db=pubmed&dopt=Abstract&list_uids=20467002
"261. A prospective study of diurnal cortisol and cognitive function in community-dwelling elderly people (by Beluche I,Carriere I,Ritchie K,Ancelin ML).[Psychol Med, 40:(6), Jun, 2010][Journal Article,Research Support, Non-U.S. Gov't]"
Elevated cortisol levels due to hypothalamic-pituitary-adrenal (HPA) axis stress response have been ...
Source: [PubMed]http://www.ncbi.nlm.nih.gov/entrez/query.fcgi?cmd=Retrieve&db=pubmed&dopt=Abstract&list_uids=19814852

"262. The effects of prolonged stress and APOE genotype on memory and cortisol in older adults (by Peavy GM,Lange KL,Salmon DP,Patterson TL,Goldman S,Gamst AC,Mills PJ,Khandrika S,Galasko D).[Biol Psychiatry, 62:(5), Sep, 2007][Journal Article,Research Support, N.I.H., Extramural,Research Support, Non-U.S. Gov't]"
Chronic elevations in cortisol associated with prolonged stress have been associated with memory los...
Source: [PubMed]http://www.ncbi.nlm.nih.gov/entrez/query.fcgi?cmd=Retrieve&db=pubmed&dopt=Abstract&list_uids=17544378

"263. Morphological, biochemical, and genetic support for an apolipoprotein E effect on microtubular metabolism (by Roses AD,Einstein G,Gilbert J,Goedert M,Han SH,Huang D,Hulette C,Masliah E,Pericak-Vance MA,Saunders AM,Schmechel DE,Strittmatter WJ,Weisgraber KH,Xi PT).[Ann N Y Acad Sci, 777, Jan, 1996][Journal Article,Research Support, Non-U.S. Gov't,Research Support, U.S. Gov't, P.H.S.,Review]"
There are two distinct viewpoints on the association of the inheritance of apolipoprotein E (APOE) a...
Source: [PubMed]http://www.ncbi.nlm.nih.gov/entrez/query.fcgi?cmd=Retrieve&db=pubmed&dopt=Abstract&list_uids=8624078

"264. The heart rate method for estimating metabolic rate: review and recommendations (by Green JA).[Comp Biochem Physiol A Mol Integr Physiol, 158:(3), Mar, 2011][Journal Article,Review]"
Under most circumstances heart rate (f(H)) is correlated with the rate of oxygen consumption (VO(2))...
Source: [PubMed]http://www.ncbi.nlm.nih.gov/entrez/query.fcgi?cmd=Retrieve&db=pubmed&dopt=Abstract&list_uids=20869457

"265. Association of a common mineralocorticoid receptor gene polymorphism with salivary cortisol in healthy adults (by Muhtz C,Zyriax BC,Bondy B,Windler E,Otte C).[Psychoneuroendocrinology, 36:(2), Feb, 2011][Journal Article,Research Support, Non-U.S. Gov't]"
A common polymorphism of the mineralocorticoid receptors (MR) gene has been associated with cortisol...
Source: [PubMed]http://www.ncbi.nlm.nih.gov/entrez/query.fcgi?cmd=Retrieve&db=pubmed&dopt=Abstract&list_uids=20832946

"266. No associations between single nucleotide polymorphisms in corticoid receptor genes and heart rate and cortisol responses to a standardized social stress test in adolescents: the TRAILS study (by Bouma EM,Riese H,Nolte IM,Oosterom E,Verhulst FC,Ormel J,Oldehinkel AJ).[Behav Genet, 41:(2), Mar, 2011][Journal Article,Research Support, Non-U.S. Gov't]"
"Previously, sequence variation in the glucocorticoid (GR) and mineralocorticoid (MR) receptor genes ..."
Source: [PubMed]http://www.ncbi.nlm.nih.gov/entrez/query.fcgi?cmd=Retrieve&db=pubmed&dopt=Abstract&list_uids=20680430

"267. Temporal modulation of hippocampal excitatory transmission by corticosteroids and stress (by Chaouloff F,Groc L).[Front Neuroendocrinol, 32:(1), Jan, 2011][Journal Article,Research Support, Non-U.S. Gov't,Review]"
There is overwhelming evidence for multiple effects of stress on excitatory transmission and synapti...
Source: [PubMed]http://www.ncbi.nlm.nih.gov/entrez/query.fcgi?cmd=Retrieve&db=pubmed&dopt=Abstract&list_uids=20647018

"268. Postnatal ontogeny of the glucocorticoid receptor in the hippocampus (by Galeeva A,Pelto-Huikko M,Pivina S,Ordyan N).[Vitam Horm, 82, 2010][Journal Article,Review]"
Corticosteroid hormones are important intrinsic factors that not only mediate the response to stress...
Source: [PubMed]http://www.ncbi.nlm.nih.gov/entrez/query.fcgi?cmd=Retrieve&db=pubmed&dopt=Abstract&list_uids=20472148

"269. Effects of short-term stress-like cortisol on cerebral metabolism: a proton magnetic resonance spectroscopy study at 3.0 T (by Scheel M,Strohle A,Bruhn H).[J Psychiatr Res, 44:(8), Jun, 2010][Clinical Trial,Journal Article,Randomized Controlled Trial,Research Support, Non-U.S. Gov't]"
Preclinical and clinical studies suggest that glucocorticoids disturb cognitive performance and neur...
Source: [PubMed]http://www.ncbi.nlm.nih.gov/entrez/query.fcgi?cmd=Retrieve&db=pubmed&dopt=Abstract&list_uids=20022344

"270. High susceptibility to chronic social stress is associated with a depression-like phenotype (by Schmidt MV,Scharf SH,Sterlemann V,Ganea K,Liebl C,Holsboer F,Muller MB).[Psychoneuroendocrinology, 35:(5), Jun, 2010][Journal Article]"
"Chronic stress is a key risk factor for a variety of diseases, including depression. There is a larg..."
Source: [PubMed]http://www.ncbi.nlm.nih.gov/entrez/query.fcgi?cmd=Retrieve&db=pubmed&dopt=Abstract&list_uids=19857931

"271. A bioactive compound from Polygala tenuifolia regulates efficiency of chronic stress on hypothalamic-pituitary-adrenal axis (by Hu Y,Liao HB,Liu P,Guo DH,Rahman K).[Pharmazie, 64:(9), Sep, 2009][Journal Article,Research Support, Non-U.S. Gov't]"
"3,6'-Disinapoyl sucrose (DISS) is the active oligosaccharide ester component from roots of Polygala ..."
Source: [PubMed]http://www.ncbi.nlm.nih.gov/entrez/query.fcgi?cmd=Retrieve&db=pubmed&dopt=Abstract&list_uids=19827305

"272. [Stress: a neurobiological perspective] (by de Kloet ER).[Tijdschr Psychiatr, 51:(8), 2009][English Abstract,Journal Article,Review]"
"Stress is essential for our health and resilience, but vulnerability to psychopathology is increased..."
Source: [PubMed]http://www.ncbi.nlm.nih.gov/entrez/query.fcgi?cmd=Retrieve&db=pubmed&dopt=Abstract&list_uids=19658066

"273. Brain development under stress: hypotheses of glucocorticoid actions revisited (by Oitzl MS,Champagne DL,van der Veen R,de Kloet ER).[Neurosci Biobehav Rev, 34:(6), May, 2010][Journal Article,Research Support, Non-U.S. Gov't,Review]"
One of the conundrums in today's stress research is why some individuals flourish and others perish ...
Source: [PubMed]http://www.ncbi.nlm.nih.gov/entrez/query.fcgi?cmd=Retrieve&db=pubmed&dopt=Abstract&list_uids=19631685

"274. Glucocorticoid signaling and stress-related limbic susceptibility pathway: about receptors, transcription machinery and microRNA (by de Kloet ER,Fitzsimons CP,Datson NA,Meijer OC,Vreugdenhil E).[Brain Res, 1293, Oct, 2009][Journal Article,Research Support, Non-U.S. Gov't]"
"Stress is essential for health, but if coping with stress fails, the action of the stress hormones c..."
Source: [PubMed]http://www.ncbi.nlm.nih.gov/entrez/query.fcgi?cmd=Retrieve&db=pubmed&dopt=Abstract&list_uids=19332027

"275. Vitiligo and diet: a theoretical molecular approach with practical implications (by Namazi MR,Chee Leok GO).[Indian J Dermatol Venereol Leprol, 75:(2), 2009][Journal Article,Review]"
Source: [PubMed]http://www.ncbi.nlm.nih.gov/entrez/query.fcgi?cmd=Retrieve&db=pubmed&dopt=Abstract&list_uids=19293496

"276. Changes in plasma levels of BDNF and NGF reveal a gender-selective vulnerability to early adversity in rhesus macaques (by Cirulli F,Francia N,Branchi I,Antonucci MT,Aloe L,Suomi SJ,Alleva E).[Psychoneuroendocrinology, 34:(2), Feb, 2009][Journal Article,Research Support, N.I.H., Extramural,Research Support, N.I.H., Intramural,Research Support, Non-U.S. Gov't]"
"Early stressful events can increase vulnerability for psychopathology, although knowledge on the eff..."
Source: [PubMed]http://www.ncbi.nlm.nih.gov/entrez/query.fcgi?cmd=Retrieve&db=pubmed&dopt=Abstract&list_uids=18849121

"277. Polymorphisms in the FKBP5 gene region modulate recovery from psychosocial stress in healthy controls (by Ising M,Depping AM,Siebertz A,Lucae S,Unschuld PG,Kloiber S,Horstmann S,Uhr M,Muller-Myhsok B,Holsboer F).[Eur J Neurosci, 28:(2), Jul, 2008][Journal Article]"
Mood and anxiety disorders are considered stress-related diseases characterized by an impaired funct...
Source: [PubMed]http://www.ncbi.nlm.nih.gov/entrez/query.fcgi?cmd=Retrieve&db=pubmed&dopt=Abstract&list_uids=18702710

"278. The neuroendocrinology of stress: a never ending story (by Lightman SL).[J Neuroendocrinol, 20:(6), Jun, 2008][Journal Article,Review]"
Evolutionary success depends on our ability to adapt to changing circumstances. The neuroendocrine r...
Source: [PubMed]http://www.ncbi.nlm.nih.gov/entrez/query.fcgi?cmd=Retrieve&db=pubmed&dopt=Abstract&list_uids=18601712
"279. Characterization of the vulnerability to repeated stress in Fischer 344 rats: possible involvement of microRNA-mediated down-regulation of the glucocorticoid receptor (by Uchida S,Nishida A,Hara K,Kamemoto T,Suetsugi M,Fujimoto M,Watanuki T,Wakabayashi Y,Otsuki K,McEwen BS,Watanabe Y).[Eur J Neurosci, 27:(9), May, 2008][Journal Article,Research Support, Non-U.S. Gov't]"
"In the present study, we established and characterized an animal model of vulnerability to repeated ..."
Source: [PubMed]http://www.ncbi.nlm.nih.gov/entrez/query.fcgi?cmd=Retrieve&db=pubmed&dopt=Abstract&list_uids=18445216
"280. Corticosteroid receptor-gene variants: modulators of the stress-response and implications for mental health (by Derijk RH,van Leeuwen N,Klok MD,Zitman FG).[Eur J Pharmacol, 585:(2-3), May, 2008][Journal Article,Research Support, Non-U.S. Gov't,Review]"
"The stress-response, including autonomic and hypothalamic-pituitary-adrenal (HPA) axis reactivity, i..."
Source: [PubMed]http://www.ncbi.nlm.nih.gov/entrez/query.fcgi?cmd=Retrieve&db=pubmed&dopt=Abstract&list_uids=18423443
"281. Effects of single-prolonged stress on neurons and their afferent inputs in the amygdala (by Cui H,Sakamoto H,Higashi S,Kawata M).[Neuroscience, 152:(3), Mar, 2008][Journal Article,Research Support, Non-U.S. Gov't]"
The amygdala modulates memory consolidation with the storage of emotionally relevant information and...
Source: [PubMed]http://www.ncbi.nlm.nih.gov/entrez/query.fcgi?cmd=Retrieve&db=pubmed&dopt=Abstract&list_uids=18308474
"282. The coming out of the brain mineralocorticoid receptor (by Joels M,Karst H,DeRijk R,de Kloet ER).[Trends Neurosci, 31:(1), Jan, 2008][Journal Article,Research Support, Non-U.S. Gov't,Review]"
Corticosteroids - secreted after stress - have profound effects on brain and behavior. These effects...
Source: [PubMed]http://www.ncbi.nlm.nih.gov/entrez/query.fcgi?cmd=Retrieve&db=pubmed&dopt=Abstract&list_uids=18063498
"283. Genotype-phenotype correlation of paroxysmal nonkinesigenic dyskinesia (by Bruno MK,Lee HY,Auburger GW,Friedman A,Nielsen JE,Lang AE,Bertini E,Van Bogaert P,Averyanov Y,Hallett M,Gwinn-Hardy K,Sorenson B,Pandolfo M,Kwiecinski H,Servidei S,Fu YH,Ptacek L).[Neurology, 68:(21), May, 2007][Journal Article,Research Support, N.I.H., Extramural,Research Support, Non-U.S. Gov't]"
Paroxysmal nonkinesigenic dyskinesia (PNKD) is a rare disorder characterized by episodic hyperkineti...
Source: [PubMed]http://www.ncbi.nlm.nih.gov/entrez/query.fcgi?cmd=Retrieve&db=pubmed&dopt=Abstract&list_uids=17515540
"284. Antenatal maternal stress and long-term effects on child neurodevelopment: how and why? (by Talge NM,Neal C,Glover V,Early Stress, Translational Research and Prevention Science Network: Fetal and Neonatal Experience on Child and Adolescent Mental Health)[J Child Psychol Psychiatry, 48:(3-4), 2007][Journal Article,Research Support, N.I.H., Extramural,Review]"
We review a significant body of evidence from independent prospective studies that if a mother is st...
Source: [PubMed]http://www.ncbi.nlm.nih.gov/entrez/query.fcgi?cmd=Retrieve&db=pubmed&dopt=Abstract&list_uids=17355398
"285. A common polymorphism in the mineralocorticoid receptor modulates stress responsiveness (by DeRijk RH,Wust S,Meijer OC,Zennaro MC,Federenko IS,Hellhammer DH,Giacchetti G,Vreugdenhil E,Zitman FG,de Kloet ER).[J Clin Endocrinol Metab, 91:(12), Dec, 2006][Journal Article,Multicenter Study,Research Support, Non-U.S. Gov't]"
Mineralocorticoid receptors (MR) mediate the action of aldosterone on sodium resorption in kidney tu...
Source: [PubMed]http://www.ncbi.nlm.nih.gov/entrez/query.fcgi?cmd=Retrieve&db=pubmed&dopt=Abstract&list_uids=17018659
"286. Hypo-response of the hypothalamic-pituitary-adrenocortical axis after an ethanol challenge in prenatally stressed adolescent male rats (by Van Waes V,Enache M,Dutriez I,Lesage J,Morley-Fletcher S,Vinner E,Lhermitte M,Vieau D,Maccari S,Darnaudery M).[Eur J Neurosci, 24:(4), Aug, 2006][Journal Article,Research Support, Non-U.S. Gov't]"
"The period of adolescence and environmental factors, such as stress, are important in determining et..."
Source: [PubMed]http://www.ncbi.nlm.nih.gov/entrez/query.fcgi?cmd=Retrieve&db=pubmed&dopt=Abstract&list_uids=16925589
"287. The effects of stress on muscarinic receptors. Heterologous receptor regulation: yes or no? (by Myslivecek J,Kvetnansky R)[Auton Autacoid Pharmacol, 26:(3), Jul, 2006][Journal Article,Research Support, Non-U.S. Gov't,Review]"
"1 Stress is usually comprehended as an event affecting mainly the catecholaminergic system, the hypo..."
Source: [PubMed]http://www.ncbi.nlm.nih.gov/entrez/query.fcgi?cmd=Retrieve&db=pubmed&dopt=Abstract&list_uids=16879489
"288. Corticosteroid receptor genetic polymorphisms and stress responsivity (by DeRijk R,de Kloet ER).[Endocrine, 28:(3), Dec, 2005][Journal Article,Research Support, Non-U.S. Gov't,Review]"
A fundamental question in the neuroendocrinology of stress-related psychopathology is why some indiv...
Source: [PubMed]http://www.ncbi.nlm.nih.gov/entrez/query.fcgi?cmd=Retrieve&db=pubmed&dopt=Abstract&list_uids=16388115
"289. Mineralocorticoid and glucocorticoid receptor-mediated effects on serotonergic transmission in health and disease (by Joels M,Van Riel E).[Ann N Y Acad Sci, 1032, Dec, 2004][Journal Article]"
Corticosterone is released in large amounts from the rat and mouse adrenal gland after stress. The h...
Source: [PubMed]http://www.ncbi.nlm.nih.gov/entrez/query.fcgi?cmd=Retrieve&db=pubmed&dopt=Abstract&list_uids=15677436
"290. Signaling pathways in brain involved in predisposition and pathogenesis of stress-related disease: genetic and kinetic factors affecting the MR/GR balance (by De Kloet ER,Derijk R).[Ann N Y Acad Sci, 1032, Dec, 2004][Journal Article,Research Support, Non-U.S. Gov't,Review]"
"Optimal regulation of the stress response is a prerequisite for adaptation, homeostasis, and health...."
Source: [PubMed]http://www.ncbi.nlm.nih.gov/entrez/query.fcgi?cmd=Retrieve&db=pubmed&dopt=Abstract&list_uids=15677393
"291. The selfish brain: competition for energy resources (by Peters A,Schweiger U,Pellerin L,Hubold C,Oltmanns KM,Conrad M,Schultes B,Born J,Fehm HL).[Neurosci Biobehav Rev, 28:(2), Apr, 2004][Journal Article,Review]"
The brain occupies a special hierarchical position in the organism. It is separated from the general...
Source: [PubMed]http://www.ncbi.nlm.nih.gov/entrez/query.fcgi?cmd=Retrieve&db=pubmed&dopt=Abstract&list_uids=15172762
"292. Rearing condition and rh5-HTTLPR interact to influence limbic-hypothalamic-pituitary-adrenal axis response to stress in infant macaques (by Barr CS,Newman TK,Shannon C,Parker C,Dvoskin RL,Becker ML,Schwandt M,Champoux M,Lesch KP,Goldman D,Suomi SJ,Higley JD).[Biol Psychiatry, 55:(7), Apr, 2004][Journal Article,Research Support, Non-U.S. Gov't,Research Support, U.S. Gov't, P.H.S.]"
"In humans and macaques, a promoter polymorphism that decreases transcription of the serotonin transp..."
Source: [PubMed]http://www.ncbi.nlm.nih.gov/entrez/query.fcgi?cmd=Retrieve&db=pubmed&dopt=Abstract&list_uids=15039002
"293. Chronic psychosocial stress regulates the expression of both GR and MR mRNA in the hippocampal formation of tree shrews (by Meyer U,van Kampen M,Isovich E,Flugge G,Fuchs E).[Hippocampus, 11:(3), 2001][Journal Article,Research Support, Non-U.S. Gov't]"
A persistent hyperactivity of the hypothalamic-pituitary-adrenal axis and thus elevated glucocortico...
Source: [PubMed]http://www.ncbi.nlm.nih.gov/entrez/query.fcgi?cmd=Retrieve&db=pubmed&dopt=Abstract&list_uids=11769314
"294. Volume measurement with magnetic resonance imaging of hippocampus-amygdala formation in patients with anorexia nervosa (by Giordano GD,Renzetti P,Parodi RC,Foppiani L,Zandrino F,Giordano G,Sardanelli F).[J Endocrinol Invest, 24:(7), 2001][Clinical Trial,Journal Article]"
The purpose of our work was to evaluate the volume of hippocampus-amygdala formation (HAF) in patien...
Source: [PubMed]http://www.ncbi.nlm.nih.gov/entrez/query.fcgi?cmd=Retrieve&db=pubmed&dopt=Abstract&list_uids=11508785
"295. Hematological and immunological acute mental stress responses of people who are severely and profoundly mentally retarded (by Neumann JK,Chi DS,Fleming R).[Res Dev Disabil, 21:(5), 2000][Journal Article]"
Relocation stress may be one factor increasing the mortality rate of people who are severely and pro...
Source: [PubMed]http://www.ncbi.nlm.nih.gov/entrez/query.fcgi?cmd=Retrieve&db=pubmed&dopt=Abstract&list_uids=11100798
"296. Dexamethasone suppression of corticosteroid secretion: evaluation of the site of action by receptor measures and functional studies (by Cole MA,Kim PJ,Kalman BA,Spencer RL).[Psychoneuroendocrinology, 25:(2), Feb, 2000][Journal Article,Research Support, Non-U.S. Gov't,Research Support, U.S. Gov't, P.H.S.]"
A dose of dexamethasone was determined in rats (50 micrograms/kg s.c.) that suppressed the corticost...
Source: [PubMed]http://www.ncbi.nlm.nih.gov/entrez/query.fcgi?cmd=Retrieve&db=pubmed&dopt=Abstract&list_uids=10674279
"297. A.E. Bennett Research Award. Regulation of serotonin1A, glucocorticoid, and mineralocorticoid receptor in rat and human hippocampus: implications for the neurobiology of depression (by Lopez JF,Chalmers DT,Little KY,Watson SJ).[Biol Psychiatry, 43:(8), Apr, 1998][Journal Article,Research Support, Non-U.S. Gov't,Research Support, U.S. Gov't, P.H.S.]"
Disturbances of the limbic-hypothalamic-pituitary-adrenal axis and the serotonin system are commonly...
Source: [PubMed]http://www.ncbi.nlm.nih.gov/entrez/query.fcgi?cmd=Retrieve&db=pubmed&dopt=Abstract&list_uids=9564441
"298. [The effect of psychogenic reaction on the functions of some immune cells] (by Ding XZ).[Zhonghua Shen Jing Jing Shen Ke Za Zhi, 22:(4), Aug, 1989][English Abstract,Journal Article]"
The functions of immune cells in peripheral blood of 10 patients with psychogenic reaction were obse...
Source: [PubMed]http://www.ncbi.nlm.nih.gov/entrez/query.fcgi?cmd=Retrieve&db=pubmed&dopt=Abstract&list_uids=2533551
"299. Central and peripheral norepinephrine concentrations in rat strains selectively bred for differences in response to stress: confirmation and extension (by Liang B,Blizard DA).[Pharmacol Biochem Behav, 8:(1), Jan, 1978][Comparative Study,Journal Article,Research Support, U.S. Gov't, P.H.S.]"
Inbred rats from the Maudsley Reactive (MR) strain had lower concentrations of norepinephrine in hyp...
Source: [PubMed]http://www.ncbi.nlm.nih.gov/entrez/query.fcgi?cmd=Retrieve&db=pubmed&dopt=Abstract&list_uids=564516
"300. Effect of physical and psychic stress on phosphatidyl glycerol and related phospholipids. NADC-MR-6805 (by Polis BD,Polis E,deCani J,Schwarz HP,Dreisbach L).[NADC-MR Rep, Sep, 1968][Journal Article]"
Source: [PubMed]http://www.ncbi.nlm.nih.gov/entrez/query.fcgi?cmd=Retrieve&db=pubmed&dopt=Abstract&list_uids=5305439
"301. Identifying sleep regulatory genes using a Drosophila model of insomnia (by Seugnet L,Suzuki Y,Thimgan M,Donlea J,Gimbel SI,Gottschalk L,Duntley SP,Shaw PJ).[J Neurosci, 29:(22), Jun, 2009][Journal Article,Research Support, N.I.H., Extramural]"
"Although it is widely accepted that sleep must serve an essential biological function, little is kno..."
Source: [PubMed]http://www.ncbi.nlm.nih.gov/entrez/query.fcgi?cmd=Retrieve&db=pubmed&dopt=Abstract&list_uids=19494137

"302. Effects of chronic social defeat on behavioral and neural correlates of sociality: Vasopressin, oxytocin and the vasopressinergic V1b receptor (by Litvin Y,Murakami G,Pfaff DW).[Physiol Behav, 103:(3-4), Jun, 2011][Journal Article,Research Support, Non-U.S. Gov't]"
Chronic social stress in rodents produces behavioral and neuroendocrine patterns analogous to sympto...
Source: [PubMed]http://www.ncbi.nlm.nih.gov/entrez/query.fcgi?cmd=Retrieve&db=pubmed&dopt=Abstract&list_uids=21397619

"303. Associations between common arginine vasopressin 1b receptor and glucocorticoid receptor gene variants and HPA axis responses to psychosocial stress in a child psychiatric population (by van West D,Del-Favero J,Deboutte D,Van Broeckhoven C,Claes S).[Psychiatry Res, 179:(1), Aug, 2010][Journal Article,Research Support, Non-U.S. Gov't]"
"On the one hand, a suitable response to daily stressors is crucial for adequate functioning in any n..."
Source: [PubMed]http://www.ncbi.nlm.nih.gov/entrez/query.fcgi?cmd=Retrieve&db=pubmed&dopt=Abstract&list_uids=20472303

"304. Corticotropin-releasing hormone and arginine vasopressin in depression focus on the human postmortem hypothalamus (by Bao AM,Swaab DF).[Vitam Horm, 82, 2010][Journal Article,Research Support, Non-U.S. Gov't,Review]"
The neuropeptides corticotropin-releasing hormone (CRH) and arginine vasopressin (AVP) are crucially...
Source: [PubMed]http://www.ncbi.nlm.nih.gov/entrez/query.fcgi?cmd=Retrieve&db=pubmed&dopt=Abstract&list_uids=20472147

"305. The mechanism of life-threatening water imbalance in schizophrenia and its relationship to the underlying psychiatric illness (by Goldman MB).[Brain Res Rev, 61:(2), Oct, 2009][Journal Article,Research Support, N.I.H., Extramural,Research Support, Non-U.S. Gov't,Review]"
Impaired water excretion was noted to coincide with psychotic exacerbations in the first decades of ...
Source: [PubMed]http://www.ncbi.nlm.nih.gov/entrez/query.fcgi?cmd=Retrieve&db=pubmed&dopt=Abstract&list_uids=19595703
"306. Stress hormone regulation: biological role and translation into therapy (by Holsboer F,Ising M).[Annu Rev Psychol, 61, 2010][Journal Article,Review]"
Stress is defined as a state of perturbed homeostasis following endangerment that evokes manifold ad...
Source: [PubMed]http://www.ncbi.nlm.nih.gov/entrez/query.fcgi?cmd=Retrieve&db=pubmed&dopt=Abstract&list_uids=19575614
"307. Anaesthetic requirement and stress hormone responses in patients undergoing lumbar spine surgery: anterior vs. posterior approach (by Yoo KY,Lee MK,Jeong CW,Kim SJ,Jeong ST,Shin MH,Lee JK,Lee J).[Acta Anaesthesiol Scand, 53:(8), Sep, 2009][Journal Article]"
The intensity of nociceptive stimuli reflects the severity of tissue injury. The anaesthetic require...
Source: [PubMed]http://www.ncbi.nlm.nih.gov/entrez/query.fcgi?cmd=Retrieve&db=pubmed&dopt=Abstract&list_uids=19426236
"308. Gender-specific regulation of the hypothalamo-pituitary-adrenal axis and the role of vasopressin during the neonatal period (by Makara GB,Domokos A,Mergl Z,Csabai K,Barna I,Zelena D).[Ann N Y Acad Sci, 1148, Dec, 2008][Journal Article]"
Studies in arginine vasopressin (AVP)-deficient Brattleboro rats suggest that AVP is the predominant...
Source: [PubMed]http://www.ncbi.nlm.nih.gov/entrez/query.fcgi?cmd=Retrieve&db=pubmed&dopt=Abstract&list_uids=19120139
"309. Vasopressin does not mediate hypersensitivity of the hypothalamic pituitary adrenal axis during chronic stress (by Chen J,Young S,Subburaju S,Sheppard J,Kiss A,Atkinson H,Wood S,Lightman S,Serradeil-Le Gal C,Aguilera G).[Ann N Y Acad Sci, 1148, Dec, 2008][Journal Article,Research Support, N.I.H., Intramural]"
The hypothesis that vasopressin (VP) becomes the main mediator of pituitary corticotroph responsiven...
Source: [PubMed]http://www.ncbi.nlm.nih.gov/entrez/query.fcgi?cmd=Retrieve&db=pubmed&dopt=Abstract&list_uids=19120128
"310. Vasopressin antagonists as anxiolytics and antidepressants: recent developments (by Simon NG,Guillon C,Fabio K,Heindel ND,Lu SF,Miller M,Ferris CF,Brownstein MJ,Garripa C,Koppel GA).[Recent Pat CNS Drug Discov, 3:(2), Jun, 2008][Journal Article,Research Support, N.I.H., Extramural,Review]"
A compelling case for the potential utility of vasopressin (AVP) antagonists as a novel therapeutic ...
Source: [PubMed]http://www.ncbi.nlm.nih.gov/entrez/query.fcgi?cmd=Retrieve&db=pubmed&dopt=Abstract&list_uids=18537767
"311. Studies on the neuroendocrine role of serotonin (by Jrgensen HS).[Dan Med Bull, 54:(4), Nov, 2007][Journal Article,Review]"
"The aim of the thesis was to investigate in male Wistar rats, the involvement of serotonin (5-HT) an..."
Source: [PubMed]http://www.ncbi.nlm.nih.gov/entrez/query.fcgi?cmd=Retrieve&db=pubmed&dopt=Abstract&list_uids=18208678
"312. Vasopressin: behavioral roles of an ""original"" neuropeptide (by Caldwell HK,Lee HJ,Macbeth AH,Young WS).[Prog Neurobiol, 84:(1), Jan, 2008][Journal Article,Research Support, N.I.H., Intramural,Review]"
Vasopressin (Avp) is mainly synthesized in the magnocellular cells of the hypothalamic supraoptic (S...
Source: [PubMed]http://www.ncbi.nlm.nih.gov/entrez/query.fcgi?cmd=Retrieve&db=pubmed&dopt=Abstract&list_uids=18053631
"313. The stress system in depression and neurodegeneration: focus on the human hypothalamus (by Bao AM,Meynen G,Swaab DF).[Brain Res Rev, 57:(2), Mar, 2008][Journal Article,Research Support, Non-U.S. Gov't,Review]"
The stress response is mediated by the hypothalamo-pituitary-adrenal (HPA) system. Activity of the c...
Source: [PubMed]http://www.ncbi.nlm.nih.gov/entrez/query.fcgi?cmd=Retrieve&db=pubmed&dopt=Abstract&list_uids=17524488
"314. The vasopressin 1b receptor is prominent in the hippocampal area CA2 where it is unaffected by restraint stress or adrenalectomy (by Young WS,Li J,Wersinger SR,Palkovits M).[Neuroscience, 143:(4), Dec, 2006][Journal Article,Research Support, N.I.H., Intramural]"
The vasopressin 1b receptor (Avpr1b) is one of two principal receptors mediating the behavioral effe...
Source: [PubMed]http://www.ncbi.nlm.nih.gov/entrez/query.fcgi?cmd=Retrieve&db=pubmed&dopt=Abstract&list_uids=17027167
"315. Effects of early life stress on adult male aggression and hypothalamic vasopressin and serotonin (by Veenema AH,Blume A,Niederle D,Buwalda B,Neumann ID).[Eur J Neurosci, 24:(6), Sep, 2006][Comparative Study,Journal Article,Research Support, Non-U.S. Gov't]"
"Early life stress in humans enhances the risk for psychopathologies, including excessive aggression ..."
Source: [PubMed]http://www.ncbi.nlm.nih.gov/entrez/query.fcgi?cmd=Retrieve&db=pubmed&dopt=Abstract&list_uids=17004935
"316. The association of antidiuretic hormone levels with an attack of Meniere's disease (by Aoki M,Ando K,Kuze B,Mizuta K,Hayashi T,Ito Y).[Clin Otolaryngol, 30:(6), Dec, 2005][Journal Article,Research Support, Non-U.S. Gov't]"
An elevation of the plasma antidiuretic hormone (ADH) levels has frequently been observed in Meniere...
Source: [PubMed]http://www.ncbi.nlm.nih.gov/entrez/query.fcgi?cmd=Retrieve&db=pubmed&dopt=Abstract&list_uids=16402977
"317. Anatomy of melancholia: focus on hypothalamic-pituitary-adrenal axis overactivity and the role of vasopressin (by Dinan TG,Scott LV).[J Anat, 207:(3), Sep, 2005][Journal Article,Review]"
"Overactivity of the hypothalamic-pituitary-adrenal (HPA) axis characterized by hypercortisolism, adr..."
Source: [PubMed]http://www.ncbi.nlm.nih.gov/entrez/query.fcgi?cmd=Retrieve&db=pubmed&dopt=Abstract&list_uids=16185250
"318. [Oxytocin: a natural means of treating psychological stress] (by Legros JJ).[Bull Mem Acad R Med Belg, 157:(7-9), 2002][English Abstract,Journal Article]"
"Oxytocin as an endogenous antistress hormone. The neurohypophysial peptide oxytocin (OT), besides it..."
Source: [PubMed]http://www.ncbi.nlm.nih.gov/entrez/query.fcgi?cmd=Retrieve&db=pubmed&dopt=Abstract&list_uids=12647377
"319. A conceptual model of the influence of stress on female reproduction (by Dobson H,Ghuman S,Prabhakar S,Smith R).[Reproduction, 125:(2), Feb, 2003][Journal Article,Review]"
"Intriguingly, similar neurotransmitters and nuclei within the hypothalamus control stress and reprod..."
Source: [PubMed]http://www.ncbi.nlm.nih.gov/entrez/query.fcgi?cmd=Retrieve&db=pubmed&dopt=Abstract&list_uids=12578529
"320. Nitric oxide, stress, and depression (by McLeod TM,Lopez-Figueroa AL,Lopez-Figueroa MO).[Psychopharmacol Bull, 35:(1), 2001][Journal Article,Research Support, Non-U.S. Gov't,Research Support, U.S. Gov't, P.H.S.,Review]"
Stress and depression have a significant impact on modern society. Even though their symptomatology ...
Source: [PubMed]http://www.ncbi.nlm.nih.gov/entrez/query.fcgi?cmd=Retrieve&db=pubmed&dopt=Abstract&list_uids=12397868
"321. Characterization of (2S,4R)-1-[5-chloro-1-[(2,4-dimethoxyphenyl)sulfonyl]-3-(2-methoxy-phenyl)-2-oxo-2,3-dihydro-1H-indol-3-yl]-4-hydroxy-N,N-dimethyl-2-pyrrolidine carboxamide (SSR149415), a selective and orally active vasopressin V1b receptor antagonist (by Serradeil-Le Gal C,Wagnon J,Simiand J,Griebel G,Lacour C,Guillon G,Barberis C,Brossard G,Soubrie P,Nisato D,Pascal M,Pruss R,Scatton B,Maffrand JP,Le Fur G).[J Pharmacol Exp Ther, 300:(3), Mar, 2002][In Vitro,Journal Article]"
"(2S,4R)-1-[5-Chloro-1-[(2,4-dimethoxyphenyl)sulfonyl]-3-(2-methoxy-phenyl)-2-oxo-2,3-dihydro-1H-indo..."
Source: [PubMed]http://www.ncbi.nlm.nih.gov/entrez/query.fcgi?cmd=Retrieve&db=pubmed&dopt=Abstract&list_uids=11861823
"322. [Role of the neurohypophysis in psychological stress] (by Scantamburlo G,Ansseau M,Legros JJ).[Encephale, 27:(3), 2001][English Abstract,Journal Article,Review]"
Effects of different psychological stimuli on oxytocin (OT) and vasopressin (AVP) secretion are revi...
Source: [PubMed]http://www.ncbi.nlm.nih.gov/entrez/query.fcgi?cmd=Retrieve&db=pubmed&dopt=Abstract&list_uids=11488255
"323. Selective impairments in the stress response in schizophrenic patients (by Jansen LM,Gispen-de Wied CC,Kahn RS).[Psychopharmacology (Berl), 149:(3), Apr, 2000][Journal Article]"
"In the vulnerability-stress concept of schizophrenia, schizophrenic patients are thought to display ..."
Source: [PubMed]http://www.ncbi.nlm.nih.gov/entrez/query.fcgi?cmd=Retrieve&db=pubmed&dopt=Abstract&list_uids=10823414
"324. [Study on the characteristics of personality, emotion and the plasma arginine vasopressin levels in patients with Gan Yang Shang Kang Zheng] (by Liu X,Hu S).[Hunan Yi Ke Da Xue Xue Bao, 23:(1), 1998][English Abstract,Journal Article,Research Support, Non-U.S. Gov't]"
Eighty patients with Gan Yang Shang Kang Zheng (GYSKZ) and the related Zheng were questioned with th...
Source: [PubMed]http://www.ncbi.nlm.nih.gov/entrez/query.fcgi?cmd=Retrieve&db=pubmed&dopt=Abstract&list_uids=10681789
"325. Antidiuretic hormone and psychosomatic aspects in Meniere's disease (by Sawada S,Takeda T,Saito H).[Acta Otolaryngol Suppl, 528, 1997][Comparative Study,Journal Article,Research Support, Non-U.S. Gov't]"
We studied the relation between psychosomatic profiles of patients with Meniere's disease and antidi...
Source: [PubMed]http://www.ncbi.nlm.nih.gov/entrez/query.fcgi?cmd=Retrieve&db=pubmed&dopt=Abstract&list_uids=9288252
"326. Primary nocturnal enuresis and desmopressin treatment: do psychosocial factors affect outcome? (by Dittmann RW,Wolter S)[Eur Child Adolesc Psychiatry, 5:(2), Jun, 1996][Clinical Trial,Journal Article]"
Twenty-three patients (5 to 15 years of age) with primary nocturnal enuresis were treated with desmo...
Source: [PubMed]http://www.ncbi.nlm.nih.gov/entrez/query.fcgi?cmd=Retrieve&db=pubmed&dopt=Abstract&list_uids=8814416
"327. Neural regulation of corticotropin releasing hormone (CRH) and CRH receptor mRNA in the hypothalamic paraventricular nucleus in the rat (by Kiss A,Palkovits M,Aguilera G).[J Neuroendocrinol, 8:(2), Feb, 1996][Journal Article]"
The role of afferent innervation to the hypothalamic paraventricular nucleus (PVN) on CRH mRNA and C...
Source: [PubMed]http://www.ncbi.nlm.nih.gov/entrez/query.fcgi?cmd=Retrieve&db=pubmed&dopt=Abstract&list_uids=8868257
"328. Regulation of pituitary vasopressin V1b receptor mRNA during stress in the rat (by Rabadan-Diehl C,Lolait SJ,Aguilera G).[J Neuroendocrinol, 7:(12), Dec, 1995][Comparative Study,Journal Article]"
Previous studies have shown a parallel relationship between pituitary vasopressin (VP) receptor cont...
Source: [PubMed]http://www.ncbi.nlm.nih.gov/entrez/query.fcgi?cmd=Retrieve&db=pubmed&dopt=Abstract&list_uids=8745267
"329. Neuroendocrine responses to real and simulated BA Hawk MK 51 flight (by Leino T,Leppaluoto J,Huttunen P,Ruokonen A,Kuronen P).[Aviat Space Environ Med, 66:(2), Feb, 1995][Journal Article]"
The effects of psychological workload on the plasma levels of eight neuroendocrine hormones were stu...
Source: [PubMed]http://www.ncbi.nlm.nih.gov/entrez/query.fcgi?cmd=Retrieve&db=pubmed&dopt=Abstract&list_uids=7726772
"330. Activity of the hypothalamic pituitary adrenal axis and sympathoadrenal system during food and water deprivation in the rat (by Kiss A,Jezova D,Aguilera G).[Brain Res, 663:(1), Nov, 1994][Journal Article]"
"It has been previously shown that chronic water deprivation or hypertonic saline intake, osmotic str..."
Source: [PubMed]http://www.ncbi.nlm.nih.gov/entrez/query.fcgi?cmd=Retrieve&db=pubmed&dopt=Abstract&list_uids=7850474
"331. Regulation of the hypothalamic pituitary adrenal axis during chronic stress: responses to repeated intraperitoneal hypertonic saline injection (by Kiss A,Aguilera G).[Brain Res, 630:(1-2), Dec, 1993][Journal Article]"
"Chronic osmotic stress inhibits, while repeated physical stress can increase pituitary ACTH responsi..."
Source: [PubMed]http://www.ncbi.nlm.nih.gov/entrez/query.fcgi?cmd=Retrieve&db=pubmed&dopt=Abstract&list_uids=8118692
"332. Activation of magnocellular vasopressin responses to non-osmotic stress after chronic adrenal demedullation in rats (by Aguilera G,Kiss A).[J Neuroendocrinol, 5:(5), Oct, 1993][Journal Article]"
"Increases in plasma VP in response to osmotic stimulation are critical for water conservation, while..."
Source: [PubMed]http://www.ncbi.nlm.nih.gov/entrez/query.fcgi?cmd=Retrieve&db=pubmed&dopt=Abstract&list_uids=8680417
"333. [The stress reaction in the recovery phase from halothane and isoflurane anesthesia] (by Adams HA,Tengler R,Hempelmann G).[Anaesthesist, 40:(8), Aug, 1991][Clinical Trial,Comparative Study,English Abstract,Journal Article,Randomized Controlled Trial]"
This study was undertaken to investigate the influences of halothane and isoflurane as well as diffe...
Source: [PubMed]http://www.ncbi.nlm.nih.gov/entrez/query.fcgi?cmd=Retrieve&db=pubmed&dopt=Abstract&list_uids=1952037
"334. Psychological stress of exposure to uncontrollable noise increases plasma oxytocin in high emotionality women (by Sanders G,Freilicher J,Lightman SL).[Psychoneuroendocrinology, 15:(1), 1990][Journal Article]"
"Oxytocin (OT), arginine-vasopressin (AVP), memory, and mood changes were measured in relation to the..."
Source: [PubMed]http://www.ncbi.nlm.nih.gov/entrez/query.fcgi?cmd=Retrieve&db=pubmed&dopt=Abstract&list_uids=2367615
"335. Does the stress of admission to an intensive care unit influence arginine vasopressin secretion and renal diluting ability? (by Dreyfuss D,Leviel F,Sperandio M,Paillard M,Marty J,Coste F)[Intensive Care Med, 16:(5), 1990][Journal Article,Research Support, Non-U.S. Gov't]"
The pathogenesis of excessive arginine vasopressin (AVP) release and hyponatraemia in euvolaemic int...
Source: [PubMed]http://www.ncbi.nlm.nih.gov/entrez/query.fcgi?cmd=Retrieve&db=pubmed&dopt=Abstract&list_uids=2212258
"336. Neuroendocrine responses to emotional stress: possible interactions between circulating factors and anterior pituitary hormone release (by Meyerhoff JL,Oleshansky MA,Kalogeras KT,Mougey EH,Chrousos GP,Granger LG).[Adv Exp Med Biol, 274, 1990][Journal Article]"
We have shown that a psychological stressor can elicit increases in plasma AVP levels in normal huma...
Source: [PubMed]http://www.ncbi.nlm.nih.gov/entrez/query.fcgi?cmd=Retrieve&db=pubmed&dopt=Abstract&list_uids=2173366
"337. The vasopressin receptor antagonist dPTyr (Me) AVP does not prevent stress-induced ACTH and corticosterone release (by Mormede P).[Nature, 302:(5906), Mar, 1983][Journal Article,Research Support, Non-U.S. Gov't]"
Most of the experimental evidence for a role of arginine-vasopressin (AVP) in adrenocorticotropic ho...
Source: [PubMed]http://www.ncbi.nlm.nih.gov/entrez/query.fcgi?cmd=Retrieve&db=pubmed&dopt=Abstract&list_uids=6300679
"338. Response of brain and pituitary pools of dynorphin as compared to vasopressin to acute stress in the rat (by Millan MJ,Millan MH,Tsang YF,Herz A).[Life Sci, 33 Suppl 1, 1983][Comparative Study,Journal Article,Research Support, Non-U.S. Gov't]"
5 min foot-shock resulted in an elevation in levels of immunoreactive (ir)-dynorphin (DYN) and ir-va...
Source: [PubMed]http://www.ncbi.nlm.nih.gov/entrez/query.fcgi?cmd=Retrieve&db=pubmed&dopt=Abstract&list_uids=6141491
"339. Influence of hydrogen ion concentration on bile acid induced acute gastric mucosal ulcerogenesis (by Ritchie WP,Cherry KJ).[Ann Surg, 189:(5), May, 1979][Journal Article,Research Support, U.S. Gov't, Non-P.H.S.,Research Support, U.S. Gov't, P.H.S.]"
Aggressive treatment with H(2) receptor blocking agents and/or antacids has been advocated as effect...
Source: [PubMed]http://www.ncbi.nlm.nih.gov/entrez/query.fcgi?cmd=Retrieve&db=pubmed&dopt=Abstract&list_uids=36049
"340. Stress polycythemia--a pathophysiologic study (by El-Yousef MK,Bakewell WE).[South Med J, 68:(5), May, 1975][Journal Article,Research Support, U.S. Gov't, Non-P.H.S.,Research Support, U.S. Gov't, P.H.S.]"
"Two patients with ""Gaisbock syndrome"" (stress polycythemia) were found to have been under chronic ""s..."
Source: [PubMed]http://www.ncbi.nlm.nih.gov/entrez/query.fcgi?cmd=Retrieve&db=pubmed&dopt=Abstract&list_uids=165576
"341. Letter: Inappropriate ADH secretion in chest disease (by Myers JB).[Br Med J, 4:(5940), Nov, 1974][Journal Article]"
Source: [PubMed]http://www.ncbi.nlm.nih.gov/entrez/query.fcgi?cmd=Retrieve&db=pubmed&dopt=Abstract&list_uids=4434106
"1. [Relationships between stress perception and stress biomarkers in family caregivers] (by Cheng KC,Chiu YC,Lee YN,Liao SK,Lee SH).[Hu Li Za Zhi, 58:(3), Jun, 2011][English Abstract,Journal Article]"
"Family caregivers (FCGs) of persons with dementia (PWDs) face chronic stress. However, their stress ..."
Source: [PubMed]http://www.ncbi.nlm.nih.gov/entrez/query.fcgi?cmd=Retrieve&db=pubmed&dopt=Abstract&list_uids=21678253

"2. Altered expression and secretion of colonic interleukin-6 in a stress-sensitive animal model of brain-gut axis dysfunction (by O'Malley D,Dinan TG,Cryan JF).[J Neuroimmunol, 235:(1-2), Jun, 2011][Comparative Study,Journal Article,Research Support, Non-U.S. Gov't]"
"Interleukin-6 (IL-6) can activate gastrointestinal submucosal neurons, with associated implications ..."
Source: [PubMed]http://www.ncbi.nlm.nih.gov/entrez/query.fcgi?cmd=Retrieve&db=pubmed&dopt=Abstract&list_uids=21565410

"3. Dose effects of relaxation practice on immune responses in women newly diagnosed with breast cancer: an exploratory study (by Kang DH,McArdle T,Park NJ,Weaver MT,Smith B,Carpenter J).[Oncol Nurs Forum, 38:(3), May, 2011][Journal Article,Randomized Controlled Trial,Research Support, N.I.H., Extramural]"
To determine the dose effects of relaxation practice on immune responses and describe the types of r...
Source: [PubMed]http://www.ncbi.nlm.nih.gov/entrez/query.fcgi?cmd=Retrieve&db=pubmed&dopt=Abstract&list_uids=21531674

"4. Stress hormones and vascular function in firefighters during concurrent challenges (by Webb HE,Garten RS,McMinn DR,Beckman JL,Kamimori GH,Acevedo EO).[Biol Psychol, 87:(1), Apr, 2011][Journal Article,Research Support, N.I.H., Extramural]"
The purpose of this study was to examine the effects of concurrent physical and mental challenge on ...
Source: [PubMed]http://www.ncbi.nlm.nih.gov/entrez/query.fcgi?cmd=Retrieve&db=pubmed&dopt=Abstract&list_uids=21382435

"5. Childhood adversity heightens the impact of later-life caregiving stress on telomere length and inflammation (by Kiecolt-Glaser JK,Gouin JP,Weng NP,Malarkey WB,Beversdorf DQ,Glaser R).[Psychosom Med, 73:(1), Jan, 2011][Comparative Study,Journal Article,Research Support, N.I.H., Extramural,Research Support, N.I.H., Intramural,Research Support, Non-U.S. Gov't]"
"To address the question of whether childhood abuse and other adversities have lasting, detectable co..."
Source: [PubMed]http://www.ncbi.nlm.nih.gov/entrez/query.fcgi?cmd=Retrieve&db=pubmed&dopt=Abstract&list_uids=21148804

"6. [Biological risk and health care workers: analysis of the effects of work chronobiology on the immune system] (by Copertaro A,Bracci M,Amati M,Mocchegiani E,Barbaresi M,Copertaro B,Santarelli L).[Med Lav, 101:(6), 2010][English Abstract,Journal Article]"
Healthcare workers may be exposed to a variety of biological hazards. Although many studies have sho...
Source: [PubMed]http://www.ncbi.nlm.nih.gov/entrez/query.fcgi?cmd=Retrieve&db=pubmed&dopt=Abstract&list_uids=21141454

"7. Effects of childhood abuse linger into old age.[J Psychosoc Nurs Ment Health Serv, 48:(11), Nov, 2010][News]"
Source: [PubMed]http://www.ncbi.nlm.nih.gov/entrez/query.fcgi?cmd=Retrieve&db=pubmed&dopt=Abstract&list_uids=21053836

"8. Effect of maternal restraint stress during gestation on temporal lipopolysaccharide-induced neuroendocrine and immune responses of progeny (by Collier CT,Williams PN,Carroll JA,Welsh TH,Laurenz JC).[Domest Anim Endocrinol, 40:(1), Jan, 2011][Journal Article]"
The impact of gestational dam restraint stress on progeny immune and neuroendocrine temporal hormone...
Source: [PubMed]http://www.ncbi.nlm.nih.gov/entrez/query.fcgi?cmd=Retrieve&db=pubmed&dopt=Abstract&list_uids=20932703

"9. Negative affective responses to a speech task predict changes in interleukin (IL)-6 (by Carroll JE,Low CA,Prather AA,Cohen S,Fury JM,Ross DC,Marsland AL).[Brain Behav Immun, 25:(2), Feb, 2011][Journal Article,Research Support, N.I.H., Extramural]"
Laboratory studies show that individuals differ appreciably in the magnitude of their inflammatory r...
Source: [PubMed]http://www.ncbi.nlm.nih.gov/entrez/query.fcgi?cmd=Retrieve&db=pubmed&dopt=Abstract&list_uids=20888901

"10. Association between plasma IL-6 response to acute stress and early-life adversity in healthy adults (by Carpenter LL,Gawuga CE,Tyrka AR,Lee JK,Anderson GM,Price LH).[Neuropsychopharmacology, 35:(13), Dec, 2010][Journal Article,Research Support, N.I.H., Extramural]"
Increased production of peripheral cytokines and other pro-inflammatory markers has been linked to p...
Source: [PubMed]http://www.ncbi.nlm.nih.gov/entrez/query.fcgi?cmd=Retrieve&db=pubmed&dopt=Abstract&list_uids=20881945

"11. Overnight changes of immune parameters and catecholamines are associated with mood and stress (by Rief W,Mills PJ,Ancoli-Israel S,Ziegler MG,Pung MA,Dimsdale JE).[Psychosom Med, 72:(8), Oct, 2010][Comparative Study,Journal Article,Research Support, N.I.H., Extramural]"
To test the hypothesis that a nocturnal decrease of secretion of inflammation markers and catecholam...
Source: [PubMed]http://www.ncbi.nlm.nih.gov/entrez/query.fcgi?cmd=Retrieve&db=pubmed&dopt=Abstract&list_uids=20841563

"12. Self-efficacy buffers the relationship between dementia caregiving stress and circulating concentrations of the proinflammatory cytokine interleukin-6 (by Mausbach BT,von Kanel R,Roepke SK,Moore R,Patterson TL,Mills PJ,Dimsdale JE,Ziegler MG,Ancoli-Israel S,Allison M,Grant I).[Am J Geriatr Psychiatry, 19:(1), Jan, 2011][Journal Article,Research Support, N.I.H., Extramural]"
"the proinflammatory cytokine interleukin (IL)-6 has been linked with health morbidity, particularly ..."
Source: [PubMed]http://www.ncbi.nlm.nih.gov/entrez/query.fcgi?cmd=Retrieve&db=pubmed&dopt=Abstract&list_uids=20808097

"13. Chronic unpredictable stress accelerates atherosclerosis through promoting inflammation in apolipoprotein E knockout mice (by Zhang T,Chen Y,Liu H,Zhou Z,Zhai Y,Yang J).[Thromb Res, 126:(5), Nov, 2010][Journal Article]"
"Chronic unpredictable stress (CUS) has been suggested to accelerate atherosclerosis. However, the un..."
Source: [PubMed]http://www.ncbi.nlm.nih.gov/entrez/query.fcgi?cmd=Retrieve&db=pubmed&dopt=Abstract&list_uids=20800268

"14. Chronic variable stress induces oxidative stress and decreases butyrylcholinesterase activity in blood of rats (by Tagliari B,dos Santos TM,Cunha AA,Lima DD,Delwing D,Sitta A,Vargas CR,Dalmaz C,Wyse AT).[J Neural Transm, 117:(9), Sep, 2010][Journal Article,Research Support, Non-U.S. Gov't]"
"Depressive disorders, including major depression, are serious and disabling, whose mechanisms are no..."
Source: [PubMed]http://www.ncbi.nlm.nih.gov/entrez/query.fcgi?cmd=Retrieve&db=pubmed&dopt=Abstract&list_uids=20686907

"15. Subclinical depressive symptoms affect responses to acute psychosocial stress in healthy premenopausal women (by Benson S,Arck PC,Blois S,Schedlowski M,Elsenbruch S).[Stress, 14:(1), Jan, 2011][Journal Article,Research Support, Non-U.S. Gov't]"
Subclinical depressive symptoms constitute a primary risk factor for major depression as well as for...
Source: [PubMed]http://www.ncbi.nlm.nih.gov/entrez/query.fcgi?cmd=Retrieve&db=pubmed&dopt=Abstract&list_uids=20666658

"16. Pilot study of inflammatory responses following a negative imaginal focus in persons with chronic pain: analysis by sex/gender (by Darnall BD,Aickin M,Zwickey H).[Gend Med, 7:(3), Jun, 2010][Journal Article,Research Support, N.I.H., Extramural,Research Support, Non-U.S. Gov't]"
Recent evidence suggests that differential stress and immune responses may play a role in the sex/ge...
Source: [PubMed]http://www.ncbi.nlm.nih.gov/entrez/query.fcgi?cmd=Retrieve&db=pubmed&dopt=Abstract&list_uids=20638630

"17. The relationship between alexithymia and circulating cytokine levels in subjects undergoing upper endoscopy (by Mandarelli G,Tarsitani L,Ippoliti F,Covotta F,Zerella MP,Mirigliani A,Biondi M).[Neuroimmunomodulation, 18:(1), 2011][Journal Article,Research Support, Non-U.S. Gov't]"
"Despite emerging evidence suggesting a link between alexithymia and immune function, previous studie..."
Source: [PubMed]http://www.ncbi.nlm.nih.gov/entrez/query.fcgi?cmd=Retrieve&db=pubmed&dopt=Abstract&list_uids=20616574

"18. Use of saliva for assessment of stress and its effect on the immune system prior to gross anatomy practical examinations (by Lester SR,Brown JR,Aycock JE,Grubbs SL,Johnson RB).[Anat Sci Educ, 3:(4), 2010][Journal Article,Research Support, Non-U.S. Gov't]"
The objective of this study was to determine the longitudinal effects of a series of stressful gross...
Source: [PubMed]http://www.ncbi.nlm.nih.gov/entrez/query.fcgi?cmd=Retrieve&db=pubmed&dopt=Abstract&list_uids=20607858

"19. Evaluating the buffering vs. direct effects hypotheses of emotional social support on inflammatory markers: the multi-ethnic study of atherosclerosis (by Mezuk B,Diez Roux AV,Seeman T).[Brain Behav Immun, 24:(8), Nov, 2010][Journal Article,Research Support, N.I.H., Extramural,Research Support, Non-U.S. Gov't,Research Support, U.S. Gov't, P.H.S.]"
"Social support is associated with cardiovascular disease mortality, however, the physiologic mechani..."
Source: [PubMed]http://www.ncbi.nlm.nih.gov/entrez/query.fcgi?cmd=Retrieve&db=pubmed&dopt=Abstract&list_uids=20600815

"20. Healthy working school teachers with high effort-reward-imbalance and overcommitment show increased pro-inflammatory immune activity and a dampened innate immune defence (by Bellingrath S,Rohleder N,Kudielka BM).[Brain Behav Immun, 24:(8), Nov, 2010][Journal Article,Research Support, Non-U.S. Gov't]"
"To test whether chronic work stress is accompanied by altered immune functioning, changes in lymphoc..."
Source: [PubMed]http://www.ncbi.nlm.nih.gov/entrez/query.fcgi?cmd=Retrieve&db=pubmed&dopt=Abstract&list_uids=20599495
"21. Cytokine levels at a single time point following a reminder stimulus among women in abusive dating relationships: Relationship to emotional states (by Danielson AM,Matheson K,Anisman H).[Psychoneuroendocrinology, 36:(1), Jan, 2011][Journal Article,Randomized Controlled Trial,Research Support, Non-U.S. Gov't]"
"Stressful events and reminders of such events may influence circulating cytokine levels, just as the..."
Source: [PubMed]http://www.ncbi.nlm.nih.gov/entrez/query.fcgi?cmd=Retrieve&db=pubmed&dopt=Abstract&list_uids=20598444

"22. Early-life stress and antidepressants modulate peripheral biomarkers in a gene-environment rat model of depression (by Carboni L,Becchi S,Piubelli C,Mallei A,Giambelli R,Razzoli M,Mathe AA,Popoli M,Domenici E).[Prog Neuropsychopharmacol Biol Psychiatry, 34:(6), Aug, 2010][Journal Article,Research Support, Non-U.S. Gov't]"
Availability of peripheral biomarkers for depression could aid diagnosis and help to predict treatme...
Source: [PubMed]http://www.ncbi.nlm.nih.gov/entrez/query.fcgi?cmd=Retrieve&db=pubmed&dopt=Abstract&list_uids=20580919

"23. Transcriptional regulation of hypothalamic corticotropin-releasing factor gene (by Kageyama K,Suda T).[Vitam Horm, 82, 2010][Journal Article,Research Support, Non-U.S. Gov't,Review]"
Corticotropin-releasing factor (CRF) plays a central role in regulating stress responses. Forskolin ...
Source: [PubMed]http://www.ncbi.nlm.nih.gov/entrez/query.fcgi?cmd=Retrieve&db=pubmed&dopt=Abstract&list_uids=20472145
"24. Harsh family climate in early life presages the emergence of a proinflammatory phenotype in adolescence (by Miller GE,Chen E).[Psychol Sci, 21:(6), Jun, 2010][Journal Article,Research Support, N.I.H., Extramural,Research Support, Non-U.S. Gov't]"
A growing body of evidence indicates that children reared in harsh families are prone to chronic dis...
Source: [PubMed]http://www.ncbi.nlm.nih.gov/entrez/query.fcgi?cmd=Retrieve&db=pubmed&dopt=Abstract&list_uids=20431047
"25. A novel lifting system for minimally accessed surgery: a prospective comparison between ""Laparo-V"" gasless and CO2 pneumoperitoneum laparoscopic colorectal surgery (by Jiang JK,Chen WS,Wang SJ,Lin JK).[Int J Colorectal Dis, 25:(8), Aug, 2010][Clinical Trial,Comparative Study,Journal Article,Research Support, Non-U.S. Gov't]"
Carbon dioxide (CO(2)) pneumoperitoneum can lead to cardiopulmonary loading and complications. By co...
Source: [PubMed]http://www.ncbi.nlm.nih.gov/entrez/query.fcgi?cmd=Retrieve&db=pubmed&dopt=Abstract&list_uids=20407779
"26. Serum antibodies and cytokines in C4-deficient mice and their responses to exercise (by Visetnoi S,Chawengkirttikul R,Chaiyaroj SC,Kitiyanant Y,Pholpramool C).[Asian Pac J Allergy Immunol, 27:(4), Dec, 2009][Journal Article,Research Support, Non-U.S. Gov't]"
Psychological stress is believed to be one of the predisposing factors for systemic lupus erythemato...
Source: [PubMed]http://www.ncbi.nlm.nih.gov/entrez/query.fcgi?cmd=Retrieve&db=pubmed&dopt=Abstract&list_uids=20232574
"27. Pathways to postoperative hostility in cardiac patients: mediation of coping, spiritual struggle and interleukin-6 (by Ai AL,Pargament K,Kronfol Z,Tice TN,Appel H).[J Health Psychol, 15:(2), Mar, 2010][Journal Article,Research Support, N.I.H., Extramural,Research Support, Non-U.S. Gov't]"
"Using structural equation modeling, we estimated major pathways from preoperative distress, indicate..."
Source: [PubMed]http://www.ncbi.nlm.nih.gov/entrez/query.fcgi?cmd=Retrieve&db=pubmed&dopt=Abstract&list_uids=20207662
"28. Adiposity, leptin and stress reactivity in humans (by Brydon L).[Biol Psychol, 86:(2), Feb, 2011][Journal Article,Research Support, Non-U.S. Gov't]"
Evidence suggests that individuals who are more obese may be more responsive to stress. Stress activ...
Source: [PubMed]http://www.ncbi.nlm.nih.gov/entrez/query.fcgi?cmd=Retrieve&db=pubmed&dopt=Abstract&list_uids=20193730
"29. Associations of depressive symptoms, trait hostility, and gender with C-reactive protein and interleukin-6 response after emotion recall (by Brummett BH,Boyle SH,Ortel TL,Becker RC,Siegler IC,Williams RB).[Psychosom Med, 72:(4), May, 2010][Journal Article,Research Support, N.I.H., Extramural,Research Support, Non-U.S. Gov't]"
To examine the effects of depressive symptoms and hostility on changes in C-reactive protein (CRP) a...
Source: [PubMed]http://www.ncbi.nlm.nih.gov/entrez/query.fcgi?cmd=Retrieve&db=pubmed&dopt=Abstract&list_uids=20190126
"30. Socioeconomic position and inflammatory and immune biomarkers of cardiovascular disease: applications to the Panel Study of Income Dynamics (by Aiello AE,Kaplan GA).[Biodemography Soc Biol, 55:(2), 2009][Journal Article,Research Support, Non-U.S. Gov't,Review]"
Biomarkers are an important aspect of research linking psychosocial stress and health. This article ...
Source: [PubMed]http://www.ncbi.nlm.nih.gov/entrez/query.fcgi?cmd=Retrieve&db=pubmed&dopt=Abstract&list_uids=20183904
"31. Neurohormonal and inflammatory hyper-responsiveness to acute mental stress in depression (by Weinstein AA,Deuster PA,Francis JL,Bonsall RW,Tracy RP,Kop WJ).[Biol Psychol, 84:(2), May, 2010][Journal Article]"
"Depression is associated with dysregulated hypothalamic-pituitary-adrenal (HPA) axis function, overa..."
Source: [PubMed]http://www.ncbi.nlm.nih.gov/entrez/query.fcgi?cmd=Retrieve&db=pubmed&dopt=Abstract&list_uids=20117167
"32. Hostility and physiological responses to laboratory stress in acute coronary syndrome patients (by Brydon L,Strike PC,Bhattacharyya MR,Whitehead DL,McEwan J,Zachary I,Steptoe A).[J Psychosom Res, 68:(2), Feb, 2010][Journal Article,Research Support, Non-U.S. Gov't]"
Evidence suggests that emotional stress can trigger acute coronary syndromes in patients with advanc...
Source: [PubMed]http://www.ncbi.nlm.nih.gov/entrez/query.fcgi?cmd=Retrieve&db=pubmed&dopt=Abstract&list_uids=20105692
"33. Effect of intensive lifestyle changes on endothelial function and on inflammatory markers of atherosclerosis (by Dod HS,Bhardwaj R,Sajja V,Weidner G,Hobbs GR,Konat GW,Manivannan S,Gharib W,Warden BE,Nanda NC,Beto RJ,Ornish D,Jain AC).[Am J Cardiol, 105:(3), Feb, 2010][Journal Article]"
"Intensive lifestyle changes have been shown to regress atherosclerosis, improve cardiovascular risk ..."
Source: [PubMed]http://www.ncbi.nlm.nih.gov/entrez/query.fcgi?cmd=Retrieve&db=pubmed&dopt=Abstract&list_uids=20102949
"34. Recreational music-making modulates immunological responses and mood states in older adults (by Koyama M,Wachi M,Utsuyama M,Bittman B,Hirokawa K,Kitagawa M).[J Med Dent Sci, 56:(2), Jun, 2009][Comparative Study,Journal Article]"
Given that previous studies have shown that recreational music-making has benefits for younger indiv...
Source: [PubMed]http://www.ncbi.nlm.nih.gov/entrez/query.fcgi?cmd=Retrieve&db=pubmed&dopt=Abstract&list_uids=20099470
"35. Stress hormones and immunological responses to a dual challenge in professional firefighters (by Huang CJ,Webb HE,Garten RS,Kamimori GH,Evans RK,Acevedo EO).[Int J Psychophysiol, 75:(3), Mar, 2010][Journal Article]"
"The purpose of this study was to examine the changes in heart rate (HR), catecholamines (norepinephr..."
Source: [PubMed]http://www.ncbi.nlm.nih.gov/entrez/query.fcgi?cmd=Retrieve&db=pubmed&dopt=Abstract&list_uids=20079388
"36. Stress, inflammation, and yoga practice (by Kiecolt-Glaser JK,Christian L,Preston H,Houts CR,Malarkey WB,Emery CF,Glaser R).[Psychosom Med, 72:(2), Feb, 2010][Comparative Study,Journal Article,Research Support, N.I.H., Extramural]"
"To address the mechanisms underlying hatha yoga's potential stress-reduction benefits, we compared i..."
Source: [PubMed]http://www.ncbi.nlm.nih.gov/entrez/query.fcgi?cmd=Retrieve&db=pubmed&dopt=Abstract&list_uids=20064902
"37. Low vagal tone is associated with impaired post stress recovery of cardiovascular, endocrine, and immune markers (by Weber CS,Thayer JF,Rudat M,Wirtz PH,Zimmermann-Viehoff F,Thomas A,Perschel FH,Arck PC,Deter HC).[Eur J Appl Physiol, 109:(2), May, 2010][Journal Article,Research Support, Non-U.S. Gov't]"
Reduced heart rate variability (HRV) and delayed blood pressure recovery are associated with increas...
Source: [PubMed]http://www.ncbi.nlm.nih.gov/entrez/query.fcgi?cmd=Retrieve&db=pubmed&dopt=Abstract&list_uids=20052593
"38. Sleep and biomarkers of atherosclerosis in elderly Alzheimer caregivers and controls (by von Kanel R,Ancoli-Israel S,Dimsdale JE,Mills PJ,Mausbach BT,Ziegler MG,Patterson TL,Grant I).[Gerontology, 56:(1), 2010][Comparative Study,Journal Article,Research Support, N.I.H., Extramural]"
Perturbed sleep might contribute to cardiovascular disease by accelerating atherosclerosis. Sleep is...
Source: [PubMed]http://www.ncbi.nlm.nih.gov/entrez/query.fcgi?cmd=Retrieve&db=pubmed&dopt=Abstract&list_uids=19955705
"39. Unemployment and ill health: a connection through inflammation? (by Hintikka J,Lehto SM,Niskanen L,Huotari A,Herzig KH,Koivumaa-Honkanen H,Honkalampi K,Sinikallio S,Viinamaki H)[BMC Public Health, 9, 2009][Journal Article,Research Support, Non-U.S. Gov't]"
Unemployment is a source of acute and long-term psychosocial stress. Acute and chronic psychosocial ...
Source: [PubMed]http://www.ncbi.nlm.nih.gov/entrez/query.fcgi?cmd=Retrieve&db=pubmed&dopt=Abstract&list_uids=19909544
"40. Healthy young women with serotonin transporter SS polymorphism show a pro-inflammatory bias under resting and stress conditions (by Fredericks CA,Drabant EM,Edge MD,Tillie JM,Hallmayer J,Ramel W,Kuo JR,Mackey S,Gross JJ,Dhabhar FS).[Brain Behav Immun, 24:(3), Mar, 2010][Journal Article,Research Support, N.I.H., Extramural,Research Support, Non-U.S. Gov't]"
The study of functionally relevant biological effects of serotonin transporter gene promoter region ...
Source: [PubMed]http://www.ncbi.nlm.nih.gov/entrez/query.fcgi?cmd=Retrieve&db=pubmed&dopt=Abstract&list_uids=19883751
"41. Pyrogenic cytokines did not mediate a stress interview-induced hyperthermic response in a patient with psychogenic fever: a case report (by Hiramoto T,Oka T,Yoshihara K,Kubo C).[Psychosom Med, 71:(9), Nov, 2009][Case Reports,Journal Article,Research Support, Non-U.S. Gov't]"
To investigate if pyrogenic cytokines mediated psychological stress-induced hyperthermic response in...
Source: [PubMed]http://www.ncbi.nlm.nih.gov/entrez/query.fcgi?cmd=Retrieve&db=pubmed&dopt=Abstract&list_uids=19875636

"42. Anger and fear responses to stress have different biological profiles (by Moons WG,Eisenberger NI,Taylor SE).[Brain Behav Immun, 24:(2), Feb, 2010][Journal Article,Research Support, N.I.H., Extramural]"
"In contrast to a general model of stress, a functional model suggests that emotions may regulate str..."
Source: [PubMed]http://www.ncbi.nlm.nih.gov/entrez/query.fcgi?cmd=Retrieve&db=pubmed&dopt=Abstract&list_uids=19732822

"43. Innate immune, neuroendocrine and behavioral responses to psychosocial stress do not predict subsequent compassion meditation practice time (by Pace TW,Negi LT,Sivilli TI,Issa MJ,Cole SP,Adame DD,Raison CL).[Psychoneuroendocrinology, 35:(2), Feb, 2010][Journal Article,Randomized Controlled Trial,Research Support, N.I.H., Extramural,Research Support, Non-U.S. Gov't]"
Increasing data suggest that meditation impacts stress-related physiological processes relevant to h...
Source: [PubMed]http://www.ncbi.nlm.nih.gov/entrez/query.fcgi?cmd=Retrieve&db=pubmed&dopt=Abstract&list_uids=19615827

"44. Impact of acute psychosocial stress on peripheral blood gene expression pathways in healthy men (by Nater UM,Whistler T,Lonergan W,Mletzko T,Vernon SD,Heim C).[Biol Psychol, 82:(2), Oct, 2009][Journal Article,Research Support, N.I.H., Extramural,Research Support, U.S. Gov't, Non-P.H.S.,Research Support, U.S. Gov't, P.H.S.]"
We investigated peripheral blood mononuclear cell gene expression responses to acute psychosocial st...
Source: [PubMed]http://www.ncbi.nlm.nih.gov/entrez/query.fcgi?cmd=Retrieve&db=pubmed&dopt=Abstract&list_uids=19577611

"45. Excisional breast biopsy under local anesthesia: stress-related neuroendocrine, metabolic and immune reactions during the procedure (by Zografos GC,Zagouri F,Sergentanis TN,Giannakopoulou G,Provatopoulou X,Kalogera E,Papadimitriou C,Filippakis G,Sagkriotis A,Bramis J,Gounaris A).[In Vivo, 23:(4), 2009][Journal Article,Research Support, Non-U.S. Gov't]"
The aim of this study was to evaluate three axes: the sympathetic system (adrenaline and noradrenali...
Source: [PubMed]http://www.ncbi.nlm.nih.gov/entrez/query.fcgi?cmd=Retrieve&db=pubmed&dopt=Abstract&list_uids=19567403

"46. Cortisol awakening rise in middle-aged women in relation to psychological stress (by O'Connor DB,Hendrickx H,Dadd T,Elliman TD,Willis TA,Talbot D,Mayes AE,Thethi K,Powell J,Dye L).[Psychoneuroendocrinology, 34:(10), Nov, 2009][Journal Article,Research Support, Non-U.S. Gov't]"
The cortisol awakening rise (CAR) is defined as cortisol secretory activity in the first 45-60 min i...
Source: [PubMed]http://www.ncbi.nlm.nih.gov/entrez/query.fcgi?cmd=Retrieve&db=pubmed&dopt=Abstract&list_uids=19520518

"47. Transient responses of inflammatory cytokines in acute stress (by Yamakawa K,Matsunaga M,Isowa T,Kimura K,Kasugai K,Yoneda M,Kaneko H,Ohira H).[Biol Psychol, 82:(1), Sep, 2009][Journal Article,Research Support, Non-U.S. Gov't]"
It has been demonstrated that concentrations of pro-inflammatory cytokines such as interleukin-1beta...
Source: [PubMed]http://www.ncbi.nlm.nih.gov/entrez/query.fcgi?cmd=Retrieve&db=pubmed&dopt=Abstract&list_uids=19446599

"48. Biologic cost of caring for a cancer patient: dysregulation of pro- and anti-inflammatory signaling pathways (by Rohleder N,Marin TJ,Ma R,Miller GE).[J Clin Oncol, 27:(18), Jun, 2009][Journal Article,Research Support, Non-U.S. Gov't]"
"Caring for a family member with cancer is a psychologically demanding experience. However, it remain..."
Source: [PubMed]http://www.ncbi.nlm.nih.gov/entrez/query.fcgi?cmd=Retrieve&db=pubmed&dopt=Abstract&list_uids=19433690

"49. Cytokine inhibition after glucocorticoid exposure in healthy men with low versus high basal cortisol levels (by Lekander M,Axen J,Knutsson U,Olgart Hoglund C,Werner S,Wikstrom AC,Stierna P).[Neuroimmunomodulation, 16:(4), 2009][Journal Article,Research Support, Non-U.S. Gov't]"
The balance between glucocorticoid (GC) release and GC sensitivity in target cells is believed to be...
Source: [PubMed]http://www.ncbi.nlm.nih.gov/entrez/query.fcgi?cmd=Retrieve&db=pubmed&dopt=Abstract&list_uids=19365148
"50. Exercise intensity-dependent changes in the inflammatory response in sedentary women: role of neuroendocrine parameters in the neutrophil phagocytic process and the pro-/anti-inflammatory cytokine balance (by Giraldo E,Garcia JJ,Hinchado MD,Ortega E).[Neuroimmunomodulation, 16:(4), 2009][Journal Article,Research Support, Non-U.S. Gov't]"
"It is still not really known what is the optimal level of exercise that improves, but does not impai..."
Source: [PubMed]http://www.ncbi.nlm.nih.gov/entrez/query.fcgi?cmd=Retrieve&db=pubmed&dopt=Abstract&list_uids=19365147
"51. Depression, traumatic stress and interleukin-6 (by Bob P,Raboch J,Maes M,Susta M,Pavlat J,Jasova D,Vevera J,Uhrova J,Benakova H,Zima T).[J Affect Disord, 120:(1-3), Jan, 2010][Journal Article,Research Support, Non-U.S. Gov't]"
Recent evidence indicates that various types of interactions between nervous and immune system are i...
Source: [PubMed]http://www.ncbi.nlm.nih.gov/entrez/query.fcgi?cmd=Retrieve&db=pubmed&dopt=Abstract&list_uids=19359044
"52. Environmental hazards and stress: evidence from the Texas City Stress and Health Study (by Peek MK,Cutchin MP,Freeman D,Stowe RP,Goodwin JS).[J Epidemiol Community Health, 63:(10), Oct, 2009][Journal Article,Research Support, N.I.H., Extramural]"
"Substantial research has suggested that exposure to environmental health hazards, such as polluting ..."
Source: [PubMed]http://www.ncbi.nlm.nih.gov/entrez/query.fcgi?cmd=Retrieve&db=pubmed&dopt=Abstract&list_uids=19282316
"53. Daily family assistance and inflammation among adolescents from Latin American and European backgrounds (by Fuligni AJ,Telzer EH,Bower J,Irwin MR,Kiang L,Cole SW).[Brain Behav Immun, 23:(6), Aug, 2009][Journal Article]"
"To assess the biological impact of time spent helping the family during the teenage years, we examin..."
Source: [PubMed]http://www.ncbi.nlm.nih.gov/entrez/query.fcgi?cmd=Retrieve&db=pubmed&dopt=Abstract&list_uids=19275931
"54. Dispositional optimism and stress-induced changes in immunity and negative mood (by Brydon L,Walker C,Wawrzyniak AJ,Chart H,Steptoe A).[Brain Behav Immun, 23:(6), Aug, 2009][Journal Article,Randomized Controlled Trial,Research Support, Non-U.S. Gov't]"
"Evidence suggests that optimism may be protective for health during times of heightened stress, yet ..."
Source: [PubMed]http://www.ncbi.nlm.nih.gov/entrez/query.fcgi?cmd=Retrieve&db=pubmed&dopt=Abstract&list_uids=19272441
"55. Divergent effects of laughter and mental stress on arterial stiffness and central hemodynamics (by Vlachopoulos C,Xaplanteris P,Alexopoulos N,Aznaouridis K,Vasiliadou C,Baou K,Stefanadi E,Stefanadis C).[Psychosom Med, 71:(4), May, 2009][Comparative Study,Journal Article,Randomized Controlled Trial]"
To investigate the effect of laughter and mental stress on arterial stiffness and central hemodynami...
Source: [PubMed]http://www.ncbi.nlm.nih.gov/entrez/query.fcgi?cmd=Retrieve&db=pubmed&dopt=Abstract&list_uids=19251872
"56. Novel biochemical markers of psychosocial stress in women (by Asberg M,Nygren A,Leopardi R,Rylander G,Peterson U,Wilczek L,Kallmen H,Ekstedt M,Akerstedt T,Lekander M,Ekman R).[PLoS One, 4:(1), 2009][Journal Article,Research Support, Non-U.S. Gov't]"
Prolonged psychosocial stress is a condition assessed through self-reports. Here we aimed to identif...
Source: [PubMed]http://www.ncbi.nlm.nih.gov/entrez/query.fcgi?cmd=Retrieve&db=pubmed&dopt=Abstract&list_uids=19177163
"57. How stress and anxiety can alter immediate and late phase skin test responses in allergic rhinitis (by Kiecolt-Glaser JK,Heffner KL,Glaser R,Malarkey WB,Porter K,Atkinson C,Laskowski B,Lemeshow S,Marshall GD).[Psychoneuroendocrinology, 34:(5), Jun, 2009][Journal Article,Randomized Controlled Trial,Research Support, N.I.H., Extramural]"
"Allergic rhinitis (AR) is the fifth most common chronic disease, and the association between allergi..."
Source: [PubMed]http://www.ncbi.nlm.nih.gov/entrez/query.fcgi?cmd=Retrieve&db=pubmed&dopt=Abstract&list_uids=19150180
"58. Disturbed stress responses in women with polycystic ovary syndrome (by Benson S,Arck PC,Tan S,Hahn S,Mann K,Rifaie N,Janssen OE,Schedlowski M,Elsenbruch S).[Psychoneuroendocrinology, 34:(5), Jun, 2009][Controlled Clinical Trial,Journal Article,Research Support, Non-U.S. Gov't]"
We analyzed the neuroendocrine and immune cell responses to psychosocial stress in PCOS patients com...
Source: [PubMed]http://www.ncbi.nlm.nih.gov/entrez/query.fcgi?cmd=Retrieve&db=pubmed&dopt=Abstract&list_uids=19150179
"59. Cascading effects of stressors and inflammatory immune system activation: implications for major depressive disorder (by Anisman H).[J Psychiatry Neurosci, 34:(1), Jan, 2009][Journal Article,Research Support, Non-U.S. Gov't,Review]"
Activation of the inflammatory immune system provokes numerous neuroendocrine and neurotransmitter c...
Source: [PubMed]http://www.ncbi.nlm.nih.gov/entrez/query.fcgi?cmd=Retrieve&db=pubmed&dopt=Abstract&list_uids=19125209
"60. Pessimism correlates with leukocyte telomere shortness and elevated interleukin-6 in post-menopausal women (by O'Donovan A,Lin J,Dhabhar FS,Wolkowitz O,Tillie JM,Blackburn E,Epel E).[Brain Behav Immun, 23:(4), May, 2009][Journal Article]"
"The combination of less positive and more negative expectations for the future (i.e., lower optimism..."
Source: [PubMed]http://www.ncbi.nlm.nih.gov/entrez/query.fcgi?cmd=Retrieve&db=pubmed&dopt=Abstract&list_uids=19111922
"61. [Psychological stress status in patients with acute coronary syndrome and stable angina pectoris] (by Li MW,Yang L,Gao CY,Shen YX,Ma YX).[Zhonghua Xin Xue Guan Bing Za Zhi, 36:(3), Mar, 2008][Controlled Clinical Trial,English Abstract,Journal Article]"
To observe the psychological stress status in patients with acute coronary syndrome (ACS) and stable...
Source: [PubMed]http://www.ncbi.nlm.nih.gov/entrez/query.fcgi?cmd=Retrieve&db=pubmed&dopt=Abstract&list_uids=19099975

"62. Chronic interpersonal stress predicts activation of pro- and anti-inflammatory signaling pathways 6 months later (by Miller GE,Rohleder N,Cole SW).[Psychosom Med, 71:(1), Jan, 2009][Journal Article,Research Support, Non-U.S. Gov't]"
To understand the mechanisms underlying chronic interpersonal difficulties and their detrimental inf...
Source: [PubMed]http://www.ncbi.nlm.nih.gov/entrez/query.fcgi?cmd=Retrieve&db=pubmed&dopt=Abstract&list_uids=19073750

"63. Gender differences in stimulated cytokine production following acute psychological stress (by Prather AA,Carroll JE,Fury JM,McDade KK,Ross D,Marsland AL).[Brain Behav Immun, 23:(5), Jul, 2009][Comparative Study,Journal Article,Research Support, N.I.H., Extramural]"
Emerging evidence suggests that acute psychological stress modulates inflammatory competence; howeve...
Source: [PubMed]http://www.ncbi.nlm.nih.gov/entrez/query.fcgi?cmd=Retrieve&db=pubmed&dopt=Abstract&list_uids=19070658

"64. The immediate and long-term impact of physical and/or emotional stress from motor vehicle accidents on circulating stress hormones and adipo-cytokines in children and adolescents (by Pervanidou P,Margeli A,Lazaropoulou Ch,Papassotiriou I,Chrousos GP).[Stress, 11:(6), 2008][Journal Article]"
Motor vehicle accidents (MVA) represent a complex physical and emotional stressor. Consequent short-...
Source: [PubMed]http://www.ncbi.nlm.nih.gov/entrez/query.fcgi?cmd=Retrieve&db=pubmed&dopt=Abstract&list_uids=19065457

"65. Immune dysregulation and chronic stress among older adults: a review (by Gouin JP,Hantsoo L,Kiecolt-Glaser JK).[Neuroimmunomodulation, 15:(4-6), 2008][Journal Article,Research Support, N.I.H., Extramural,Research Support, Non-U.S. Gov't,Review]"
Aging is associated with a natural dysregulation in immune functioning which may be amplified when i...
Source: [PubMed]http://www.ncbi.nlm.nih.gov/entrez/query.fcgi?cmd=Retrieve&db=pubmed&dopt=Abstract&list_uids=19047802

"66. Psychological stress, endocrine and immune response in patients with lichen planus (by Krasowska D,Pietrzak A,Surdacka A,Tuszynska-Bogucka V,Janowski K,Rolinski J).[Int J Dermatol, 47:(11), Nov, 2008][Journal Article]"
Lichen planus still remains a disease of unclear etiology. Inconclusive reports exist on the role of...
Source: [PubMed]http://www.ncbi.nlm.nih.gov/entrez/query.fcgi?cmd=Retrieve&db=pubmed&dopt=Abstract&list_uids=18986442

"67. Attachment avoidance predicts inflammatory responses to marital conflict (by Gouin JP,Glaser R,Loving TJ,Malarkey WB,Stowell J,Houts C,Kiecolt-Glaser JK).[Brain Behav Immun, 23:(7), Oct, 2009][Journal Article,Research Support, N.I.H., Extramural,Research Support, Non-U.S. Gov't]"
"Marital stress has been associated with immune dysregulation, including increased production of inte..."
Source: [PubMed]http://www.ncbi.nlm.nih.gov/entrez/query.fcgi?cmd=Retrieve&db=pubmed&dopt=Abstract&list_uids=18952163

"68. Determinants of the NF-kappaB response to acute psychosocial stress in humans (by Wolf JM,Rohleder N,Bierhaus A,Nawroth PP,Kirschbaum C).[Brain Behav Immun, 23:(6), Aug, 2009][Journal Article,Research Support, Non-U.S. Gov't]"
Previous research has shown that psychosocial stress is associated with an increased activity of the...
Source: [PubMed]http://www.ncbi.nlm.nih.gov/entrez/query.fcgi?cmd=Retrieve&db=pubmed&dopt=Abstract&list_uids=18848620

"69. Effects of obesity on neuroendocrine, cardiovascular, and immune cell responses to acute psychosocial stress in premenopausal women (by Benson S,Arck PC,Tan S,Mann K,Hahn S,Janssen OE,Schedlowski M,Elsenbruch S).[Psychoneuroendocrinology, 34:(2), Feb, 2009][Journal Article,Research Support, Non-U.S. Gov't]"
To analyze the neuroendocrine and immune cell responses to acute psychosocial stress in obese compar...
Source: [PubMed]http://www.ncbi.nlm.nih.gov/entrez/query.fcgi?cmd=Retrieve&db=pubmed&dopt=Abstract&list_uids=18838227

"70. Effect of compassion meditation on neuroendocrine, innate immune and behavioral responses to psychosocial stress (by Pace TW,Negi LT,Adame DD,Cole SP,Sivilli TI,Brown TD,Issa MJ,Raison CL).[Psychoneuroendocrinology, 34:(1), Jan, 2009][Journal Article,Randomized Controlled Trial,Research Support, N.I.H., Extramural,Research Support, Non-U.S. Gov't]"
Meditation practices may impact physiological pathways that are modulated by stress and relevant to ...
Source: [PubMed]http://www.ncbi.nlm.nih.gov/entrez/query.fcgi?cmd=Retrieve&db=pubmed&dopt=Abstract&list_uids=18835662

"71. Synergistic effects of psychological and immune stressors on inflammatory cytokine and sickness responses in humans (by Brydon L,Walker C,Wawrzyniak A,Whitehead D,Okamura H,Yajima J,Tsuda A,Steptoe A).[Brain Behav Immun, 23:(2), Feb, 2009][Journal Article,Randomized Controlled Trial,Research Support, Non-U.S. Gov't]"
"Activation of the innate immune system is commonly accompanied by a set of behavioural, psychologica..."
Source: [PubMed]http://www.ncbi.nlm.nih.gov/entrez/query.fcgi?cmd=Retrieve&db=pubmed&dopt=Abstract&list_uids=18835437

"72. Circulating leptin and stress-induced cardiovascular activity in humans (by Brydon L,O'Donnell K,Wright CE,Wawrzyniak AJ,Wardle J,Steptoe A).[Obesity (Silver Spring), 16:(12), Dec, 2008][Journal Article,Research Support, Non-U.S. Gov't]"
Obesity is associated with an elevated risk of hypertension and cardiovascular disease. The adipocyt...
Source: [PubMed]http://www.ncbi.nlm.nih.gov/entrez/query.fcgi?cmd=Retrieve&db=pubmed&dopt=Abstract&list_uids=18820649

"73. Influence of psychosocial work-related factors on conventional risk factors of ischemic heart disease and homocysteine in Slovenian male workers (by Ratkajec T,Bilban M,Starc R).[Coll Antropol, 32:(2), Jun, 2008][Journal Article]"
The influence of psychosocial work-related factors on the conventional risk factors of ischemic hear...
Source: [PubMed]http://www.ncbi.nlm.nih.gov/entrez/query.fcgi?cmd=Retrieve&db=pubmed&dopt=Abstract&list_uids=18756887

"74. Dysregulation of the hypothalamic-pituitary-adrenal (HPA) axis in irritable bowel syndrome (by Chang L,Sundaresh S,Elliott J,Anton PA,Baldi P,Licudine A,Mayer M,Vuong T,Hirano M,Naliboff BD,Ameen VZ,Mayer EA).[Neurogastroenterol Motil, 21:(2), Feb, 2009][Journal Article,Research Support, N.I.H., Extramural,Research Support, Non-U.S. Gov't]"
Enhanced stress responsiveness has been implicated as a potential mechanism contributing to the path...
Source: [PubMed]http://www.ncbi.nlm.nih.gov/entrez/query.fcgi?cmd=Retrieve&db=pubmed&dopt=Abstract&list_uids=18684212

"75. Influence of prenatal psychosocial stress on cytokine production in adult women (by Entringer S,Kumsta R,Nelson EL,Hellhammer DH,Wadhwa PD,Wust S).[Dev Psychobiol, 50:(6), Sep, 2008][Journal Article,Research Support, N.I.H., Extramural,Research Support, Non-U.S. Gov't]"
The aim of the present study was to determine the association between prenatal stress and immune fun...
Source: [PubMed]http://www.ncbi.nlm.nih.gov/entrez/query.fcgi?cmd=Retrieve&db=pubmed&dopt=Abstract&list_uids=18683180

"76. Psychological stress reactivates dextran sulfate sodium-induced chronic colitis in mice (by Melgar S,Engstrom K,Jagervall A,Martinez V).[Stress, 11:(5), 2008][Journal Article]"
Inflammatory bowel disease (IBD) is a chronic condition with alternating active and quiescent phases...
Source: [PubMed]http://www.ncbi.nlm.nih.gov/entrez/query.fcgi?cmd=Retrieve&db=pubmed&dopt=Abstract&list_uids=18666024

"77. Self-esteem levels and cardiovascular and inflammatory responses to acute stress (by O'Donnell K,Brydon L,Wright CE,Steptoe A).[Brain Behav Immun, 22:(8), Nov, 2008][Journal Article,Research Support, Non-U.S. Gov't]"
Acute mental stress tests have helped to clarify the pathways through which psychosocial factors are...
Source: [PubMed]http://www.ncbi.nlm.nih.gov/entrez/query.fcgi?cmd=Retrieve&db=pubmed&dopt=Abstract&list_uids=18644432

"78. Counter-stress effects of relaxation on proinflammatory and anti-inflammatory cytokines (by Koh KB,Lee Y,Beyn KM,Chu SH,Kim DM).[Brain Behav Immun, 22:(8), Nov, 2008][Journal Article,Randomized Controlled Trial,Research Support, Non-U.S. Gov't]"
The counter-stress effects of relaxation on proinflammatory and anti-inflammatory cytokines were exa...
Source: [PubMed]http://www.ncbi.nlm.nih.gov/entrez/query.fcgi?cmd=Retrieve&db=pubmed&dopt=Abstract&list_uids=18639628

"79. Stress-associated hormone, norepinephrine, increases proliferation and IL-6 levels of human pancreatic duct epithelial cells and can be inhibited by the dietary agent, sulforaphane (by Chan C,Lin HJ,Lin J).[Int J Oncol, 33:(2), Aug, 2008][Journal Article,Research Support, Non-U.S. Gov't]"
In current literature there is evidence that psychological factors can affect the incidence and prog...
Source: [PubMed]http://www.ncbi.nlm.nih.gov/entrez/query.fcgi?cmd=Retrieve&db=pubmed&dopt=Abstract&list_uids=18636164
"80. Neurobiological correlates of coping through emotional approach (by Master SL,Amodio DM,Stanton AL,Yee CM,Hilmert CJ,Taylor SE).[Brain Behav Immun, 23:(1), Jan, 2009][Clinical Trial,Journal Article]"
"This investigation considered possible health-related neurobiological processes associated with ""emo..."
Source: [PubMed]http://www.ncbi.nlm.nih.gov/entrez/query.fcgi?cmd=Retrieve&db=pubmed&dopt=Abstract&list_uids=18558470
"81. Do psychological factors affect inflammation and incident coronary heart disease: the Whitehall II Study (by Nabi H,Singh-Manoux A,Shipley M,Gimeno D,Marmot MG,Kivimaki M).[Arterioscler Thromb Vasc Biol, 28:(7), Jul, 2008][Journal Article,Research Support, N.I.H., Extramural,Research Support, Non-U.S. Gov't]"
The purpose of this study was to test whether psychological factors affect inflammation processes to...
Source: [PubMed]http://www.ncbi.nlm.nih.gov/entrez/query.fcgi?cmd=Retrieve&db=pubmed&dopt=Abstract&list_uids=18436803

"82. [Study of a population exposed to occupational stress: correlation among psychometrics tests and biochemical-immunological parameters] (by Amati M,Tomasetti M,Mariotti L,Tarquini LM,Ciuccarelli M,Poiani M,Baldassari M,Copertaro A,Santarelli L).[G Ital Med Lav Ergon, 29:(3 Suppl), 2007][English Abstract,Journal Article]"
A longitudinal study was carried out to evaluate the effect of psycho-physical and occupational stre...
Source: [PubMed]http://www.ncbi.nlm.nih.gov/entrez/query.fcgi?cmd=Retrieve&db=pubmed&dopt=Abstract&list_uids=18409723

"83. Chronic mild stress impairs cognition in mice: from brain homeostasis to behavior (by Li S,Wang C,Wang W,Dong H,Hou P,Tang Y).[Life Sci, 82:(17-18), Apr, 2008][Journal Article,Research Support, Non-U.S. Gov't]"
Exposure to chronic stress in rodents and psychosocial stress in humans has been shown to alter cogn...
Source: [PubMed]http://www.ncbi.nlm.nih.gov/entrez/query.fcgi?cmd=Retrieve&db=pubmed&dopt=Abstract&list_uids=18402983

"84. Type 1 diabetes: can exercise impair the autoimmune event? The L-arginine/glutamine coupling hypothesis (by Krause Mda S,de Bittencourt PI).[Cell Biochem Funct, 26:(4), Jun, 2008][Journal Article,Research Support, Non-U.S. Gov't,Review]"
Prevention of type 1 diabetes mellitus (T1DM) requires early intervention in the autoimmune process ...
Source: [PubMed]http://www.ncbi.nlm.nih.gov/entrez/query.fcgi?cmd=Retrieve&db=pubmed&dopt=Abstract&list_uids=18383559
"85. Clomipramine in vitro reduces glucocorticoid receptor function in healthy subjects but not in patients with major depression (by Carvalho LA,Juruena MF,Papadopoulos AS,Poon L,Kerwin R,Cleare AJ,Pariante CM).[Neuropsychopharmacology, 33:(13), Dec, 2008][Journal Article,Research Support, Non-U.S. Gov't]"
"Previously, we have shown that in vitro antidepressants modulate glucocorticoid receptor (GR) functi..."
Source: [PubMed]http://www.ncbi.nlm.nih.gov/entrez/query.fcgi?cmd=Retrieve&db=pubmed&dopt=Abstract&list_uids=18368033
"86. Biology of post-traumatic stress disorder in childhood and adolescence (by Pervanidou P).[J Neuroendocrinol, 20:(5), May, 2008][Comparative Study,Journal Article,Review]"
Diverse patterns of cortisol secretion with consistently high circulating catecholamines have been r...
Source: [PubMed]http://www.ncbi.nlm.nih.gov/entrez/query.fcgi?cmd=Retrieve&db=pubmed&dopt=Abstract&list_uids=18363804
"87. Effect of mindfulness based stress reduction on immune function, quality of life and coping in women newly diagnosed with early stage breast cancer (by Witek-Janusek L,Albuquerque K,Chroniak KR,Chroniak C,Durazo-Arvizu R,Mathews HL).[Brain Behav Immun, 22:(6), Aug, 2008][Controlled Clinical Trial,Journal Article,Research Support, N.I.H., Extramural,Research Support, Non-U.S. Gov't]"
This investigation used a non-randomized controlled design to evaluate the effect and feasibility of...
Source: [PubMed]http://www.ncbi.nlm.nih.gov/entrez/query.fcgi?cmd=Retrieve&db=pubmed&dopt=Abstract&list_uids=18359186
"88. Type C coping, alexithymia, and heart rate reactivity are associated independently and differentially with specific immune mechanisms linked to HIV progression (by Temoshok LR,Waldstein SR,Wald RL,Garzino-Demo A,Synowski SJ,Sun L,Wiley JA).[Brain Behav Immun, 22:(5), Jul, 2008][Journal Article,Research Support, N.I.H., Extramural]"
The maladaptive Type C coping style has been linked to disease progression in HIV and other immunolo...
Source: [PubMed]http://www.ncbi.nlm.nih.gov/entrez/query.fcgi?cmd=Retrieve&db=pubmed&dopt=Abstract&list_uids=18346864
"89. Zinc in elderly people: effects of zinc supplementation on psychological dimensions in dependence of IL-6 -174 polymorphism: a Zincage study (by Marcellini F,Giuli C,Papa R,Gagliardi C,Dedoussis G,Monti D,Jajte J,Giacconi R,Malavolta M,Mocchegiani E).[Rejuvenation Res, 11:(2), Apr, 2008][Clinical Trial,Journal Article,Research Support, Non-U.S. Gov't]"
"Zinc is relevant for psychological dimensions, which are altered in zinc deficiency, as in aging. Si..."
Source: [PubMed]http://www.ncbi.nlm.nih.gov/entrez/query.fcgi?cmd=Retrieve&db=pubmed&dopt=Abstract&list_uids=18341424
"90. Effects of acute mental stress and exercise on inflammatory markers in patients with coronary artery disease and healthy controls (by Kop WJ,Weissman NJ,Zhu J,Bonsall RW,Doyle M,Stretch MR,Glaes SB,Krantz DS,Gottdiener JS,Tracy RP).[Am J Cardiol, 101:(6), Mar, 2008][Comparative Study,Journal Article,Research Support, N.I.H., Extramural]"
Physical and mental stressors result in increased inflammation markers in populations free of corona...
Source: [PubMed]http://www.ncbi.nlm.nih.gov/entrez/query.fcgi?cmd=Retrieve&db=pubmed&dopt=Abstract&list_uids=18328837
"91. Arterial stiffness and inflammatory response to psychophysiological stress (by Ellins E,Halcox J,Donald A,Field B,Brydon L,Deanfield J,Steptoe A).[Brain Behav Immun, 22:(6), Aug, 2008][Journal Article,Research Support, Non-U.S. Gov't]"
The processes through which psychological stress influences cardiovascular disease are poorly unders...
Source: [PubMed]http://www.ncbi.nlm.nih.gov/entrez/query.fcgi?cmd=Retrieve&db=pubmed&dopt=Abstract&list_uids=18316176
"92. Stress activation of cellular markers of inflammation in rheumatoid arthritis: protective effects of tumor necrosis factor alpha antagonists (by Motivala SJ,Khanna D,FitzGerald J,Irwin MR).[Arthritis Rheum, 58:(2), Feb, 2008][Controlled Clinical Trial,Journal Article,Research Support, N.I.H., Extramural,Research Support, Non-U.S. Gov't]"
"Psychological stress is thought to aggravate disease activity in rheumatoid arthritis (RA), although..."
Source: [PubMed]http://www.ncbi.nlm.nih.gov/entrez/query.fcgi?cmd=Retrieve&db=pubmed&dopt=Abstract&list_uids=18240230
"93. Caregiving, repetitive thought, and immune response to vaccination in older adults (by Segerstrom SC,Schipper LJ,Greenberg RN).[Brain Behav Immun, 22:(5), Jul, 2008][Journal Article,Research Support, N.I.H., Extramural,Research Support, Non-U.S. Gov't]"
Chronic stressors such as caregiving have been associated with reduced antibody production after vac...
Source: [PubMed]http://www.ncbi.nlm.nih.gov/entrez/query.fcgi?cmd=Retrieve&db=pubmed&dopt=Abstract&list_uids=18166335
"94. Pro-inflammatory cytokines and depression in patients with acute leukemia (by El-Gohary GM,Azzam HM,Ahmed OI,El-Shokry MH).[Egypt J Immunol, 15:(1), 2008][Journal Article]"
The prevalence of depression among patients diagnosed with cancer is higher than general population ...
Source: [PubMed]http://www.ncbi.nlm.nih.gov/entrez/query.fcgi?cmd=Retrieve&db=pubmed&dopt=Abstract&list_uids=20306666
"95. Stress at work alters serum brain-derived neurotrophic factor (BDNF) levels and plasma 3-methoxy-4-hydroxyphenylglycol (MHPG) levels in healthy volunteers: BDNF and MHPG as possible biological markers of mental stress? (by Mitoma M,Yoshimura R,Sugita A,Umene W,Hori H,Nakano H,Ueda N,Nakamura J)[Prog Neuropsychopharmacol Biol Psychiatry, 32:(3), Apr, 2008][Comparative Study,Journal Article]"
There is growing evidence that blood levels of brain-derived neurotrophic factor (BDNF) and catechol...
Source: [PubMed]http://www.ncbi.nlm.nih.gov/entrez/query.fcgi?cmd=Retrieve&db=pubmed&dopt=Abstract&list_uids=18160197
"96. HPA axis reactivity and lymphocyte glucocorticoid sensitivity in fibromyalgia syndrome and chronic pelvic pain (by Wingenfeld K,Heim C,Schmidt I,Wagner D,Meinlschmidt G,Hellhammer DH).[Psychosom Med, 70:(1), Jan, 2008][Journal Article,Research Support, Non-U.S. Gov't]"
Chronic pelvic pain (CPP) and fibromyalgia syndrome (FMS) have been associated with hypothalamic-pit...
Source: [PubMed]http://www.ncbi.nlm.nih.gov/entrez/query.fcgi?cmd=Retrieve&db=pubmed&dopt=Abstract&list_uids=18158367
"97. Stress-induced cytokine responses and central adiposity in young women (by Brydon L,Wright CE,O'Donnell K,Zachary I,Wardle J,Steptoe A).[Int J Obes (Lond), 32:(3), Mar, 2008][Journal Article,Research Support, Non-U.S. Gov't]"
Evidence suggests that people who are more responsive to psychological stress are at an increased ri...
Source: [PubMed]http://www.ncbi.nlm.nih.gov/entrez/query.fcgi?cmd=Retrieve&db=pubmed&dopt=Abstract&list_uids=18059406
"98. Sedative effects of Mozart's music in the critically ill: enjoy the hormonal symphony (by Paugam-Burtz C,Mantz J).[Crit Care Med, 35:(12), Dec, 2007][Comment,Editorial]"
Source: [PubMed]http://www.ncbi.nlm.nih.gov/entrez/query.fcgi?cmd=Retrieve&db=pubmed&dopt=Abstract&list_uids=18043205
"99. VEGF is differentially regulated in multiple myeloma-derived cell lines by norepinephrine (by Yang EV,Donovan EL,Benson DM,Glaser R).[Brain Behav Immun, 22:(3), Mar, 2008][Journal Article,Research Support, N.I.H., Extramural]"
Evidence from human and animal studies support the hypothesis that psychological stress can be a co-...
Source: [PubMed]http://www.ncbi.nlm.nih.gov/entrez/query.fcgi?cmd=Retrieve&db=pubmed&dopt=Abstract&list_uids=17981009
"100. Cytokines and cholinergic signals co-modulate surgical stress-induced changes in mood and memory (by Shapira-Lichter I,Beilin B,Ofek K,Bessler H,Gruberger M,Shavit Y,Seror D,Grinevich G,Posner E,Reichenberg A,Soreq H,Yirmiya R).[Brain Behav Immun, 22:(3), Mar, 2008][Journal Article,Research Support, Non-U.S. Gov't]"
Inflammatory cytokines and the cholinergic system have been implicated in the effects of stressors o...
Source: [PubMed]http://www.ncbi.nlm.nih.gov/entrez/query.fcgi?cmd=Retrieve&db=pubmed&dopt=Abstract&list_uids=17959355
"101. Gingival inflammation, increased periodontal pocket depth and elevated interleukin-6 in gingival crevicular fluid of depressed women on long-term sick leave (by Johannsen A,Rydmark I,Soder B,Asberg M).[J Periodontal Res, 42:(6), Dec, 2007][Journal Article,Research Support, Non-U.S. Gov't]"
"The aim of this work was to investigate periodontal status, in relation to inflammatory markers and ..."
Source: [PubMed]http://www.ncbi.nlm.nih.gov/entrez/query.fcgi?cmd=Retrieve&db=pubmed&dopt=Abstract&list_uids=17956468

"102. Aspirin, but not propranolol, attenuates the acute stress-induced increase in circulating levels of interleukin-6: a randomized, double-blind, placebo-controlled study (by von Kanel R,Kudielka BM,Metzenthin P,Helfricht S,Preckel D,Haeberli A,Stutz M,Fischer JE).[Brain Behav Immun, 22:(2), Feb, 2008][Comparative Study,Journal Article,Randomized Controlled Trial,Research Support, Non-U.S. Gov't]"
Psychosocial stress might increase the risk of atherothrombotic events by setting off an elevation i...
Source: [PubMed]http://www.ncbi.nlm.nih.gov/entrez/query.fcgi?cmd=Retrieve&db=pubmed&dopt=Abstract&list_uids=17881186

"103. Epstein-Barr virus-encoded dUTPase enhances proinflammatory cytokine production by macrophages in contact with endothelial cells: evidence for depression-induced atherosclerotic risk (by Waldman WJ,Williams MV,Lemeshow S,Binkley P,Guttridge D,Kiecolt-Glaser JK,Knight DA,Ladner KJ,Glaser R).[Brain Behav Immun, 22:(2), Feb, 2008][Journal Article,Research Support, N.I.H., Extramural,Research Support, Non-U.S. Gov't]"
"Increased levels of proinflammatory cytokines, TNF-alpha and IL-6, predict mortality and morbidity. ..."
Source: [PubMed]http://www.ncbi.nlm.nih.gov/entrez/query.fcgi?cmd=Retrieve&db=pubmed&dopt=Abstract&list_uids=17845840
"104. Association between physical fitness, parasympathetic control, and proinflammatory responses to mental stress (by Hamer M,Steptoe A).[Psychosom Med, 69:(7), 2007][Journal Article,Research Support, Non-U.S. Gov't]"
"To examine the association between physical fitness, cardiac parasympathetic control, and inflammato..."
Source: [PubMed]http://www.ncbi.nlm.nih.gov/entrez/query.fcgi?cmd=Retrieve&db=pubmed&dopt=Abstract&list_uids=17724255
"105. Chronic stress and regulation of cellular markers of inflammation in rheumatoid arthritis: implications for fatigue (by Davis MC,Zautra AJ,Younger J,Motivala SJ,Attrep J,Irwin MR).[Brain Behav Immun, 22:(1), Jan, 2008][Journal Article,Research Support, N.I.H., Extramural,Research Support, Non-U.S. Gov't]"
This study examined whether chronic interpersonal stress is associated with cellular markers of infl...
Source: [PubMed]http://www.ncbi.nlm.nih.gov/entrez/query.fcgi?cmd=Retrieve&db=pubmed&dopt=Abstract&list_uids=17706915
"106. Impaired cortisol response to acute stressors in patients with coronary disease. Implications for inflammatory activity (by Nijm J,Kristenson M,Olsson AG,Jonasson L).[J Intern Med, 262:(3), Sep, 2007][Journal Article,Research Support, Non-U.S. Gov't]"
Inflammation is assumed to play a major role in the progress of atherosclerotic disease. We hypothes...
Source: [PubMed]http://www.ncbi.nlm.nih.gov/entrez/query.fcgi?cmd=Retrieve&db=pubmed&dopt=Abstract&list_uids=17697159
"107. Stress maladjustment in the pathoetiology of ulcerative colitis (by Kuroki T,Ohta A,Aoki Y,Kawasaki S,Sugimoto N,Ootani H,Tsunada S,Iwakiri R,Fujimoto K).[J Gastroenterol, 42:(7), Jul, 2007][Journal Article]"
The aims of this study were (1) to measure levels of cytokines and stress hormones in ulcerative col...
Source: [PubMed]http://www.ncbi.nlm.nih.gov/entrez/query.fcgi?cmd=Retrieve&db=pubmed&dopt=Abstract&list_uids=17653646
"108. Aerobic fitness may protect arteries from inflammation. Beneficial exercise effects can be tracked via two key mental stress tests.[Duke Med Health News, 13:(6), Jun, 2007][Journal Article]"
Source: [PubMed]http://www.ncbi.nlm.nih.gov/entrez/query.fcgi?cmd=Retrieve&db=pubmed&dopt=Abstract&list_uids=17649601
"109. Stress, inflammation, and hypertension (by Pickering TG).[J Clin Hypertens (Greenwich), 9:(7), Jul, 2007][Journal Article]"
Source: [PubMed]http://www.ncbi.nlm.nih.gov/entrez/query.fcgi?cmd=Retrieve&db=pubmed&dopt=Abstract&list_uids=17617770
"110. Cytokine secretion and latent herpes virus reactivation with 28 days of horizontal hypokinesia (by Uchakin PN,Stowe RP,Paddon-Jones D,Tobin BW,Ferrando AA,Wolfe RR).[Aviat Space Environ Med, 78:(6), Jun, 2007][Clinical Trial,Journal Article,Research Support, N.I.H., Extramural,Research Support, U.S. Gov't, Non-P.H.S.]"
Hypokinesia is associated with spaceflight and prolonged illnesses and may lead to secondary immune ...
Source: [PubMed]http://www.ncbi.nlm.nih.gov/entrez/query.fcgi?cmd=Retrieve&db=pubmed&dopt=Abstract&list_uids=17571663
"111. The effects of acute psychological stress on circulating inflammatory factors in humans: a review and meta-analysis (by Steptoe A,Hamer M,Chida Y).[Brain Behav Immun, 21:(7), Oct, 2007][Journal Article,Meta-Analysis,Research Support, Non-U.S. Gov't,Review]"
"Stress influences circulating inflammatory markers, and these effects may mediate the influence of p..."
Source: [PubMed]http://www.ncbi.nlm.nih.gov/entrez/query.fcgi?cmd=Retrieve&db=pubmed&dopt=Abstract&list_uids=17475444
"112. Stress induced morphological microglial activation in the rodent brain: involvement of interleukin-18 (by Sugama S,Fujita M,Hashimoto M,Conti B).[Neuroscience, 146:(3), May, 2007][Journal Article,Research Support, Non-U.S. Gov't]"
The present study investigated the possibility that acute stress might activate microglial cells. Wi...
Source: [PubMed]http://www.ncbi.nlm.nih.gov/entrez/query.fcgi?cmd=Retrieve&db=pubmed&dopt=Abstract&list_uids=17433555
"113. Interferon-alpha effects are exaggerated when administered on a psychosocial stressor backdrop: cytokine, corticosterone and brain monoamine variations (by Anisman H,Poulter MO,Gandhi R,Merali Z,Hayley S).[J Neuroimmunol, 186:(1-2), May, 2007][Journal Article,Research Support, Non-U.S. Gov't]"
Immunotherapy involving interferon-alpha (IFN-alpha) treatment is often accompanied by symptoms of d...
Source: [PubMed]http://www.ncbi.nlm.nih.gov/entrez/query.fcgi?cmd=Retrieve&db=pubmed&dopt=Abstract&list_uids=17428549
"114. Variations in anticipatory cognitive stress appraisal and differential proinflammatory cytokine expression in response to acute stress (by Wirtz PH,von Kanel R,Emini L,Suter T,Fontana A,Ehlert U).[Brain Behav Immun, 21:(6), Aug, 2007][Journal Article,Research Support, Non-U.S. Gov't]"
Anticipatory cognitive appraisal can affect the stress-induced release of stress hormones and stress...
Source: [PubMed]http://www.ncbi.nlm.nih.gov/entrez/query.fcgi?cmd=Retrieve&db=pubmed&dopt=Abstract&list_uids=17412556
"115. Association of serum cytokine concentrations with psychological symptoms in midlife women (by Yasui T,Maegawa M,Tomita J,Miyatani Y,Yamada M,Uemura H,Ueno S,Numata S,Ohmori T,Tsuchiya N,Yuzurihara M,Takeda S,Irahara M).[J Reprod Immunol, 75:(1), Aug, 2007][Journal Article]"
"The purpose of the present study was to clarify the association of serum cytokine concentrations, de..."
Source: [PubMed]http://www.ncbi.nlm.nih.gov/entrez/query.fcgi?cmd=Retrieve&db=pubmed&dopt=Abstract&list_uids=17412426
"116. Environmental context differentially affects behavioral, leukocyte, cortisol, and interleukin-6 responses to low doses of endotoxin in the rhesus monkey (by Willette AA,Lubach GR,Coe CL).[Brain Behav Immun, 21:(6), Aug, 2007][Journal Article,Research Support, N.I.H., Extramural,Research Support, Non-U.S. Gov't]"
Bacterial infections and proinflammatory cytokines induce behavioral and physiological responses ass...
Source: [PubMed]http://www.ncbi.nlm.nih.gov/entrez/query.fcgi?cmd=Retrieve&db=pubmed&dopt=Abstract&list_uids=17336039
"117. Psychosocial factors and inflammation in the multi-ethnic study of atherosclerosis (by Ranjit N,Diez-Roux AV,Shea S,Cushman M,Seeman T,Jackson SA,Ni H).[Arch Intern Med, 167:(2), Jan, 2007][Journal Article,Multicenter Study,Research Support, N.I.H., Extramural]"
"Psychosocial factors are associated with the development and progress of cardiovascular disease, but..."
Source: [PubMed]http://www.ncbi.nlm.nih.gov/entrez/query.fcgi?cmd=Retrieve&db=pubmed&dopt=Abstract&list_uids=17242319
"118. The effects of exercise on perceived stress and IL-6 levels among older adults (by Starkweather AR).[Biol Res Nurs, 8:(3), Jan, 2007][Controlled Clinical Trial,Journal Article,Research Support, Non-U.S. Gov't]"
Biochemical markers of inflammation have been used in recent physical activity intervention studies....
Source: [PubMed]http://www.ncbi.nlm.nih.gov/entrez/query.fcgi?cmd=Retrieve&db=pubmed&dopt=Abstract&list_uids=17172317
"119. Psychosocial stress increases inflammatory markers and alters cytokine production across pregnancy (by Coussons-Read ME,Okun ML,Nettles CD).[Brain Behav Immun, 21:(3), Mar, 2007][Journal Article]"
Previous work has shown that psychosocial stress is related to increases in serum levels of pro-infl...
Source: [PubMed]http://www.ncbi.nlm.nih.gov/entrez/query.fcgi?cmd=Retrieve&db=pubmed&dopt=Abstract&list_uids=17029703
"120. Inflammatory responses to psychological stress in fatigued breast cancer survivors: relationship to glucocorticoids (by Bower JE,Ganz PA,Aziz N,Olmstead R,Irwin MR,Cole SW).[Brain Behav Immun, 21:(3), Mar, 2007][Comparative Study,Journal Article,Research Support, N.I.H., Extramural,Research Support, Non-U.S. Gov't]"
Fatigue is a common problem following cancer treatment and our previous studies suggest that a chron...
Source: [PubMed]http://www.ncbi.nlm.nih.gov/entrez/query.fcgi?cmd=Retrieve&db=pubmed&dopt=Abstract&list_uids=17008048
"121. Stimulated production of interleukin-8 covaries with psychosocial risk factors for inflammatory disease among middle-aged community volunteers (by Marsland AL,Sathanoori R,Muldoon MF,Manuck SB).[Brain Behav Immun, 21:(2), Feb, 2007][Journal Article,Research Support, N.I.H., Extramural]"
"A growing literature suggests that psychosocial factors, such as chronic stress and depression, are ..."
Source: [PubMed]http://www.ncbi.nlm.nih.gov/entrez/query.fcgi?cmd=Retrieve&db=pubmed&dopt=Abstract&list_uids=16996240

"122. Effect of Alzheimer caregiving stress and age on frailty markers interleukin-6, C-reactive protein, and D-dimer (by von Kanel R,Dimsdale JE,Mills PJ,Ancoli-Israel S,Patterson TL,Mausbach BT,Grant I).[J Gerontol A Biol Sci Med Sci, 61:(9), Sep, 2006][Journal Article,Research Support, N.I.H., Extramural]"
"Elevated plasma levels of interleukin (IL)-6, C-reactive protein (CRP), and D-dimer belong to the bi..."
Source: [PubMed]http://www.ncbi.nlm.nih.gov/entrez/query.fcgi?cmd=Retrieve&db=pubmed&dopt=Abstract&list_uids=16960028

"123. Increased stress-induced inflammatory responses in male patients with major depression and increased early life stress (by Pace TW,Mletzko TC,Alagbe O,Musselman DL,Nemeroff CB,Miller AH,Heim CM).[Am J Psychiatry, 163:(9), Sep, 2006][Comparative Study,Journal Article,Research Support, N.I.H., Extramural,Research Support, Non-U.S. Gov't]"
The authors sought to determine innate immune system activation following psychosocial stress in pat...
Source: [PubMed]http://www.ncbi.nlm.nih.gov/entrez/query.fcgi?cmd=Retrieve&db=pubmed&dopt=Abstract&list_uids=16946190
"124. Dental plaque, gingival inflammation, and elevated levels of interleukin-6 and cortisol in gingival crevicular fluid from women with stress-related depression and exhaustion (by Johannsen A,Rylander G,Soder B,Asberg M).[J Periodontol, 77:(8), Aug, 2006][Journal Article,Research Support, Non-U.S. Gov't]"
The aim of the present study was to investigate the importance of stress for the development of peri...
Source: [PubMed]http://www.ncbi.nlm.nih.gov/entrez/query.fcgi?cmd=Retrieve&db=pubmed&dopt=Abstract&list_uids=16937592
"125. Immune function, pain, and psychological stress in patients undergoing spinal surgery (by Starkweather AR,Witek-Janusek L,Nockels RP,Peterson J,Mathews HL).[Spine (Phila Pa 1976), 31:(18), Aug, 2006][Journal Article,Research Support, Non-U.S. Gov't]"
This study was an exploratory repeated measures design comparing patients undergoing two magnitudes ...
Source: [PubMed]http://www.ncbi.nlm.nih.gov/entrez/query.fcgi?cmd=Retrieve&db=pubmed&dopt=Abstract&list_uids=16915080
"126. The effect of acute psychologic stress on systemic and rectal mucosal measures of inflammation in ulcerative colitis (by Mawdsley JE,Macey MG,Feakins RM,Langmead L,Rampton DS).[Gastroenterology, 131:(2), Aug, 2006][Comparative Study,Journal Article,Research Support, Non-U.S. Gov't]"
Recent studies suggest that life events and chronic stress increase the risk of relapse in inflammat...
Source: [PubMed]http://www.ncbi.nlm.nih.gov/entrez/query.fcgi?cmd=Retrieve&db=pubmed&dopt=Abstract&list_uids=16890594
"127. Do biomarkers of stress mediate the relation between socioeconomic status and health? (by Dowd JB,Goldman N)[J Epidemiol Community Health, 60:(7), Jul, 2006][Journal Article,Research Support, N.I.H., Extramural,Research Support, Non-U.S. Gov't]"
"To test the relation between socioeconomic status (SES) and biomarkers of chronic stress, including ..."
Source: [PubMed]http://www.ncbi.nlm.nih.gov/entrez/query.fcgi?cmd=Retrieve&db=pubmed&dopt=Abstract&list_uids=16790837
"128. The inflammatory consequences of psychologic stress: relationship to insulin resistance, obesity, atherosclerosis and diabetes mellitus, type II (by Black PH).[Med Hypotheses, 67:(4), 2006][Journal Article,Research Support, Non-U.S. Gov't]"
Inflammation is frequently present in the visceral fat and vasculature in certain patients with card...
Source: [PubMed]http://www.ncbi.nlm.nih.gov/entrez/query.fcgi?cmd=Retrieve&db=pubmed&dopt=Abstract&list_uids=16781084
"129. Poor sleep is associated with higher plasma proinflammatory cytokine interleukin-6 and procoagulant marker fibrin D-dimer in older caregivers of people with Alzheimer's disease (by von Kanel R,Dimsdale JE,Ancoli-Israel S,Mills PJ,Patterson TL,McKibbin CL,Archuleta C,Grant I).[J Am Geriatr Soc, 54:(3), Mar, 2006][Comparative Study,Journal Article,Research Support, N.I.H., Extramural]"
To determine whether objective measures of sleep correlate with plasma levels of the proinflammatory...
Source: [PubMed]http://www.ncbi.nlm.nih.gov/entrez/query.fcgi?cmd=Retrieve&db=pubmed&dopt=Abstract&list_uids=16551309
"130. Hypothalamic-pituitary-gut axis dysregulation in irritable bowel syndrome: plasma cytokines as a potential biomarker? (by Dinan TG,Quigley EM,Ahmed SM,Scully P,O'Brien S,O'Mahony L,O'Mahony S,Shanahan F,Keeling PW)[Gastroenterology, 130:(2), Feb, 2006][Comment,Comparative Study,Journal Article,Multicenter Study,Research Support, Non-U.S. Gov't]"
Irritable bowel syndrome (IBS) is a functional disorder with an etiology that has been linked to bot...
Source: [PubMed]http://www.ncbi.nlm.nih.gov/entrez/query.fcgi?cmd=Retrieve&db=pubmed&dopt=Abstract&list_uids=16472586
"131. [Blood interleukin-6 level in children with idiopathic headaches] (by Gergont A,Kacinski M).[Neurol Neurochir Pol, 39:(4 Suppl 1), 2005][English Abstract,Journal Article]"
Neurogenic inflammation may contribute to the pathogenesis of migraine. IL-6 plays an important role...
Source: [PubMed]http://www.ncbi.nlm.nih.gov/entrez/query.fcgi?cmd=Retrieve&db=pubmed&dopt=Abstract&list_uids=16419564
"132. Stress and depression-induced immune dysfunction: implications for the development and progression of cancer (by Reiche EM,Morimoto HK,Nunes SM).[Int Rev Psychiatry, 17:(6), Dec, 2005][Journal Article]"
The persistent activation of the hypothalamic-pituitary-adrenal axis and the sympathetic-adrenal-med...
Source: [PubMed]http://www.ncbi.nlm.nih.gov/entrez/query.fcgi?cmd=Retrieve&db=pubmed&dopt=Abstract&list_uids=16401550
"133. Hostility and pain are related to inflammation in older adults (by Graham JE,Robles TF,Kiecolt-Glaser JK,Malarkey WB,Bissell MG,Glaser R).[Brain Behav Immun, 20:(4), Jul, 2006][Journal Article,Research Support, N.I.H., Extramural]"
Chronically elevated systemic inflammation has a dramatic impact on health for older individuals. As...
Source: [PubMed]http://www.ncbi.nlm.nih.gov/entrez/query.fcgi?cmd=Retrieve&db=pubmed&dopt=Abstract&list_uids=16376518
"134. IL-18; a cytokine translates a stress into medical science (by Sekiyama A,Ueda H,Kashiwamura S,Nishida K,Kawai K,Teshima-kondo S,Rokutan K,Okamura H).[J Med Invest, 52 Suppl, Nov, 2005][Journal Article]"
Psychological/physical stresses have been reported to exacerbate auto-immune and inflammatory diseas...
Source: [PubMed]http://www.ncbi.nlm.nih.gov/entrez/query.fcgi?cmd=Retrieve&db=pubmed&dopt=Abstract&list_uids=16366505
"135. Hostile marital interactions, proinflammatory cytokine production, and wound healing (by Kiecolt-Glaser JK,Loving TJ,Stowell JR,Malarkey WB,Lemeshow S,Dickinson SL,Glaser R).[Arch Gen Psychiatry, 62:(12), Dec, 2005][Comparative Study,Journal Article,Research Support, N.I.H., Extramural]"
A growing epidemiological literature has suggested that marital discord is a risk factor for morbidi...
Source: [PubMed]http://www.ncbi.nlm.nih.gov/entrez/query.fcgi?cmd=Retrieve&db=pubmed&dopt=Abstract&list_uids=16330726
"136. Role of early stress in the individual differences in host response to viral infection (by Avitsur R,Hunzeker J,Sheridan JF).[Brain Behav Immun, 20:(4), Jul, 2006][Comparative Study,Journal Article,Research Support, N.I.H., Extramural,Research Support, Non-U.S. Gov't]"
"Early negative life events, especially during the neonatal period, resulted in long lasting, irrever..."
Source: [PubMed]http://www.ncbi.nlm.nih.gov/entrez/query.fcgi?cmd=Retrieve&db=pubmed&dopt=Abstract&list_uids=16289758
"137. Increases in stimulated secretion of proinflammatory cytokines by blood monocytes following arousal of negative affect: the role of insulin resistance as moderator (by Suarez EC,Boyle SH,Lewis JG,Hall RP,Young KH).[Brain Behav Immun, 20:(4), Jul, 2006][Clinical Trial,Journal Article]"
We examined the effect of negative affect on changes in stimulated secretion of cytokines by blood m...
Source: [PubMed]http://www.ncbi.nlm.nih.gov/entrez/query.fcgi?cmd=Retrieve&db=pubmed&dopt=Abstract&list_uids=16288846
"138. The effects of continuous epidural anesthesia and analgesia on stress response and immune function in patients undergoing radical esophagectomy (by Yokoyama M,Itano Y,Katayama H,Morimatsu H,Takeda Y,Takahashi T,Nagano O,Morita K).[Anesth Analg, 101:(5), Nov, 2005][Clinical Trial,Journal Article,Randomized Controlled Trial]"
We investigated whether perioperative extensive epidural block (C3-L) affects postoperative immune r...
Source: [PubMed]http://www.ncbi.nlm.nih.gov/entrez/query.fcgi?cmd=Retrieve&db=pubmed&dopt=Abstract&list_uids=16244024
"139. [Effects of occupational stress on immunological function, glucose and blood lipid of female workers in oil-field] (by Lian YL,Liu JW,Tan WG,Zeng H,Wang H).[Wei Sheng Yan Jiu, 34:(4), Jul, 2005][English Abstract,Journal Article]"
"To study the effects of occupational stress on immunological function, glucose, and blood lipid of f..."
Source: [PubMed]http://www.ncbi.nlm.nih.gov/entrez/query.fcgi?cmd=Retrieve&db=pubmed&dopt=Abstract&list_uids=16229280
"140. Psychological stress activates interleukin-1beta gene expression in human mononuclear cells (by Brydon L,Edwards S,Jia H,Mohamed-Ali V,Zachary I,Martin JF,Steptoe A).[Brain Behav Immun, 19:(6), Nov, 2005][Controlled Clinical Trial,Journal Article,Research Support, Non-U.S. Gov't]"
The pathophysiological mechanisms underlying the association between psychological stress and cardio...
Source: [PubMed]http://www.ncbi.nlm.nih.gov/entrez/query.fcgi?cmd=Retrieve&db=pubmed&dopt=Abstract&list_uids=16214025
"141. Clinical depression and regulation of the inflammatory response during acute stress (by Miller GE,Rohleder N,Stetler C,Kirschbaum C).[Psychosom Med, 67:(5), 2005][In Vitro,Journal Article,Research Support, Non-U.S. Gov't]"
This study examined whether clinical depression is associated with a differential inflammatory respo...
Source: [PubMed]http://www.ncbi.nlm.nih.gov/entrez/query.fcgi?cmd=Retrieve&db=pubmed&dopt=Abstract&list_uids=16204423

"142. Bottom-up and top-down signaling of IL-6 with and without habituation? (by Straub RH)[Brain Behav Immun, 20:(1), Jan, 2006][Comment,Journal Article,Review]"
Source: [PubMed]http://www.ncbi.nlm.nih.gov/entrez/query.fcgi?cmd=Retrieve&db=pubmed&dopt=Abstract&list_uids=16102937

"143. Sex differences in the interleukin-6 response to acute psychological stress (by Edwards KM,Burns VE,Ring C,Carroll D).[Biol Psychol, 71:(3), Mar, 2006][Journal Article]"
"Interleukin-6 (IL-6), an immune regulator that helps coordinate the inflammatory response, may media..."
Source: [PubMed]http://www.ncbi.nlm.nih.gov/entrez/query.fcgi?cmd=Retrieve&db=pubmed&dopt=Abstract&list_uids=16098655

"144. Prenatal stress alters cytokine levels in a manner that may endanger human pregnancy (by Coussons-Read ME,Okun ML,Schmitt MP,Giese S).[Psychosom Med, 67:(4), 2005][Journal Article]"
Recent data suggest that prenatal stress negatively affects pregnancy and infant outcome. Existing s...
Source: [PubMed]http://www.ncbi.nlm.nih.gov/entrez/query.fcgi?cmd=Retrieve&db=pubmed&dopt=Abstract&list_uids=16046378

"145. Perceived stress and physiological dysregulation in older adults (by Goldman N,Glei DA,Seplaki C,Liu IW,Weinstein M).[Stress, 8:(2), Jun, 2005][Journal Article,Research Support, N.I.H., Extramural,Research Support, U.S. Gov't, P.H.S.]"
We use a population-based representative sample of older Taiwanese to investigate links between resp...
Source: [PubMed]http://www.ncbi.nlm.nih.gov/entrez/query.fcgi?cmd=Retrieve&db=pubmed&dopt=Abstract&list_uids=16019601

"146. Psychosocial factors and interleukin-6 among women with advanced ovarian cancer (by Costanzo ES,Lutgendorf SK,Sood AK,Anderson B,Sorosky J,Lubaroff DM).[Cancer, 104:(2), Jul, 2005][Journal Article,Research Support, N.I.H., Extramural,Research Support, U.S. Gov't, P.H.S.]"
"Relations among psychological stress, depression, social support, and interleukin-6 (IL-6, a proinfl..."
Source: [PubMed]http://www.ncbi.nlm.nih.gov/entrez/query.fcgi?cmd=Retrieve&db=pubmed&dopt=Abstract&list_uids=15954082

"147. Effects of combined stress during intense training on cellular immunity, hormones and respiratory infections (by Gomez-Merino D,Drogou C,Chennaoui M,Tiollier E,Mathieu J,Guezennec CY).[Neuroimmunomodulation, 12:(3), 2005][Journal Article,Research Support, Non-U.S. Gov't]"
This study was designed to determine immune and hormonal changes and their relationship with the inc...
Source: [PubMed]http://www.ncbi.nlm.nih.gov/entrez/query.fcgi?cmd=Retrieve&db=pubmed&dopt=Abstract&list_uids=15905625

"148. Delayed response and lack of habituation in plasma interleukin-6 to acute mental stress in men (by von Kanel R,Kudielka BM,Preckel D,Hanebuth D,Fischer JE).[Brain Behav Immun, 20:(1), Jan, 2006][Clinical Trial,Comparative Study,Journal Article,Research Support, Non-U.S. Gov't]"
Acute mental stress induces a significant increase in plasma interleukin (IL)-6 levels as a possible...
Source: [PubMed]http://www.ncbi.nlm.nih.gov/entrez/query.fcgi?cmd=Retrieve&db=pubmed&dopt=Abstract&list_uids=15890495

"149. Stress-induced increases in interleukin-6 and fibrinogen predict ambulatory blood pressure at 3-year follow-up (by Brydon L,Steptoe A).[J Hypertens, 23:(5), May, 2005][Journal Article,Research Support, Non-U.S. Gov't]"
The biological mechanisms underlying the association between psychological stress and hypertension a...
Source: [PubMed]http://www.ncbi.nlm.nih.gov/entrez/query.fcgi?cmd=Retrieve&db=pubmed&dopt=Abstract&list_uids=15834286

"150. Cytokines as a precipitant of depressive illness: animal and human studies (by Anisman H,Merali Z,Poulter MO,Hayley S).[Curr Pharm Des, 11:(8), 2005][Journal Article,Research Support, Non-U.S. Gov't,Review]"
"Cytokines whose primary function is that of acting as signaling molecules of the immune system, have..."
Source: [PubMed]http://www.ncbi.nlm.nih.gov/entrez/query.fcgi?cmd=Retrieve&db=pubmed&dopt=Abstract&list_uids=15777247
"151. Mechanisms of acute myocardial infarction study (MAMIS) (by Singh RB,Pella D,Neki NS,Chandel JP,Rastogi S,Mori H,Otsuka K,Gupta P).[Biomed Pharmacother, 58 Suppl 1, Oct, 2004][Clinical Trial,Comparative Study,Journal Article]"
"Acute myocardial infarction (AMI) is a highly dynamic event, which is associated with marked neuroen..."
Source: [PubMed]http://www.ncbi.nlm.nih.gov/entrez/query.fcgi?cmd=Retrieve&db=pubmed&dopt=Abstract&list_uids=15754848
"152. Different contribution of interleukin-6 and cortisol activity to total plasma fibrin concentration and to acute mental stress-induced fibrin formation (by von Kanel R,Kudielka BM,Hanebuth D,Preckel D,Fischer JE).[Clin Sci (Lond), 109:(1), Jul, 2005][Clinical Trial,Journal Article,Research Support, Non-U.S. Gov't]"
Acute mental stress may contribute to atherosclerosis by affecting inflammation and coagulation; how...
Source: [PubMed]http://www.ncbi.nlm.nih.gov/entrez/query.fcgi?cmd=Retrieve&db=pubmed&dopt=Abstract&list_uids=15752067
"153. Stress-induced changes in LPS-induced pro-inflammatory cytokine production in chronic fatigue syndrome (by Gaab J,Rohleder N,Heitz V,Engert V,Schad T,Schurmeyer TH,Ehlert U).[Psychoneuroendocrinology, 30:(2), Feb, 2005][Clinical Trial,Controlled Clinical Trial,Journal Article]"
It has been suggested that a hypofunctional hypothalamic-pituitary-adrenal (HPA) axis in chronic fat...
Source: [PubMed]http://www.ncbi.nlm.nih.gov/entrez/query.fcgi?cmd=Retrieve&db=pubmed&dopt=Abstract&list_uids=15471616
"154. Socioeconomic status and stress-induced increases in interleukin-6 (by Brydon L,Edwards S,Mohamed-Ali V,Steptoe A).[Brain Behav Immun, 18:(3), May, 2004][Clinical Trial,Comparative Study,Journal Article,Research Support, Non-U.S. Gov't]"
"Coronary artery disease (CAD) is more prevalent in people from a low socioeconomic background, and l..."
Source: [PubMed]http://www.ncbi.nlm.nih.gov/entrez/query.fcgi?cmd=Retrieve&db=pubmed&dopt=Abstract&list_uids=15050655
"155. Immune activation and depression in women with rheumatoid arthritis (by Zautra AJ,Yocum DC,Villanueva I,Smith B,Davis MC,Attrep J,Irwin M).[J Rheumatol, 31:(3), Mar, 2004][Journal Article,Research Support, Non-U.S. Gov't,Research Support, U.S. Gov't, P.H.S.]"
We examined markers of immune activation during periods of stress and depressive symptoms in 45 fema...
Source: [PubMed]http://www.ncbi.nlm.nih.gov/entrez/query.fcgi?cmd=Retrieve&db=pubmed&dopt=Abstract&list_uids=14994388
"156. Effects of acute stress, relaxation, and a neurogenic inflammatory stimulus on interleukin-6 in humans (by Lutgendorf SK,Logan H,Costanzo E,Lubaroff D).[Brain Behav Immun, 18:(1), Jan, 2004][Clinical Trial,Journal Article,Randomized Controlled Trial,Research Support, U.S. Gov't, P.H.S.]"
"Effects of three experimental manipulations: mental stress, relaxation, and a nociceptive inflammato..."
Source: [PubMed]http://www.ncbi.nlm.nih.gov/entrez/query.fcgi?cmd=Retrieve&db=pubmed&dopt=Abstract&list_uids=14651947
"157. Does being easily moved to tears as a response to psychological stress reflect response to treatment and the general prognosis in patients with rheumatoid arthritis? (by Ishii H,Nagashima M,Tanno M,Nakajima A,Yoshino S)[Clin Exp Rheumatol, 21:(5), 2003][Journal Article]"
Psychological stress affects the condition of patients with rheumatoid arthritis (RA). We evaluated ...
Source: [PubMed]http://www.ncbi.nlm.nih.gov/entrez/query.fcgi?cmd=Retrieve&db=pubmed&dopt=Abstract&list_uids=14611110
"158. Psychological stress impairs early wound repair following surgery (by Broadbent E,Petrie KJ,Alley PG,Booth RJ).[Psychosom Med, 65:(5), 2003][Journal Article]"
Laboratory studies have demonstrated that psychological stress is associated with slower healing of ...
Source: [PubMed]http://www.ncbi.nlm.nih.gov/entrez/query.fcgi?cmd=Retrieve&db=pubmed&dopt=Abstract&list_uids=14508033
"159. Impact of psychological and endocrine factors on cytokine production of healthy elderly people (by Luz C,Dornelles F,Preissler T,Collaziol D,da Cruz IM,Bauer ME).[Mech Ageing Dev, 124:(8-9), 2003][Journal Article,Research Support, Non-U.S. Gov't]"
Human ageing has been associated with immunological changes including blunted T-cell responses and i...
Source: [PubMed]http://www.ncbi.nlm.nih.gov/entrez/query.fcgi?cmd=Retrieve&db=pubmed&dopt=Abstract&list_uids=14499493
"160. Cortisol responses to mild psychological stress are inversely associated with proinflammatory cytokines (by Kunz-Ebrecht SR,Mohamed-Ali V,Feldman PJ,Kirschbaum C,Steptoe A).[Brain Behav Immun, 17:(5), Oct, 2003][Clinical Trial,Comparative Study,Journal Article,Research Support, Non-U.S. Gov't]"
"Glucocorticoids can down-regulate immune activity, but acute stress has been reported to increase bo..."
Source: [PubMed]http://www.ncbi.nlm.nih.gov/entrez/query.fcgi?cmd=Retrieve&db=pubmed&dopt=Abstract&list_uids=12946659
"161. The inflammatory response is an integral part of the stress response: Implications for atherosclerosis, insulin resistance, type II diabetes and metabolic syndrome X (by Black PH).[Brain Behav Immun, 17:(5), Oct, 2003][Journal Article,Review]"
"In previous publications, we presented the hypothesis that repeated episodes of acute or chronic psy..."
Source: [PubMed]http://www.ncbi.nlm.nih.gov/entrez/query.fcgi?cmd=Retrieve&db=pubmed&dopt=Abstract&list_uids=12946657

"162. The effects of postoperative pain management on immune response to surgery (by Beilin B,Shavit Y,Trabekin E,Mordashev B,Mayburd E,Zeidel A,Bessler H).[Anesth Analg, 97:(3), Sep, 2003][Clinical Trial,Comparative Study,Journal Article,Randomized Controlled Trial,Research Support, Non-U.S. Gov't]"
"Surgery is associated with immune alterations, which are the combined result of tissue damage, anest..."
Source: [PubMed]http://www.ncbi.nlm.nih.gov/entrez/query.fcgi?cmd=Retrieve&db=pubmed&dopt=Abstract&list_uids=12933409

"163. Elucidating the unexplained underperformance syndrome in endurance athletes : the interleukin-6 hypothesis (by Robson P).[Sports Med, 33:(10), 2003][Journal Article,Research Support, Non-U.S. Gov't,Review]"
"The unexplained underperformance syndrome (UPS), previously known as the overtraining syndrome (OTS)..."
Source: [PubMed]http://www.ncbi.nlm.nih.gov/entrez/query.fcgi?cmd=Retrieve&db=pubmed&dopt=Abstract&list_uids=12895132

"164. Chronic stress and age-related increases in the proinflammatory cytokine IL-6 (by Kiecolt-Glaser JK,Preacher KJ,MacCallum RC,Atkinson C,Malarkey WB,Glaser R).[Proc Natl Acad Sci U S A, 100:(15), Jul, 2003][Journal Article,Research Support, U.S. Gov't, P.H.S.]"
"Overproduction of IL-6, a proinflammatory cytokine, is associated with a spectrum of age-related con..."
Source: [PubMed]http://www.ncbi.nlm.nih.gov/entrez/query.fcgi?cmd=Retrieve&db=pubmed&dopt=Abstract&list_uids=12840146

"165. Natural killer cell and proinflammatory cytokine responses to mental stress: associations with heart rate and heart rate variability (by Owen N,Steptoe A).[Biol Psychol, 63:(2), May, 2003][Journal Article,Research Support, Non-U.S. Gov't]"
"Associations between natural killer (NK) cell, proinflammatory cytokine stress responsivity, and car..."
Source: [PubMed]http://www.ncbi.nlm.nih.gov/entrez/query.fcgi?cmd=Retrieve&db=pubmed&dopt=Abstract&list_uids=12738402

"166. Cytokines, stress and depressive illness: brain-immune interactions (by Anisman H,Merali Z).[Ann Med, 35:(1), 2003][Journal Article,Research Support, Non-U.S. Gov't,Review]"
"Cytokines, signaling molecules of the immune system, have been implicated as a contributing factor f..."
Source: [PubMed]http://www.ncbi.nlm.nih.gov/entrez/query.fcgi?cmd=Retrieve&db=pubmed&dopt=Abstract&list_uids=12693607

"167. Psycho-neuro-immunological treatment of hepatocellular carcinoma with major depression--a single case report (by Jozuka H,Jozuka E,Suzuki M,Takeuchi S,Takatsu Y).[Curr Med Res Opin, 19:(1), 2003][Case Reports,Journal Article]"
"A female patient, who was suffering major depression and advanced hepatocellular carcinoma (hepatoma..."
Source: [PubMed]http://www.ncbi.nlm.nih.gov/entrez/query.fcgi?cmd=Retrieve&db=pubmed&dopt=Abstract&list_uids=12661782

"168. Impact of oral contraceptive use on glucocorticoid sensitivity of pro-inflammatory cytokine production after psychosocial stress (by Rohleder N,Wolf JM,Piel M,Kirschbaum C).[Psychoneuroendocrinology, 28:(3), Apr, 2003][Clinical Trial,Journal Article,Research Support, Non-U.S. Gov't]"
We previously reported that women using oral contraceptives (OC) show blunted free cortisol response...
Source: [PubMed]http://www.ncbi.nlm.nih.gov/entrez/query.fcgi?cmd=Retrieve&db=pubmed&dopt=Abstract&list_uids=12573295
"169. Evaluation of stress responses to interval training at low and moderate altitudes (by Niess AM,Fehrenbach E,Strobel G,Roecker K,Schneider EM,Buergler J,Fuss S,Lehmann R,Northoff H,Dickhuth HH).[Med Sci Sports Exerc, 35:(2), Feb, 2003][Journal Article,Research Support, Non-U.S. Gov't]"
The purpose of the present field study was to explore whether extensive interval training (IT) perfo...
Source: [PubMed]http://www.ncbi.nlm.nih.gov/entrez/query.fcgi?cmd=Retrieve&db=pubmed&dopt=Abstract&list_uids=12569215
"170. Inflammatory cytokines, socioeconomic status, and acute stress responsivity (by Steptoe A,Owen N,Kunz-Ebrecht S,Mohamed-Ali V).[Brain Behav Immun, 16:(6), Dec, 2002][Journal Article,Research Support, Non-U.S. Gov't]"
Socioeconomic status is a major determinant of coronary heart disease (CHD). Proinflammatory cytokin...
Source: [PubMed]http://www.ncbi.nlm.nih.gov/entrez/query.fcgi?cmd=Retrieve&db=pubmed&dopt=Abstract&list_uids=12480506
"171. Interactions between stress, interleukin-1beta, interleukin-6 and cortisol in periodontally diseased patients (by Mengel R,Bacher M,Flores-De-Jacoby L).[J Clin Periodontol, 29:(11), Nov, 2002][Comparative Study,Journal Article]"
"The aim of the present study was to measure interleukin-1beta, interleukin-6 and cortisol levels in ..."
Source: [PubMed]http://www.ncbi.nlm.nih.gov/entrez/query.fcgi?cmd=Retrieve&db=pubmed&dopt=Abstract&list_uids=12472994
"172. Chronic psychological stress and the regulation of pro-inflammatory cytokines: a glucocorticoid-resistance model (by Miller GE,Cohen S,Ritchey AK).[Health Psychol, 21:(6), Nov, 2002][Journal Article,Research Support, Non-U.S. Gov't,Research Support, U.S. Gov't, P.H.S.]"
This study examined whether chronic stress impairs the immune system's capacity to respond to hormon...
Source: [PubMed]http://www.ncbi.nlm.nih.gov/entrez/query.fcgi?cmd=Retrieve&db=pubmed&dopt=Abstract&list_uids=12433005
"173. A possible link between melatonin levels, stress and coronary heart disease (by Gerber AM,Oosthuizen GM,Crous A).[S Afr Med J, 92:(10), Oct, 2002][Letter]"
Source: [PubMed]http://www.ncbi.nlm.nih.gov/entrez/query.fcgi?cmd=Retrieve&db=pubmed&dopt=Abstract&list_uids=12432803
"174. Effects of acute psychological stress on adhesion molecules, interleukins and sex hormones: implications for coronary heart disease (by Heinz A,Hermann D,Smolka MN,Rieks M,Graf KJ,Pohlau D,Kuhn W,Bauer M).[Psychopharmacology (Berl), 165:(2), Jan, 2003][Journal Article,Research Support, Non-U.S. Gov't]"
Subjects with high levels of daily stress suffer from an increased risk of coronary heart disease. I...
Source: [PubMed]http://www.ncbi.nlm.nih.gov/entrez/query.fcgi?cmd=Retrieve&db=pubmed&dopt=Abstract&list_uids=12417965
"175. Molecular and cellular interface between behavior and acute coronary syndromes (by Gidron Y,Gilutz H,Berger R,Huleihel M).[Cardiovasc Res, 56:(1), Oct, 2002][Journal Article,Review]"
This review article integrates empirical findings from various scientific disciplines into a propose...
Source: [PubMed]http://www.ncbi.nlm.nih.gov/entrez/query.fcgi?cmd=Retrieve&db=pubmed&dopt=Abstract&list_uids=12237162
"176. Psychoneuroimmunology: new avenues of research for the twenty-first century (by Prolo P,Chiappelli F,Fiorucci A,Dovio A,Sartori ML,Angeli A).[Ann N Y Acad Sci, 966, Jun, 2002][Journal Article,Research Support, Non-U.S. Gov't,Review]"
Psychoneuroimmunology (PNI) investigates the relations between the psychophysiological and immunophy...
Source: [PubMed]http://www.ncbi.nlm.nih.gov/entrez/query.fcgi?cmd=Retrieve&db=pubmed&dopt=Abstract&list_uids=12114297
"177. Age and sex steroid-related changes in glucocorticoid sensitivity of pro-inflammatory cytokine production after psychosocial stress (by Rohleder N,Kudielka BM,Hellhammer DH,Wolf JM,Kirschbaum C).[J Neuroimmunol, 126:(1-2), May, 2002][Clinical Trial,Journal Article,Randomized Controlled Trial,Research Support, Non-U.S. Gov't]"
Aging is associated with an increased susceptibility to infections and chronic inflammatory diseases...
Source: [PubMed]http://www.ncbi.nlm.nih.gov/entrez/query.fcgi?cmd=Retrieve&db=pubmed&dopt=Abstract&list_uids=12020958
"178. Endocrine and cytokine responses to acute psychological stress in multiple sclerosis (by Heesen C,Schulz H,Schmidt M,Gold S,Tessmer W,Schulz KH).[Brain Behav Immun, 16:(3), Jun, 2002][Journal Article,Research Support, Non-U.S. Gov't]"
Multiple sclerosis (MS) is an autoimmune disease affecting the central nervous system. An impaired h...
Source: [PubMed]http://www.ncbi.nlm.nih.gov/entrez/query.fcgi?cmd=Retrieve&db=pubmed&dopt=Abstract&list_uids=12009688
"179. In polymyalgia rheumatica serum prolactin is positively correlated with the number of typical symptoms but not with typical inflammatory markers (by Straub RH,Georgi J,Helmke K,Vaith P,Lang B).[Rheumatology (Oxford), 41:(4), Apr, 2002][Journal Article,Research Support, Non-U.S. Gov't]"
Hyperprolactinaemia has been associated with the active phase of human systemic lupus erythematosus ...
Source: [PubMed]http://www.ncbi.nlm.nih.gov/entrez/query.fcgi?cmd=Retrieve&db=pubmed&dopt=Abstract&list_uids=11961173
"180. Dehydroepiandrosterone in relation to other adrenal hormones during an acute inflammatory stressful disease state compared with chronic inflammatory disease: role of interleukin-6 and tumour necrosis factor (by Straub RH,Lehle K,Herfarth H,Weber M,Falk W,Preuner J,Scholmerich J).[Eur J Endocrinol, 146:(3), Mar, 2002][Clinical Trial,Comparative Study,Journal Article]"
Serum levels of dehydroepiandrosterone (DHEA) and DHEA sulphate (DHEAS) are low in chronic inflammat...
Source: [PubMed]http://www.ncbi.nlm.nih.gov/entrez/query.fcgi?cmd=Retrieve&db=pubmed&dopt=Abstract&list_uids=11888843
"181. Impact of a relaxation training on psychometric and immunologic parameters in tinnitus sufferers (by Weber C,Arck P,Mazurek B,Klapp BF).[J Psychosom Res, 52:(1), Jan, 2002][Journal Article,Research Support, Non-U.S. Gov't]"
"Tinnitus often entails severe psychological distress. Reversely, tinnitus may be considered as a chr..."
Source: [PubMed]http://www.ncbi.nlm.nih.gov/entrez/query.fcgi?cmd=Retrieve&db=pubmed&dopt=Abstract&list_uids=11801262

"182. Acute mental stress elicits delayed increases in circulating inflammatory cytokine levels (by Steptoe A,Willemsen G,Owen N,Flower L,Mohamed-Ali V).[Clin Sci (Lond), 101:(2), Aug, 2001][Journal Article,Research Support, Non-U.S. Gov't]"
The influence of acute mental stress on cardiovascular responses and concentrations of inflammatory ...
Source: [PubMed]http://www.ncbi.nlm.nih.gov/entrez/query.fcgi?cmd=Retrieve&db=pubmed&dopt=Abstract&list_uids=11473494

"183. Social stress in anorexia nervosa: a review of immuno-endocrine relationships (by Brambilla F).[Physiol Behav, 73:(3), Jun, 2001][Clinical Trial,Journal Article]"
"Anorexia nervosa (AN) patients have difficulty in establishing social contacts, leading to tension, ..."
Source: [PubMed]http://www.ncbi.nlm.nih.gov/entrez/query.fcgi?cmd=Retrieve&db=pubmed&dopt=Abstract&list_uids=11438363

"184. Simulated microgravity, psychic stress, and immune cells in men: observations during 120-day 6 degrees HDT (by Chouker A,Thiel M,Baranov V,Meshkov D,Kotov A,Peter K,Messmer K,Christ F).[J Appl Physiol, 90:(5), May, 2001][Journal Article,Research Support, Non-U.S. Gov't]"
"Because 6 degrees head-down tilt (HDT) is an established method to mimic low gravity on earth, the a..."
Source: [PubMed]http://www.ncbi.nlm.nih.gov/entrez/query.fcgi?cmd=Retrieve&db=pubmed&dopt=Abstract&list_uids=11299263

"185. Serum levels of interleukin 6 and stress related substances indicate mental stress condition in patients with rheumatoid arthritis (by Hirano D,Nagashima M,Ogawa R,Yoshino S).[J Rheumatol, 28:(3), Mar, 2001][Journal Article]"
To evaluate the influence of mental stress on the neuroendocrine-immune system in patients with rheu...
Source: [PubMed]http://www.ncbi.nlm.nih.gov/entrez/query.fcgi?cmd=Retrieve&db=pubmed&dopt=Abstract&list_uids=11296947

"186. C-reactive protein and interleukin 6 receptor in post-traumatic stress disorder: a pilot study (by Miller RJ,Sutherland AG,Hutchison JD,Alexander DA).[Cytokine, 13:(4), Feb, 2001][Journal Article]"
it has been reported that psychological stress in humans is associated with a derangement of biologi...
Source: [PubMed]http://www.ncbi.nlm.nih.gov/entrez/query.fcgi?cmd=Retrieve&db=pubmed&dopt=Abstract&list_uids=11237435

"187. Psychological stress may induce increased humoral and decreased cellular immunity (by Paik IH,Toh KY,Lee C,Kim JJ,Lee SJ).[Behav Med, 26:(3), 2000][Journal Article]"
Stress alters immune function and affects different immune cell populations in different ways. The a...
Source: [PubMed]http://www.ncbi.nlm.nih.gov/entrez/query.fcgi?cmd=Retrieve&db=pubmed&dopt=Abstract&list_uids=11209594

"188. The effects of noradrenaline and alpha-2 adrenoceptor agents on the production of monocytic products (by Maes M,Lin A,Kenis G,Egyed B,Bosmans E).[Psychiatry Res, 96:(3), Nov, 2000][In Vitro,Journal Article]"
There are some reports that catecholamines may modulate the production of monocytic cytokines such a...
Source: [PubMed]http://www.ncbi.nlm.nih.gov/entrez/query.fcgi?cmd=Retrieve&db=pubmed&dopt=Abstract&list_uids=11084220

"189. Interleukin-6 and tumor necrosis factor-alpha production after acute psychological stress, exercise, and infused isoproterenol: differential effects and pathways (by Goebel MU,Mills PJ,Irwin MR,Ziegler MG).[Psychosom Med, 62:(4), 2000][Journal Article,Research Support, U.S. Gov't, P.H.S.]"
The aim of the study was to assess the effects of three different methods of acute activation of the...
Source: [PubMed]http://www.ncbi.nlm.nih.gov/entrez/query.fcgi?cmd=Retrieve&db=pubmed&dopt=Abstract&list_uids=10949106
"190. In humans, serum polyunsaturated fatty acid levels predict the response of proinflammatory cytokines to psychologic stress (by Maes M,Christophe A,Bosmans E,Lin A,Neels H).[Biol Psychiatry, 47:(10), May, 2000][Journal Article,Research Support, Non-U.S. Gov't]"
"Psychologic stress in humans induces the production of proinflammatory cytokines, such as interferon..."
Source: [PubMed]http://www.ncbi.nlm.nih.gov/entrez/query.fcgi?cmd=Retrieve&db=pubmed&dopt=Abstract&list_uids=10807964
"191. Immune responses to experimental stress: effects of mental effort and uncontrollability (by Peters ML,Godaert GL,Ballieux RE,Brosschot JF,Sweep FC,Swinkels LM,van Vliet M,Heijnen CJ).[Psychosom Med, 61:(4), 1999][Journal Article]"
"Two important determinants of physiological stress responses have been identified, uncontrollability..."
Source: [PubMed]http://www.ncbi.nlm.nih.gov/entrez/query.fcgi?cmd=Retrieve&db=pubmed&dopt=Abstract&list_uids=10443760
"192. Religion and medicine (by Rabin BS).[Lancet, 353:(9166), May, 1999][Comment,Letter]"
Source: [PubMed]http://www.ncbi.nlm.nih.gov/entrez/query.fcgi?cmd=Retrieve&db=pubmed&dopt=Abstract&list_uids=10348027
"193. Influence of psychological stress on immune-inflammatory variables in normal humans. Part II. Altered serum concentrations of natural anti-inflammatory agents and soluble membrane antigens of monocytes and T lymphocytes (by Song C,Kenis G,van Gastel A,Bosmans E,Lin A,de Jong R,Neels H,Scharpe S,Janca A,Yasukawa K,Maes M).[Psychiatry Res, 85:(3), Mar, 1999][Clinical Trial,Comparative Study,Journal Article,Research Support, Non-U.S. Gov't]"
The effects of academic examination stress on serum concentrations of interleukin (IL)-1 receptor (R...
Source: [PubMed]http://www.ncbi.nlm.nih.gov/entrez/query.fcgi?cmd=Retrieve&db=pubmed&dopt=Abstract&list_uids=10333381
"194. Elevated serum interleukin-6 (IL-6) and IL-6 receptor concentrations in posttraumatic stress disorder following accidental man-made traumatic events (by Maes M,Lin AH,Delmeire L,Van Gastel A,Kenis G,De Jongh R,Bosmans E).[Biol Psychiatry, 45:(7), Apr, 1999][Journal Article,Research Support, Non-U.S. Gov't]"
"Recently, it has been reported that serum interleukin-1 beta (IL-1 beta), but not soluble IL-2 recep..."
Source: [PubMed]http://www.ncbi.nlm.nih.gov/entrez/query.fcgi?cmd=Retrieve&db=pubmed&dopt=Abstract&list_uids=10202570
"195. Resistance of central nervous system interleukin-6 to glucocorticoid inhibition in monkeys (by Reyes TM,Coe CL).[Am J Physiol, 275:(2 Pt 2), Aug, 1998][Journal Article,Research Support, U.S. Gov't, Non-P.H.S.,Research Support, U.S. Gov't, P.H.S.]"
The ability of both exogenous and endogenous glucocorticoids (GCs) to inhibit proinflammatory cytoki...
Source: [PubMed]http://www.ncbi.nlm.nih.gov/entrez/query.fcgi?cmd=Retrieve&db=pubmed&dopt=Abstract&list_uids=9688700
"196. The effects of psychological stress on humans: increased production of pro-inflammatory cytokines and a Th1-like response in stress-induced anxiety (by Maes M,Song C,Lin A,De Jongh R,Van Gastel A,Kenis G,Bosmans E,De Meester I,Benoy I,Neels H,Demedts P,Janca A,Scharpe S,Smith RS).[Cytokine, 10:(4), Apr, 1998][Journal Article]"
"There is some evidence that, in humans and experimental animals, psychological stress may suppress o..."
Source: [PubMed]http://www.ncbi.nlm.nih.gov/entrez/query.fcgi?cmd=Retrieve&db=pubmed&dopt=Abstract&list_uids=9617578
"197. Prenatal manipulations reduce the proinflammatory response to a cytokine challenge in juvenile monkeys (by Reyes TM,Coe CL).[Brain Res, 769:(1), Sep, 1997][Journal Article,Research Support, U.S. Gov't, Non-P.H.S.,Research Support, U.S. Gov't, P.H.S.]"
Two studies were conducted to assess the potential long-term effects of prenatal stress on the cytok...
Source: [PubMed]http://www.ncbi.nlm.nih.gov/entrez/query.fcgi?cmd=Retrieve&db=pubmed&dopt=Abstract&list_uids=9374270
"198. The participation of interleukin-6, a stress-inducible cytokine, in the pathogenesis of Alzheimer's disease (by Hull M,Strauss S,Berger M,Volk B,Bauer J).[Behav Brain Res, 78:(1), Jun, 1996][Journal Article,Research Support, Non-U.S. Gov't]"
A loss of synapses in the cortices of demented persons appears to be the primary correlate of Alzhei...
Source: [PubMed]http://www.ncbi.nlm.nih.gov/entrez/query.fcgi?cmd=Retrieve&db=pubmed&dopt=Abstract&list_uids=8793035
"199. Chronic stress alters the immune response to influenza virus vaccine in older adults (by Kiecolt-Glaser JK,Glaser R,Gravenstein S,Malarkey WB,Sheridan J).[Proc Natl Acad Sci U S A, 93:(7), Apr, 1996][Journal Article,Research Support, Non-U.S. Gov't,Research Support, U.S. Gov't, P.H.S.]"
To determine whether a chronic stressor (caregiving for a spouse with a progressive dementia) is ass...
Source: [PubMed]http://www.ncbi.nlm.nih.gov/entrez/query.fcgi?cmd=Retrieve&db=pubmed&dopt=Abstract&list_uids=8610165
"200. Interactions between cytokines and the hypothalamic-pituitary-adrenal axis during stress (by Arimura A,Takaki A,Komaki G).[Ann N Y Acad Sci, 739, Oct, 1994][Journal Article,Review]"
Source: [PubMed]http://www.ncbi.nlm.nih.gov/entrez/query.fcgi?cmd=Retrieve&db=pubmed&dopt=Abstract&list_uids=7832480
"201. Effects of psychological stress on plasma interleukins-1 beta and 6, C-reactive protein, tumour necrosis factor alpha, anti-diuretic hormone and serum cortisol (by Dugue B,Leppanen EA,Teppo AM,Fyhrquist F,Grasbeck R).[Scand J Clin Lab Invest, 53:(6), Oct, 1993][Journal Article,Research Support, Non-U.S. Gov't]"
The study was undertaken to determine whether psychological stress influences immunobiological funct...
Source: [PubMed]http://www.ncbi.nlm.nih.gov/entrez/query.fcgi?cmd=Retrieve&db=pubmed&dopt=Abstract&list_uids=8266000

"202. Modulation of lymphocyte subsets due to psychological stress in patients with rheumatoid arthritis (by Palm S,Hinrichsen H,Barth J,Halabi A,Ferstl R,Tolk J,Kirsten R,Kirch W).[Eur J Clin Invest, 22 Suppl 1, Oct, 1992][Journal Article,Research Support, Non-U.S. Gov't]"
The influence of a 1-hour neuropsychological stress test on the distribution of lymphocyte subpopula...
Source: [PubMed]http://www.ncbi.nlm.nih.gov/entrez/query.fcgi?cmd=Retrieve&db=pubmed&dopt=Abstract&list_uids=1459183
"203. Sport and the overtraining syndrome: immunological aspects (by Sharp NC,Koutedakis Y).[Br Med Bull, 48:(3), Jul, 1992][Journal Article,Review]"
Acute exercise of varying severity and corresponding levels of long term competition and training ha...
Source: [PubMed]http://www.ncbi.nlm.nih.gov/entrez/query.fcgi?cmd=Retrieve&db=pubmed&dopt=Abstract&list_uids=1450881
"204. Psychological stress-induced, IDO1-dependent tryptophan catabolism: implications on immunosuppression in mice and humans (by Kiank C,Zeden JP,Drude S,Domanska G,Fusch G,Otten W,Schuett C).[PLoS One, 5:(7), 2010][Journal Article,Research Support, Non-U.S. Gov't]"
It is increasingly recognized that psychological stress influences inflammatory responses and mood. ...
Source: [PubMed]http://www.ncbi.nlm.nih.gov/entrez/query.fcgi?cmd=Retrieve&db=pubmed&dopt=Abstract&list_uids=20689575
"205. A pilot study on the association between job stress and repeated measures of immunological biomarkers in female nurses (by Lee KM,Kang D,Yoon K,Kim SY,Kim H,Yoon HS,Trout DB,Hurrell JJ).[Int Arch Occup Environ Health, 83:(7), Oct, 2010][Journal Article]"
"To evaluate the immunosuppressive effects of job stress in female nurses, an 8-month longitudinal st..."
Source: [PubMed]http://www.ncbi.nlm.nih.gov/entrez/query.fcgi?cmd=Retrieve&db=pubmed&dopt=Abstract&list_uids=20496079
"206. Effects of stress on the immune response to Theiler's virus--implications for virus-induced autoimmunity (by Welsh CJ,Steelman AJ,Mi W,Young CR,Dean DD,Storts R,Welsh TH,Meagher MW).[Neuroimmunomodulation, 17:(3), 2010][Journal Article,Research Support, N.I.H., Extramural,Review]"
Psychological stress is an important factor in susceptibility to many diseases. Our laboratory has b...
Source: [PubMed]http://www.ncbi.nlm.nih.gov/entrez/query.fcgi?cmd=Retrieve&db=pubmed&dopt=Abstract&list_uids=20134194
"207. Stress-induced glucocorticoids at the earliest stages of herpes simplex virus-1 infection suppress subsequent antiviral immunity, implicating impaired dendritic cell function (by Elftman MD,Hunzeker JT,Mellinger JC,Bonneau RH,Norbury CC,Truckenmiller ME).[J Immunol, 184:(4), Feb, 2010][Journal Article,Research Support, N.I.H., Extramural,Research Support, U.S. Gov't, P.H.S.]"
The systemic elevation of psychological stress-induced glucocorticoids strongly suppresses CD8(+) T ...
Source: [PubMed]http://www.ncbi.nlm.nih.gov/entrez/query.fcgi?cmd=Retrieve&db=pubmed&dopt=Abstract&list_uids=20089700
"208. Psychological stress suppresses innate IFN-gamma production via glucocorticoid receptor activation: reversal by the anxiolytic chlordiazepoxide (by Curtin NM,Boyle NT,Mills KH,Connor TJ).[Brain Behav Immun, 23:(4), May, 2009][Journal Article,Research Support, Non-U.S. Gov't]"
Studies in humans and in animals indicate that psychological stress can modulate immune responses. H...
Source: [PubMed]http://www.ncbi.nlm.nih.gov/entrez/query.fcgi?cmd=Retrieve&db=pubmed&dopt=Abstract&list_uids=19217938
"209. Parental support and cytokine activity in childhood asthma: the role of glucocorticoid sensitivity (by Miller GE,Gaudin A,Zysk E,Chen E).[J Allergy Clin Immunol, 123:(4), Apr, 2009][Journal Article,Research Support, Non-U.S. Gov't]"
"Stress is known to worsen the course of asthma, but the underlying mechanisms are poorly understood...."
Source: [PubMed]http://www.ncbi.nlm.nih.gov/entrez/query.fcgi?cmd=Retrieve&db=pubmed&dopt=Abstract&list_uids=19181373
"210. Psychosocial factors are independent risk factors for the development of Type 2 diabetes in Japanese workers with impaired fasting glucose and/or impaired glucose tolerance (by Toshihiro M,Saito K,Takikawa S,Takebe N,Onoda T,Satoh J).[Diabet Med, 25:(10), Oct, 2008][Journal Article,Research Support, Non-U.S. Gov't]"
We prospectively studied Japanese workers with impaired fasting glucose (IFG) and/or impaired glucos...
Source: [PubMed]http://www.ncbi.nlm.nih.gov/entrez/query.fcgi?cmd=Retrieve&db=pubmed&dopt=Abstract&list_uids=19046200
"211. Psychological distress and risk of pre-diabetes and Type 2 diabetes in a prospective study of Swedish middle-aged men and women (by Eriksson AK,Ekbom A,Granath F,Hilding A,Efendic S,Ostenson CG).[Diabet Med, 25:(7), Jul, 2008][Journal Article,Research Support, Non-U.S. Gov't]"
To determine the role of psychological distress as a predictor of pre-diabetes and Type 2 diabetes.T...
Source: [PubMed]http://www.ncbi.nlm.nih.gov/entrez/query.fcgi?cmd=Retrieve&db=pubmed&dopt=Abstract&list_uids=18513304
"212. Stress, immunity, and cervical cancer: biobehavioral outcomes of a randomized clinical trial [corrected] (by Nelson EL,Wenzel LB,Osann K,Dogan-Ates A,Chantana N,Reina-Patton A,Laust AK,Nishimoto KP,Chicz-DeMet A,du Pont N,Monk BJ).[Clin Cancer Res, 14:(7), Apr, 2008][Journal Article,Multicenter Study,Randomized Controlled Trial,Research Support, N.I.H., Extramural]"
Cancer diagnosis and treatment imparts chronic stressors affecting quality of life (QOL) and basic p...
Source: [PubMed]http://www.ncbi.nlm.nih.gov/entrez/query.fcgi?cmd=Retrieve&db=pubmed&dopt=Abstract&list_uids=18381952
"213. Psychological stress compromises CD8+ T cell control of latent herpes simplex virus type 1 infections (by Freeman ML,Sheridan BS,Bonneau RH,Hendricks RL).[J Immunol, 179:(1), Jul, 2007][Journal Article,Research Support, N.I.H., Extramural,Research Support, Non-U.S. Gov't]"
"Recurrent HSV-1 ocular disease results from reactivation of latent virus in trigeminal ganglia, ofte..."
Source: [PubMed]http://www.ncbi.nlm.nih.gov/entrez/query.fcgi?cmd=Retrieve&db=pubmed&dopt=Abstract&list_uids=17579052
"214. Follow up study on the immune response to low frequency electromagnetic fields in men and women working in a museum (by Di Giampaolo L,Di Donato A,Antonucci A,Paiardini G,Travaglini P,Spagnoli G,Magrini A,Reale M,Dadorante V,Iannaccone U,Di Sciascio MB,Di Gioacchino M,Boscolo P).[Int J Immunopathol Pharmacol, 19:(4 Suppl), 2006][Journal Article,Research Support, Non-U.S. Gov't]"
"Seven women and eight men, exposed to low frequency (50 Hz) electromagnetic fields (EMFs) in a museu..."
Source: [PubMed]http://www.ncbi.nlm.nih.gov/entrez/query.fcgi?cmd=Retrieve&db=pubmed&dopt=Abstract&list_uids=17291405
"215. Stress, optimism, and social support: impact on immune responses in breast cancer (by Von Ah D,Kang DH,Carpenter JS).[Res Nurs Health, 30:(1), Feb, 2007][Journal Article,Research Support, N.I.H., Extramural,Research Support, Non-U.S. Gov't]"
The purpose of this study was to examine the direct and stress-buffering effect of optimism and sati...
Source: [PubMed]http://www.ncbi.nlm.nih.gov/entrez/query.fcgi?cmd=Retrieve&db=pubmed&dopt=Abstract&list_uids=17243109
"216. Immune, health and endocrine characteristics of depressed postpartum mothers (by Groer MW,Morgan K).[Psychoneuroendocrinology, 32:(2), Feb, 2007][Journal Article,Research Support, N.I.H., Extramural]"
"The purpose of the study was to examine demographic, immune, endocrine, stress and health characteri..."
Source: [PubMed]http://www.ncbi.nlm.nih.gov/entrez/query.fcgi?cmd=Retrieve&db=pubmed&dopt=Abstract&list_uids=17207585
"217. Altered distribution of leukocyte subsets and cytokine production in response to acute psychosocial stress in patients with psoriasis vulgaris (by Buske-Kirschbaum A,Kern S,Ebrecht M,Hellhammer DH).[Brain Behav Immun, 21:(1), Jan, 2007][Journal Article,Research Support, Non-U.S. Gov't]"
Psoriasis (PSO) is a mainly T helper-type 1 (TH(1)) cell mediated chronic inflammatory skin disease ...
Source: [PubMed]http://www.ncbi.nlm.nih.gov/entrez/query.fcgi?cmd=Retrieve&db=pubmed&dopt=Abstract&list_uids=16714097
"218. Stress-induced versus preovulatory and pregnancy hormonal levels in modulating cytokine production following whole blood stimulation (by Matalka KZ,Ali DA).[Neuroimmunomodulation, 12:(6), 2005][Journal Article,Research Support, Non-U.S. Gov't]"
"Estradiol, progesterone, prolactin and cortisol concentrations are substantially increased during pr..."
Source: [PubMed]http://www.ncbi.nlm.nih.gov/entrez/query.fcgi?cmd=Retrieve&db=pubmed&dopt=Abstract&list_uids=16557037
"219. The mediation effect of posttraumatic stress disorder symptoms on the relationship of intimate partner violence and IFN-gamma levels (by Woods AB,Page GG,O'Campo P,Pugh LC,Ford D,Campbell JC).[Am J Community Psychol, 36:(1-2), Sep, 2005][Journal Article,Research Support, N.I.H., Extramural,Research Support, Non-U.S. Gov't,Research Support, U.S. Gov't, P.H.S.]"
Women who experience intimate partner violence (IPV) report greater stress and negative health conse...
Source: [PubMed]http://www.ncbi.nlm.nih.gov/entrez/query.fcgi?cmd=Retrieve&db=pubmed&dopt=Abstract&list_uids=16134052
"220. Th1, Th2, and Th3 cytokine alterations in major depression (by Myint AM,Leonard BE,Steinbusch HW,Kim YK).[J Affect Disord, 88:(2), Oct, 2005][Journal Article,Research Support, Non-U.S. Gov't]"
Many studies have shown that the balance between Th1 cytokines and Th2 cytokines plays a role in mod...
Source: [PubMed]http://www.ncbi.nlm.nih.gov/entrez/query.fcgi?cmd=Retrieve&db=pubmed&dopt=Abstract&list_uids=16126278
"221. Altered cytokine responses to cognitive stress in multiple sclerosis patients with fatigue (by Heesen C,Koehler G,Gross R,Tessmer W,Schulz KH,Gold SM).[Mult Scler, 11:(1), Feb, 2005][Journal Article,Research Support, Non-U.S. Gov't]"
This study intended to examine if the immune response to a cognitive task as a variant of psychologi...
Source: [PubMed]http://www.ncbi.nlm.nih.gov/entrez/query.fcgi?cmd=Retrieve&db=pubmed&dopt=Abstract&list_uids=15732267

"222. Stress causes a further decrease in immunity to herpes simplex virus-1 in immunocompromised hosts (by Cao L,Martin A,Polakos N,Moynihan JA).[J Neuroimmunol, 156:(1-2), Nov, 2004][Comparative Study,Journal Article]"
Physical or psychological stress can modulate immune responses in normal subjects. The effects of st...
Source: [PubMed]http://www.ncbi.nlm.nih.gov/entrez/query.fcgi?cmd=Retrieve&db=pubmed&dopt=Abstract&list_uids=15465593

"223. Associations between human milk SIgA and maternal immune, infectious, endocrine, and stress variables (by Groer M,Davis M,Steele K).[J Hum Lact, 20:(2), May, 2004][Journal Article,Research Support, U.S. Gov't, P.H.S.]"
"Fifty breastfeeding mothers were studied at 4, 5, or 6 weeks postpartum. Morning hind milk, serum sa..."
Source: [PubMed]http://www.ncbi.nlm.nih.gov/entrez/query.fcgi?cmd=Retrieve&db=pubmed&dopt=Abstract&list_uids=15117513

"224. Socioeconomic status, stress, and immune markers in adolescents with asthma (by Chen E,Fisher EB,Bacharier LB,Strunk RC).[Psychosom Med, 65:(6), 2003][Comparative Study,Journal Article]"
Previous research has demonstrated links between low socioeconomic status (SES) and clinical asthma ...
Source: [PubMed]http://www.ncbi.nlm.nih.gov/entrez/query.fcgi?cmd=Retrieve&db=pubmed&dopt=Abstract&list_uids=14645776
"225. [Atopic dermatitis and psychological stress] (by Raap U,Werfel T,Jaeger B,Schmid-Ott G).[Hautarzt, 54:(10), Oct, 2003][Comparative Study,English Abstract,Journal Article]"
Atopic dermatitis (AD) is a chronic relapsing inflammatory skin disease. Its main features are eczem...
Source: [PubMed]http://www.ncbi.nlm.nih.gov/entrez/query.fcgi?cmd=Retrieve&db=pubmed&dopt=Abstract&list_uids=14513238
"226. Mindfulness-based stress reduction in relation to quality of life, mood, symptoms of stress, and immune parameters in breast and prostate cancer outpatients (by Carlson LE,Speca M,Patel KD,Goodey E).[Psychosom Med, 65:(4), 2003][Evaluation Studies,Journal Article,Research Support, Non-U.S. Gov't]"
This study investigated the relationships between a mindfulness-based stress reduction meditation pr...
Source: [PubMed]http://www.ncbi.nlm.nih.gov/entrez/query.fcgi?cmd=Retrieve&db=pubmed&dopt=Abstract&list_uids=12883107
"227. Enhancement of allergic skin wheal responses in patients with atopic eczema/dermatitis syndrome by playing video games or by a frequently ringing mobile phone (by Kimata H).[Eur J Clin Invest, 33:(6), Jun, 2003][Journal Article]"
"Playing video games causes physical and psychological stress, including increased heart rate and blo..."
Source: [PubMed]http://www.ncbi.nlm.nih.gov/entrez/query.fcgi?cmd=Retrieve&db=pubmed&dopt=Abstract&list_uids=12795649
"228. Mu-opioid receptor mediates chronic restraint stress-induced lymphocyte apoptosis (by Wang J,Charboneau R,Barke RA,Loh HH,Roy S).[J Immunol, 169:(7), Oct, 2002][Journal Article,Research Support, U.S. Gov't, P.H.S.]"
Psychological stress is associated with immunosuppression in both humans and animals. Although it wa...
Source: [PubMed]http://www.ncbi.nlm.nih.gov/entrez/query.fcgi?cmd=Retrieve&db=pubmed&dopt=Abstract&list_uids=12244154
"229. Exercise and psychosocial factors modulate immunity to influenza vaccine in elderly individuals (by Kohut ML,Cooper MM,Nickolaus MS,Russell DR,Cunnick JE).[J Gerontol A Biol Sci Med Sci, 57:(9), Sep, 2002][Journal Article]"
Decreases in immune responsiveness with age contribute to the increased incidence and severity of in...
Source: [PubMed]http://www.ncbi.nlm.nih.gov/entrez/query.fcgi?cmd=Retrieve&db=pubmed&dopt=Abstract&list_uids=12196490
"230. Platelet alpha2-adrenoceptor density in humans: relationships to stress-induced anxiety, psychasthenic constitution, gender and stress-induced changes in the inflammatory response system (by Maes M,Van Gastel A,Delmeire L,Kenis G,Bosmans E,Song C).[Psychol Med, 32:(5), Jul, 2002][Journal Article,Research Support, Non-U.S. Gov't]"
This study examined the effects of psychological stress on platelet alpha2-adrenergic receptor (alph...
Source: [PubMed]http://www.ncbi.nlm.nih.gov/entrez/query.fcgi?cmd=Retrieve&db=pubmed&dopt=Abstract&list_uids=12171386
"231. Stress-induced immunomodulation is altered in patients with atopic dermatitis (by Buske-Kirschbaum A,Gierens A,Hollig H,Hellhammer DH).[J Neuroimmunol, 129:(1-2), Aug, 2002][Journal Article,Research Support, Non-U.S. Gov't]"
Atopic dermatitis (AD) is a chronically relapsing inflammatory skin disease with main symptoms such ...
Source: [PubMed]http://www.ncbi.nlm.nih.gov/entrez/query.fcgi?cmd=Retrieve&db=pubmed&dopt=Abstract&list_uids=12161032
"232. Immune responsiveness following academic stress in first-year medical students (by Uchakin PN,Tobin B,Cubbage M,Marshall G,Sams C).[J Interferon Cytokine Res, 21:(9), Sep, 2001][Clinical Trial,Journal Article,Research Support, U.S. Gov't, Non-P.H.S.]"
"Many studies illustrate that physical or psychologic stressors can alter human immune function, whic..."
Source: [PubMed]http://www.ncbi.nlm.nih.gov/entrez/query.fcgi?cmd=Retrieve&db=pubmed&dopt=Abstract&list_uids=11576463
"233. Systemic lupus erythematosus and rheumatoid arthritis patients differ from healthy controls in their cytokine pattern after stress exposure (by Jacobs R,Pawlak CR,Mikeska E,Meyer-Olson D,Martin M,Heijnen CJ,Schedlowski M,Schmidt RE).[Rheumatology (Oxford), 40:(8), Aug, 2001][Journal Article,Research Support, Non-U.S. Gov't]"
To study whether patients with rheumatoid arthritis (RA) or systemic lupus erythematosus (SLE) diffe...
Source: [PubMed]http://www.ncbi.nlm.nih.gov/entrez/query.fcgi?cmd=Retrieve&db=pubmed&dopt=Abstract&list_uids=11511755
"234. Evidence for a shift in the Th-1 to Th-2 cytokine response associated with chronic stress and aging (by Glaser R,MacCallum RC,Laskowski BF,Malarkey WB,Sheridan JF,Kiecolt-Glaser JK).[J Gerontol A Biol Sci Med Sci, 56:(8), Aug, 2001][Comparative Study,Journal Article,Research Support, Non-U.S. Gov't,Research Support, U.S. Gov't, P.H.S.]"
A number of studies have shown that the chronic stress of caring for persons with dementia can have ...
Source: [PubMed]http://www.ncbi.nlm.nih.gov/entrez/query.fcgi?cmd=Retrieve&db=pubmed&dopt=Abstract&list_uids=11487599
"235. Tumor necrosis factor-alpha: is there a continuum of liability between stress, anxiety states and anorexia nervosa? (by Holden RJ,Pakula IS)[Med Hypotheses, 52:(2), Feb, 1999][Journal Article]"
"Since the time of Freud, psychiatry has embraced the proposition that physiological and/or psycholog..."
Source: [PubMed]http://www.ncbi.nlm.nih.gov/entrez/query.fcgi?cmd=Retrieve&db=pubmed&dopt=Abstract&list_uids=10340296
"236. Cytokine dysregulation associated with exam stress in healthy medical students (by Marshall GD,Agarwal SK,Lloyd C,Cohen L,Henninger EM,Morris GJ).[Brain Behav Immun, 12:(4), Dec, 1998][Clinical Trial,Journal Article,Research Support, U.S. Gov't, Non-P.H.S.]"
The mechanisms of stress-related immune alterations have not been fully elucidated. Cell-mediated im...
Source: [PubMed]http://www.ncbi.nlm.nih.gov/entrez/query.fcgi?cmd=Retrieve&db=pubmed&dopt=Abstract&list_uids=10080859
"237. An immunological model connecting the pathogenesis of stress, depression and carcinoma (by Holden RJ,Pakula IS,Mooney PA).[Med Hypotheses, 51:(4), Oct, 1998][Journal Article]"
Recently there has been considerable conjecture in the literature concerning a possible relationship...
Source: [PubMed]http://www.ncbi.nlm.nih.gov/entrez/query.fcgi?cmd=Retrieve&db=pubmed&dopt=Abstract&list_uids=9824837
"238. Stressor-induced alteration of cytokine production in multiple sclerosis patients and controls (by Ackerman KD,Martino M,Heyman R,Moyna NM,Rabin BS).[Psychosom Med, 60:(4), 1998][Journal Article,Research Support, Non-U.S. Gov't,Research Support, U.S. Gov't, P.H.S.]"
We administered an acute psychological stressor to multiple sclerosis (MS) patients and normal contr...
Source: [PubMed]http://www.ncbi.nlm.nih.gov/entrez/query.fcgi?cmd=Retrieve&db=pubmed&dopt=Abstract&list_uids=9710295
"239. Cytokine production and lymphocyte transformation during stress (by Dobbin JP,Harth M,McCain GA,Martin RA,Cousin K).[Brain Behav Immun, 5:(4), Dec, 1991][Journal Article,Research Support, Non-U.S. Gov't]"
The production of interleukin-1 beta (IL-1 beta) and interferon-gamma (IFN gamma) and blast transfor...
Source: [PubMed]http://www.ncbi.nlm.nih.gov/entrez/query.fcgi?cmd=Retrieve&db=pubmed&dopt=Abstract&list_uids=1777728
"240. Role of NF-kappaB in the regulation of cytochrome P450 enzymes (by Zordoky BN,El-Kadi AO).[Curr Drug Metab, 10:(2), Feb, 2009][Journal Article,Research Support, Non-U.S. Gov't,Review]"
Nuclear factor kappa B (NF-kappaB) is an important transcription factor that regulates a wide spectr...
Source: [PubMed]http://www.ncbi.nlm.nih.gov/entrez/query.fcgi?cmd=Retrieve&db=pubmed&dopt=Abstract&list_uids=19275551
"241. Relationship between maternal demoralization, wheeze, and immunoglobulin E among inner-city children (by Reyes M,Perzanowski MS,Whyatt RM,Kelvin EA,Rundle AG,Diaz DM,Hoepner L,Perera FP,Rauh V,Miller RL).[Ann Allergy Asthma Immunol, 107:(1), Jul, 2011][Journal Article,Research Support, N.I.H., Extramural,Research Support, Non-U.S. Gov't,Research Support, U.S. Gov't, Non-P.H.S.]"
Prior research has linked maternal prenatal and postnatal mental health with the subsequent developm...
Source: [PubMed]http://www.ncbi.nlm.nih.gov/entrez/query.fcgi?cmd=Retrieve&db=pubmed&dopt=Abstract&list_uids=21704884

"242. The relationship between self-report and biomarkers of stress in low-income reproductive-age women (by Borders AE,Grobman WA,Amsden LB,McDade TW,Sharp LK,Holl JL).[Am J Obstet Gynecol, 203:(6), Dec, 2010][Comparative Study,Journal Article,Research Support, N.I.H., Extramural,Research Support, Non-U.S. Gov't,Research Support, U.S. Gov't, P.H.S.]"
The purpose of this study was to determine whether there is an association between self-reported and...
Source: [PubMed]http://www.ncbi.nlm.nih.gov/entrez/query.fcgi?cmd=Retrieve&db=pubmed&dopt=Abstract&list_uids=20870203

"243. Prenatal cocaine exposure related to cortisol stress reactivity in 11-year-old children (by Lester BM,Lagasse LL,Shankaran S,Bada HS,Bauer CR,Lin R,Das A,Higgins R).[J Pediatr, 157:(2), Aug, 2010][Journal Article,Multicenter Study,Research Support, N.I.H., Extramural]"
Determine the association between prenatal cocaine exposure and postnatal environmental adversity on...
Source: [PubMed]http://www.ncbi.nlm.nih.gov/entrez/query.fcgi?cmd=Retrieve&db=pubmed&dopt=Abstract&list_uids=20400094

"244. The maternal cortisol awakening response in human pregnancy is associated with the length of gestation (by Buss C,Entringer S,Reyes JF,Chicz-DeMet A,Sandman CA,Waffarn F,Wadhwa PD).[Am J Obstet Gynecol, 201:(4), Oct, 2009][Journal Article,Research Support, N.I.H., Extramural]"
The purpose of this study was to examine the relationship between intraindividual changes in cortiso...
Source: [PubMed]http://www.ncbi.nlm.nih.gov/entrez/query.fcgi?cmd=Retrieve&db=pubmed&dopt=Abstract&list_uids=19716542

"245. Maladaptive intestinal epithelial responses to life stress may predispose healthy women to gut mucosal inflammation (by Alonso C,Guilarte M,Vicario M,Ramos L,Ramadan Z,Antolin M,Martinez C,Rezzi S,Saperas E,Kochhar S,Santos J,Malagelada JR).[Gastroenterology, 135:(1), Jul, 2008][Journal Article,Research Support, Non-U.S. Gov't]"
"Irritable bowel syndrome (IBS), a highly prevalent disorder among women, has been associated with li..."
Source: [PubMed]http://www.ncbi.nlm.nih.gov/entrez/query.fcgi?cmd=Retrieve&db=pubmed&dopt=Abstract&list_uids=18455999

"246. Prenatal psychosocial stress exposure is associated with insulin resistance in young adults (by Entringer S,Wust S,Kumsta R,Layes IM,Nelson EL,Hellhammer DH,Wadhwa PD).[Am J Obstet Gynecol, 199:(5), Nov, 2008][Journal Article,Research Support, N.I.H., Extramural,Research Support, Non-U.S. Gov't]"
The objective of the study was to examine the association in humans between maternal psychosocial st...
Source: [PubMed]http://www.ncbi.nlm.nih.gov/entrez/query.fcgi?cmd=Retrieve&db=pubmed&dopt=Abstract&list_uids=18448080

"247. European guidelines on cardiovascular disease prevention in clinical practice: executive summary. Fourth Joint Task Force of the European Society of Cardiology and other societies on cardiovascular disease prevention in clinical practice (constituted by representatives of nine societies and by invited experts) (by Graham I,Atar D,Borch-Johnsen K,Boysen G,Burell G,Cifkova R,Dallongeville J,De Backer G,Ebrahim S,Gjelsvik B,Herrmann-Lingen C,Hoes A,Humphries S,Knapton M,Perk J,Priori SG,Pyorala K,Reiner Z,Ruilope L,Sans-Menendez S,Op Reimer WS,Weissberg P,Wood D,Yarnell J,Zamorano JL,Walma E,Fitzgerald T,Cooney MT,Dudina A,Vahanian A,Camm J,De Caterina R,Dean V,Dickstein K,Funck-Brentano C,Filippatos G,Hellemans I,Kristensen SD,McGregor K,Sechtem U,Silber S,Tendera M,Widimsky P,Zamorano JL,Altiner A,Bonora E,Durrington PN,Fagard R,Giampaoli S,Hemingway H,Hakansson J,Kjeldsen SE,Larsen ML,Mancia G,Manolis AJ,Orth-Gomer K,Pedersen T,Rayner M,Ryden L,Sammut M,Schneiderman N,Stalenhoef AF,Tokgozoglu L,Wiklund O,Zampelas A,European Society of Cardiology (ESC),European Association for Cardiovascular Prevention and Rehabilitation (EACPR),Council on Cardiovascular Nursing,European Association for Study of Diabetes (EASD),International Diabetes Federation Europe (IDF-Europe),European Stroke Initiative (EUSI),International Society of Behavioural Medicine (ISBM),European Society of Hypertension (ESH),European Society of General Practice/Family Medicine (ESGP/FM/WONCA),European Heart Network (EHN)).[Eur J Cardiovasc Prev Rehabil, 14 Suppl 2, Sep, 2007][Consensus Development Conference,Journal Article,Practice Guideline]"
Source: [PubMed]http://www.ncbi.nlm.nih.gov/entrez/query.fcgi?cmd=Retrieve&db=pubmed&dopt=Abstract&list_uids=17726406

"248. Stress and the erectile response to intracavernosal prostaglandin E1 in men with erectile dysfunction (by Granata A,Bancroft J,Del Rio G).[Psychosom Med, 57:(4), 1995][Journal Article]"
The erectile response to intracavernosal injection (ICI) of smooth muscle relaxants is often impaire...
Source: [PubMed]http://www.ncbi.nlm.nih.gov/entrez/query.fcgi?cmd=Retrieve&db=pubmed&dopt=Abstract&list_uids=7480563

"249. The relationship between psychosocial stress, age, BMI, CRP, lifestyle, and the metabolic syndrome in apparently healthy subjects (by Yamamoto K,Okazaki A,Ohmori S).[J Physiol Anthropol, 30:(1), 2011][Journal Article,Research Support, Non-U.S. Gov't]"
The aim of this cross-sectional study was to examine the factors which may be associated with the me...
Source: [PubMed]http://www.ncbi.nlm.nih.gov/entrez/query.fcgi?cmd=Retrieve&db=pubmed&dopt=Abstract&list_uids=21307616

"250. Professional stress and inflammatory markers in physicians (by Poanta L,Craciun A,Dumitrascu DL).[Rom J Intern Med, 48:(1), 2010][Journal Article,Research Support, Non-U.S. Gov't]"
Recent changes in society might increase stress perception in physicians. The Job Content Questionna...
Source: [PubMed]http://www.ncbi.nlm.nih.gov/entrez/query.fcgi?cmd=Retrieve&db=pubmed&dopt=Abstract&list_uids=21180242

"251. Enhanced psychosocial well-being following participation in a mindfulness-based stress reduction program is associated with increased natural killer cell activity (by Fang CY,Reibel DK,Longacre ML,Rosenzweig S,Campbell DE,Douglas SD).[J Altern Complement Med, 16:(5), May, 2010][Clinical Trial,Journal Article,Research Support, N.I.H., Extramural]"
Mindfulness-based stress reduction (MBSR) programs have consistently been shown to enhance the psych...
Source: [PubMed]http://www.ncbi.nlm.nih.gov/entrez/query.fcgi?cmd=Retrieve&db=pubmed&dopt=Abstract&list_uids=20455784

"252. Psychological distress and circulating inflammatory markers in healthy young adults (by Goldman-Mellor S,Brydon L,Steptoe A).[Psychol Med, 40:(12), Dec, 2010][Journal Article,Research Support, Non-U.S. Gov't]"
Although a substantial body of research points to a link between psychological distress and inflamma...
Source: [PubMed]http://www.ncbi.nlm.nih.gov/entrez/query.fcgi?cmd=Retrieve&db=pubmed&dopt=Abstract&list_uids=20219150

"253. Personality and inflammation: the protective effect of openness to experience (by Jonassaint CR,Boyle SH,Kuhn CM,Siegler IC,Copeland WE,Williams R).[Ethn Dis, 20:(1), 2010][Journal Article,Research Support, N.I.H., Extramural,Research Support, Non-U.S. Gov't]"
Prior research found reduced mortality in coronary heart patients with higher scores on the Openness...
Source: [PubMed]http://www.ncbi.nlm.nih.gov/entrez/query.fcgi?cmd=Retrieve&db=pubmed&dopt=Abstract&list_uids=20178176

"254. Variability of C-reactive protein levels among patients with stable coronary artery disease and on statin therapy (by Blum A,Costello R,Samsel L,Zalos G,McCoy P,Csako G,Waclawiw MA,Cannon RO).[Isr Med Assoc J, 11:(10), Oct, 2009][Journal Article]"
"High sensitivity C-reactive protein, a marker of inflammation, has been proposed to stratify coronar..."
Source: [PubMed]http://www.ncbi.nlm.nih.gov/entrez/query.fcgi?cmd=Retrieve&db=pubmed&dopt=Abstract&list_uids=20077946

"255. Monocyte chemotactic protein-1 (MCP-1) and growth factors called into question as markers of prolonged psychosocial stress (by Jonsdottir IH,Hagg DA,Glise K,Ekman R).[PLoS One, 4:(11), 2009][Journal Article,Research Support, Non-U.S. Gov't]"
Psychosocial stress is becoming a major contributor to increased mental ill-health and sick leave in...
Source: [PubMed]http://www.ncbi.nlm.nih.gov/entrez/query.fcgi?cmd=Retrieve&db=pubmed&dopt=Abstract&list_uids=19888340

"256. Marriage protects men from clinically meaningful elevations in C-reactive protein: results from the National Social Life, Health, and Aging Project (NSHAP) (by Sbarra DA).[Psychosom Med, 71:(8), Oct, 2009][Comparative Study,Journal Article,Research Support, N.I.H., Extramural,Research Support, Non-U.S. Gov't]"
To examine the association between marital status and C-reactive protein (CRP) levels after accounti...
Source: [PubMed]http://www.ncbi.nlm.nih.gov/entrez/query.fcgi?cmd=Retrieve&db=pubmed&dopt=Abstract&list_uids=19661186

"257. [Effectiveness of total parenteral nutrition in critically ill patients] (by Steffek M,Owczuk R,Wujtewicz M).[Anestezjol Intens Ter, 40:(2), 2008][English Abstract,Journal Article]"
Stress metabolism that develops in critically ill patients leads to acute malnutrition in approximat...
Source: [PubMed]http://www.ncbi.nlm.nih.gov/entrez/query.fcgi?cmd=Retrieve&db=pubmed&dopt=Abstract&list_uids=19469104

"258. A preliminary study of daily interpersonal stress and C-reactive protein levels among adolescents from Latin American and European backgrounds (by Fuligni AJ,Telzer EH,Bower J,Cole SW,Kiang L,Irwin MR).[Psychosom Med, 71:(3), Apr, 2009][Journal Article,Research Support, N.I.H., Extramural,Research Support, Non-U.S. Gov't]"
To examine the association between the experience of daily interpersonal stress and levels of C-reac...
Source: [PubMed]http://www.ncbi.nlm.nih.gov/entrez/query.fcgi?cmd=Retrieve&db=pubmed&dopt=Abstract&list_uids=19196810

"259. Psychological distress as a risk factor for cardiovascular events: pathophysiological and behavioral mechanisms (by Hamer M,Molloy GJ,Stamatakis E).[J Am Coll Cardiol, 52:(25), Dec, 2008][Journal Article,Research Support, Non-U.S. Gov't]"
This study sought to estimate the extent to which behavioral and pathophysiological risk factors acc...
Source: [PubMed]http://www.ncbi.nlm.nih.gov/entrez/query.fcgi?cmd=Retrieve&db=pubmed&dopt=Abstract&list_uids=19095133

"260. Cardiovascular risk indicators and perceived race/ethnic discrimination in the Dallas Heart Study (by Albert MA,Ravenell J,Glynn RJ,Khera A,Halevy N,de Lemos JA).[Am Heart J, 156:(6), Dec, 2008][Comparative Study,Journal Article,Research Support, N.I.H., Extramural,Research Support, Non-U.S. Gov't]"
The objective of the study was to evaluate the association between race/ethnic (r/e) discrimination ...
Source: [PubMed]http://www.ncbi.nlm.nih.gov/entrez/query.fcgi?cmd=Retrieve&db=pubmed&dopt=Abstract&list_uids=19033005
"261. Chronic work stress and exhaustion is associated with higher allostastic load in female school teachers (by Bellingrath S,Weigl T,Kudielka BM).[Stress, 12:(1), 2009][Journal Article,Research Support, Non-U.S. Gov't]"
Epidemiological studies have shown that chronic work stress or unfavourable psychosocial work condit...
Source: [PubMed]http://www.ncbi.nlm.nih.gov/entrez/query.fcgi?cmd=Retrieve&db=pubmed&dopt=Abstract&list_uids=18951244

"262. History of unemployment predicts future elevations in C-reactive protein among male participants in the Coronary Artery Risk Development in Young Adults (CARDIA) Study (by Janicki-Deverts D,Cohen S,Matthews KA,Cullen MR).[Ann Behav Med, 36:(2), Oct, 2008][Journal Article,Multicenter Study,Research Support, N.I.H., Extramural,Research Support, Non-U.S. Gov't]"
Unemployment is associated with risk of future morbidity and premature mortality.To examine whether ...
Source: [PubMed]http://www.ncbi.nlm.nih.gov/entrez/query.fcgi?cmd=Retrieve&db=pubmed&dopt=Abstract&list_uids=18784972

"263. The relationship between racial identity, income, stress and C-reactive protein among parous women: implications for preterm birth disparity research (by Paul K,Boutain D,Agnew K,Thomas J,Hitti J).[J Natl Med Assoc, 100:(5), May, 2008][Journal Article,Research Support, N.I.H., Extramural]"
The persistent racial disparity in preterm birth (PTB)remains one of the most obvious yet poorly und...
Source: [PubMed]http://www.ncbi.nlm.nih.gov/entrez/query.fcgi?cmd=Retrieve&db=pubmed&dopt=Abstract&list_uids=18507206

"264. A functional genomic fingerprint of chronic stress in humans: blunted glucocorticoid and increased NF-kappaB signaling (by Miller GE,Chen E,Sze J,Marin T,Arevalo JM,Doll R,Ma R,Cole SW).[Biol Psychiatry, 64:(4), Aug, 2008][Journal Article,Research Support, N.I.H., Extramural,Research Support, Non-U.S. Gov't]"
"Chronic stressors are known to increase vulnerability to medical illness, but the mechanisms underly..."
Source: [PubMed]http://www.ncbi.nlm.nih.gov/entrez/query.fcgi?cmd=Retrieve&db=pubmed&dopt=Abstract&list_uids=18440494

"265. Predicting relapse in Crohn's disease: a biopsychosocial model (by Bitton A,Dobkin PL,Edwardes MD,Sewitch MJ,Meddings JB,Rawal S,Cohen A,Vermeire S,Dufresne L,Franchimont D,Wild GE).[Gut, 57:(10), Oct, 2008][Journal Article,Multicenter Study,Research Support, Non-U.S. Gov't]"
Crohn's disease (CD) is a chronic relapsing inflammatory bowel disorder. Both biological and psychos...
Source: [PubMed]http://www.ncbi.nlm.nih.gov/entrez/query.fcgi?cmd=Retrieve&db=pubmed&dopt=Abstract&list_uids=18390994

"266. Effects of an expanded cardiac rehabilitation programme in patients treated for an acute myocardial infarction or a coronary artery by-pass graft operation (by Pluss CE,Karlsson MR,Wallen NH,Billing E,Held C).[Clin Rehabil, 22:(4), Apr, 2008][Journal Article,Randomized Controlled Trial,Research Support, Non-U.S. Gov't]"
To investigate the effects of expanded cardiac rehabilitation with multifactorial interventions on m...
Source: [PubMed]http://www.ncbi.nlm.nih.gov/entrez/query.fcgi?cmd=Retrieve&db=pubmed&dopt=Abstract&list_uids=18390974

"267. Is burnout related to allostatic load? (by Langelaan S,Bakker AB,Schaufeli WB,van Rhenen W,van Doornen LJ)[Int J Behav Med, 14:(4), 2007][Comparative Study,Journal Article]"
"Burnout has a negative impact on physical health, but the mechanisms underlying this relation remain..."
Source: [PubMed]http://www.ncbi.nlm.nih.gov/entrez/query.fcgi?cmd=Retrieve&db=pubmed&dopt=Abstract&list_uids=18001236

"268. Psychosocial job characteristics and plasma fibrinogen in Japanese male and female workers: the Jichi Medical School cohort study (by Hirokawa K,Tsutsumi A,Kayaba K,Jichi Medical School Cohort Group).[Atherosclerosis, 198:(2), Jun, 2008][Journal Article,Research Support, Non-U.S. Gov't]"
The aim of the study was to explore the association between psychosocial job characteristics and pla...
Source: [PubMed]http://www.ncbi.nlm.nih.gov/entrez/query.fcgi?cmd=Retrieve&db=pubmed&dopt=Abstract&list_uids=17980883

"269. Differentiating the impact of episodic and chronic stressors on hypothalamic-pituitary-adrenocortical axis regulation in young women (by Marin TJ,Martin TM,Blackwell E,Stetler C,Miller GE).[Health Psychol, 26:(4), Jul, 2007][Journal Article,Research Support, Non-U.S. Gov't]"
The goal of this study was to examine the impact of episodic stress and chronic interpersonal stress...
Source: [PubMed]http://www.ncbi.nlm.nih.gov/entrez/query.fcgi?cmd=Retrieve&db=pubmed&dopt=Abstract&list_uids=17605564

"270. Social gradient in the metabolic syndrome not explained by psychosocial and behavioural factors: evidence from the Copenhagen City Heart Study (by Prescott E,Godtfredsen N,Osler M,Schnohr P,Barefoot J).[Eur J Cardiovasc Prev Rehabil, 14:(3), Jun, 2007][Comparative Study,Journal Article,Research Support, Non-U.S. Gov't]"
Psychosocial stressors may mediate the effect of social status on the metabolic syndrome (MS). The p...
Source: [PubMed]http://www.ncbi.nlm.nih.gov/entrez/query.fcgi?cmd=Retrieve&db=pubmed&dopt=Abstract&list_uids=17568240

"271. C-reactive protein and vulnerability to mental stress-induced myocardial ischemia (by Shah R,Burg MM,Vashist A,Collins D,Liu J,Jadbabaie F,Graeber B,Earley C,Lampert R,Soufer R).[Mol Med, 12:(11-12), 2006][Journal Article,Research Support, N.I.H., Extramural,Research Support, U.S. Gov't, Non-P.H.S.]"
Myocardial ischemia provoked in the laboratory during mental stress (MSI) in patients with stable co...
Source: [PubMed]http://www.ncbi.nlm.nih.gov/entrez/query.fcgi?cmd=Retrieve&db=pubmed&dopt=Abstract&list_uids=17380191

"272. Association between coffee consumption and markers of inflammation and cardiovascular function during mental stress (by Hamer M,Williams ED,Vuononvirta R,Gibson EL,Steptoe A).[J Hypertens, 24:(11), Nov, 2006][Clinical Trial,Journal Article,Research Support, Non-U.S. Gov't]"
Coffee is widely consumed in the Western diet and therefore has important implications for public he...
Source: [PubMed]http://www.ncbi.nlm.nih.gov/entrez/query.fcgi?cmd=Retrieve&db=pubmed&dopt=Abstract&list_uids=17053540

"273. The effect of a six-week program of yoga and meditation on brachial artery reactivity: do psychosocial interventions affect vascular tone? (by Sivasankaran S,Pollard-Quintner S,Sachdeva R,Pugeda J,Hoq SM,Zarich SW)[Clin Cardiol, 29:(9), Sep, 2006][Journal Article]"
Chronic stress is estimated to increase the risk of cardiovascular (CV) events two-fold. Although st...
Source: [PubMed]http://www.ncbi.nlm.nih.gov/entrez/query.fcgi?cmd=Retrieve&db=pubmed&dopt=Abstract&list_uids=17007170

"274. Cognitive-behavioural stress management does not improve biological cardiovascular risk indicators in women with ischaemic heart disease: a randomized-controlled trial (by Claesson M,Birgander LS,Jansson JH,Lindahl B,Burell G,Asplund K,Mattsson C).[J Intern Med, 260:(4), Oct, 2006][Journal Article,Randomized Controlled Trial,Research Support, Non-U.S. Gov't]"
"Psychosocial factors, such as stress and vital exhaustion, are associated with an increased risk of ..."
Source: [PubMed]http://www.ncbi.nlm.nih.gov/entrez/query.fcgi?cmd=Retrieve&db=pubmed&dopt=Abstract&list_uids=16961669
"275. The effects of effort-reward imbalance on inflammatory and cardiovascular responses to mental stress (by Hamer M,Williams E,Vuonovirta R,Giacobazzi P,Gibson EL,Steptoe A).[Psychosom Med, 68:(3), 2006][Journal Article,Research Support, Non-U.S. Gov't]"
"We examined the influence of effort-reward imbalance, a stressful feature of the work environment, o..."
Source: [PubMed]http://www.ncbi.nlm.nih.gov/entrez/query.fcgi?cmd=Retrieve&db=pubmed&dopt=Abstract&list_uids=16738072
"276. Relationship of early life stress and psychological functioning to adult C-reactive protein in the coronary artery risk development in young adults study (by Taylor SE,Lehman BJ,Kiefe CI,Seeman TE).[Biol Psychiatry, 60:(8), Oct, 2006][Journal Article,Research Support, N.I.H., Extramural,Research Support, Non-U.S. Gov't]"
Low socioeconomic status (SES) and a harsh family environment in childhood have been linked to menta...
Source: [PubMed]http://www.ncbi.nlm.nih.gov/entrez/query.fcgi?cmd=Retrieve&db=pubmed&dopt=Abstract&list_uids=16712805
"277. Gender differences in associations of C-reactive protein with atherosclerotic risk factors and psychosocial characteristics in Japanese civil servants (by Nasermoaddeli A,Sekine M,Kagamimori S).[Psychosom Med, 68:(1), 2006][Journal Article,Research Support, Non-U.S. Gov't]"
Several prospective studies have demonstrated a direct association between high-sensitivity C-reacti...
Source: [PubMed]http://www.ncbi.nlm.nih.gov/entrez/query.fcgi?cmd=Retrieve&db=pubmed&dopt=Abstract&list_uids=16449412
"278. The relationship between patient stress and the blood levels of acute phase proteins in rhinoplasty: the report of a prospective study (by Arslan E,Demirkan F,Unal S,Aksoy A,Polat G,Kanik A).[J Psychosom Res, 58:(1), Jan, 2005][Journal Article]"
This study aims to interrogate the relationship between patient stress and the levels of acute phase...
Source: [PubMed]http://www.ncbi.nlm.nih.gov/entrez/query.fcgi?cmd=Retrieve&db=pubmed&dopt=Abstract&list_uids=15771868
"279. Increased C reactive protein in response to acute stress in patients with rheumatoid arthritis (by Veldhuijzen van Zanten JJ,Ring C,Carroll D,Kitas GD).[Ann Rheum Dis, 64:(9), Sep, 2005][Journal Article,Multicenter Study,Research Support, Non-U.S. Gov't]"
"To assess the effects of acute stress on inflammatory, haemostatic, rheological, and haemodynamic ac..."
Source: [PubMed]http://www.ncbi.nlm.nih.gov/entrez/query.fcgi?cmd=Retrieve&db=pubmed&dopt=Abstract&list_uids=15708880
"280. Elevated Plasma C-reactive protein in chronically distressed subjects who carry the A allele of the TNF-alpha -308 G/A polymorphism (by Jeanmonod P,von Kanel R,Maly FE,Fischer JE).[Psychosom Med, 66:(4), 2004][Journal Article,Research Support, Non-U.S. Gov't]"
"Sustained psychological stress may result in a state operationalized as ""vital exhaustion."" Exhausti..."
Source: [PubMed]http://www.ncbi.nlm.nih.gov/entrez/query.fcgi?cmd=Retrieve&db=pubmed&dopt=Abstract&list_uids=15272094
"281. Association of fear of terror with low-grade inflammation among apparently healthy employed adults (by Melamed S,Shirom A,Toker S,Berliner S,Shapira I).[Psychosom Med, 66:(4), 2004][Comparative Study,Journal Article,Research Support, Non-U.S. Gov't]"
"Based on evidence that psychological stress may induce a chronic inflammatory process, we hypothesiz..."
Source: [PubMed]http://www.ncbi.nlm.nih.gov/entrez/query.fcgi?cmd=Retrieve&db=pubmed&dopt=Abstract&list_uids=15272092

"282. Perioperative stress response to carotid endarterectomy: the impact of anesthetic modality (by Marrocco-Trischitta MM,Tiezzi A,Svampa MG,Bandiera G,Camilli S,Stillo F,Petasecca P,Sampogna F,Abeni D,Guerrini P).[J Vasc Surg, 39:(6), Jun, 2004][Comparative Study,Evaluation Studies,Journal Article]"
Surgery for extracranial carotid artery disease has been challenged by carotid angioplasty stenting ...
Source: [PubMed]http://www.ncbi.nlm.nih.gov/entrez/query.fcgi?cmd=Retrieve&db=pubmed&dopt=Abstract&list_uids=15192572

"283. Changes in clinically relevant metabolites with psychological stress parameters (by Hapuarachchi JR,Chalmers AH,Winefield AH,Blake-Mortimer JS).[Behav Med, 29:(2), 2003][Journal Article,Research Support, Non-U.S. Gov't]"
"Psychological stress is associated with increased oxidative stress, a pro-inflammatory state, increa..."
Source: [PubMed]http://www.ncbi.nlm.nih.gov/entrez/query.fcgi?cmd=Retrieve&db=pubmed&dopt=Abstract&list_uids=15147103

"284. Physiological correlates of burnout among women (by Grossi G,Perski A,Evengard B,Blomkvist V,Orth-Gomer K).[J Psychosom Res, 55:(4), Oct, 2003][Journal Article]"
"The purpose of this study was to investigate the immune, endocrine, and metabolic correlates of burn..."
Source: [PubMed]http://www.ncbi.nlm.nih.gov/entrez/query.fcgi?cmd=Retrieve&db=pubmed&dopt=Abstract&list_uids=14507541

"285. Socioeconomic status, C-reactive protein, immune factors, and responses to acute mental stress (by Owen N,Poulton T,Hay FC,Mohamed-Ali V,Steptoe A).[Brain Behav Immun, 17:(4), Aug, 2003][Journal Article,Research Support, Non-U.S. Gov't]"
Low socioeconomic status (SES) is associated with increased risk of coronary heart disease and immun...
Source: [PubMed]http://www.ncbi.nlm.nih.gov/entrez/query.fcgi?cmd=Retrieve&db=pubmed&dopt=Abstract&list_uids=12831831

"286. [Coping style with stress against chosen biochemical risk factors of atherosclerosis in potentially health men] (by Kade E,Kade G,Wierzbicki P,Prokopiuk M,Geras G,Wankowicz Z).[Pol Arch Med Wewn, 106:(5), Nov, 2001][Comparative Study,English Abstract,Journal Article]"
The aim of the study was to assess the relationship between some psychological variables and biochem...
Source: [PubMed]http://www.ncbi.nlm.nih.gov/entrez/query.fcgi?cmd=Retrieve&db=pubmed&dopt=Abstract&list_uids=12026529

"287. [Biochemical risk factor for atherosclerosis in young men. Preliminary report] (by Wierzbicki P,Prokopiuk M,Kade G,Wankowicz Z).[Pol Arch Med Wewn, 106:(5), Nov, 2001][Comparative Study,English Abstract,Journal Article]"
"Atherosclerotic damage of cardiovascular system, including kidneys, is an increasing problem not onl..."
Source: [PubMed]http://www.ncbi.nlm.nih.gov/entrez/query.fcgi?cmd=Retrieve&db=pubmed&dopt=Abstract&list_uids=12026514

"288. The possible role of plasma kallikrein-kinin system and leukocyte elastase in pathogenesis of schizophrenia (by Shcherbakova I,Neshkova E,Dotsenko V,Platonova T,Shcherbakova E,Yarovaya G).[Immunopharmacology, 43:(2-3), Sep, 1999][Journal Article]"
The main purpose of this paper is to study the possible causes of blood-brain barrier (BBB) damage d...
Source: [PubMed]http://www.ncbi.nlm.nih.gov/entrez/query.fcgi?cmd=Retrieve&db=pubmed&dopt=Abstract&list_uids=10596863

"289. Nontraditional cardiovascular risk factors (by Oparil S,Oberman A).[Am J Med Sci, 317:(3), Mar, 1999][Journal Article,Review]"
"A number of newer, ""nontraditional"" cardiovascular risk factors have been identified based on recent..."
Source: [PubMed]http://www.ncbi.nlm.nih.gov/entrez/query.fcgi?cmd=Retrieve&db=pubmed&dopt=Abstract&list_uids=10100694

"290. [Consequences of surgery on nutritional status] (by Chiolero R).[Ann Fr Anesth Reanim, 14 Suppl 2, 1995][English Abstract,Journal Article,Meta-Analysis]"
"Trauma and surgery induce extensive physiological changes, commonly denominated the acute phase reac..."
Source: [PubMed]http://www.ncbi.nlm.nih.gov/entrez/query.fcgi?cmd=Retrieve&db=pubmed&dopt=Abstract&list_uids=7486333

"291. Cyclooxygenase and nitric oxide synthase in the presympathetic neurons in the paraventricular hypothalamic nucleus are involved in restraint stress-induced sympathetic activation in rats (by Yamaguchi N,Ogawa S,Okada S).[Neuroscience, 170:(3), Oct, 2010][Journal Article,Research Support, Non-U.S. Gov't]"
Stress is one of the important factors to activate the sympathetic nervous system. We recently repor...
Source: [PubMed]http://www.ncbi.nlm.nih.gov/entrez/query.fcgi?cmd=Retrieve&db=pubmed&dopt=Abstract&list_uids=20678554
"292. Functional changes induced by psychological stress are not enough to cause intestinal inflammation in Sprague-Dawley rats (by Jorge E,Fernandez JA,Torres R,Vergara P,Martin MT).[Neurogastroenterol Motil, 22:(8), Aug, 2010][Journal Article,Research Support, Non-U.S. Gov't]"
It is well known that stress contributes to the perpetuation of several gastrointestinal diseases. H...
Source: [PubMed]http://www.ncbi.nlm.nih.gov/entrez/query.fcgi?cmd=Retrieve&db=pubmed&dopt=Abstract&list_uids=20426801
"293. Raf inhibitors as therapeutic agents against neurodegenerative diseases (by Burgess S,Echeverria V).[CNS Neurol Disord Drug Targets, 9:(1), Mar, 2010][Journal Article,Research Support, Non-U.S. Gov't,Research Support, U.S. Gov't, Non-P.H.S.,Review]"
The active form of the serine/threonine kinase cRaf-1 is upregulated postmortem in the brains of Alz...
Source: [PubMed]http://www.ncbi.nlm.nih.gov/entrez/query.fcgi?cmd=Retrieve&db=pubmed&dopt=Abstract&list_uids=20201822
"294. Stress-induced neuroinflammation: mechanisms and new pharmacological targets (by Munhoz CD,Garcia-Bueno B,Madrigal JL,Lepsch LB,Scavone C,Leza JC).[Braz J Med Biol Res, 41:(12), Dec, 2008][Journal Article,Research Support, Non-U.S. Gov't,Review]"
"Stress is triggered by numerous unexpected environmental, social or pathological stimuli occurring d..."
Source: [PubMed]http://www.ncbi.nlm.nih.gov/entrez/query.fcgi?cmd=Retrieve&db=pubmed&dopt=Abstract&list_uids=19148364
"295. Inflammatory and oxidative and nitrosative stress pathways underpinning chronic fatigue, somatization and psychosomatic symptoms (by Maes M).[Curr Opin Psychiatry, 22:(1), Jan, 2009][Journal Article,Review]"
The aim of this paper is to review recent findings on inflammatory and oxidative and nitrosative str...
Source: [PubMed]http://www.ncbi.nlm.nih.gov/entrez/query.fcgi?cmd=Retrieve&db=pubmed&dopt=Abstract&list_uids=19127706
"296. Hyperbaric oxygen therapy ameliorates stress-impaired dermal wound healing (by Gajendrareddy PK,Sen CK,Horan MP,Marucha PT).[Brain Behav Immun, 19:(3), May, 2005][Comparative Study,Journal Article,Research Support, N.I.H., Extramural,Research Support, U.S. Gov't, P.H.S.]"
Psychological stress has been shown to dysregulate healing in both humans and animals. Studies indic...
Source: [PubMed]http://www.ncbi.nlm.nih.gov/entrez/query.fcgi?cmd=Retrieve&db=pubmed&dopt=Abstract&list_uids=15797310
"297. Involvement of inducible nitric oxide synthase in stress-impaired testicular steroidogenesis (by Kostic TS,Andric SA,Maric D,Stojilkovic SS,Kovacevic R).[J Endocrinol, 163:(3), Dec, 1999][Journal Article]"
The immobilization stress induces an acute inhibition of testicular steroidogenesis that is mediated...
Source: [PubMed]http://www.ncbi.nlm.nih.gov/entrez/query.fcgi?cmd=Retrieve&db=pubmed&dopt=Abstract&list_uids=10588814
"298. Effects of maternal deprivation on the somatotrophic axis and neuropeptide Y in the hypothalamus and pituitary in female lambs. The histomorphometric study (by Polkowska J,Wankowska M).[Folia Histochem Cytobiol, 48:(2), Jan, 2010][Journal Article]"
The effects of maternal deprivation on the somatotrophic axis and neuropeptide Y (NPY) neuronal syst...
Source: [PubMed]http://www.ncbi.nlm.nih.gov/entrez/query.fcgi?cmd=Retrieve&db=pubmed&dopt=Abstract&list_uids=20675289
"299. Repeated social stress enhances the innate immune response to a primary HSV-1 infection in the cornea and trigeminal ganglia of Balb/c mice (by Dong-Newsom P,Powell ND,Bailey MT,Padgett DA,Sheridan JF).[Brain Behav Immun, 24:(2), Feb, 2010][Journal Article,Research Support, N.I.H., Extramural]"
"Three to 5 days after a primary HSV-1 infection, macrophages infiltrate into the trigeminal ganglia ..."
Source: [PubMed]http://www.ncbi.nlm.nih.gov/entrez/query.fcgi?cmd=Retrieve&db=pubmed&dopt=Abstract&list_uids=19822203
"300. Changes in plasma levels of BDNF and NGF reveal a gender-selective vulnerability to early adversity in rhesus macaques (by Cirulli F,Francia N,Branchi I,Antonucci MT,Aloe L,Suomi SJ,Alleva E).[Psychoneuroendocrinology, 34:(2), Feb, 2009][Journal Article,Research Support, N.I.H., Extramural,Research Support, N.I.H., Intramural,Research Support, Non-U.S. Gov't]"
"Early stressful events can increase vulnerability for psychopathology, although knowledge on the eff..."
Source: [PubMed]http://www.ncbi.nlm.nih.gov/entrez/query.fcgi?cmd=Retrieve&db=pubmed&dopt=Abstract&list_uids=18849121
"301. Stress biomarkers' associations to pain in the neck, shoulder and back in healthy media workers: 12-month prospective follow-up (by Schell E,Theorell T,Hasson D,Arnetz B,Saraste H).[Eur Spine J, 17:(3), Mar, 2008][Journal Article]"
Physiological and psychological mechanisms have been proposed to link stress and musculoskeletal pai...
Source: [PubMed]http://www.ncbi.nlm.nih.gov/entrez/query.fcgi?cmd=Retrieve&db=pubmed&dopt=Abstract&list_uids=18075764

"302. Hormonal responses to a long duration exploration in a cave of 700 m depth (by Stenner E,Gianoli E,Piccinini C,Biasioli B,Bussani A,Delbello G).[Eur J Appl Physiol, 100:(1), May, 2007][Journal Article,Research Support, Non-U.S. Gov't]"
"We studied the hypothalamus-pituitary adrenocortical, hypothalamus-pituitary and hypothalamus-pituit..."
Source: [PubMed]http://www.ncbi.nlm.nih.gov/entrez/query.fcgi?cmd=Retrieve&db=pubmed&dopt=Abstract&list_uids=17297626

"303. The protective role of exercise on stress system dysregulation and comorbidities (by Tsatsoulis A,Fountoulakis S).[Ann N Y Acad Sci, 1083, Nov, 2006][Journal Article,Review]"
"The human body, when under threat, elicits a set of neuroendocrine responses, including an increased..."
Source: [PubMed]http://www.ncbi.nlm.nih.gov/entrez/query.fcgi?cmd=Retrieve&db=pubmed&dopt=Abstract&list_uids=17148741

"304. Central and peripheral interleukin-1beta and interleukin-1 receptor I expression and their role in the acute stress response of common carp, Cyprinus carpio L (by Metz JR,Huising MO,Leon K,Verburg-van Kemenade BM,Flik G).[J Endocrinol, 191:(1), Oct, 2006][Journal Article,Research Support, Non-U.S. Gov't]"
"In fish, the hypothalamus-pituitary-interrenal axis (HPI-axis), the equivalent of the hypothalamus-p..."
Source: [PubMed]http://www.ncbi.nlm.nih.gov/entrez/query.fcgi?cmd=Retrieve&db=pubmed&dopt=Abstract&list_uids=17065386

"305. Neuroendocrine responses to psychological stress in eumenorrheic and oligomenorrheic women (by McComb JJ,Qian XP,Veldhuis JD,J McGlone J,Norman RL).[Stress, 9:(1), Mar, 2006][Journal Article,Research Support, Non-U.S. Gov't]"
Neuroendocrine adaptive responses to psychological stress include activation of the hypothalamic-pit...
Source: [PubMed]http://www.ncbi.nlm.nih.gov/entrez/query.fcgi?cmd=Retrieve&db=pubmed&dopt=Abstract&list_uids=16753932

"306. Quality of life in childhood onset growth hormone-deficient patients in the transition phase from childhood to adulthood (by Attanasio AF,Shavrikova EP,Blum WF,Shalet SM).[J Clin Endocrinol Metab, 90:(8), Aug, 2005][Clinical Trial,Journal Article,Randomized Controlled Trial,Research Support, Non-U.S. Gov't]"
Quality of life (QoL) has not been specifically assessed in GH-deficient (GHD) transition patients.W...
Source: [PubMed]http://www.ncbi.nlm.nih.gov/entrez/query.fcgi?cmd=Retrieve&db=pubmed&dopt=Abstract&list_uids=15899956

"307. A rare case of adulthood-onset growth hormone deficiency presenting as sporadic, symptomatic hypoglycemia (by Pia A,Piovesan A,Tassone F,Razzore P,Visconti G,Magro G,Cesario F,Terzolo M,Borretta G).[J Endocrinol Invest, 27:(11), Dec, 2004][Case Reports,Journal Article]"
"Symptomatic hypoglycemia is described in children with severe GH deficiency (GHD), but is rare in ad..."
Source: [PubMed]http://www.ncbi.nlm.nih.gov/entrez/query.fcgi?cmd=Retrieve&db=pubmed&dopt=Abstract&list_uids=15754739

"308. Hypothalamic-pituitary-adrenal axis responses to stress in subjects with 3,4-methylenedioxy-methamphetamine ('ecstasy') use history: correlation with dopamine receptor sensitivity (by Gerra G,Bassignana S,Zaimovic A,Moi G,Bussandri M,Caccavari R,Brambilla F,Molina E).[Psychiatry Res, 120:(2), Sep, 2003][Journal Article]"
"Fifteen 3,4-methylenedioxymethamphetamine (MDMA, 'ecstasy') users who did not have other drug depend..."
Source: [PubMed]http://www.ncbi.nlm.nih.gov/entrez/query.fcgi?cmd=Retrieve&db=pubmed&dopt=Abstract&list_uids=14527643

"309. Effects of mental stress on cardiovascular and endocrine response in Air Force Academy cadets (by Falaschi P,Proietti A,De Angelis C,Martocchia A,Giarrizzo C,Biselli R,D'Urso R,D'Amelio R).[Neuro Endocrinol Lett, 24:(3-4), 2003][Clinical Trial,Journal Article]"
"Pilots are exposed to the ""stress of flight"" and the chronically activated stress response may play ..."
Source: [PubMed]http://www.ncbi.nlm.nih.gov/entrez/query.fcgi?cmd=Retrieve&db=pubmed&dopt=Abstract&list_uids=14523357

"310. Altered dopamine D2 receptor function in fibromyalgia patients: a neuroendocrine study with buspirone in women with fibromyalgia compared to female population based controls (by Malt EA,Olafsson S,Aakvaag A,Lund A,Ursin H).[J Affect Disord, 75:(1), Jun, 2003][Journal Article]"
To what extent fibromyalgia belongs to affective spectrum disorders or anxiety spectrum disorders re...
Source: [PubMed]http://www.ncbi.nlm.nih.gov/entrez/query.fcgi?cmd=Retrieve&db=pubmed&dopt=Abstract&list_uids=12781354

"311. The status of the GH-IGF-I axis in a child with psychosocial short stature (by Saitoh H,Kamoda T,Fukushima T).[J Pediatr Endocrinol Metab, 16:(3), Mar, 2003][Case Reports,Journal Article]"
Source: [PubMed]http://www.ncbi.nlm.nih.gov/entrez/query.fcgi?cmd=Retrieve&db=pubmed&dopt=Abstract&list_uids=12705370

"312. Cortisol modulation of 5-HT-mediated growth hormone release in recovered depressed patients (by Bhagwagar Z,Hafizi S,Cowen PJ).[J Affect Disord, 72:(3), Dec, 2002][Clinical Trial,Journal Article,Randomized Controlled Trial,Research Support, Non-U.S. Gov't]"
Recent formulations of the pathophysiology of major depression suggest that stress-induced cortisol ...
Source: [PubMed]http://www.ncbi.nlm.nih.gov/entrez/query.fcgi?cmd=Retrieve&db=pubmed&dopt=Abstract&list_uids=12450642

"313. Cortisol, prolactin, growth hormone and neurovegetative responses to emotions elicited during an hypnoidal state (by Sobrinho LG,Simoes M,Barbosa L,Raposo JF,Pratas S,Fernandes PL,Santos MA).[Psychoneuroendocrinology, 28:(1), Jan, 2003][Journal Article,Research Support, Non-U.S. Gov't]"
"The present study describes the responses of cortisol, prolactin and growth hormone (GH) to emotions..."
Source: [PubMed]http://www.ncbi.nlm.nih.gov/entrez/query.fcgi?cmd=Retrieve&db=pubmed&dopt=Abstract&list_uids=12445833

"314. [Some hormones secretion and personality in anorexia nervosa syndrome] (by Smiarowska M,Krzyzanowska-Swiniarska B,Kaminski R,Szakowska E,Horodnicki J).[Psychiatr Pol, 36:(1), 2002][English Abstract,Journal Article,Research Support, Non-U.S. Gov't]"
"The relationship between plasma leptin, some hormones (GH, IRI, IGF-1, DHEA-S, LH, FSH, T, E2, TSH, ..."
Source: [PubMed]http://www.ncbi.nlm.nih.gov/entrez/query.fcgi?cmd=Retrieve&db=pubmed&dopt=Abstract&list_uids=12043035

"315. Neuroendocrine responses to psychological stress in adolescents with anxiety disorder (by Gerra G,Zaimovic A,Zambelli U,Timpano M,Reali N,Bernasconi S,Brambilla F).[Neuropsychobiology, 42:(2), 2000][Clinical Trial,Journal Article]"
Neurotransmitter-neuroendocrine and cardiovascular responses to the administration of a psychologica...
Source: [PubMed]http://www.ncbi.nlm.nih.gov/entrez/query.fcgi?cmd=Retrieve&db=pubmed&dopt=Abstract&list_uids=10940763

"316. Chronic stress associated with spousal caregiving of patients with Alzheimer's dementia is associated with downregulation of B-lymphocyte GH mRNA (by Wu H,Wang J,Cacioppo JT,Glaser R,Kiecolt-Glaser JK,Malarkey WB).[J Gerontol A Biol Sci Med Sci, 54:(4), Apr, 1999][Journal Article,Research Support, U.S. Gov't, P.H.S.]"
It has been demonstrated that growth hormone (GH) is synthesized and secreted by human peripheral mo...
Source: [PubMed]http://www.ncbi.nlm.nih.gov/entrez/query.fcgi?cmd=Retrieve&db=pubmed&dopt=Abstract&list_uids=10219013

"317. The effect of short-term cortisol changes on growth hormone responses to the pyridostigmine-growth-hormone-releasing-hormone test in healthy adults and patients with suspected growth hormone deficiency (by Andersen M,Stving RK,Hangaard J,Petersen PH,Hagen C).[Clin Endocrinol (Oxf), 49:(2), Aug, 1998][Clinical Trial,Journal Article,Randomized Controlled Trial]"
BACKGROUND AND AIMS: The interaction between cortisol and growth hormone (GH)-levels may significant...
Source: [PubMed]http://www.ncbi.nlm.nih.gov/entrez/query.fcgi?cmd=Retrieve&db=pubmed&dopt=Abstract&list_uids=9828914

"318. The hormonal response to stress is not modified by the dramatic decrease in prolactin plasma concentration during surgery for microprolactinoma (by Guieu R,Dufour H,Devaux C,Brue T,Rosso JP,Grisoli F,Grino M,Enjalbert A,Begoud D,Broder N,Rochat H,Jaquet P).[J Neurol Neurosurg Psychiatry, 65:(4), Oct, 1998][Journal Article]"
To determine the endocrine response to surgical stress in a homogeneous population of 36 women with ...
Source: [PubMed]http://www.ncbi.nlm.nih.gov/entrez/query.fcgi?cmd=Retrieve&db=pubmed&dopt=Abstract&list_uids=9771773

"319. Chronic insomnia and activity of the stress system: a preliminary study (by Vgontzas AN,Tsigos C,Bixler EO,Stratakis CA,Zachman K,Kales A,Vela-Bueno A,Chrousos GP).[J Psychosom Res, 45:(1), Jul, 1998][Journal Article]"
The aim of this study was to assess whether there is an association between chronic insomnia and the...
Source: [PubMed]http://www.ncbi.nlm.nih.gov/entrez/query.fcgi?cmd=Retrieve&db=pubmed&dopt=Abstract&list_uids=9720852

"320. Neurotransmitter-hormonal responses to psychological stress in peripubertal subjects: relationship to aggressive behavior (by Gerra G,Zaimovic A,Giucastro G,Folli F,Maestri D,Tessoni A,Avanzini P,Caccavari R,Bernasconi S,Brambilla F).[Life Sci, 62:(7), 1998][Journal Article,Research Support, Non-U.S. Gov't]"
"The relationship between different degrees of normal aggressiveness (low, medium, high) and neurotra..."
Source: [PubMed]http://www.ncbi.nlm.nih.gov/entrez/query.fcgi?cmd=Retrieve&db=pubmed&dopt=Abstract&list_uids=9472721
"321. Glucoregulatory disorders in school refusal students (by Iwatani N,Miike T,Kai Y,Kodama M,Mabe H,Tomoda A,Fukuda K,Jyodoi T).[Clin Endocrinol (Oxf), 47:(3), Sep, 1997][Journal Article]"
Our previous studies demonstrated autonomic nervous system disorders and cerebral blood hypoperfusio...
Source: [PubMed]http://www.ncbi.nlm.nih.gov/entrez/query.fcgi?cmd=Retrieve&db=pubmed&dopt=Abstract&list_uids=9373447

"322. Hormonal responses to psychological stress in men preparing for skydiving (by Chatterton RT,Vogelsong KM,Lu YC,Hudgens GA).[J Clin Endocrinol Metab, 82:(8), Aug, 1997][Journal Article,Research Support, U.S. Gov't, Non-P.H.S.]"
The purpose of the study was to examine the relationship between the hormonal and psychological resp...
Source: [PubMed]http://www.ncbi.nlm.nih.gov/entrez/query.fcgi?cmd=Retrieve&db=pubmed&dopt=Abstract&list_uids=9253325

"323. Effects of the Transcendental Meditation program on adaptive mechanisms: changes in hormone levels and responses to stress after 4 months of practice (by MacLean CR,Walton KG,Wenneberg SR,Levitsky DK,Mandarino JP,Waziri R,Hillis SL,Schneider RH).[Psychoneuroendocrinology, 22:(4), May, 1997][Clinical Trial,Comparative Study,Journal Article,Randomized Controlled Trial,Research Support, U.S. Gov't, P.H.S.]"
Stress has been implicated in both somatic and mental disorders. The mechanisms by which stress lead...
Source: [PubMed]http://www.ncbi.nlm.nih.gov/entrez/query.fcgi?cmd=Retrieve&db=pubmed&dopt=Abstract&list_uids=9226731

"324. Training and overtraining: an overview and experimental results in endurance sports (by Lehmann MJ,Lormes W,Opitz-Gress A,Steinacker JM,Netzer N,Foster C,Gastmann U).[J Sports Med Phys Fitness, 37:(1), Mar, 1997][Journal Article,Research Support, Non-U.S. Gov't,Review]"
"Overtraining can be defined as ""training-competition recovery imbalance"", that is assumed to res..."
Source: [PubMed]http://www.ncbi.nlm.nih.gov/entrez/query.fcgi?cmd=Retrieve&db=pubmed&dopt=Abstract&list_uids=9190120

"325. Evaluation of stress induced by flight activity by measuring the hormonal response (by Farrace S,Biselli R,Urbani L,Ferlini C,De Angelis C).[Biofeedback Self Regul, 21:(3), Sep, 1996][Comparative Study,Journal Article]"
The aim of the present study was to quantitatively investigate the different levels of adaptation to...
Source: [PubMed]http://www.ncbi.nlm.nih.gov/entrez/query.fcgi?cmd=Retrieve&db=pubmed&dopt=Abstract&list_uids=8894055

"326. Neuroendocrine responses to laboratory panic: cognitive intervention in the doxapram model (by Abelson JL,Weg JG,Nesse RM,Curtis GC).[Psychoneuroendocrinology, 21:(4), May, 1996][Clinical Trial,Controlled Clinical Trial,Journal Article,Research Support, U.S. Gov't, P.H.S.]"
Doxapram is a respiratory stimulant that appears to be a potent and specific panicogenic agent. It a...
Source: [PubMed]http://www.ncbi.nlm.nih.gov/entrez/query.fcgi?cmd=Retrieve&db=pubmed&dopt=Abstract&list_uids=8844876

"327. Time kinetics of the endocrine response to acute psychological stress (by Richter SD,Schurmeyer TH,Schedlowski M,Hadicke A,Tewes U,Schmidt RE,Wagner TO).[J Clin Endocrinol Metab, 81:(5), May, 1996][Journal Article,Research Support, Non-U.S. Gov't]"
A first-time parachute jump was chosen as a model to evaluate the endocrine response to acute psycho...
Source: [PubMed]http://www.ncbi.nlm.nih.gov/entrez/query.fcgi?cmd=Retrieve&db=pubmed&dopt=Abstract&list_uids=8626864

"328. Altered responses of cortisol, GH, TSH and testosterone to acute stress after four months' practice of transcendental meditation (TM) (by MacLean CR,Walton KG,Wenneberg SR,Levitsky DK,Mandarino JV,Waziri R,Schneider RH).[Ann N Y Acad Sci, 746, Nov, 1994][Clinical Trial,Comparative Study,Journal Article,Randomized Controlled Trial,Research Support, U.S. Gov't, P.H.S.]"
Source: [PubMed]http://www.ncbi.nlm.nih.gov/entrez/query.fcgi?cmd=Retrieve&db=pubmed&dopt=Abstract&list_uids=7825892

"329. Acute mental stress impairs insulin sensitivity in IDDM patients (by Moberg E,Kollind M,Lins PE,Adamson U).[Diabetologia, 37:(3), Mar, 1994][Clinical Trial,Journal Article,Randomized Controlled Trial,Research Support, Non-U.S. Gov't]"
"The effect of acute mental stress on insulin sensitivity was evaluated in ten IDDM patients, studied..."
Source: [PubMed]http://www.ncbi.nlm.nih.gov/entrez/query.fcgi?cmd=Retrieve&db=pubmed&dopt=Abstract&list_uids=8174837

"330. Impact of the Gulf War on the anxiety, cortisol, and growth hormone levels of Israeli civilians (by Weizman R,Laor N,Barber Y,Selman A,Schujovizky A,Wolmer L,Laron Z,Gil-Ad I).[Am J Psychiatry, 151:(1), Jan, 1994][Journal Article]"
The authors investigated the impact of continuous and repeated stress on Israeli civilians exposed t...
Source: [PubMed]http://www.ncbi.nlm.nih.gov/entrez/query.fcgi?cmd=Retrieve&db=pubmed&dopt=Abstract&list_uids=8267138

"331. Hormonal and blood glucose responsiveness as an indicator of specific emotional arousal in type 1 diabetics (by Sachs G,Spiess K,Moser G,Kautzky A,Luger A,Pietschmann P,Schernthaner GS,Prager R).[J Psychosom Res, 37:(8), Dec, 1993][Journal Article,Research Support, Non-U.S. Gov't]"
"The aim of the present study was to examine, whether individual emotional arousal induced by a speci..."
Source: [PubMed]http://www.ncbi.nlm.nih.gov/entrez/query.fcgi?cmd=Retrieve&db=pubmed&dopt=Abstract&list_uids=8301623

"332. Parental divorce and neuroendocrine changes in adolescents (by Gerra G,Caccavari R,Delsignore R,Passeri M,Fertonani Affini G,Maestri D,Monica C,Brambilla F).[Acta Psychiatr Scand, 87:(5), May, 1993][Comparative Study,Journal Article]"
"Plasma noradrenaline (NE), adrenocorticotrophic hormone (ACTH), growth hormone (GH), prolactin (PRL)..."
Source: [PubMed]http://www.ncbi.nlm.nih.gov/entrez/query.fcgi?cmd=Retrieve&db=pubmed&dopt=Abstract&list_uids=8390775

"333. Personality, psychophysical stress and myopia progression. A prospective study on 57 university students (by Angi M,Rupolo G,de Bertolini C,Bisantis C).[Graefes Arch Clin Exp Ophthalmol, 231:(3), Mar, 1993][Journal Article]"
"Personality profile, psychophysical stress and cycloplegic refraction were evaluated at the baseline..."
Source: [PubMed]http://www.ncbi.nlm.nih.gov/entrez/query.fcgi?cmd=Retrieve&db=pubmed&dopt=Abstract&list_uids=8385055

"334. The 'Trier Social Stress Test'--a tool for investigating psychobiological stress responses in a laboratory setting (by Kirschbaum C,Pirke KM,Hellhammer DH).[Neuropsychobiology, 28:(1-2), 1993][Journal Article]"
This paper describes a protocol for induction of moderate psychological stress in a laboratory setti...
Source: [PubMed]http://www.ncbi.nlm.nih.gov/entrez/query.fcgi?cmd=Retrieve&db=pubmed&dopt=Abstract&list_uids=8255414

"335. Reactivity to stress and psychological adjustment in adults with pituitary insufficiency (by Stabler B,Turner JR,Girdler SS,Light KC,Underwood LE).[Clin Endocrinol (Oxf), 36:(5), May, 1992][Comparative Study,Journal Article,Research Support, Non-U.S. Gov't,Research Support, U.S. Gov't, P.H.S.]"
"Hypopituitary adults who were affected during childhood have a below-average rate of marriage, a rat..."
Source: [PubMed]http://www.ncbi.nlm.nih.gov/entrez/query.fcgi?cmd=Retrieve&db=pubmed&dopt=Abstract&list_uids=1617797

"336. [Psychosomatic aspects of stress] (by Okuse S,Anzai T).[Rinsho Byori, 40:(3), Mar, 1992][Case Reports,English Abstract,Journal Article]"
We established the Bromocriptine test for the dopaminergic function of the hypothalamopituitary glan...
Source: [PubMed]http://www.ncbi.nlm.nih.gov/entrez/query.fcgi?cmd=Retrieve&db=pubmed&dopt=Abstract&list_uids=1518173

"337. The influence of academic stress and season on 24-hour concentrations of growth hormone and prolactin (by Malarkey WB,Hall JC,Pearl DK,Kiecolt-Glaser JK,Glaser R).[J Clin Endocrinol Metab, 73:(5), Nov, 1991][Journal Article,Research Support, U.S. Gov't, P.H.S.]"
Stress has been considered a physiological regulator of GH and PRL secretion in humans. The stressor...
Source: [PubMed]http://www.ncbi.nlm.nih.gov/entrez/query.fcgi?cmd=Retrieve&db=pubmed&dopt=Abstract&list_uids=1939524

"338. Adrenocorticotropic hormone, beta-endorphin, cortisol, growth hormone and prolactin circulating levels in nineteen athletes before and after half-marathon and marathon (by Scavo D,Barletta C,Vagiri D,Letizia C).[J Sports Med Phys Fitness, 31:(3), Sep, 1991][Journal Article,Research Support, Non-U.S. Gov't]"
"Circulatory levels of ACTH, beta-endorphin (beta-Ep), prolactin (PRL), growth hormone (GH) and corti..."
Source: [PubMed]http://www.ncbi.nlm.nih.gov/entrez/query.fcgi?cmd=Retrieve&db=pubmed&dopt=Abstract&list_uids=1665889

"339. Psychoneuroendocrinological and immunological parameters in cancer patients: involvement of stress and depression (by Lechin F,van der Dijs B,Vitelli-Florez G,Lechin-Baez S,Azocar J,Cabrera A,Lechin A,Jara H,Lechin M,Gomez F).[Psychoneuroendocrinology, 15:(5-6), 1990][Journal Article,Research Support, Non-U.S. Gov't]"
"Plasma noradrenaline (NA), adrenaline (A), dopamine (DA), platelet serotonin (pS), free serotonin (f..."
Source: [PubMed]http://www.ncbi.nlm.nih.gov/entrez/query.fcgi?cmd=Retrieve&db=pubmed&dopt=Abstract&list_uids=2101965

"340. Endocrine patterns before and after examination stress in males and females (by Johansson GG,Laakso M,Peder M,Karonen SL).[Act Nerv Super (Praha), 31:(2), Jun, 1989][Journal Article,Research Support, Non-U.S. Gov't]"
"Plasma levels of cortisol, adrenocorticotropin (ACTH), and growth hormone (GH), were determined by r..."
Source: [PubMed]http://www.ncbi.nlm.nih.gov/entrez/query.fcgi?cmd=Retrieve&db=pubmed&dopt=Abstract&list_uids=2552733
"341. Diagnosis of stress-related hyperprolactinemia. Evaluation of the hyperprolactinemia rest test (by Muneyyirci-Delale O,Goldstein D,Reyes FI).[N Y State J Med, 89:(4), Apr, 1989][Journal Article]"
It remains controversial whether two or three random estimations of prolactin (PRL) concentration ob...
Source: [PubMed]http://www.ncbi.nlm.nih.gov/entrez/query.fcgi?cmd=Retrieve&db=pubmed&dopt=Abstract&list_uids=2733871

"342. Insulin response to a short stress period (by Alvarez MA,Portilla L,Gonzalez R,Ezcurra E).[Psychoneuroendocrinology, 14:(3), 1989][Journal Article]"
"In 24 healthy volunteers (seven women, 17 men; mean age 23 +/- 5 years), we studied the insulin resp..."
Source: [PubMed]http://www.ncbi.nlm.nih.gov/entrez/query.fcgi?cmd=Retrieve&db=pubmed&dopt=Abstract&list_uids=2667017

"343. Prolactin, growth hormone and thyrotropin-thyroid hormone secretion during stress states in man (by Delitala G,Tomasi P,Virdis R).[Baillieres Clin Endocrinol Metab, 1:(2), May, 1987][Journal Article,Review]"
Changes in hormone secretion and/or metabolism almost constantly accompany stressful events. The hor...
Source: [PubMed]http://www.ncbi.nlm.nih.gov/entrez/query.fcgi?cmd=Retrieve&db=pubmed&dopt=Abstract&list_uids=3327498

"344. Role of stress in the exacerbation of chronic illness: effects of clonidine administration on blood pressure and plasma norepinephrine, cortisol, growth hormone and prolactin concentrations (by Lechin F,van der Dijs B,Jackubowicz D,Camero RE,Lechin S,Villa S,Reinfeld B,Lechin ME).[Psychoneuroendocrinology, 12:(2), 1987][Journal Article,Research Support, Non-U.S. Gov't]"
"Systolic blood pressure (SBP), diastolic blood pressure (DBP), and plasma norepinephrine (NE), corti..."
Source: [PubMed]http://www.ncbi.nlm.nih.gov/entrez/query.fcgi?cmd=Retrieve&db=pubmed&dopt=Abstract&list_uids=3602260

"345. Psychological correlates of growth hormone response to stress (by Kosten TR,Jacobs S,Mason J,Wahby V,Atkins S).[Psychosom Med, 46:(1), 1984][Journal Article,Research Support, U.S. Gov't, P.H.S.]"
A stressful interview was conducted in 52 older people to determine whether a stress provoked change...
Source: [PubMed]http://www.ncbi.nlm.nih.gov/entrez/query.fcgi?cmd=Retrieve&db=pubmed&dopt=Abstract&list_uids=6701254

"346. Ontogeny of stress effects on ornithine decarboxylase activity in rats (by Kuhn CM,Grignolo A,Schanberg SM).[Pharmacol Biochem Behav, 18:(5), May, 1983][Journal Article,Research Support, U.S. Gov't, P.H.S.]"
"This study demonstrates that ""stress"" elicits a specific pattern of organ response in developing rat..."
Source: [PubMed]http://www.ncbi.nlm.nih.gov/entrez/query.fcgi?cmd=Retrieve&db=pubmed&dopt=Abstract&list_uids=6682977

"347. Changes of blood levels of several hormones, catecholamines, prostaglandins, electrolytes and cAMP in man during emotional stress (by Tigranian RA,Orloff LL,Kalita NF,Davydova NA,Pavlova EA).[Endocrinol Exp, 14:(2), 1980][Journal Article]"
"The levels of several hormones (ACTH, GH, TSH, FSH, LH, parathyroid hormone--PTH, insulin, thyroxine..."
Source: [PubMed]http://www.ncbi.nlm.nih.gov/entrez/query.fcgi?cmd=Retrieve&db=pubmed&dopt=Abstract&list_uids=6248318

"348. Psychological correlates of stress-induced cortisol and growth hormone releases in neurotic patients (by Miyabo S,Asato T,Mizushima N).[Psychosom Med, 41:(7), Nov, 1979][Journal Article]"
The mirror drawing test was performed in 23 neurotic patients and plasma cortisol (Fk) and growth ho...
Source: [PubMed]http://www.ncbi.nlm.nih.gov/entrez/query.fcgi?cmd=Retrieve&db=pubmed&dopt=Abstract&list_uids=538212

"349. Abolition of plasma growth hormone response to stress and of the circadian rhythm in pituitary-adrenal function in female rats with preoptic-anterior hypothalamic lesions (by Rice RW,Abe K,Critchlow V).[Brain Res, 148:(1), Jun, 1978][Journal Article,Research Support, U.S. Gov't, P.H.S.]"
The chronic effects of lesions placed in the medial or lateral preoptic-anterior hypothalamic area (...
Source: [PubMed]http://www.ncbi.nlm.nih.gov/entrez/query.fcgi?cmd=Retrieve&db=pubmed&dopt=Abstract&list_uids=566147

"350. Prolactin and growth hormone responses to psychological stress in normal and neurotic subjects (by Miyabo S,Asato T,Mizushima N).[J Clin Endocrinol Metab, 44:(5), May, 1977][Journal Article]"
In order to study the response of plasma prolactin (PRL) to acute psychological stress and to compar...
Source: [PubMed]http://www.ncbi.nlm.nih.gov/entrez/query.fcgi?cmd=Retrieve&db=pubmed&dopt=Abstract&list_uids=870518

"351. Growth hormone and cortisol responses to psychological stress: comparison of normal and neurotic subjects (by Miyabo S,Hisada T,Asato T,Mizushima N,Ueno K).[J Clin Endocrinol Metab, 42:(6), Jun, 1976][Journal Article]"
The mirror drawing test (MDT) was performed to induce acute psychological stress in 9 normal control...
Source: [PubMed]http://www.ncbi.nlm.nih.gov/entrez/query.fcgi?cmd=Retrieve&db=pubmed&dopt=Abstract&list_uids=932177

"352. A critical review of the clinical relevance of growth hormone and its measurement in the nuclear medicine laboratory (by Brown GM,Kirpalani SH).[Semin Nucl Med, 5:(3), Jul, 1975][Journal Article,Review]"
"A wide variety of metabolic and stressful stimuli, both physical and psychologic, produce rapid elev..."
Source: [PubMed]http://www.ncbi.nlm.nih.gov/entrez/query.fcgi?cmd=Retrieve&db=pubmed&dopt=Abstract&list_uids=807973

"353. [Questions in diabetology to be elucidated] (by Simon K,Dobo E,Szepvolgyi A,Szalczer E,Kazup S,Papp L,Varga E).[Orv Hetil, 152:(34), Aug, 2011][English Abstract,Journal Article,Review]"
"Despite advances in the management of cardiovascular diseases, the incidence of cardiovascular disea..."
Source: [PubMed]http://www.ncbi.nlm.nih.gov/entrez/query.fcgi?cmd=Retrieve&db=pubmed&dopt=Abstract&list_uids=21835741

"354. Islet amyloid polypeptide, islet amyloid, and diabetes mellitus (by Westermark P,Andersson A,Westermark GT).[Physiol Rev, 91:(3), Jul, 2011][Journal Article,Research Support, Non-U.S. Gov't,Review]"
"Islet amyloid polypeptide (IAPP, or amylin) is one of the major secretory products of -cells of the..."
Source: [PubMed]http://www.ncbi.nlm.nih.gov/entrez/query.fcgi?cmd=Retrieve&db=pubmed&dopt=Abstract&list_uids=21742788

"355. Long work hours is associated with suboptimal glycemic control among US workers with diabetes (by Davila EP,Florez H,Trepka MJ,Fleming LE,Niyonsenga T,Lee DJ,Parkash J).[Am J Ind Med, 54:(5), May, 2011][Journal Article,Research Support, U.S. Gov't, P.H.S.]"
Increasing numbers of US workers are diabetic. We assessed the relationship between glycemic control...
Source: [PubMed]http://www.ncbi.nlm.nih.gov/entrez/query.fcgi?cmd=Retrieve&db=pubmed&dopt=Abstract&list_uids=21246586

"356. Perceived weight discrimination amplifies the link between central adiposity and nondiabetic glycemic control (HbA1c) (by Tsenkova VK,Carr D,Schoeller DA,Ryff CD).[Ann Behav Med, 41:(2), Apr, 2011][Journal Article,Research Support, N.I.H., Extramural,Research Support, Non-U.S. Gov't]"
While the preclinical development of type 2 diabetes is partly explained by obesity and central adip...
Source: [PubMed]http://www.ncbi.nlm.nih.gov/entrez/query.fcgi?cmd=Retrieve&db=pubmed&dopt=Abstract&list_uids=21136227

"357. The selfish brain: Competition for energy resources (by Peters A).[Am J Hum Biol, 23:(1), 2011][Journal Article,Review]"
Obesity and type 2 diabetes have become the major health problems in many industrialized countries. ...
Source: [PubMed]http://www.ncbi.nlm.nih.gov/entrez/query.fcgi?cmd=Retrieve&db=pubmed&dopt=Abstract&list_uids=21080380

"358. Relationship between perceived stress and dietary and activity patterns in older adults participating in the Boston Puerto Rican Health Study (by Laugero KD,Falcon LM,Tucker KL).[Appetite, 56:(1), Feb, 2011][Journal Article,Research Support, N.I.H., Extramural,Research Support, U.S. Gov't, Non-P.H.S.]"
Previous research supports a relationship between psychological stress and chronic disease in Puerto...
Source: [PubMed]http://www.ncbi.nlm.nih.gov/entrez/query.fcgi?cmd=Retrieve&db=pubmed&dopt=Abstract&list_uids=21070827

"359. Stressful life events, education, and metabolic syndrome in women: are they related? A study in first-degree relatives of type 2 diabetics (by Horri N,Haghighi S,Hosseini SM,Zare M,Parvaresh E,Amini M).[Metab Syndr Relat Disord, 8:(6), Dec, 2010][Journal Article]"
Some reports show that the prevalence of metabolic syndrome is higher in poorly educated women. In o...
Source: [PubMed]http://www.ncbi.nlm.nih.gov/entrez/query.fcgi?cmd=Retrieve&db=pubmed&dopt=Abstract&list_uids=21034178

"360. Metabolic syndrome in severe mental disorders (by Ohaeri JU,Akanji AO).[Metab Syndr Relat Disord, 9:(2), Apr, 2011][Journal Article,Review]"
The concept of metabolic syndrome in psychiatry provides a united front for confronting a series of ...
Source: [PubMed]http://www.ncbi.nlm.nih.gov/entrez/query.fcgi?cmd=Retrieve&db=pubmed&dopt=Abstract&list_uids=20964513
"361. Psychological distress, glycated hemoglobin, and mortality in adults with and without diabetes (by Hamer M,Stamatakis E,Kivimaki M,Pascal Kengne A,Batty GD).[Psychosom Med, 72:(9), Nov, 2010][Comparative Study,Journal Article,Research Support, N.I.H., Extramural,Research Support, Non-U.S. Gov't]"
"To examine associations between psychological distress, glucose metabolism, and death. There is limi..."
Source: [PubMed]http://www.ncbi.nlm.nih.gov/entrez/query.fcgi?cmd=Retrieve&db=pubmed&dopt=Abstract&list_uids=20884891

"362. Cardiovascular correlates of insulin resistance in normotensive and hypertensive African Americans (by Kidambi S,Kotchen JM,Krishnaswami S,Grim CE,Kotchen TA).[Metabolism, 60:(6), Jun, 2011][Journal Article,Research Support, N.I.H., Extramural]"
Insulin resistance (IR) is associated with obesity and predisposes to diabetes mellitus (DM) and car...
Source: [PubMed]http://www.ncbi.nlm.nih.gov/entrez/query.fcgi?cmd=Retrieve&db=pubmed&dopt=Abstract&list_uids=20846700

"363. Post-natal stress-induced endocrine and metabolic alterations in mice at adulthood involve different pro-opiomelanocortin-derived peptides (by Loizzo S,Campana G,Vella S,Fortuna A,Galietta G,Guarino I,Costa L,Capasso A,Renzi P,Frajese GV,Franconi F,Loizzo A,Spampinato S).[Peptides, 31:(11), Nov, 2010][Journal Article,Research Support, N.I.H., Extramural,Research Support, Non-U.S. Gov't]"
"In previous investigations we added a physical stress (mild pain) to the ""classical"" post-natal psyc..."
Source: [PubMed]http://www.ncbi.nlm.nih.gov/entrez/query.fcgi?cmd=Retrieve&db=pubmed&dopt=Abstract&list_uids=20727932

"364. Principles and practice of nonpharmacological interventions to reduce cardiometabolic risk (by Dagogo-Jack S,Egbuonu N,Edeoga C).[Med Princ Pract, 19:(3), 2010][Journal Article,Research Support, N.I.H., Extramural,Review]"
"The components of the metabolic syndrome, including prediabetes, prehypertension and dyslipidemia, r..."
Source: [PubMed]http://www.ncbi.nlm.nih.gov/entrez/query.fcgi?cmd=Retrieve&db=pubmed&dopt=Abstract&list_uids=20357497

"365. Caregiving, metabolic syndrome indicators, and 1-year decline in walking speed: results of Caregiver-SOF (by Fredman L,Doros G,Cauley JA,Hillier TA,Hochberg MC).[J Gerontol A Biol Sci Med Sci, 65:(5), May, 2010][Journal Article,Research Support, N.I.H., Extramural]"
"Chronic stress may lead to health decline through metabolic syndrome. Thus, persons in stressful car..."
Source: [PubMed]http://www.ncbi.nlm.nih.gov/entrez/query.fcgi?cmd=Retrieve&db=pubmed&dopt=Abstract&list_uids=20351074

"366. The metabolic syndrome in South Asians: epidemiology, determinants, and prevention (by Misra A,Khurana L).[Metab Syndr Relat Disord, 7:(6), Dec, 2009][Journal Article,Research Support, Non-U.S. Gov't,Review]"
The prevalence of obesity and the metabolic syndrome is rapidly increasing in India and other south ...
Source: [PubMed]http://www.ncbi.nlm.nih.gov/entrez/query.fcgi?cmd=Retrieve&db=pubmed&dopt=Abstract&list_uids=19900153

"367. Diabetes distress but not clinical depression or depressive symptoms is associated with glycemic control in both cross-sectional and longitudinal analyses (by Fisher L,Mullan JT,Arean P,Glasgow RE,Hessler D,Masharani U).[Diabetes Care, 33:(1), Jan, 2010][Journal Article,Research Support, N.I.H., Extramural]"
"To determine the concurrent, prospective, and time-concordant relationships among major depressive d..."
Source: [PubMed]http://www.ncbi.nlm.nih.gov/entrez/query.fcgi?cmd=Retrieve&db=pubmed&dopt=Abstract&list_uids=19837786

"368. Stress and body mass index each contributes independently to tumor necrosis factor-alpha production in prepubescent Latino children (by Dixon D,Meng H,Goldberg R,Schneiderman N,Delamater A).[J Pediatr Nurs, 24:(5), Oct, 2009][Journal Article,Research Support, N.I.H., Extramural]"
This investigation extended prior work by determining if stress and body mass index (BMI) contribute...
Source: [PubMed]http://www.ncbi.nlm.nih.gov/entrez/query.fcgi?cmd=Retrieve&db=pubmed&dopt=Abstract&list_uids=19782896

"369. Psychosocial stress at work doubles the risk of type 2 diabetes in middle-aged women: evidence from the Whitehall II study (by Heraclides A,Chandola T,Witte DR,Brunner EJ).[Diabetes Care, 32:(12), Dec, 2009][Journal Article,Research Support, N.I.H., Extramural,Research Support, Non-U.S. Gov't,Research Support, U.S. Gov't, P.H.S.]"
"To investigate the effect of psychosocial stress at work on risk of type 2 diabetes, adjusting for c..."
Source: [PubMed]http://www.ncbi.nlm.nih.gov/entrez/query.fcgi?cmd=Retrieve&db=pubmed&dopt=Abstract&list_uids=19720842

"370. Taking the stress out of insulin initiation in type 2 diabetes mellitus (by Laubscher T,Regier L,Jensen B).[Can Fam Physician, 55:(6), Jun, 2009][Journal Article,Research Support, Non-U.S. Gov't]"
Source: [PubMed]http://www.ncbi.nlm.nih.gov/entrez/query.fcgi?cmd=Retrieve&db=pubmed&dopt=Abstract&list_uids=19509205

"371. Clinical review: The pathogenetic role of cortisol in the metabolic syndrome: a hypothesis (by Anagnostis P,Athyros VG,Tziomalos K,Karagiannis A,Mikhailidis DP).[J Clin Endocrinol Metab, 94:(8), Aug, 2009][Journal Article,Review]"
The metabolic syndrome (MetS) is a cluster of metabolic abnormalities that increase the risk for typ...
Source: [PubMed]http://www.ncbi.nlm.nih.gov/entrez/query.fcgi?cmd=Retrieve&db=pubmed&dopt=Abstract&list_uids=19470627

"372. [The unsolved problem of diabetes mellitus type 2 and associated complications] (by Morcos M,Humpert P,Bierhaus A,Nawroth P).[Chirurg, 80:(5), May, 2009][English Abstract,Journal Article,Review]"
Type 2 diabetes and impaired glucose tolerance are an increasing burden not only for affected patien...
Source: [PubMed]http://www.ncbi.nlm.nih.gov/entrez/query.fcgi?cmd=Retrieve&db=pubmed&dopt=Abstract&list_uids=19440747

"373. [Civilization stress, cardiovascular risk, evidence-based medicine, guidelines] (by Simon K).[Orv Hetil, 150:(19), May, 2009][English Abstract,Journal Article]"
Cardiovascular diseases have the pole-position on the list of morbidity and mortality statistics. De...
Source: [PubMed]http://www.ncbi.nlm.nih.gov/entrez/query.fcgi?cmd=Retrieve&db=pubmed&dopt=Abstract&list_uids=19403433

"374. Cardiovascular disease in older women: a challenge in diagnosis and treatment (by Mankad R,Best PJ).[Womens Health (Lond Engl), 4:(5), Sep, 2008][Journal Article,Research Support, N.I.H., Extramural,Review]"
Cardiovascular disease is the leading cause of death in women and more heart disease is present in e...
Source: [PubMed]http://www.ncbi.nlm.nih.gov/entrez/query.fcgi?cmd=Retrieve&db=pubmed&dopt=Abstract&list_uids=19072485

"375. Diabetes distress and its association with clinical outcomes in patients with type 2 diabetes treated with pramlintide as an adjunct to insulin therapy (by Peyrot M,Rubin RR,Polonsky WH).[Diabetes Technol Ther, 10:(6), Dec, 2008][Journal Article,Randomized Controlled Trial,Research Support, Non-U.S. Gov't]"
This study was designed to assess diabetes-related distress and its association with clinical outcom...
Source: [PubMed]http://www.ncbi.nlm.nih.gov/entrez/query.fcgi?cmd=Retrieve&db=pubmed&dopt=Abstract&list_uids=19049375

"376. How does anger coping style affect glycemic control in diabetes patients? (by Yi JP,Yi JC,Vitaliano PP,Weinger K)[Int J Behav Med, 15:(3), 2008][Journal Article,Research Support, N.I.H., Extramural,Research Support, Non-U.S. Gov't,Research Support, U.S. Gov't, Non-P.H.S.]"
Although various forms of anger have been found to influence the psychological and physical health i...
Source: [PubMed]http://www.ncbi.nlm.nih.gov/entrez/query.fcgi?cmd=Retrieve&db=pubmed&dopt=Abstract&list_uids=18696309

"377. Development of a brief diabetes distress screening instrument (by Fisher L,Glasgow RE,Mullan JT,Skaff MM,Polonsky WH).[Ann Fam Med, 6:(3), 2008][Journal Article,Research Support, N.I.H., Extramural]"
"Previous research has documented that diabetes distress, defined as patient concerns about disease m..."
Source: [PubMed]http://www.ncbi.nlm.nih.gov/entrez/query.fcgi?cmd=Retrieve&db=pubmed&dopt=Abstract&list_uids=18474888

"378. Mindfulness-based stress reduction is associated with improved glycemic control in type 2 diabetes mellitus: a pilot study (by Rosenzweig S,Reibel DK,Greeson JM,Edman JS,Jasser SA,McMearty KD,Goldstein BJ).[Altern Ther Health Med, 13:(5), 2007][Clinical Trial,Journal Article,Research Support, Non-U.S. Gov't]"
Psychological distress is linked with impaired glycemic control among diabetics.Estimate changes in ...
Source: [PubMed]http://www.ncbi.nlm.nih.gov/entrez/query.fcgi?cmd=Retrieve&db=pubmed&dopt=Abstract&list_uids=17900040

"379. Stress mechanisms and metabolic complications (by Kyrou I,Tsigos C).[Horm Metab Res, 39:(6), Jun, 2007][Journal Article,Review]"
Stress can be defined as a state of threatened homeostasis or disharmony. An intricate repertoire of...
Source: [PubMed]http://www.ncbi.nlm.nih.gov/entrez/query.fcgi?cmd=Retrieve&db=pubmed&dopt=Abstract&list_uids=17578760

"380. Major depression as a disorder of serotonin resistance: inference from diabetes mellitus type II (by Smolin B,Klein E,Levy Y,Ben-Shachar D).[Int J Neuropsychopharmacol, 10:(6), Dec, 2007][Journal Article,Review]"
The multifactorial nature of depression resembles that of other complex disorders such as diabetes m...
Source: [PubMed]http://www.ncbi.nlm.nih.gov/entrez/query.fcgi?cmd=Retrieve&db=pubmed&dopt=Abstract&list_uids=17250776
"381. Humor, as an adjunct therapy in cardiac rehabilitation, attenuates catecholamines and myocardial infarction recurrence (by Tan SA,Tan LG,Lukman ST,Berk LS).[Adv Mind Body Med, 22:(3-4), 2007][Controlled Clinical Trial,Journal Article]"
"Catecholamines, especially epinephrine, are implicated in causing arrhythmias, hypertension, and rec..."
Source: [PubMed]http://www.ncbi.nlm.nih.gov/entrez/query.fcgi?cmd=Retrieve&db=pubmed&dopt=Abstract&list_uids=20664127

"382. Hostility and urine norepinephrine interact to predict insulin resistance: the VA Normative Aging Study (by Zhang J,Niaura R,Dyer JR,Shen BJ,Todaro JF,McCaffery JM,Spiro A,Ward KD).[Psychosom Med, 68:(5), 2006][Journal Article,Research Support, N.I.H., Extramural,Research Support, Non-U.S. Gov't,Research Support, U.S. Gov't, Non-P.H.S.]"
Previous research has produced mixed results pertaining to the association between hostility and ins...
Source: [PubMed]http://www.ncbi.nlm.nih.gov/entrez/query.fcgi?cmd=Retrieve&db=pubmed&dopt=Abstract&list_uids=17012525

"383. [The effects of a comprehensive life style modification program on glycemic control and stress response in type 2 diabetes] (by Yoo JS,Kim EJ,Lee SJ).[Taehan Kanho Hakhoe Chi, 36:(5), Aug, 2006][Controlled Clinical Trial,English Abstract,Journal Article]"
This study was to evaluate the effects of a comprehensive life style modification program on glycemi...
Source: [PubMed]http://www.ncbi.nlm.nih.gov/entrez/query.fcgi?cmd=Retrieve&db=pubmed&dopt=Abstract&list_uids=16953132

"384. Prospective study on influence of psychosocial factors on glycemic control in Japanese patients with type 2 diabetes (by Nakahara R,Yoshiuchi K,Kumano H,Hara Y,Suematsu H,Kuboki T).[Psychosomatics, 47:(3), 2006][Comparative Study,Journal Article]"
The authors prospectively assessed the causal relationship between psychosocial factors and glycemic...
Source: [PubMed]http://www.ncbi.nlm.nih.gov/entrez/query.fcgi?cmd=Retrieve&db=pubmed&dopt=Abstract&list_uids=16684941

"385. Controversies in stable coronary artery disease (by Opie LH,Commerford PJ,Gersh BJ).[Lancet, 367:(9504), Jan, 2006][Journal Article,Review]"
"Coronary heart disease is still highly prevalent worldwide, and stable angina pectoris is one of its..."
Source: [PubMed]http://www.ncbi.nlm.nih.gov/entrez/query.fcgi?cmd=Retrieve&db=pubmed&dopt=Abstract&list_uids=16399156

"386. Metabolic syndrome and schizophrenia (by Thakore JH).[Br J Psychiatry, 186, Jun, 2005][Editorial]"
Source: [PubMed]http://www.ncbi.nlm.nih.gov/entrez/query.fcgi?cmd=Retrieve&db=pubmed&dopt=Abstract&list_uids=15928352

"387. A brief but comprehensive lifestyle education program based on yoga reduces risk factors for cardiovascular disease and diabetes mellitus (by Bijlani RL,Vempati RP,Yadav RK,Ray RB,Gupta V,Sharma R,Mehta N,Mahapatra SC).[J Altern Complement Med, 11:(2), Apr, 2005][Journal Article]"
The objective of the study was to study the short-term impact of a brief lifestyle intervention base...
Source: [PubMed]http://www.ncbi.nlm.nih.gov/entrez/query.fcgi?cmd=Retrieve&db=pubmed&dopt=Abstract&list_uids=15865492

"388. Should we trust results of meta-analyses? (by Braillon A)[Lancet, 364:(9443), Oct, 2004][Comment,Letter]"
Source: [PubMed]http://www.ncbi.nlm.nih.gov/entrez/query.fcgi?cmd=Retrieve&db=pubmed&dopt=Abstract&list_uids=15488209

"389. Effects of a group-based counselling programme on diabetes-related stress, coping, psychological well-being and metabolic control in adults with type 1 or type 2 diabetes (by Karlsen B,Idsoe T,Dirdal I,Rokne Hanestad B,Bru E).[Patient Educ Couns, 53:(3), Jun, 2004][Clinical Trial,Journal Article,Randomized Controlled Trial,Research Support, Non-U.S. Gov't]"
This study was designed to determine whether participation in a group-based counselling programme wo...
Source: [PubMed]http://www.ncbi.nlm.nih.gov/entrez/query.fcgi?cmd=Retrieve&db=pubmed&dopt=Abstract&list_uids=15186867

"390. Systematic review and meta-analysis of randomised controlled trials of psychological interventions to improve glycaemic control in patients with type 2 diabetes (by Ismail K,Winkley K,Rabe-Hesketh S).[Lancet, 363:(9421), May, 2004][Journal Article,Meta-Analysis,Research Support, Non-U.S. Gov't,Review]"
Adherence difficulties and psychological problems are associated with poor glycaemic control in diab...
Source: [PubMed]http://www.ncbi.nlm.nih.gov/entrez/query.fcgi?cmd=Retrieve&db=pubmed&dopt=Abstract&list_uids=15145632

"391. Metabolic disturbance in first-episode schizophrenia (by Thakore JH).[Br J Psychiatry Suppl, 47, Apr, 2004][Journal Article,Review]"
"Schizophrenia shortens life, e.g. through suicide and obesity-related diseases such as type 2 diabet..."
Source: [PubMed]http://www.ncbi.nlm.nih.gov/entrez/query.fcgi?cmd=Retrieve&db=pubmed&dopt=Abstract&list_uids=15056598

"392. Stress and the genesis of diabetes mellitus in schizophrenia (by Dinan TG).[Br J Psychiatry Suppl, 47, Apr, 2004][Journal Article,Review]"
The incidence of diabetes mellitus is higher in patients with schizophrenia than in the general popu...
Source: [PubMed]http://www.ncbi.nlm.nih.gov/entrez/query.fcgi?cmd=Retrieve&db=pubmed&dopt=Abstract&list_uids=15056597

"393. All obesity is not created equal (by Rosch PJ).[Science, 301:(5638), Sep, 2003][Letter]"
Source: [PubMed]http://www.ncbi.nlm.nih.gov/entrez/query.fcgi?cmd=Retrieve&db=pubmed&dopt=Abstract&list_uids=12958343

"394. Handling holiday stress (by Andrews LW).[Diabetes Self Manag, 19:(6), 2002][Journal Article]"
Source: [PubMed]http://www.ncbi.nlm.nih.gov/entrez/query.fcgi?cmd=Retrieve&db=pubmed&dopt=Abstract&list_uids=12561765

"395. Effects of hormone replacement therapy on cardiovascular responses in postmenopausal women with and without type 2 diabetes (by Manwaring P,Phoon S,Diamond T,Howes LG).[Maturitas, 43:(3), Nov, 2002][Clinical Trial,Journal Article,Randomized Controlled Trial,Research Support, Non-U.S. Gov't]"
To determine whether blood pressure (BP) responses to pressor stimuli during hormone replacement the...
Source: [PubMed]http://www.ncbi.nlm.nih.gov/entrez/query.fcgi?cmd=Retrieve&db=pubmed&dopt=Abstract&list_uids=12443833

"396. Consumer-producer relationship and homeostasis (by Sarov GM).[Med Hypotheses, 59:(3), Sep, 2002][Journal Article]"
Notion of consumers-producers co-operation allows better understanding of the basic mechanisms of ho...
Source: [PubMed]http://www.ncbi.nlm.nih.gov/entrez/query.fcgi?cmd=Retrieve&db=pubmed&dopt=Abstract&list_uids=12208169

"397. Boost glycemic control in type 2 diabetics with stress management training.[Dis Manag Advis, 8:(4), Apr, 2002][Journal Article]"
Why? Because studies confirm that stress can have an adverse effect on glycemic control. Individuali...
Source: [PubMed]http://www.ncbi.nlm.nih.gov/entrez/query.fcgi?cmd=Retrieve&db=pubmed&dopt=Abstract&list_uids=11995435

"398. [Sleep disorders--a public health problem. Potential risk factor in the development of type 2 diabetes, hypertension, dyslipidemia and premature aging] (by Roost M,Nilsson P).[Lakartidningen, 99:(3), Jan, 2002][English Abstract,Journal Article,Review]"
"A large proportion of the adult population complains over difficulties in falling asleep, difficulti..."
Source: [PubMed]http://www.ncbi.nlm.nih.gov/entrez/query.fcgi?cmd=Retrieve&db=pubmed&dopt=Abstract&list_uids=11838069

"399. Stress management improves long-term glycemic control in type 2 diabetes (by Surwit RS,van Tilburg MA,Zucker N,McCaskill CC,Parekh P,Feinglos MN,Edwards CL,Williams P,Lane JD).[Diabetes Care, 25:(1), Jan, 2002][Clinical Trial,Comparative Study,Journal Article,Randomized Controlled Trial,Research Support, U.S. Gov't, P.H.S.]"
There is conflicting evidence regarding the utility of stress management training in the treatment o...
Source: [PubMed]http://www.ncbi.nlm.nih.gov/entrez/query.fcgi?cmd=Retrieve&db=pubmed&dopt=Abstract&list_uids=11772897

"400. [""Consolatory eating"" is not a myth. Stress-induced increased cortisol levels result in leptin-resistant obesity] (by Bjorntorp P,Rossner S,Udden J).[Lakartidningen, 98:(48), Nov, 2001][English Abstract,Journal Article]"
Recent studies indicate that stress induces increased food intake only when stress is followed by a ...
Source: [PubMed]http://www.ncbi.nlm.nih.gov/entrez/query.fcgi?cmd=Retrieve&db=pubmed&dopt=Abstract&list_uids=11769360

"401. Mental stress induces transient endothelial dysfunction in humans (by Ghiadoni L,Donald AE,Cropley M,Mullen MJ,Oakley G,Taylor M,O'Connor G,Betteridge J,Klein N,Steptoe A,Deanfield JE).[Circulation, 102:(20), Nov, 2000][Clinical Trial,Controlled Clinical Trial,Journal Article,Research Support, Non-U.S. Gov't]"
Mental stress has been linked to increased morbidity and mortality in coronary artery disease and to...
Source: [PubMed]http://www.ncbi.nlm.nih.gov/entrez/query.fcgi?cmd=Retrieve&db=pubmed&dopt=Abstract&list_uids=11076819

"402. [Dysfunction of the coronary microcirculation in type 2 diabetic patients] (by Nitenberg A,Ledoux S,Valensi P,Sachs R,Attali JR,Antony I).[Arch Mal Coeur Vaiss, 93:(8), Aug, 2000][English Abstract,Journal Article]"
A failure of coronary blood flow to increase during cold pressor test has been shown in patients wit...
Source: [PubMed]http://www.ncbi.nlm.nih.gov/entrez/query.fcgi?cmd=Retrieve&db=pubmed&dopt=Abstract&list_uids=10989733

"403. Delineating the relationship between stress, depressive symptoms, and glucose intolerance (by Grandinetti A,Kaholokula JK,Chang HK).[Diabetes Care, 23:(9), Sep, 2000][Comment,Letter]"
Source: [PubMed]http://www.ncbi.nlm.nih.gov/entrez/query.fcgi?cmd=Retrieve&db=pubmed&dopt=Abstract&list_uids=10977057

"404. Personality correlates of glycemic control in type 2 diabetes (by Lane JD,McCaskill CC,Williams PG,Parekh PI,Feinglos MN,Surwit RS).[Diabetes Care, 23:(9), Sep, 2000][Clinical Trial,Journal Article,Research Support, U.S. Gov't, P.H.S.]"
To determine whether traits of normal personality are associated with variations in glycemic control...
Source: [PubMed]http://www.ncbi.nlm.nih.gov/entrez/query.fcgi?cmd=Retrieve&db=pubmed&dopt=Abstract&list_uids=10977026

"405. Hypothalamic origin of the metabolic syndrome X (by Bjorntorp P,Rosmond R).[Ann N Y Acad Sci, 892, Nov, 1999][Journal Article]"
The conspicuous similarities between Cushing's syndrome and the Metabolic Syndrome X open up the pos...
Source: [PubMed]http://www.ncbi.nlm.nih.gov/entrez/query.fcgi?cmd=Retrieve&db=pubmed&dopt=Abstract&list_uids=10842670

"406. Environmental stress modifies glycemic control and diabetes onset in type 2 diabetes prone Otsuka Long Evans Tokushima Fatty (OLETF) rats (by Kai K,Morimoto I,Morita E,Okada Y,Yamamoto S,Kanda K,Uriu K,Eto S).[Physiol Behav, 68:(4), Feb, 2000][Journal Article,Research Support, Non-U.S. Gov't]"
This study was designed to investigate the effects of environmental stress on metabolic derangements...
Source: [PubMed]http://www.ncbi.nlm.nih.gov/entrez/query.fcgi?cmd=Retrieve&db=pubmed&dopt=Abstract&list_uids=10713283

"407. A biopsychosocial model of glycemic control in diabetes: stress, coping and regimen adherence (by Peyrot M,McMurry JF,Kruger DF).[J Health Soc Behav, 40:(2), Jun, 1999][Comparative Study,Journal Article]"
"This study examines stress, coping, and regimen adherence as determinants of chronic and transient m..."
Source: [PubMed]http://www.ncbi.nlm.nih.gov/entrez/query.fcgi?cmd=Retrieve&db=pubmed&dopt=Abstract&list_uids=10467761

"408. Excess catecholamine syndrome. Pathophysiology and therapy (by Rupp H).[Ann N Y Acad Sci, 881, Jun, 1999][Journal Article,Research Support, Non-U.S. Gov't,Review]"
"In addition to genetic factors, lifestyle has a predominant influence on primary hypertension and no..."
Source: [PubMed]http://www.ncbi.nlm.nih.gov/entrez/query.fcgi?cmd=Retrieve&db=pubmed&dopt=Abstract&list_uids=10415947

"409. Denial of disease in Type 2 diabetes mellitus: its influence on metabolic control and associated factors (by Garay-Sevilla ME,Malacara JM,Gutierrez-Roa A,Gonzalez E).[Diabet Med, 16:(3), Mar, 1999][Journal Article]"
We have investigated denial of disease in patients with Type 2 diabetes mellitus (DM) and its possib...
Source: [PubMed]http://www.ncbi.nlm.nih.gov/entrez/query.fcgi?cmd=Retrieve&db=pubmed&dopt=Abstract&list_uids=10227570

"410. In situ lipolytic responses to isoproterenol and physiological stressors are similar in obese Pima Indians and Caucasians (by Snitker S,Hellmer J,Boschmann M,Odeleye OE,Monroe MB,Young JB,Ravussin E,Hellmer J).[J Clin Endocrinol Metab, 83:(11), Nov, 1998][Clinical Trial,Controlled Clinical Trial,Journal Article]"
Evidence suggests that impaired lipolysis may contribute to fat accumulation. To test whether the li...
Source: [PubMed]http://www.ncbi.nlm.nih.gov/entrez/query.fcgi?cmd=Retrieve&db=pubmed&dopt=Abstract&list_uids=9814491

"411. Daily activity level buffers stress-glycemia associations in older sedentary NIDDM patients (by Aikens KS,Aikens JE,Wallander JL,Hunt S).[J Behav Med, 20:(4), Aug, 1997][Journal Article,Research Support, Non-U.S. Gov't,Research Support, U.S. Gov't, P.H.S.]"
"Examined glycemic associations with medical variables, activity, daily stress, and mood state in 72 ..."
Source: [PubMed]http://www.ncbi.nlm.nih.gov/entrez/query.fcgi?cmd=Retrieve&db=pubmed&dopt=Abstract&list_uids=9298436

"412. Elevated glycosylated albumin in NIDDM is a function of recent everyday environmental stress (by Aikens JE,Mayes R).[Diabetes Care, 20:(7), Jul, 1997][Journal Article,Research Support, Non-U.S. Gov't,Research Support, U.S. Gov't, P.H.S.]"
To evaluate the association of recent daily environmental stress (daily hassles) with glycemia in NI...
Source: [PubMed]http://www.ncbi.nlm.nih.gov/entrez/query.fcgi?cmd=Retrieve&db=pubmed&dopt=Abstract&list_uids=9203446

"413. Psychological predictors of glycemic change with relaxation training in non-insulin-dependent diabetes mellitus (by Aikens JE,Kiolbasa TA,Sobel R).[Psychother Psychosom, 66:(6), 1997][Clinical Trial,Controlled Clinical Trial,Journal Article,Randomized Controlled Trial,Research Support, U.S. Gov't, P.H.S.]"
Previous findings are unclear regarding the possible glycemic benefits of applying behavioral relaxa...
Source: [PubMed]http://www.ncbi.nlm.nih.gov/entrez/query.fcgi?cmd=Retrieve&db=pubmed&dopt=Abstract&list_uids=9403919

"414. [Android-type obesity and gynecoid-type obesity] (by Janjic D).[Praxis (Bern 1994), 85:(49), Dec, 1996][English Abstract,Journal Article]"
"There are several types of obesity, and the metabolic conditions associated with these phenotypes ar..."
Source: [PubMed]http://www.ncbi.nlm.nih.gov/entrez/query.fcgi?cmd=Retrieve&db=pubmed&dopt=Abstract&list_uids=8992575

"415. Symptoms and well-being in relation to glycemic control in type II diabetes (by Van der Does FE,De Neeling JN,Snoek FJ,Kostense PJ,Grootenhuis PA,Bouter LM,Heine RJ).[Diabetes Care, 19:(3), Mar, 1996][Comparative Study,Journal Article,Research Support, Non-U.S. Gov't]"
"To describe the cross-sectional relation between glycemic control and physical symptoms, emotional w..."
Source: [PubMed]http://www.ncbi.nlm.nih.gov/entrez/query.fcgi?cmd=Retrieve&db=pubmed&dopt=Abstract&list_uids=8742562

"416. Factors related to stress in patients with non-insulin-dependent diabetes mellitus (by Okada S,Hamada H,Ishii K,Ichiki K,Tanokuchi S,Ota Z).[J Int Med Res, 23:(6), 1995][Comparative Study,Journal Article]"
Stress was assessed using State-Trait Anxiety Inventory scores in 40 non-insulin-dependent diabetes ...
Source: [PubMed]http://www.ncbi.nlm.nih.gov/entrez/query.fcgi?cmd=Retrieve&db=pubmed&dopt=Abstract&list_uids=8746612

"417. How blood pressure in patients with non-insulin-dependent diabetes mellitus is influenced by stress (by Okada S,Ichiki K,Tanokuchi S,Ishii K,Hamada H,Ota Z).[J Int Med Res, 23:(5), 1995][Clinical Trial,Journal Article]"
The effects of reducing stress on blood pressure were investigated in 20 patients with non-insulin-d...
Source: [PubMed]http://www.ncbi.nlm.nih.gov/entrez/query.fcgi?cmd=Retrieve&db=pubmed&dopt=Abstract&list_uids=8529781

"418. Improvement of stress reduces glycosylated haemoglobin levels in patients with type 2 diabetes (by Okada S,Ichiki K,Tanokuchi S,Ishii K,Hamada H,Ota Z).[J Int Med Res, 23:(2), 1995][Clinical Trial,Journal Article,Randomized Controlled Trial]"
The effects of reducing stress on glucose metabolism in diabetics were evaluated in 20 patients with...
Source: [PubMed]http://www.ncbi.nlm.nih.gov/entrez/query.fcgi?cmd=Retrieve&db=pubmed&dopt=Abstract&list_uids=7601294

"419. Racial differences in psychosocial variables among adults with non-insulin-dependent diabetes mellitus (by Bell RA,Summerson JH,Konen JC).[Behav Med, 21:(2), 1995][Journal Article,Research Support, Non-U.S. Gov't,Research Support, U.S. Gov't, P.H.S.]"
To determine whether racial differences exist in psychosocial variables among patients with non-insu...
Source: [PubMed]http://www.ncbi.nlm.nih.gov/entrez/query.fcgi?cmd=Retrieve&db=pubmed&dopt=Abstract&list_uids=8845578

"420. Glycemic response to stress is altered in euglycemic Pima Indians (by Esposito-Del Puente A,Lillioja S,Bogardus C,McCubbin JA,Feinglos MN,Kuhn CM,Surwit RS).[Int J Obes Relat Metab Disord, 18:(11), Nov, 1994][Clinical Trial,Comparative Study,Journal Article,Research Support, Non-U.S. Gov't,Research Support, U.S. Gov't, P.H.S.]"
The aim of this work was to study the effects of a computer-driven mental arithmetic task on blood g...
Source: [PubMed]http://www.ncbi.nlm.nih.gov/entrez/query.fcgi?cmd=Retrieve&db=pubmed&dopt=Abstract&list_uids=7866478

"421. The effects of stress, mood, and coping on blood glucose in NIDDM: a prospective pilot evaluation (by Goetsch VL,Abel JL,Pope MK).[Behav Res Ther, 32:(5), Jun, 1994][Journal Article]"
"Eight subjects (Ss) with non-insulin-dependent diabetes (NIDDM) monitored their stress, blood glucos..."
Source: [PubMed]http://www.ncbi.nlm.nih.gov/entrez/query.fcgi?cmd=Retrieve&db=pubmed&dopt=Abstract&list_uids=8042961

"422. Acute effects of laboratory stress on blood glucose in noninsulin-dependent diabetes (by Goetsch VL,VanDorsten B,Pbert LA,Ullrich IH,Yeater RA).[Psychosom Med, 55:(6), 1993][Journal Article,Research Support, Non-U.S. Gov't]"
The acute effects of two psychological stressors (personally stressful imagery and threat of shock) ...
Source: [PubMed]http://www.ncbi.nlm.nih.gov/entrez/query.fcgi?cmd=Retrieve&db=pubmed&dopt=Abstract&list_uids=8310109

"423. The Gulf War and diabetes mellitus (by Rubinstein A,Koffler M,Villa Y,Graff E).[Diabet Med, 10:(8), Oct, 1993][Journal Article]"
The Gulf war was a traumatic and stressful event for the inhabitants of Tel-Aviv and vicinity. The e...
Source: [PubMed]http://www.ncbi.nlm.nih.gov/entrez/query.fcgi?cmd=Retrieve&db=pubmed&dopt=Abstract&list_uids=8261762

"424. Role of stress in the etiology and treatment of diabetes mellitus (by Surwit RS,Schneider MS).[Psychosom Med, 55:(4), 1993][Journal Article,Research Support, U.S. Gov't, P.H.S.,Review]"
Stress has long been suspected as having major effects on metabolic activity. The effects of stress ...
Source: [PubMed]http://www.ncbi.nlm.nih.gov/entrez/query.fcgi?cmd=Retrieve&db=pubmed&dopt=Abstract&list_uids=8105502

"425. Effect of war on glycemic control in type II diabetic patients (by Roglic G,Metelko Z).[Diabetes Care, 16:(5), May, 1993][Journal Article]"
"To determine the effect of war-related, protracted stress on glycemic control in type II diabetic pa..."
Source: [PubMed]http://www.ncbi.nlm.nih.gov/entrez/query.fcgi?cmd=Retrieve&db=pubmed&dopt=Abstract&list_uids=8495623

"426. Family function, stress, and locus of control. Relationships to glycemia in adults with diabetes mellitus (by Konen JC,Summerson JH,Dignan MB).[Arch Fam Med, 2:(4), Apr, 1993][Comparative Study,Journal Article,Research Support, U.S. Gov't, P.H.S.]"
To determine whether glycemic control in adults with either insulin-dependent diabetes mellitus (IDD...
Source: [PubMed]http://www.ncbi.nlm.nih.gov/entrez/query.fcgi?cmd=Retrieve&db=pubmed&dopt=Abstract&list_uids=8130918

"427. The effect of stress on glycemic control in patients with type II diabetes during glyburide and glipizide therapy (by Jaber LA,Lewis NJ,Slaughter RL,Neale AV).[J Clin Pharmacol, 33:(3), Mar, 1993][Clinical Trial,Comparative Study,Journal Article,Randomized Controlled Trial]"
"Stress adversely affects glycemic control in patients with type II diabetes mellitus. In addition, s..."
Source: [PubMed]http://www.ncbi.nlm.nih.gov/entrez/query.fcgi?cmd=Retrieve&db=pubmed&dopt=Abstract&list_uids=8463437

"428. Stress and diabetes mellitus (by Surwit RS,Schneider MS,Feinglos MN).[Diabetes Care, 15:(10), Oct, 1992][Journal Article,Research Support, U.S. Gov't, P.H.S.,Review]"
Stress is a potential contributor to chronic hyperglycemia in diabetes. Stress has long been shown t...
Source: [PubMed]http://www.ncbi.nlm.nih.gov/entrez/query.fcgi?cmd=Retrieve&db=pubmed&dopt=Abstract&list_uids=1425110

"429. Race-related differences in metabolic control among adults with diabetes (by Summerson JH,Konen JC,Dignan MB).[South Med J, 85:(10), Oct, 1992][Comparative Study,Journal Article]"
The effect of race on differences in metabolic control was examined in patients with non-insulin-dep...
Source: [PubMed]http://www.ncbi.nlm.nih.gov/entrez/query.fcgi?cmd=Retrieve&db=pubmed&dopt=Abstract&list_uids=1411733

"430. The effects of sympathetic nervous system activation and psychological stress on glucose metabolism and blood pressure in subjects with type 2 (non-insulin-dependent) diabetes mellitus (by Bruce DG,Chisholm DJ,Storlien LH,Kraegen EW,Smythe GA).[Diabetologia, 35:(9), Sep, 1992][Comparative Study,Journal Article,Research Support, Non-U.S. Gov't]"
The sympathetic nervous system may contribute to excessive hepatic glucose output in Type 2 (non-ins...
Source: [PubMed]http://www.ncbi.nlm.nih.gov/entrez/query.fcgi?cmd=Retrieve&db=pubmed&dopt=Abstract&list_uids=1397778

"431. Stress and blood glucose in type II diabetes mellitus (by Goetsch VL,Wiebe DJ,Veltum LG,Van Dorsten B).[Behav Res Ther, 28:(6), 1990][Journal Article]"
Six adults with non-insulin dependent diabetes mellitus participated in a laboratory procedure to de...
Source: [PubMed]http://www.ncbi.nlm.nih.gov/entrez/query.fcgi?cmd=Retrieve&db=pubmed&dopt=Abstract&list_uids=2076091

"432. Glycosylated hemoglobin levels and self-reported stress in adults with diabetes (by Demers RY,Neale AV,Wenzloff NJ,Gronsman KJ,Jaber LA).[Behav Med, 15:(4), 1989][Journal Article]"
This study examined the relationship between glycosylated hemoglobin and self-reported stress in a s...
Source: [PubMed]http://www.ncbi.nlm.nih.gov/entrez/query.fcgi?cmd=Retrieve&db=pubmed&dopt=Abstract&list_uids=2597780

"433. Risk factors for type 2 (non-insulin-dependent) diabetes mellitus. Thirteen and one-half years of follow-up of the participants in a study of Swedish men born in 1913 (by Ohlson LO,Larsson B,Bjorntorp P,Eriksson H,Svardsudd K,Welin L,Tibblin G,Wilhelmsen L).[Diabetologia, 31:(11), Nov, 1988][Journal Article,Research Support, Non-U.S. Gov't]"
This report presents data on antecedents of Type 2 (non-insulin-dependent) diabetes mellitus in a ho...
Source: [PubMed]http://www.ncbi.nlm.nih.gov/entrez/query.fcgi?cmd=Retrieve&db=pubmed&dopt=Abstract&list_uids=3234634

"434. Acute psychological stress does not cause hyperglycemia in noninsulin dependent diabetes mellitus despite an increased sensitivity to sympathomimetic agents (by Bruce DG,Chisholm DJ,Storlien LH,Smythe GA,Kragen EW).[Diabetes Educ, 14:(3), 1988][Journal Article]"
Source: [PubMed]http://www.ncbi.nlm.nih.gov/entrez/query.fcgi?cmd=Retrieve&db=pubmed&dopt=Abstract&list_uids=3371169

"435. Physiological and metabolic responses to brief stress in non-insulin dependent diabetic and control subjects (by Naliboff BD,Cohen MJ,Sowers JD).[J Psychosom Res, 29:(4), 1985][Journal Article,Research Support, U.S. Gov't, Non-P.H.S.]"
Eight non-insulin dependent diabetic subjects and eight controls were studied during physical and ps...
Source: [PubMed]http://www.ncbi.nlm.nih.gov/entrez/query.fcgi?cmd=Retrieve&db=pubmed&dopt=Abstract&list_uids=3903145

"436. Neuronal nitric oxide synthase and human vascular regulation (by Melikian N,Seddon MD,Casadei B,Chowienczyk PJ,Shah AM).[Trends Cardiovasc Med, 19:(8), Nov, 2009][Journal Article,Research Support, Non-U.S. Gov't,Review]"
Vascular blood flow and its distribution among different vascular beds are regulated by changes in m...
Source: [PubMed]http://www.ncbi.nlm.nih.gov/entrez/query.fcgi?cmd=Retrieve&db=pubmed&dopt=Abstract&list_uids=20447567

"437. Depression, psychological stress, vascular dysfunction, and cardiovascular disease: thinking outside the barrel (by Lombard JH).[J Appl Physiol, 108:(5), May, 2010][Comment,Editorial]"
Source: [PubMed]http://www.ncbi.nlm.nih.gov/entrez/query.fcgi?cmd=Retrieve&db=pubmed&dopt=Abstract&list_uids=20203070

"438. Neuronal nitric oxide synthase regulates basal microvascular tone in humans in vivo (by Seddon MD,Chowienczyk PJ,Brett SE,Casadei B,Shah AM).[Circulation, 117:(15), Apr, 2008][Comparative Study,Journal Article,Research Support, Non-U.S. Gov't]"
"Nitric oxide (NO) has a pivotal role in the regulation of vascular tone and blood flow, with dysfunc..."
Source: [PubMed]http://www.ncbi.nlm.nih.gov/entrez/query.fcgi?cmd=Retrieve&db=pubmed&dopt=Abstract&list_uids=18391107

"439. Sex difference in norepinephrine surge in response to psychological stress through nitric oxide in rats (by Uji M,Yoshida K,Shintani-Ishida K,Morimoto K).[Life Sci, 80:(9), Feb, 2007][Journal Article,Research Support, Non-U.S. Gov't]"
Psychological stress elevates blood pressure through sympathetic nerve activation. This pressor resp...
Source: [PubMed]http://www.ncbi.nlm.nih.gov/entrez/query.fcgi?cmd=Retrieve&db=pubmed&dopt=Abstract&list_uids=17173936

"440. [On the function of beta3-adrenoceptors in the human heart: signal transduction, inotropic effect and therapeutic prospects] (by Pott C,Steinritz D,Napp A,Bloch W,Schwinger RH,Brixius K).[Wien Med Wochenschr, 156:(15-16), Aug, 2006][English Abstract,Journal Article,Review]"
Beta-adrenergic stimulation is an important regulatory mechanism of cardiac function. Next to beta1-...
Source: [PubMed]http://www.ncbi.nlm.nih.gov/entrez/query.fcgi?cmd=Retrieve&db=pubmed&dopt=Abstract&list_uids=17041771

"441. Estrogen replacement suppresses stress-induced cardiovascular responses in ovariectomized rats (by Morimoto K,Kurahashi Y,Shintani-Ishida K,Kawamura N,Miyashita M,Uji M,Tan N,Yoshida K).[Am J Physiol Heart Circ Physiol, 287:(5), Nov, 2004][Journal Article,Research Support, Non-U.S. Gov't]"
We assessed the hypothesis that chronic estrogen replacement in ovariectomized rats has the benefici...
Source: [PubMed]http://www.ncbi.nlm.nih.gov/entrez/query.fcgi?cmd=Retrieve&db=pubmed&dopt=Abstract&list_uids=15231501

"442. Psychophysiological and neuroendocrine responses to laboratory stressors in women: implications of menstrual cycle phase and stressor type (by Lustyk MK,Olson KC,Gerrish WG,Holder A,Widman L).[Biol Psychol, 83:(2), Feb, 2010][Journal Article]"
This study assessed stressor and menstrual phase effects on psychophysiological and neuroendocrine r...
Source: [PubMed]http://www.ncbi.nlm.nih.gov/entrez/query.fcgi?cmd=Retrieve&db=pubmed&dopt=Abstract&list_uids=19922766

"443. Mood and cortisol responses following tryptophan-rich hydrolyzed protein and acute stress in healthy subjects with high and low cognitive reactivity to depression (by Firk C,Markus CR).[Clin Nutr, 28:(3), Jun, 2009][Journal Article,Randomized Controlled Trial]"
"It is suggested that stress particularly in subjects with high cognitive reactivity (CR), a psycholo..."
Source: [PubMed]http://www.ncbi.nlm.nih.gov/entrez/query.fcgi?cmd=Retrieve&db=pubmed&dopt=Abstract&list_uids=19345451

"444. The effects of the selective 5-HT(2C) receptor antagonist SB 242084 on learned helplessness in male Fischer 344 rats (by Strong PV,Greenwood BN,Fleshner M).[Psychopharmacology (Berl), 203:(4), May, 2009][Journal Article,Research Support, N.I.H., Extramural,Research Support, Non-U.S. Gov't]"
Rats exposed to an uncontrollable stressor demonstrate a constellation of behaviors such as exaggera...
Source: [PubMed]http://www.ncbi.nlm.nih.gov/entrez/query.fcgi?cmd=Retrieve&db=pubmed&dopt=Abstract&list_uids=19037632

"445. Nicotine and acute stress: effects of nicotine versus nicotine withdrawal on stress-induced hemoconcentration and cardiovascular reactivity (by Vanderkaay MM,Patterson SM).[Biol Psychol, 71:(2), Feb, 2006][Journal Article]"
This study was designed to assess the effects of nicotine and nicotine withdrawal on stress-induced ...
Source: [PubMed]http://www.ncbi.nlm.nih.gov/entrez/query.fcgi?cmd=Retrieve&db=pubmed&dopt=Abstract&list_uids=16181727

"446. [Role of stress in the etiopathogenesis of duodenal ulcer in young patients] (by Lazebnik LB,Arbuzova VG,Sokolova GN,Astaf'eva OV,Petrakov AV,Nilova TV,Chikunova BZ).[Eksp Klin Gastroenterol:(5), 2002][English Abstract,Journal Article]"
"The analysis of the acid-forming function of the stomach, both basal and stimulated with insulin, at..."
Source: [PubMed]http://www.ncbi.nlm.nih.gov/entrez/query.fcgi?cmd=Retrieve&db=pubmed&dopt=Abstract&list_uids=12619573

"447. Job conditions and fibrinogen in 14226 Belgian workers: the Belstress study (by Kittel F,Leynen F,Stam M,Dramaix M,de Smet P,Mak R,De Backer G,Kornitzer M).[Eur Heart J, 23:(23), Dec, 2002][Journal Article]"
"AIMS: To investigate the relationship between fibrinogen and stressful work conditions, where percei..."
Source: [PubMed]http://www.ncbi.nlm.nih.gov/entrez/query.fcgi?cmd=Retrieve&db=pubmed&dopt=Abstract&list_uids=12445532

"448. [Characteristics of the clinical course of ischemic heart diseases in patients with hypertensive dyscirculatory encephalopathy] (by Toronchenko OM).[Lik Sprava:(6), Sep, 2000][English Abstract,Journal Article]"
Association of ischemic heart disease (IHD) with vascular affections of the brain is the cardiocereb...
Source: [PubMed]http://www.ncbi.nlm.nih.gov/entrez/query.fcgi?cmd=Retrieve&db=pubmed&dopt=Abstract&list_uids=11452923

"449. Mental stress opposes endothelium-dependent vasodilation in young healthy individuals (by Sarabi M,Lind L).[Vasc Med, 6:(1), 2001][Journal Article]"
Mental stress has been shown to induce myocardial ischemia in people with coronary heart disease (CH...
Source: [PubMed]http://www.ncbi.nlm.nih.gov/entrez/query.fcgi?cmd=Retrieve&db=pubmed&dopt=Abstract&list_uids=11358157

"450. Effects of food on cortisol and mood in vulnerable subjects under controllable and uncontrollable stress (by Markus R,Panhuysen G,Tuiten A,Koppeschaar H).[Physiol Behav, 70:(3-4), 2000][Clinical Trial,Journal Article,Randomized Controlled Trial]"
"The aim of this study was to investigate whether in stress-prone subjects, carbohydrate-rich, protei..."
Source: [PubMed]http://www.ncbi.nlm.nih.gov/entrez/query.fcgi?cmd=Retrieve&db=pubmed&dopt=Abstract&list_uids=11006432

"451. Stress hormonal factors, fatigue, and antioxidant responses to prolonged speed driving (by Tsopanakis C,Tsopanakis A).[Pharmacol Biochem Behav, 60:(3), Jul, 1998][Clinical Trial,Journal Article,Research Support, Non-U.S. Gov't]"
"Oxygen free radicals have been implicated in exercise-induced cell and tissue injury, indicating an ..."
Source: [PubMed]http://www.ncbi.nlm.nih.gov/entrez/query.fcgi?cmd=Retrieve&db=pubmed&dopt=Abstract&list_uids=9678660

"452. Biochemical indices of selected trace minerals in men: effect of stress (by Singh A,Smoak BL,Patterson KY,LeMay LG,Veillon C,Deuster PA).[Am J Clin Nutr, 53:(1), Jan, 1991][Journal Article,Research Support, U.S. Gov't, Non-P.H.S.]"
"Plasma zinc, iron, copper, and selenium and selected blood proteins were measured in 66 men before (..."
Source: [PubMed]http://www.ncbi.nlm.nih.gov/entrez/query.fcgi?cmd=Retrieve&db=pubmed&dopt=Abstract&list_uids=1984337

"453. Decrease of CD4(+)FOXP3(+) T regulatory cells in the peripheral blood of human subjects undergoing a mental stressor (by Freier E,Weber CS,Nowottne U,Horn C,Bartels K,Meyer S,Hildebrandt Y,Luetkens T,Cao Y,Pabst C,Muzzulini J,Schnee B,Brunner-Weinzierl MC,Marangolo M,Bokemeyer C,Deter HC,Atanackovic D).[Psychoneuroendocrinology, 35:(5), Jun, 2010][Journal Article,Research Support, Non-U.S. Gov't]"
We have previously shown that acute psychological stress alerts the adaptive immune response causing...
Source: [PubMed]http://www.ncbi.nlm.nih.gov/entrez/query.fcgi?cmd=Retrieve&db=pubmed&dopt=Abstract&list_uids=20015595

"454. Testosterone and cortisol jointly regulate dominance: evidence for a dual-hormone hypothesis (by Mehta PH,Josephs RA).[Horm Behav, 58:(5), Nov, 2010][Journal Article,Randomized Controlled Trial]"
Traditional theories propose that testosterone should increase dominance and other status-seeking be...
Source: [PubMed]http://www.ncbi.nlm.nih.gov/entrez/query.fcgi?cmd=Retrieve&db=pubmed&dopt=Abstract&list_uids=20816841

"455. Changes in blood biochemistry in mice during development of experimental depression (by Avgustinovich DF,Kovalenko IL,Sorokina IV,Tolstikova TG).[Bull Exp Biol Med, 135:(4), Apr, 2003][Journal Article]"
Biochemical parameters of the plasma were studied in mice at different stages of the development of ...
Source: [PubMed]http://www.ncbi.nlm.nih.gov/entrez/query.fcgi?cmd=Retrieve&db=pubmed&dopt=Abstract&list_uids=12910305

"456. Acute psychological stress simultaneously alters hormone levels, recruitment of lymphocyte subsets, and production of reactive oxygen species (by Atanackovic D,Brunner-Weinzierl MC,Kroger H,Serke S,Deter HC).[Immunol Invest, 31:(2), May, 2002][Journal Article]"
Very little is known about the effects of acute psychological stress on the production of reactive o...
Source: [PubMed]http://www.ncbi.nlm.nih.gov/entrez/query.fcgi?cmd=Retrieve&db=pubmed&dopt=Abstract&list_uids=12148950

"457. Gender differences for the risk of alcohol-related problems in multiple national contexts (by Fillmore KM,Golding JM,Kniep S,Leino EV,Shoemaker C,Ager CR,Ferrer HP,Ahlstrom S,Allebeck P,Amundsen A).[Recent Dev Alcohol, 12, 1995][Comparative Study,Journal Article,Research Support, U.S. Gov't, P.H.S.,Review]"
"The primary research question asked is: After holding alcohol consumption constant, will men and wom..."
Source: [PubMed]http://www.ncbi.nlm.nih.gov/entrez/query.fcgi?cmd=Retrieve&db=pubmed&dopt=Abstract&list_uids=7624555

"458. Stress responses in medical students in ambulatory and in-hospital patient consultations (by Pottier P,Hardouin JB,Dejoie T,Bonnaud A,Le Loupp AG,Planchon B,Leblanc V).[Med Educ, 45:(7), Jul, 2011][Journal Article]"
Little is known about health professionals' responses to acute stressors encountered in the clinica...
Source: [PubMed]http://www.ncbi.nlm.nih.gov/entrez/query.fcgi?cmd=Retrieve&db=pubmed&dopt=Abstract&list_uids=21649700

"459. Stress and serum TNF-alpha levels may predict disease outcome in patients with pemphigus: a preliminary study (by Ragab N,Abdallah M,El-Gohary E,Elewa R).[Cutis, 87:(4), Apr, 2011][Journal Article]"
The aim of the current preliminary case-control study was to estimate the initial serum levels of tu...
Source: [PubMed]http://www.ncbi.nlm.nih.gov/entrez/query.fcgi?cmd=Retrieve&db=pubmed&dopt=Abstract&list_uids=21644493

"460. Employment and work schedule are related to telomere length in women (by Parks CG,DeRoo LA,Miller DB,McCanlies EC,Cawthon RM,Sandler DP).[Occup Environ Med, 68:(8), Aug, 2011][Journal Article,Research Support, N.I.H., Extramural,Research Support, N.I.H., Intramural,Research Support, U.S. Gov't, Non-P.H.S.]"
"To examine the association of employment and work schedule with shorter DNA telomeres, a marker of c..."
Source: [PubMed]http://www.ncbi.nlm.nih.gov/entrez/query.fcgi?cmd=Retrieve&db=pubmed&dopt=Abstract&list_uids=21540175

"461. Relationship between depression anxiety stress scale (DASS) and urinary hydroxyproline and proline concentrations in hospital workers (by Lee KW,Kim SJ,Park JB,Lee KJ).[J Prev Med Public Health, 44:(1), Jan, 2011][Journal Article,Research Support, Non-U.S. Gov't]"
Although increased reactive oxygen species (ROS) is caused by stress accelerates collagen degradatio...
Source: [PubMed]http://www.ncbi.nlm.nih.gov/entrez/query.fcgi?cmd=Retrieve&db=pubmed&dopt=Abstract&list_uids=21483218
"462. Music for healing: from magic to medicine (by Conrad C).[Lancet, 376:(9757), Dec, 2010][Historical Article,News]"
Source: [PubMed]http://www.ncbi.nlm.nih.gov/entrez/query.fcgi?cmd=Retrieve&db=pubmed&dopt=Abstract&list_uids=21171230
"463. Psychological distress in cardiac rehabilitation participants (by Kolman L,Shin NM,Krishnan SM,Schwartz S,Gracik T,Jackson EA,Rubenfire M).[J Cardiopulm Rehabil Prev, 31:(2), 2011][Journal Article]"
Limited data are available on the psychosocial characteristics of patients entering cardiac rehabili...
Source: [PubMed]http://www.ncbi.nlm.nih.gov/entrez/query.fcgi?cmd=Retrieve&db=pubmed&dopt=Abstract&list_uids=21045712
"464. [Transient apical dysfunction syndrome (Tako-Tsubo) simulating acute myocardial infarction] (by Carrero Lerida MJ,Mariscal Cerrato MC,Davila Arias C,Lopez Ruiz A,Caballero Gueto J).[Rev Esp Med Nucl, 30:(2), 2011][Case Reports,English Abstract,Journal Article]"
Transient apical dysfunction syndrome (TADS) is frequently misdiagnosed as an acute coronary syndrom...
Source: [PubMed]http://www.ncbi.nlm.nih.gov/entrez/query.fcgi?cmd=Retrieve&db=pubmed&dopt=Abstract&list_uids=20965102
"465. Plasma homovanillic acid correlates inversely with history of childhood trauma in personality disordered and healthy control adults (by Lee R,Coccaro EF).[J Neural Transm, 117:(11), Nov, 2010][Journal Article,Research Support, N.I.H., Extramural]"
"Studies of the cerebrospinal fluid (CSF) level of the dopamine metabolite, homovanillic acid (HVA), ..."
Source: [PubMed]http://www.ncbi.nlm.nih.gov/entrez/query.fcgi?cmd=Retrieve&db=pubmed&dopt=Abstract&list_uids=20953642
"466. Prenatal maternal stress programs infant stress regulation (by Davis EP,Glynn LM,Waffarn F,Sandman CA).[J Child Psychol Psychiatry, 52:(2), Feb, 2011][Journal Article,Research Support, N.I.H., Extramural]"
Prenatal exposure to inappropriate levels of glucocorticoids (GCs) and maternal stress are putative ...
Source: [PubMed]http://www.ncbi.nlm.nih.gov/entrez/query.fcgi?cmd=Retrieve&db=pubmed&dopt=Abstract&list_uids=20854366
"467. A prospective examination of the role of childhood sexual abuse and physiological asymmetry in the development of psychopathology (by Shenk CE,Noll JG,Putnam FW,Trickett PK).[Child Abuse Negl, 34:(10), Oct, 2010][Journal Article,Research Support, N.I.H., Extramural,Research Support, Non-U.S. Gov't]"
Recent literature has emphasized the simultaneous assessment of multiple physiological stress respon...
Source: [PubMed]http://www.ncbi.nlm.nih.gov/entrez/query.fcgi?cmd=Retrieve&db=pubmed&dopt=Abstract&list_uids=20850183
"468. Increases in B-type natriuretic peptide after acute mental stress in heart failure patients are associated with alcohol consumption (by Wirtz PH,Redwine LS,Hong S,Rutledge T,Dimsdale JE,Greenberg BH,Mills PJ).[J Stud Alcohol Drugs, 71:(5), Sep, 2010][Comparative Study,Journal Article,Research Support, N.I.H., Extramural,Research Support, Non-U.S. Gov't]"
The aim of this study was to investigate in heart failure (HF) patients whether acute mental stress ...
Source: [PubMed]http://www.ncbi.nlm.nih.gov/entrez/query.fcgi?cmd=Retrieve&db=pubmed&dopt=Abstract&list_uids=20731986
"469. Dysregulation of the sympathetic nervous system, hypothalamic-pituitary-adrenal axis and executive function in individuals at risk for suicide (by McGirr A,Diaconu G,Berlim MT,Pruessner JC,Sable R,Cabot S,Turecki G).[J Psychiatry Neurosci, 35:(6), Nov, 2010][Journal Article,Research Support, Non-U.S. Gov't]"
"Suicidal behaviour aggregates in families, and the hypothalamic-pituitary-adrenal (HPA) axis and nor..."
Source: [PubMed]http://www.ncbi.nlm.nih.gov/entrez/query.fcgi?cmd=Retrieve&db=pubmed&dopt=Abstract&list_uids=20731961
"470. Chronic psychosocial stressors are detrimental to ovarian reserve: a study of infertile women (by Pal L,Bevilacqua K,Santoro NF).[J Psychosom Obstet Gynaecol, 31:(3), Sep, 2010][Journal Article]"
"In a cross sectional study of 89 infertile women, we explore a relationship between aspects of psych..."
Source: [PubMed]http://www.ncbi.nlm.nih.gov/entrez/query.fcgi?cmd=Retrieve&db=pubmed&dopt=Abstract&list_uids=20718584
"471. Cortisol reactivity to social stress in adolescents: role of depression severity and child maltreatment (by Harkness KL,Stewart JG,Wynne-Edwards KE).[Psychoneuroendocrinology, 36:(2), Feb, 2011][Clinical Trial,Journal Article,Research Support, Non-U.S. Gov't]"
This study examined the hypothesis that depressed adolescents with a history of childhood maltreatme...
Source: [PubMed]http://www.ncbi.nlm.nih.gov/entrez/query.fcgi?cmd=Retrieve&db=pubmed&dopt=Abstract&list_uids=20688438
"472. Psychosocial factors are more important than disease activity in determining gastrointestinal symptoms and health status in adults at a celiac disease referral center (by Dorn SD,Hernandez L,Minaya MT,Morris CB,Hu Y,Lewis S,Leserman J,Bangdiwala SI,Green PH,Drossman DA).[Dig Dis Sci, 55:(11), Nov, 2010][Journal Article]"
The relative effects of clinical and psychosocial variables on outcome in celiac disease (CD) has no...
Source: [PubMed]http://www.ncbi.nlm.nih.gov/entrez/query.fcgi?cmd=Retrieve&db=pubmed&dopt=Abstract&list_uids=20668941
"473. Effect of acute tryptophan depletion on emotions in individuals with personal and family history of depression following a mood induction (by Altman SE,Shankman SA,Spring B).[Neuropsychobiology, 62:(3), Aug, 2010][Controlled Clinical Trial,Journal Article]"
Acute tryptophan depletion (ATD) has shown depletion-specific increases in depressed mood and overal...
Source: [PubMed]http://www.ncbi.nlm.nih.gov/entrez/query.fcgi?cmd=Retrieve&db=pubmed&dopt=Abstract&list_uids=20664229
"474. Association of SF-36 with coronary artery disease risk factors and mortality: a PreCIS study (by Zhang JP,Pozuelo L,Brennan DM,Hoar B,Hoogwerf BJ).[Prev Cardiol, 13:(3), 2010][Journal Article]"
This study examined the relationships among health-related quality of life and risk factors of coron...
Source: [PubMed]http://www.ncbi.nlm.nih.gov/entrez/query.fcgi?cmd=Retrieve&db=pubmed&dopt=Abstract&list_uids=20626667
"475. Influence of cocaine dependence and early life stress on pituitary-adrenal axis responses to CRH and the Trier social stressor (by Moran-Santa Maria MM,McRae-Clark AL,Back SE,DeSantis SM,Baker NL,Spratt EG,Simpson AN,Brady KT).[Psychoneuroendocrinology, 35:(10), Nov, 2010][Journal Article,Research Support, N.I.H., Extramural]"
Long-term changes in the hypothalamic-pituitary-adrenal (HPA) axis as a result of early life stress ...
Source: [PubMed]http://www.ncbi.nlm.nih.gov/entrez/query.fcgi?cmd=Retrieve&db=pubmed&dopt=Abstract&list_uids=20570051
"476. Heart rate variability and urinary catecholamines from job stress in korean male manufacturing workers according to work seniority (by Lee KH,Yoon K,Ha M,Park J,Cho SH,Kang D).[Ind Health, 48:(3), 2010][Journal Article,Research Support, Non-U.S. Gov't]"
The aim of this study was to evaluate the relationships between job stress and indicators of autonom...
Source: [PubMed]http://www.ncbi.nlm.nih.gov/entrez/query.fcgi?cmd=Retrieve&db=pubmed&dopt=Abstract&list_uids=20562509
"477. Early-life stress is associated with impairment in cognitive control in adolescence: an fMRI study (by Mueller SC,Maheu FS,Dozier M,Peloso E,Mandell D,Leibenluft E,Pine DS,Ernst M).[Neuropsychologia, 48:(10), Aug, 2010][Journal Article,Research Support, N.I.H., Intramural,Research Support, Non-U.S. Gov't]"
Early-life stress (ES) has been associated with diverse forms of psychopathology. Some investigators...
Source: [PubMed]http://www.ncbi.nlm.nih.gov/entrez/query.fcgi?cmd=Retrieve&db=pubmed&dopt=Abstract&list_uids=20561537
"478. Abnormal cortisol awakening response predicts worse cognitive function in patients with first-episode psychosis (by Aas M,Dazzan P,Mondelli V,Toulopoulou T,Reichenberg A,Di Forti M,Fisher HL,Handley R,Hepgul N,Marques T,Miorelli A,Taylor H,Russo M,Wiffen B,Papadopoulos A,Aitchison KJ,Morgan C,Murray RM,Pariante CM).[Psychol Med, 41:(3), Mar, 2011][Journal Article,Research Support, Non-U.S. Gov't]"
"Cognitive impairment, particularly in memory and executive function, is a core feature of psychosis...."
Source: [PubMed]http://www.ncbi.nlm.nih.gov/entrez/query.fcgi?cmd=Retrieve&db=pubmed&dopt=Abstract&list_uids=20529412
"479. Hypothalamic-pituitary-adrenal axis dysregulation in dysphoric children and adolescents: cortisol reactivity to psychosocial stress from preschool through middle adolescence (by Hankin BL,Badanes LS,Abela JR,Watamura SE).[Biol Psychiatry, 68:(5), Sep, 2010][Journal Article,Research Support, N.I.H., Extramural,Research Support, Non-U.S. Gov't]"
"Most depressed adults exhibit dysregulation of the hypothalamic-pituitary-adrenal axis, including co..."
Source: [PubMed]http://www.ncbi.nlm.nih.gov/entrez/query.fcgi?cmd=Retrieve&db=pubmed&dopt=Abstract&list_uids=20497900
"480. Regular physical activity moderates cardiometabolic risk in Alzheimer's caregivers (by von Kanel R,Mausbach BT,Dimsdale JE,Mills PJ,Patterson TL,Ancoli-Israel S,Ziegler MG,Roepke SK,Harmell AL,Allison M,Grant I).[Med Sci Sports Exerc, 43:(1), Jan, 2011][Journal Article,Research Support, N.I.H., Extramural]"
"Dementia caregivers have an increased risk of cardiovascular disease, and it is possible that metabo..."
Source: [PubMed]http://www.ncbi.nlm.nih.gov/entrez/query.fcgi?cmd=Retrieve&db=pubmed&dopt=Abstract&list_uids=20473220

"481. Sleep symptoms during the menopausal transition and early postmenopause: observations from the Seattle Midlife Women's Health Study (by Woods NF,Mitchell ES).[Sleep, 33:(4), Apr, 2010][Journal Article,Research Support, N.I.H., Extramural]"
"Describe the severity of getting to sleep, nighttime awakening, and early morning awakening across t..."
Source: [PubMed]http://www.ncbi.nlm.nih.gov/entrez/query.fcgi?cmd=Retrieve&db=pubmed&dopt=Abstract&list_uids=20394324

"482. Substance abuse in women (by Greenfield SF,Back SE,Lawson K,Brady KT).[Psychiatr Clin North Am, 33:(2), Jun, 2010][Journal Article,Research Support, N.I.H., Extramural,Review]"
Gender differences in substance use disorders (SUDs) and treatment outcomes for women with SUDs have...
Source: [PubMed]http://www.ncbi.nlm.nih.gov/entrez/query.fcgi?cmd=Retrieve&db=pubmed&dopt=Abstract&list_uids=20385341

"483. Tendency to angry rumination predicts stress-provoked endothelin-1 increase in patients with coronary artery disease (by Fernandez AB,Soufer R,Collins D,Soufer A,Ranjbaran H,Burg MM).[Psychosom Med, 72:(4), May, 2010][Comparative Study,Journal Article,Research Support, N.I.H., Extramural,Research Support, U.S. Gov't, Non-P.H.S.]"
To determine whether a tendency to angry rumination predicts anger recall (AR) stress-provoked incre...
Source: [PubMed]http://www.ncbi.nlm.nih.gov/entrez/query.fcgi?cmd=Retrieve&db=pubmed&dopt=Abstract&list_uids=20368479

"484. Hypothalamic amenorrhea: from diagnosis to therapeutical approach (by Genazzani AD,Chierchia E,Santagni S,Rattighieri E,Farinetti A,Lanzoni C).[Ann Endocrinol (Paris), 71:(3), May, 2010][Journal Article,Review]"
"Among secondary amenorrheas, hypothalamic amenorrhea (HA) is the one with no evidence of endocrine/s..."
Source: [PubMed]http://www.ncbi.nlm.nih.gov/entrez/query.fcgi?cmd=Retrieve&db=pubmed&dopt=Abstract&list_uids=20362965

"485. Maternal laboratory stress influences fetal neurobehavior: cortisol does not provide all answers (by Fink NS,Urech C,Berger CT,Hoesli I,Holzgreve W,Bitzer J,Alder J).[J Matern Fetal Neonatal Med, 23:(6), Jun, 2010][Clinical Trial,Journal Article,Research Support, Non-U.S. Gov't]"
"Maternal stress can have an impact on pregnancy. However, effects on fetal neurobehavior are not wel..."
Source: [PubMed]http://www.ncbi.nlm.nih.gov/entrez/query.fcgi?cmd=Retrieve&db=pubmed&dopt=Abstract&list_uids=20298130

"486. Insulin-like growth factor-1 is associated with cognitive outcome in infantile spasms (by Riikonen RS,Jaaskelainen J,Turpeinen U).[Epilepsia, 51:(7), Jul, 2010][Comparative Study,Journal Article,Research Support, Non-U.S. Gov't]"
The molecular mechanisms that lead to long-term consequences of infantile spasms (IS) are poorly und...
Source: [PubMed]http://www.ncbi.nlm.nih.gov/entrez/query.fcgi?cmd=Retrieve&db=pubmed&dopt=Abstract&list_uids=20163445

"487. Natural history and expansive clinical profile of stress (tako-tsubo) cardiomyopathy (by Sharkey SW,Windenburg DC,Lesser JR,Maron MS,Hauser RG,Lesser JN,Haas TS,Hodges JS,Maron BJ).[J Am Coll Cardiol, 55:(4), Jan, 2010][Journal Article,Research Support, Non-U.S. Gov't]"
This study was designed to define more completely the clinical spectrum and consequences of stress c...
Source: [PubMed]http://www.ncbi.nlm.nih.gov/entrez/query.fcgi?cmd=Retrieve&db=pubmed&dopt=Abstract&list_uids=20117439

"488. [Cardiovascular risks differences in women: how can we improve the management?] (by Mounier-Vehier C,Delsart P,Letombe B).[Presse Med, 39:(2), Feb, 2010][English Abstract,Journal Article]"
"Some aspects of cardiovascular risk differ in women; on the whole, this risk is underestimated and i..."
Source: [PubMed]http://www.ncbi.nlm.nih.gov/entrez/query.fcgi?cmd=Retrieve&db=pubmed&dopt=Abstract&list_uids=20074904

"489. Phenotypic characterization of gammadelta T cells mobilized in response to acute psychological stress (by Anane LH,Edwards KM,Burns VE,Zanten JJ,Drayson MT,Bosch JA).[Brain Behav Immun, 24:(4), May, 2010][Journal Article]"
Gamma-delta (gammadelta) T lymphocytes are versatile cells that play key roles in bacterial clearanc...
Source: [PubMed]http://www.ncbi.nlm.nih.gov/entrez/query.fcgi?cmd=Retrieve&db=pubmed&dopt=Abstract&list_uids=20060888

"490. Association between posttraumatic stress disorder following myocardial infarction and liver enzyme levels: a prospective study (by von Kanel R,Abbas CC,Begre S,Gander ML,Saner H,Schmid JP).[Dig Dis Sci, 55:(9), Sep, 2010][Journal Article]"
Research in rodents demonstrated that psychological stress increases circulating levels of alanine t...
Source: [PubMed]http://www.ncbi.nlm.nih.gov/entrez/query.fcgi?cmd=Retrieve&db=pubmed&dopt=Abstract&list_uids=20033845

"491. Depression and anxiety: Associations with biological and perceived stress reactivity to a psychological stress protocol in a middle-aged population (by de Rooij SR,Schene AH,Phillips DI,Roseboom TJ).[Psychoneuroendocrinology, 35:(6), Jul, 2010][Journal Article,Research Support, Non-U.S. Gov't]"
Depression and anxiety have been linked to higher as well as lower reactivity to stressful circumsta...
Source: [PubMed]http://www.ncbi.nlm.nih.gov/entrez/query.fcgi?cmd=Retrieve&db=pubmed&dopt=Abstract&list_uids=20031333

"492. Lower cortisol levels in children with asthma exposed to recurrent maternal distress from birth (by Dreger LC,Kozyrskyj AL,HayGlass KT,Becker AB,MacNeil BJ).[J Allergy Clin Immunol, 125:(1), Jan, 2010][Journal Article,Research Support, Non-U.S. Gov't]"
Existing evidence supports associations between exposure to maternal distress and the development of...
Source: [PubMed]http://www.ncbi.nlm.nih.gov/entrez/query.fcgi?cmd=Retrieve&db=pubmed&dopt=Abstract&list_uids=19962747

"493. The impact of maternal childhood abuse on maternal and infant HPA axis function in the postpartum period (by Brand SR,Brennan PA,Newport DJ,Smith AK,Weiss T,Stowe ZN).[Psychoneuroendocrinology, 35:(5), Jun, 2010][Journal Article]"
"Early life trauma, particularly child abuse, has been associated with aberrations in hypothalamic-pi..."
Source: [PubMed]http://www.ncbi.nlm.nih.gov/entrez/query.fcgi?cmd=Retrieve&db=pubmed&dopt=Abstract&list_uids=19931984

"494. The relationship of autonomic imbalance, heart rate variability and cardiovascular disease risk factors (by Thayer JF,Yamamoto SS,Brosschot JF).[Int J Cardiol, 141:(2), May, 2010][Journal Article,Review]"
Cardiovascular disease (CVD) is the leading cause of death and disability worldwide. The understandi...
Source: [PubMed]http://www.ncbi.nlm.nih.gov/entrez/query.fcgi?cmd=Retrieve&db=pubmed&dopt=Abstract&list_uids=19910061

"495. [Psychosocial deprivation as a cause of growth retardation in children] (by Trip-Hoving M,van Alfen-Van der Velden JA,Otten BJ).[Ned Tijdschr Geneeskd, 153, 2009][Case Reports,English Abstract,Journal Article]"
"Patient A, a 3-year-old boy with short stature, in whom a partial growth hormone deficiency had been..."
Source: [PubMed]http://www.ncbi.nlm.nih.gov/entrez/query.fcgi?cmd=Retrieve&db=pubmed&dopt=Abstract&list_uids=19900333

"496. Basal hypercortisolism and trauma in patients with psychogenic nonepileptic seizures (by Bakvis P,Spinhoven P,Giltay EJ,Kuyk J,Edelbroek PM,Zitman FG,Roelofs K).[Epilepsia, 51:(5), May, 2010][Comparative Study,Journal Article,Research Support, Non-U.S. Gov't]"
Several studies have indicated that psychogenic nonepileptic seizures (PNES) are associated with psy...
Source: [PubMed]http://www.ncbi.nlm.nih.gov/entrez/query.fcgi?cmd=Retrieve&db=pubmed&dopt=Abstract&list_uids=19889016

"497. Stressful life events and the metabolic syndrome: the prevalence, prediction and prevention of diabetes (PPP)-Botnia Study (by Pyykkonen AJ,Raikkonen K,Tuomi T,Eriksson JG,Groop L,Isomaa B).[Diabetes Care, 33:(2), Feb, 2010][Journal Article,Research Support, Non-U.S. Gov't]"
"Stress may play a role in the pathogenesis of the metabolic syndrome. However, the scant evidence av..."
Source: [PubMed]http://www.ncbi.nlm.nih.gov/entrez/query.fcgi?cmd=Retrieve&db=pubmed&dopt=Abstract&list_uids=19880581

"498. Socioeconomic status moderates associations between CNS serotonin and expression of beta2-integrins CD11b and CD11c (by Brummett BH,Boyle SH,Kuhn CM,Siegler IC,Williams RB).[J Psychiatr Res, 44:(6), Apr, 2010][Journal Article,Research Support, N.I.H., Extramural,Research Support, Non-U.S. Gov't]"
One of the first steps in the development of atherogenesis is adhesion of circulating monocytes to t...
Source: [PubMed]http://www.ncbi.nlm.nih.gov/entrez/query.fcgi?cmd=Retrieve&db=pubmed&dopt=Abstract&list_uids=19800635

"499. Corticotropin-releasing factor in the dorsal raphe nucleus: Linking stress coping and addiction (by Valentino RJ,Lucki I,Van Bockstaele E).[Brain Res, 1314, Feb, 2010][Journal Article,Research Support, N.I.H., Extramural,Review]"
Addiction and stress are linked at multiple levels. Drug abuse is often initiated as a maladaptive m...
Source: [PubMed]http://www.ncbi.nlm.nih.gov/entrez/query.fcgi?cmd=Retrieve&db=pubmed&dopt=Abstract&list_uids=19800322

"500. Post-traumatic stress disorder: Obama, Palin and Marie-Antoinette (by Weissmann G).[FASEB J, 23:(10), Oct, 2009][Editorial,Historical Article,Portraits]"
Source: [PubMed]http://www.ncbi.nlm.nih.gov/entrez/query.fcgi?cmd=Retrieve&db=pubmed&dopt=Abstract&list_uids=19797298

"501. The role of childhood abuse in HPA-axis reactivity in Social Anxiety Disorder: a pilot study (by Elzinga BM,Spinhoven P,Berretty E,de Jong P,Roelofs K).[Biol Psychol, 83:(1), Jan, 2010][Journal Article,Research Support, Non-U.S. Gov't]"
Studies on depression have found that childhood abuse (CA) is associated with a persistent sensitiza...
Source: [PubMed]http://www.ncbi.nlm.nih.gov/entrez/query.fcgi?cmd=Retrieve&db=pubmed&dopt=Abstract&list_uids=19765630

"502. The locus coeruleus: A key nucleus where stress and opioids intersect to mediate vulnerability to opiate abuse (by Van Bockstaele EJ,Reyes BA,Valentino RJ).[Brain Res, 1314, Feb, 2010][Journal Article,Review]"
The interaction between the stress axis and endogenous opioid systems has gained substantial clinica...
Source: [PubMed]http://www.ncbi.nlm.nih.gov/entrez/query.fcgi?cmd=Retrieve&db=pubmed&dopt=Abstract&list_uids=19765557

"503. Abnormal cortisol levels during the day and cortisol awakening response in first-episode psychosis: the role of stress and of antipsychotic treatment (by Mondelli V,Dazzan P,Hepgul N,Di Forti M,Aas M,D'Albenzio A,Di Nicola M,Fisher H,Handley R,Marques TR,Morgan C,Navari S,Taylor H,Papadopoulos A,Aitchison KJ,Murray RM,Pariante CM).[Schizophr Res, 116:(2-3), Feb, 2010][Journal Article,Research Support, Non-U.S. Gov't]"
First-episode psychosis (FEP) patients show hyperactivity of the hypothalamic-pituitary-adrenal (HPA...
Source: [PubMed]http://www.ncbi.nlm.nih.gov/entrez/query.fcgi?cmd=Retrieve&db=pubmed&dopt=Abstract&list_uids=19751968

"504. Salivary cortisol responses to mental stress are associated with coronary artery calcification in healthy men and women (by Hamer M,O'Donnell K,Lahiri A,Steptoe A).[Eur Heart J, 31:(4), Feb, 2010][Journal Article,Research Support, Non-U.S. Gov't]"
"Psychosocial stress is a risk factor for coronary heart disease (CHD), although the mechanisms are i..."
Source: [PubMed]http://www.ncbi.nlm.nih.gov/entrez/query.fcgi?cmd=Retrieve&db=pubmed&dopt=Abstract&list_uids=19744954

"505. Childhood trauma is associated with hypothalamic-pituitary-adrenal axis responsiveness in irritable bowel syndrome (by Videlock EJ,Adeyemo M,Licudine A,Hirano M,Ohning G,Mayer M,Mayer EA,Chang L).[Gastroenterology, 137:(6), Dec, 2009][Journal Article,Research Support, N.I.H., Extramural]"
A history of early adverse life events (EALs) is associated with a poorer outcome and higher levels ...
Source: [PubMed]http://www.ncbi.nlm.nih.gov/entrez/query.fcgi?cmd=Retrieve&db=pubmed&dopt=Abstract&list_uids=19737564
[truncated: 146,438 more chars]
