# Supplementary material for: Effects of Psychological Stress on Innate Immunity and Metabolism in Humans: A Systematic Analysis
Source: PLoS One. 2012 Sep 19;7(9):e43232. doi: 10.1371/journal.pone.0043232 (PMC3446986; doi:10.1371/journal.pone.0043232)
Supplement: Table S8 — The total number of references pulled out by AGILENT literature search plugin for INNATE immunity & PS network. (TXT) [file pone.0043232.s011.xls]

The total number of references pulled out by AGILENT literature search plugin for INNATE immunity & PS  network.

"1. Childhood adversity heightens the impact of later-life caregiving stress on telomere length and inflammation (by Kiecolt-Glaser JK,Gouin JP,Weng NP,Malarkey WB,Beversdorf DQ,Glaser R).[Psychosom Med, 73:(1), Jan, 2011][Comparative Study,Journal Article,Research Support, N.I.H., Extramural,Research Support, N.I.H., Intramural,Research Support, Non-U.S. Gov't]"
"To address the question of whether childhood abuse and other adversities have lasting, detectable co..."
Source: [PubMed]http://www.ncbi.nlm.nih.gov/entrez/query.fcgi?cmd=Retrieve&db=pubmed&dopt=Abstract&list_uids=21148804

"2. Negative affective responses to a speech task predict changes in interleukin (IL)-6 (by Carroll JE,Low CA,Prather AA,Cohen S,Fury JM,Ross DC,Marsland AL).[Brain Behav Immun, 25:(2), Feb, 2011][Journal Article,Research Support, N.I.H., Extramural]"
Laboratory studies show that individuals differ appreciably in the magnitude of their inflammatory r...
Source: [PubMed]http://www.ncbi.nlm.nih.gov/entrez/query.fcgi?cmd=Retrieve&db=pubmed&dopt=Abstract&list_uids=20888901

"3. Association between plasma IL-6 response to acute stress and early-life adversity in healthy adults (by Carpenter LL,Gawuga CE,Tyrka AR,Lee JK,Anderson GM,Price LH).[Neuropsychopharmacology, 35:(13), Dec, 2010][Journal Article,Research Support, N.I.H., Extramural]"
Increased production of peripheral cytokines and other pro-inflammatory markers has been linked to p...
Source: [PubMed]http://www.ncbi.nlm.nih.gov/entrez/query.fcgi?cmd=Retrieve&db=pubmed&dopt=Abstract&list_uids=20881945

"4. Overnight changes of immune parameters and catecholamines are associated with mood and stress (by Rief W,Mills PJ,Ancoli-Israel S,Ziegler MG,Pung MA,Dimsdale JE).[Psychosom Med, 72:(8), Oct, 2010][Comparative Study,Journal Article,Research Support, N.I.H., Extramural]"
To test the hypothesis that a nocturnal decrease of secretion of inflammation markers and catecholam...
Source: [PubMed]http://www.ncbi.nlm.nih.gov/entrez/query.fcgi?cmd=Retrieve&db=pubmed&dopt=Abstract&list_uids=20841563

"5. Chronic unpredictable stress accelerates atherosclerosis through promoting inflammation in apolipoprotein E knockout mice (by Zhang T,Chen Y,Liu H,Zhou Z,Zhai Y,Yang J).[Thromb Res, 126:(5), Nov, 2010][Journal Article]"
"Chronic unpredictable stress (CUS) has been suggested to accelerate atherosclerosis. However, the un..."
Source: [PubMed]http://www.ncbi.nlm.nih.gov/entrez/query.fcgi?cmd=Retrieve&db=pubmed&dopt=Abstract&list_uids=20800268

"6. Neural sensitivity to social rejection is associated with inflammatory responses to social stress (by Slavich GM,Way BM,Eisenberger NI,Taylor SE).[Proc Natl Acad Sci U S A, 107:(33), Aug, 2010][Clinical Trial,Journal Article,Research Support, N.I.H., Extramural,Research Support, Non-U.S. Gov't]"
"Although stress-induced increases in inflammation have been implicated in several major disorders, i..."
Source: [PubMed]http://www.ncbi.nlm.nih.gov/entrez/query.fcgi?cmd=Retrieve&db=pubmed&dopt=Abstract&list_uids=20679216

"7. Pilot study of inflammatory responses following a negative imaginal focus in persons with chronic pain: analysis by sex/gender (by Darnall BD,Aickin M,Zwickey H).[Gend Med, 7:(3), Jun, 2010][Journal Article,Research Support, N.I.H., Extramural,Research Support, Non-U.S. Gov't]"
Recent evidence suggests that differential stress and immune responses may play a role in the sex/ge...
Source: [PubMed]http://www.ncbi.nlm.nih.gov/entrez/query.fcgi?cmd=Retrieve&db=pubmed&dopt=Abstract&list_uids=20638630

"8. Evaluating the buffering vs. direct effects hypotheses of emotional social support on inflammatory markers: the multi-ethnic study of atherosclerosis (by Mezuk B,Diez Roux AV,Seeman T).[Brain Behav Immun, 24:(8), Nov, 2010][Journal Article,Research Support, N.I.H., Extramural,Research Support, Non-U.S. Gov't,Research Support, U.S. Gov't, P.H.S.]"
"Social support is associated with cardiovascular disease mortality, however, the physiologic mechani..."
Source: [PubMed]http://www.ncbi.nlm.nih.gov/entrez/query.fcgi?cmd=Retrieve&db=pubmed&dopt=Abstract&list_uids=20600815

"9. Healthy working school teachers with high effort-reward-imbalance and overcommitment show increased pro-inflammatory immune activity and a dampened innate immune defence (by Bellingrath S,Rohleder N,Kudielka BM).[Brain Behav Immun, 24:(8), Nov, 2010][Journal Article,Research Support, Non-U.S. Gov't]"
"To test whether chronic work stress is accompanied by altered immune functioning, changes in lymphoc..."
Source: [PubMed]http://www.ncbi.nlm.nih.gov/entrez/query.fcgi?cmd=Retrieve&db=pubmed&dopt=Abstract&list_uids=20599495

"10. Early-life stress and antidepressants modulate peripheral biomarkers in a gene-environment rat model of depression (by Carboni L,Becchi S,Piubelli C,Mallei A,Giambelli R,Razzoli M,Mathe AA,Popoli M,Domenici E).[Prog Neuropsychopharmacol Biol Psychiatry, 34:(6), Aug, 2010][Journal Article,Research Support, Non-U.S. Gov't]"
Availability of peripheral biomarkers for depression could aid diagnosis and help to predict treatme...
Source: [PubMed]http://www.ncbi.nlm.nih.gov/entrez/query.fcgi?cmd=Retrieve&db=pubmed&dopt=Abstract&list_uids=20580919

"11. Is job-related stress the link between cardiovascular disease and the law enforcement profession? (by Franke WD,Kohut ML,Russell DW,Yoo HL,Ekkekakis P,Ramey SP)[J Occup Environ Med, 52:(5), May, 2010][Journal Article,Research Support, U.S. Gov't, P.H.S.]"
To determine whether job-related stress is associated with alterations in pro- and anti-atherogenic ...
Source: [PubMed]http://www.ncbi.nlm.nih.gov/entrez/query.fcgi?cmd=Retrieve&db=pubmed&dopt=Abstract&list_uids=20431405
"12. Harsh family climate in early life presages the emergence of a proinflammatory phenotype in adolescence (by Miller GE,Chen E).[Psychol Sci, 21:(6), Jun, 2010][Journal Article,Research Support, N.I.H., Extramural,Research Support, Non-U.S. Gov't]"
A growing body of evidence indicates that children reared in harsh families are prone to chronic dis...
Source: [PubMed]http://www.ncbi.nlm.nih.gov/entrez/query.fcgi?cmd=Retrieve&db=pubmed&dopt=Abstract&list_uids=20431047
"13. Associations of depressive symptoms, trait hostility, and gender with C-reactive protein and interleukin-6 response after emotion recall (by Brummett BH,Boyle SH,Ortel TL,Becker RC,Siegler IC,Williams RB).[Psychosom Med, 72:(4), May, 2010][Journal Article,Research Support, N.I.H., Extramural,Research Support, Non-U.S. Gov't]"
To examine the effects of depressive symptoms and hostility on changes in C-reactive protein (CRP) a...
Source: [PubMed]http://www.ncbi.nlm.nih.gov/entrez/query.fcgi?cmd=Retrieve&db=pubmed&dopt=Abstract&list_uids=20190126
"14. Socioeconomic position and inflammatory and immune biomarkers of cardiovascular disease: applications to the Panel Study of Income Dynamics (by Aiello AE,Kaplan GA).[Biodemography Soc Biol, 55:(2), 2009][Journal Article,Research Support, Non-U.S. Gov't,Review]"
Biomarkers are an important aspect of research linking psychosocial stress and health. This article ...
Source: [PubMed]http://www.ncbi.nlm.nih.gov/entrez/query.fcgi?cmd=Retrieve&db=pubmed&dopt=Abstract&list_uids=20183904
"15. Computational identification of gene-social environment interaction at the human IL6 locus (by Cole SW,Arevalo JM,Takahashi R,Sloan EK,Lutgendorf SK,Sood AK,Sheridan JF,Seeman TE).[Proc Natl Acad Sci U S A, 107:(12), Mar, 2010][Journal Article,Research Support, N.I.H., Extramural,Research Support, Non-U.S. Gov't]"
"To identify genetic factors that interact with social environments to impact human health, we used a..."
Source: [PubMed]http://www.ncbi.nlm.nih.gov/entrez/query.fcgi?cmd=Retrieve&db=pubmed&dopt=Abstract&list_uids=20176930
"16. Neurohormonal and inflammatory hyper-responsiveness to acute mental stress in depression (by Weinstein AA,Deuster PA,Francis JL,Bonsall RW,Tracy RP,Kop WJ).[Biol Psychol, 84:(2), May, 2010][Journal Article]"
"Depression is associated with dysregulated hypothalamic-pituitary-adrenal (HPA) axis function, overa..."
Source: [PubMed]http://www.ncbi.nlm.nih.gov/entrez/query.fcgi?cmd=Retrieve&db=pubmed&dopt=Abstract&list_uids=20117167
"17. Hostility and physiological responses to laboratory stress in acute coronary syndrome patients (by Brydon L,Strike PC,Bhattacharyya MR,Whitehead DL,McEwan J,Zachary I,Steptoe A).[J Psychosom Res, 68:(2), Feb, 2010][Journal Article,Research Support, Non-U.S. Gov't]"
Evidence suggests that emotional stress can trigger acute coronary syndromes in patients with advanc...
Source: [PubMed]http://www.ncbi.nlm.nih.gov/entrez/query.fcgi?cmd=Retrieve&db=pubmed&dopt=Abstract&list_uids=20105692
"18. Effect of intensive lifestyle changes on endothelial function and on inflammatory markers of atherosclerosis (by Dod HS,Bhardwaj R,Sajja V,Weidner G,Hobbs GR,Konat GW,Manivannan S,Gharib W,Warden BE,Nanda NC,Beto RJ,Ornish D,Jain AC).[Am J Cardiol, 105:(3), Feb, 2010][Journal Article]"
"Intensive lifestyle changes have been shown to regress atherosclerosis, improve cardiovascular risk ..."
Source: [PubMed]http://www.ncbi.nlm.nih.gov/entrez/query.fcgi?cmd=Retrieve&db=pubmed&dopt=Abstract&list_uids=20102949
"19. Stress, inflammation, and yoga practice (by Kiecolt-Glaser JK,Christian L,Preston H,Houts CR,Malarkey WB,Emery CF,Glaser R).[Psychosom Med, 72:(2), Feb, 2010][Comparative Study,Journal Article,Research Support, N.I.H., Extramural]"
"To address the mechanisms underlying hatha yoga's potential stress-reduction benefits, we compared i..."
Source: [PubMed]http://www.ncbi.nlm.nih.gov/entrez/query.fcgi?cmd=Retrieve&db=pubmed&dopt=Abstract&list_uids=20064902
"20. Low vagal tone is associated with impaired post stress recovery of cardiovascular, endocrine, and immune markers (by Weber CS,Thayer JF,Rudat M,Wirtz PH,Zimmermann-Viehoff F,Thomas A,Perschel FH,Arck PC,Deter HC).[Eur J Appl Physiol, 109:(2), May, 2010][Journal Article,Research Support, Non-U.S. Gov't]"
Reduced heart rate variability (HRV) and delayed blood pressure recovery are associated with increas...
Source: [PubMed]http://www.ncbi.nlm.nih.gov/entrez/query.fcgi?cmd=Retrieve&db=pubmed&dopt=Abstract&list_uids=20052593
"21. Sleep and biomarkers of atherosclerosis in elderly Alzheimer caregivers and controls (by von Kanel R,Ancoli-Israel S,Dimsdale JE,Mills PJ,Mausbach BT,Ziegler MG,Patterson TL,Grant I).[Gerontology, 56:(1), 2010][Comparative Study,Journal Article,Research Support, N.I.H., Extramural]"
Perturbed sleep might contribute to cardiovascular disease by accelerating atherosclerosis. Sleep is...
Source: [PubMed]http://www.ncbi.nlm.nih.gov/entrez/query.fcgi?cmd=Retrieve&db=pubmed&dopt=Abstract&list_uids=19955705

"22. Unemployment and ill health: a connection through inflammation? (by Hintikka J,Lehto SM,Niskanen L,Huotari A,Herzig KH,Koivumaa-Honkanen H,Honkalampi K,Sinikallio S,Viinamaki H)[BMC Public Health, 9, 2009][Journal Article,Research Support, Non-U.S. Gov't]"
Unemployment is a source of acute and long-term psychosocial stress. Acute and chronic psychosocial ...
Source: [PubMed]http://www.ncbi.nlm.nih.gov/entrez/query.fcgi?cmd=Retrieve&db=pubmed&dopt=Abstract&list_uids=19909544

"23. Healthy young women with serotonin transporter SS polymorphism show a pro-inflammatory bias under resting and stress conditions (by Fredericks CA,Drabant EM,Edge MD,Tillie JM,Hallmayer J,Ramel W,Kuo JR,Mackey S,Gross JJ,Dhabhar FS).[Brain Behav Immun, 24:(3), Mar, 2010][Journal Article,Research Support, N.I.H., Extramural,Research Support, Non-U.S. Gov't]"
The study of functionally relevant biological effects of serotonin transporter gene promoter region ...
Source: [PubMed]http://www.ncbi.nlm.nih.gov/entrez/query.fcgi?cmd=Retrieve&db=pubmed&dopt=Abstract&list_uids=19883751

"24. Innate immune, neuroendocrine and behavioral responses to psychosocial stress do not predict subsequent compassion meditation practice time (by Pace TW,Negi LT,Sivilli TI,Issa MJ,Cole SP,Adame DD,Raison CL).[Psychoneuroendocrinology, 35:(2), Feb, 2010][Journal Article,Randomized Controlled Trial,Research Support, N.I.H., Extramural,Research Support, Non-U.S. Gov't]"
Increasing data suggest that meditation impacts stress-related physiological processes relevant to h...
Source: [PubMed]http://www.ncbi.nlm.nih.gov/entrez/query.fcgi?cmd=Retrieve&db=pubmed&dopt=Abstract&list_uids=19615827

"25. Cortisol awakening rise in middle-aged women in relation to psychological stress (by O'Connor DB,Hendrickx H,Dadd T,Elliman TD,Willis TA,Talbot D,Mayes AE,Thethi K,Powell J,Dye L).[Psychoneuroendocrinology, 34:(10), Nov, 2009][Journal Article,Research Support, Non-U.S. Gov't]"
The cortisol awakening rise (CAR) is defined as cortisol secretory activity in the first 45-60 min i...
Source: [PubMed]http://www.ncbi.nlm.nih.gov/entrez/query.fcgi?cmd=Retrieve&db=pubmed&dopt=Abstract&list_uids=19520518

"26. Biologic cost of caring for a cancer patient: dysregulation of pro- and anti-inflammatory signaling pathways (by Rohleder N,Marin TJ,Ma R,Miller GE).[J Clin Oncol, 27:(18), Jun, 2009][Journal Article,Research Support, Non-U.S. Gov't]"
"Caring for a family member with cancer is a psychologically demanding experience. However, it remain..."
Source: [PubMed]http://www.ncbi.nlm.nih.gov/entrez/query.fcgi?cmd=Retrieve&db=pubmed&dopt=Abstract&list_uids=19433690

"27. Cytokine inhibition after glucocorticoid exposure in healthy men with low versus high basal cortisol levels (by Lekander M,Axen J,Knutsson U,Olgart Hoglund C,Werner S,Wikstrom AC,Stierna P).[Neuroimmunomodulation, 16:(4), 2009][Journal Article,Research Support, Non-U.S. Gov't]"
The balance between glucocorticoid (GC) release and GC sensitivity in target cells is believed to be...
Source: [PubMed]http://www.ncbi.nlm.nih.gov/entrez/query.fcgi?cmd=Retrieve&db=pubmed&dopt=Abstract&list_uids=19365148
"28. Exercise intensity-dependent changes in the inflammatory response in sedentary women: role of neuroendocrine parameters in the neutrophil phagocytic process and the pro-/anti-inflammatory cytokine balance (by Giraldo E,Garcia JJ,Hinchado MD,Ortega E).[Neuroimmunomodulation, 16:(4), 2009][Journal Article,Research Support, Non-U.S. Gov't]"
"It is still not really known what is the optimal level of exercise that improves, but does not impai..."
Source: [PubMed]http://www.ncbi.nlm.nih.gov/entrez/query.fcgi?cmd=Retrieve&db=pubmed&dopt=Abstract&list_uids=19365147
"29. Daily family assistance and inflammation among adolescents from Latin American and European backgrounds (by Fuligni AJ,Telzer EH,Bower J,Irwin MR,Kiang L,Cole SW).[Brain Behav Immun, 23:(6), Aug, 2009][Journal Article]"
"To assess the biological impact of time spent helping the family during the teenage years, we examin..."
Source: [PubMed]http://www.ncbi.nlm.nih.gov/entrez/query.fcgi?cmd=Retrieve&db=pubmed&dopt=Abstract&list_uids=19275931
"30. Dispositional optimism and stress-induced changes in immunity and negative mood (by Brydon L,Walker C,Wawrzyniak AJ,Chart H,Steptoe A).[Brain Behav Immun, 23:(6), Aug, 2009][Journal Article,Randomized Controlled Trial,Research Support, Non-U.S. Gov't]"
"Evidence suggests that optimism may be protective for health during times of heightened stress, yet ..."
Source: [PubMed]http://www.ncbi.nlm.nih.gov/entrez/query.fcgi?cmd=Retrieve&db=pubmed&dopt=Abstract&list_uids=19272441
"31. Divergent effects of laughter and mental stress on arterial stiffness and central hemodynamics (by Vlachopoulos C,Xaplanteris P,Alexopoulos N,Aznaouridis K,Vasiliadou C,Baou K,Stefanadi E,Stefanadis C).[Psychosom Med, 71:(4), May, 2009][Comparative Study,Journal Article,Randomized Controlled Trial]"
To investigate the effect of laughter and mental stress on arterial stiffness and central hemodynami...
Source: [PubMed]http://www.ncbi.nlm.nih.gov/entrez/query.fcgi?cmd=Retrieve&db=pubmed&dopt=Abstract&list_uids=19251872
"32. Cascading effects of stressors and inflammatory immune system activation: implications for major depressive disorder (by Anisman H).[J Psychiatry Neurosci, 34:(1), Jan, 2009][Journal Article,Research Support, Non-U.S. Gov't,Review]"
Activation of the inflammatory immune system provokes numerous neuroendocrine and neurotransmitter c...
Source: [PubMed]http://www.ncbi.nlm.nih.gov/entrez/query.fcgi?cmd=Retrieve&db=pubmed&dopt=Abstract&list_uids=19125209
"33. Chronic interpersonal stress predicts activation of pro- and anti-inflammatory signaling pathways 6 months later (by Miller GE,Rohleder N,Cole SW).[Psychosom Med, 71:(1), Jan, 2009][Journal Article,Research Support, Non-U.S. Gov't]"
To understand the mechanisms underlying chronic interpersonal difficulties and their detrimental inf...
Source: [PubMed]http://www.ncbi.nlm.nih.gov/entrez/query.fcgi?cmd=Retrieve&db=pubmed&dopt=Abstract&list_uids=19073750
"34. Gender differences in stimulated cytokine production following acute psychological stress (by Prather AA,Carroll JE,Fury JM,McDade KK,Ross D,Marsland AL).[Brain Behav Immun, 23:(5), Jul, 2009][Comparative Study,Journal Article,Research Support, N.I.H., Extramural]"
Emerging evidence suggests that acute psychological stress modulates inflammatory competence; howeve...
Source: [PubMed]http://www.ncbi.nlm.nih.gov/entrez/query.fcgi?cmd=Retrieve&db=pubmed&dopt=Abstract&list_uids=19070658
"35. Neuroinflammation associated with aging sensitizes the brain to the effects of infection or stress (by Sparkman NL,Johnson RW).[Neuroimmunomodulation, 15:(4-6), 2008][Comparative Study,Journal Article,Research Support, N.I.H., Extramural,Review]"
The aging brain is characterized by a shift from the homeostatic balance of inflammatory mediators t...
Source: [PubMed]http://www.ncbi.nlm.nih.gov/entrez/query.fcgi?cmd=Retrieve&db=pubmed&dopt=Abstract&list_uids=19047808
"36. Immune dysregulation and chronic stress among older adults: a review (by Gouin JP,Hantsoo L,Kiecolt-Glaser JK).[Neuroimmunomodulation, 15:(4-6), 2008][Journal Article,Research Support, N.I.H., Extramural,Research Support, Non-U.S. Gov't,Review]"
Aging is associated with a natural dysregulation in immune functioning which may be amplified when i...
Source: [PubMed]http://www.ncbi.nlm.nih.gov/entrez/query.fcgi?cmd=Retrieve&db=pubmed&dopt=Abstract&list_uids=19047802
"37. Effects of obesity on neuroendocrine, cardiovascular, and immune cell responses to acute psychosocial stress in premenopausal women (by Benson S,Arck PC,Tan S,Mann K,Hahn S,Janssen OE,Schedlowski M,Elsenbruch S).[Psychoneuroendocrinology, 34:(2), Feb, 2009][Journal Article,Research Support, Non-U.S. Gov't]"
To analyze the neuroendocrine and immune cell responses to acute psychosocial stress in obese compar...
Source: [PubMed]http://www.ncbi.nlm.nih.gov/entrez/query.fcgi?cmd=Retrieve&db=pubmed&dopt=Abstract&list_uids=18838227
"38. Effect of compassion meditation on neuroendocrine, innate immune and behavioral responses to psychosocial stress (by Pace TW,Negi LT,Adame DD,Cole SP,Sivilli TI,Brown TD,Issa MJ,Raison CL).[Psychoneuroendocrinology, 34:(1), Jan, 2009][Journal Article,Randomized Controlled Trial,Research Support, N.I.H., Extramural,Research Support, Non-U.S. Gov't]"
Meditation practices may impact physiological pathways that are modulated by stress and relevant to ...
Source: [PubMed]http://www.ncbi.nlm.nih.gov/entrez/query.fcgi?cmd=Retrieve&db=pubmed&dopt=Abstract&list_uids=18835662
"39. Synergistic effects of psychological and immune stressors on inflammatory cytokine and sickness responses in humans (by Brydon L,Walker C,Wawrzyniak A,Whitehead D,Okamura H,Yajima J,Tsuda A,Steptoe A).[Brain Behav Immun, 23:(2), Feb, 2009][Journal Article,Randomized Controlled Trial,Research Support, Non-U.S. Gov't]"
"Activation of the innate immune system is commonly accompanied by a set of behavioural, psychologica..."
Source: [PubMed]http://www.ncbi.nlm.nih.gov/entrez/query.fcgi?cmd=Retrieve&db=pubmed&dopt=Abstract&list_uids=18835437
"40. Psychological stress reactivates dextran sulfate sodium-induced chronic colitis in mice (by Melgar S,Engstrom K,Jagervall A,Martinez V).[Stress, 11:(5), 2008][Journal Article]"
Inflammatory bowel disease (IBD) is a chronic condition with alternating active and quiescent phases...
Source: [PubMed]http://www.ncbi.nlm.nih.gov/entrez/query.fcgi?cmd=Retrieve&db=pubmed&dopt=Abstract&list_uids=18666024
"41. Counter-stress effects of relaxation on proinflammatory and anti-inflammatory cytokines (by Koh KB,Lee Y,Beyn KM,Chu SH,Kim DM).[Brain Behav Immun, 22:(8), Nov, 2008][Journal Article,Randomized Controlled Trial,Research Support, Non-U.S. Gov't]"
The counter-stress effects of relaxation on proinflammatory and anti-inflammatory cytokines were exa...
Source: [PubMed]http://www.ncbi.nlm.nih.gov/entrez/query.fcgi?cmd=Retrieve&db=pubmed&dopt=Abstract&list_uids=18639628

"42. Do psychological factors affect inflammation and incident coronary heart disease: the Whitehall II Study (by Nabi H,Singh-Manoux A,Shipley M,Gimeno D,Marmot MG,Kivimaki M).[Arterioscler Thromb Vasc Biol, 28:(7), Jul, 2008][Journal Article,Research Support, N.I.H., Extramural,Research Support, Non-U.S. Gov't]"
The purpose of this study was to test whether psychological factors affect inflammation processes to...
Source: [PubMed]http://www.ncbi.nlm.nih.gov/entrez/query.fcgi?cmd=Retrieve&db=pubmed&dopt=Abstract&list_uids=18436803

"43. Type 1 diabetes: can exercise impair the autoimmune event? The L-arginine/glutamine coupling hypothesis (by Krause Mda S,de Bittencourt PI).[Cell Biochem Funct, 26:(4), Jun, 2008][Journal Article,Research Support, Non-U.S. Gov't,Review]"
Prevention of type 1 diabetes mellitus (T1DM) requires early intervention in the autoimmune process ...
Source: [PubMed]http://www.ncbi.nlm.nih.gov/entrez/query.fcgi?cmd=Retrieve&db=pubmed&dopt=Abstract&list_uids=18383559
"44. Clomipramine in vitro reduces glucocorticoid receptor function in healthy subjects but not in patients with major depression (by Carvalho LA,Juruena MF,Papadopoulos AS,Poon L,Kerwin R,Cleare AJ,Pariante CM).[Neuropsychopharmacology, 33:(13), Dec, 2008][Journal Article,Research Support, Non-U.S. Gov't]"
"Previously, we have shown that in vitro antidepressants modulate glucocorticoid receptor (GR) functi..."
Source: [PubMed]http://www.ncbi.nlm.nih.gov/entrez/query.fcgi?cmd=Retrieve&db=pubmed&dopt=Abstract&list_uids=18368033
"45. Effects of acute mental stress and exercise on inflammatory markers in patients with coronary artery disease and healthy controls (by Kop WJ,Weissman NJ,Zhu J,Bonsall RW,Doyle M,Stretch MR,Glaes SB,Krantz DS,Gottdiener JS,Tracy RP).[Am J Cardiol, 101:(6), Mar, 2008][Comparative Study,Journal Article,Research Support, N.I.H., Extramural]"
Physical and mental stressors result in increased inflammation markers in populations free of corona...
Source: [PubMed]http://www.ncbi.nlm.nih.gov/entrez/query.fcgi?cmd=Retrieve&db=pubmed&dopt=Abstract&list_uids=18328837
"46. Arterial stiffness and inflammatory response to psychophysiological stress (by Ellins E,Halcox J,Donald A,Field B,Brydon L,Deanfield J,Steptoe A).[Brain Behav Immun, 22:(6), Aug, 2008][Journal Article,Research Support, Non-U.S. Gov't]"
The processes through which psychological stress influences cardiovascular disease are poorly unders...
Source: [PubMed]http://www.ncbi.nlm.nih.gov/entrez/query.fcgi?cmd=Retrieve&db=pubmed&dopt=Abstract&list_uids=18316176
"47. Stress activation of cellular markers of inflammation in rheumatoid arthritis: protective effects of tumor necrosis factor alpha antagonists (by Motivala SJ,Khanna D,FitzGerald J,Irwin MR).[Arthritis Rheum, 58:(2), Feb, 2008][Controlled Clinical Trial,Journal Article,Research Support, N.I.H., Extramural,Research Support, Non-U.S. Gov't]"
"Psychological stress is thought to aggravate disease activity in rheumatoid arthritis (RA), although..."
Source: [PubMed]http://www.ncbi.nlm.nih.gov/entrez/query.fcgi?cmd=Retrieve&db=pubmed&dopt=Abstract&list_uids=18240230
"48. Cytokines and cholinergic signals co-modulate surgical stress-induced changes in mood and memory (by Shapira-Lichter I,Beilin B,Ofek K,Bessler H,Gruberger M,Shavit Y,Seror D,Grinevich G,Posner E,Reichenberg A,Soreq H,Yirmiya R).[Brain Behav Immun, 22:(3), Mar, 2008][Journal Article,Research Support, Non-U.S. Gov't]"
Inflammatory cytokines and the cholinergic system have been implicated in the effects of stressors o...
Source: [PubMed]http://www.ncbi.nlm.nih.gov/entrez/query.fcgi?cmd=Retrieve&db=pubmed&dopt=Abstract&list_uids=17959355
"49. Gingival inflammation, increased periodontal pocket depth and elevated interleukin-6 in gingival crevicular fluid of depressed women on long-term sick leave (by Johannsen A,Rydmark I,Soder B,Asberg M).[J Periodontal Res, 42:(6), Dec, 2007][Journal Article,Research Support, Non-U.S. Gov't]"
"The aim of this work was to investigate periodontal status, in relation to inflammatory markers and ..."
Source: [PubMed]http://www.ncbi.nlm.nih.gov/entrez/query.fcgi?cmd=Retrieve&db=pubmed&dopt=Abstract&list_uids=17956468
"50. Epstein-Barr virus-encoded dUTPase enhances proinflammatory cytokine production by macrophages in contact with endothelial cells: evidence for depression-induced atherosclerotic risk (by Waldman WJ,Williams MV,Lemeshow S,Binkley P,Guttridge D,Kiecolt-Glaser JK,Knight DA,Ladner KJ,Glaser R).[Brain Behav Immun, 22:(2), Feb, 2008][Journal Article,Research Support, N.I.H., Extramural,Research Support, Non-U.S. Gov't]"
"Increased levels of proinflammatory cytokines, TNF-alpha and IL-6, predict mortality and morbidity. ..."
Source: [PubMed]http://www.ncbi.nlm.nih.gov/entrez/query.fcgi?cmd=Retrieve&db=pubmed&dopt=Abstract&list_uids=17845840
"51. Association between physical fitness, parasympathetic control, and proinflammatory responses to mental stress (by Hamer M,Steptoe A).[Psychosom Med, 69:(7), 2007][Journal Article,Research Support, Non-U.S. Gov't]"
"To examine the association between physical fitness, cardiac parasympathetic control, and inflammato..."
Source: [PubMed]http://www.ncbi.nlm.nih.gov/entrez/query.fcgi?cmd=Retrieve&db=pubmed&dopt=Abstract&list_uids=17724255
"52. Chronic stress and regulation of cellular markers of inflammation in rheumatoid arthritis: implications for fatigue (by Davis MC,Zautra AJ,Younger J,Motivala SJ,Attrep J,Irwin MR).[Brain Behav Immun, 22:(1), Jan, 2008][Journal Article,Research Support, N.I.H., Extramural,Research Support, Non-U.S. Gov't]"
This study examined whether chronic interpersonal stress is associated with cellular markers of infl...
Source: [PubMed]http://www.ncbi.nlm.nih.gov/entrez/query.fcgi?cmd=Retrieve&db=pubmed&dopt=Abstract&list_uids=17706915
"53. Impaired cortisol response to acute stressors in patients with coronary disease. Implications for inflammatory activity (by Nijm J,Kristenson M,Olsson AG,Jonasson L).[J Intern Med, 262:(3), Sep, 2007][Journal Article,Research Support, Non-U.S. Gov't]"
Inflammation is assumed to play a major role in the progress of atherosclerotic disease. We hypothes...
Source: [PubMed]http://www.ncbi.nlm.nih.gov/entrez/query.fcgi?cmd=Retrieve&db=pubmed&dopt=Abstract&list_uids=17697159
"54. Aerobic fitness may protect arteries from inflammation. Beneficial exercise effects can be tracked via two key mental stress tests.[Duke Med Health News, 13:(6), Jun, 2007][Journal Article]"
Source: [PubMed]http://www.ncbi.nlm.nih.gov/entrez/query.fcgi?cmd=Retrieve&db=pubmed&dopt=Abstract&list_uids=17649601
"55. Stress, inflammation, and hypertension (by Pickering TG).[J Clin Hypertens (Greenwich), 9:(7), Jul, 2007][Journal Article]"
Source: [PubMed]http://www.ncbi.nlm.nih.gov/entrez/query.fcgi?cmd=Retrieve&db=pubmed&dopt=Abstract&list_uids=17617770
"56. The ICD shock and stress management program: a randomized trial of psychosocial treatment to optimize quality of life in ICD patients (by Sears SF,Sowell LD,Kuhl EA,Kovacs AH,Serber ER,Handberg E,Kneipp SM,Zineh I,Conti JB).[Pacing Clin Electrophysiol, 30:(7), Jul, 2007][Journal Article,Randomized Controlled Trial,Research Support, N.I.H., Extramural,Research Support, Non-U.S. Gov't]"
Implantable cardioverter defibrillator (ICD) patients potentially face significant psychological dis...
Source: [PubMed]http://www.ncbi.nlm.nih.gov/entrez/query.fcgi?cmd=Retrieve&db=pubmed&dopt=Abstract&list_uids=17584267
"57. The effects of acute psychological stress on circulating inflammatory factors in humans: a review and meta-analysis (by Steptoe A,Hamer M,Chida Y).[Brain Behav Immun, 21:(7), Oct, 2007][Journal Article,Meta-Analysis,Research Support, Non-U.S. Gov't,Review]"
"Stress influences circulating inflammatory markers, and these effects may mediate the influence of p..."
Source: [PubMed]http://www.ncbi.nlm.nih.gov/entrez/query.fcgi?cmd=Retrieve&db=pubmed&dopt=Abstract&list_uids=17475444
"58. Stress induced morphological microglial activation in the rodent brain: involvement of interleukin-18 (by Sugama S,Fujita M,Hashimoto M,Conti B).[Neuroscience, 146:(3), May, 2007][Journal Article,Research Support, Non-U.S. Gov't]"
The present study investigated the possibility that acute stress might activate microglial cells. Wi...
Source: [PubMed]http://www.ncbi.nlm.nih.gov/entrez/query.fcgi?cmd=Retrieve&db=pubmed&dopt=Abstract&list_uids=17433555
"59. Essential role of IL-6 signaling pathway in keloid pathogenesis (by Ghazizadeh M).[J Nihon Med Sch, 74:(1), Feb, 2007][Journal Article,Review]"
Cytokines are pleiotropic substances that are known to participate in inflammatory and immune respon...
Source: [PubMed]http://www.ncbi.nlm.nih.gov/entrez/query.fcgi?cmd=Retrieve&db=pubmed&dopt=Abstract&list_uids=17384473
"60. Psychosocial factors and inflammation in the multi-ethnic study of atherosclerosis (by Ranjit N,Diez-Roux AV,Shea S,Cushman M,Seeman T,Jackson SA,Ni H).[Arch Intern Med, 167:(2), Jan, 2007][Journal Article,Multicenter Study,Research Support, N.I.H., Extramural]"
"Psychosocial factors are associated with the development and progress of cardiovascular disease, but..."
Source: [PubMed]http://www.ncbi.nlm.nih.gov/entrez/query.fcgi?cmd=Retrieve&db=pubmed&dopt=Abstract&list_uids=17242319
"61. Effects of perceived stress and uplifts on inflammation and coagulability (by Jain S,Mills PJ,von Kanel R,Hong S,Dimsdale JE).[Psychophysiology, 44:(1), Jan, 2007][Journal Article,Research Support, N.I.H., Extramural]"
We investigated whether depressed mood and chronic hassles and uplifts predicted levels of hemostasi...
Source: [PubMed]http://www.ncbi.nlm.nih.gov/entrez/query.fcgi?cmd=Retrieve&db=pubmed&dopt=Abstract&list_uids=17241151
"62. The effects of exercise on perceived stress and IL-6 levels among older adults (by Starkweather AR).[Biol Res Nurs, 8:(3), Jan, 2007][Controlled Clinical Trial,Journal Article,Research Support, Non-U.S. Gov't]"
Biochemical markers of inflammation have been used in recent physical activity intervention studies....
Source: [PubMed]http://www.ncbi.nlm.nih.gov/entrez/query.fcgi?cmd=Retrieve&db=pubmed&dopt=Abstract&list_uids=17172317
"63. Psychosocial stress increases inflammatory markers and alters cytokine production across pregnancy (by Coussons-Read ME,Okun ML,Nettles CD).[Brain Behav Immun, 21:(3), Mar, 2007][Journal Article]"
Previous work has shown that psychosocial stress is related to increases in serum levels of pro-infl...
Source: [PubMed]http://www.ncbi.nlm.nih.gov/entrez/query.fcgi?cmd=Retrieve&db=pubmed&dopt=Abstract&list_uids=17029703
"64. Stimulated production of interleukin-8 covaries with psychosocial risk factors for inflammatory disease among middle-aged community volunteers (by Marsland AL,Sathanoori R,Muldoon MF,Manuck SB).[Brain Behav Immun, 21:(2), Feb, 2007][Journal Article,Research Support, N.I.H., Extramural]"
"A growing literature suggests that psychosocial factors, such as chronic stress and depression, are ..."
Source: [PubMed]http://www.ncbi.nlm.nih.gov/entrez/query.fcgi?cmd=Retrieve&db=pubmed&dopt=Abstract&list_uids=16996240
"65. Effect of Alzheimer caregiving stress and age on frailty markers interleukin-6, C-reactive protein, and D-dimer (by von Kanel R,Dimsdale JE,Mills PJ,Ancoli-Israel S,Patterson TL,Mausbach BT,Grant I).[J Gerontol A Biol Sci Med Sci, 61:(9), Sep, 2006][Journal Article,Research Support, N.I.H., Extramural]"
"Elevated plasma levels of interleukin (IL)-6, C-reactive protein (CRP), and D-dimer belong to the bi..."
Source: [PubMed]http://www.ncbi.nlm.nih.gov/entrez/query.fcgi?cmd=Retrieve&db=pubmed&dopt=Abstract&list_uids=16960028
"66. Increased stress-induced inflammatory responses in male patients with major depression and increased early life stress (by Pace TW,Mletzko TC,Alagbe O,Musselman DL,Nemeroff CB,Miller AH,Heim CM).[Am J Psychiatry, 163:(9), Sep, 2006][Comparative Study,Journal Article,Research Support, N.I.H., Extramural,Research Support, Non-U.S. Gov't]"
The authors sought to determine innate immune system activation following psychosocial stress in pat...
Source: [PubMed]http://www.ncbi.nlm.nih.gov/entrez/query.fcgi?cmd=Retrieve&db=pubmed&dopt=Abstract&list_uids=16946190
"67. Dental plaque, gingival inflammation, and elevated levels of interleukin-6 and cortisol in gingival crevicular fluid from women with stress-related depression and exhaustion (by Johannsen A,Rylander G,Soder B,Asberg M).[J Periodontol, 77:(8), Aug, 2006][Journal Article,Research Support, Non-U.S. Gov't]"
The aim of the present study was to investigate the importance of stress for the development of peri...
Source: [PubMed]http://www.ncbi.nlm.nih.gov/entrez/query.fcgi?cmd=Retrieve&db=pubmed&dopt=Abstract&list_uids=16937592
"68. The effect of acute psychologic stress on systemic and rectal mucosal measures of inflammation in ulcerative colitis (by Mawdsley JE,Macey MG,Feakins RM,Langmead L,Rampton DS).[Gastroenterology, 131:(2), Aug, 2006][Comparative Study,Journal Article,Research Support, Non-U.S. Gov't]"
Recent studies suggest that life events and chronic stress increase the risk of relapse in inflammat...
Source: [PubMed]http://www.ncbi.nlm.nih.gov/entrez/query.fcgi?cmd=Retrieve&db=pubmed&dopt=Abstract&list_uids=16890594
"69. The inflammatory consequences of psychologic stress: relationship to insulin resistance, obesity, atherosclerosis and diabetes mellitus, type II (by Black PH).[Med Hypotheses, 67:(4), 2006][Journal Article,Research Support, Non-U.S. Gov't]"
Inflammation is frequently present in the visceral fat and vasculature in certain patients with card...
Source: [PubMed]http://www.ncbi.nlm.nih.gov/entrez/query.fcgi?cmd=Retrieve&db=pubmed&dopt=Abstract&list_uids=16781084
"70. Poor sleep is associated with higher plasma proinflammatory cytokine interleukin-6 and procoagulant marker fibrin D-dimer in older caregivers of people with Alzheimer's disease (by von Kanel R,Dimsdale JE,Ancoli-Israel S,Mills PJ,Patterson TL,McKibbin CL,Archuleta C,Grant I).[J Am Geriatr Soc, 54:(3), Mar, 2006][Comparative Study,Journal Article,Research Support, N.I.H., Extramural]"
To determine whether objective measures of sleep correlate with plasma levels of the proinflammatory...
Source: [PubMed]http://www.ncbi.nlm.nih.gov/entrez/query.fcgi?cmd=Retrieve&db=pubmed&dopt=Abstract&list_uids=16551309
"71. [Blood interleukin-6 level in children with idiopathic headaches] (by Gergont A,Kacinski M).[Neurol Neurochir Pol, 39:(4 Suppl 1), 2005][English Abstract,Journal Article]"
Neurogenic inflammation may contribute to the pathogenesis of migraine. IL-6 plays an important role...
Source: [PubMed]http://www.ncbi.nlm.nih.gov/entrez/query.fcgi?cmd=Retrieve&db=pubmed&dopt=Abstract&list_uids=16419564
"72. Stress and depression-induced immune dysfunction: implications for the development and progression of cancer (by Reiche EM,Morimoto HK,Nunes SM).[Int Rev Psychiatry, 17:(6), Dec, 2005][Journal Article]"
The persistent activation of the hypothalamic-pituitary-adrenal axis and the sympathetic-adrenal-med...
Source: [PubMed]http://www.ncbi.nlm.nih.gov/entrez/query.fcgi?cmd=Retrieve&db=pubmed&dopt=Abstract&list_uids=16401550
"73. Hostility and pain are related to inflammation in older adults (by Graham JE,Robles TF,Kiecolt-Glaser JK,Malarkey WB,Bissell MG,Glaser R).[Brain Behav Immun, 20:(4), Jul, 2006][Journal Article,Research Support, N.I.H., Extramural]"
Chronically elevated systemic inflammation has a dramatic impact on health for older individuals. As...
Source: [PubMed]http://www.ncbi.nlm.nih.gov/entrez/query.fcgi?cmd=Retrieve&db=pubmed&dopt=Abstract&list_uids=16376518
"74. Increases in stimulated secretion of proinflammatory cytokines by blood monocytes following arousal of negative affect: the role of insulin resistance as moderator (by Suarez EC,Boyle SH,Lewis JG,Hall RP,Young KH).[Brain Behav Immun, 20:(4), Jul, 2006][Clinical Trial,Journal Article]"
We examined the effect of negative affect on changes in stimulated secretion of cytokines by blood m...
Source: [PubMed]http://www.ncbi.nlm.nih.gov/entrez/query.fcgi?cmd=Retrieve&db=pubmed&dopt=Abstract&list_uids=16288846
"75. The effects of continuous epidural anesthesia and analgesia on stress response and immune function in patients undergoing radical esophagectomy (by Yokoyama M,Itano Y,Katayama H,Morimatsu H,Takeda Y,Takahashi T,Nagano O,Morita K).[Anesth Analg, 101:(5), Nov, 2005][Clinical Trial,Journal Article,Randomized Controlled Trial]"
We investigated whether perioperative extensive epidural block (C3-L) affects postoperative immune r...
Source: [PubMed]http://www.ncbi.nlm.nih.gov/entrez/query.fcgi?cmd=Retrieve&db=pubmed&dopt=Abstract&list_uids=16244024
"76. Clinical depression and regulation of the inflammatory response during acute stress (by Miller GE,Rohleder N,Stetler C,Kirschbaum C).[Psychosom Med, 67:(5), 2005][In Vitro,Journal Article,Research Support, Non-U.S. Gov't]"
This study examined whether clinical depression is associated with a differential inflammatory respo...
Source: [PubMed]http://www.ncbi.nlm.nih.gov/entrez/query.fcgi?cmd=Retrieve&db=pubmed&dopt=Abstract&list_uids=16204423
"77. [Osteoporosis and stress] (by Kumano H).[Clin Calcium, 15:(9), Sep, 2005][English Abstract,Journal Article,Review]"
There may be three ways of relationship between stress and osteoporosis. The first is that stress in...
Source: [PubMed]http://www.ncbi.nlm.nih.gov/entrez/query.fcgi?cmd=Retrieve&db=pubmed&dopt=Abstract&list_uids=16137956
"78. Different contribution of interleukin-6 and cortisol activity to total plasma fibrin concentration and to acute mental stress-induced fibrin formation (by von Kanel R,Kudielka BM,Hanebuth D,Preckel D,Fischer JE).[Clin Sci (Lond), 109:(1), Jul, 2005][Clinical Trial,Journal Article,Research Support, Non-U.S. Gov't]"
Acute mental stress may contribute to atherosclerosis by affecting inflammation and coagulation; how...
Source: [PubMed]http://www.ncbi.nlm.nih.gov/entrez/query.fcgi?cmd=Retrieve&db=pubmed&dopt=Abstract&list_uids=15752067
"79. Inflammation and activated innate immunity in the pathogenesis of type 2 diabetes (by Pickup JC).[Diabetes Care, 27:(3), Mar, 2004][Journal Article,Review]"
There is increasing evidence that an ongoing cytokine-induced acute-phase response (sometimes called...
Source: [PubMed]http://www.ncbi.nlm.nih.gov/entrez/query.fcgi?cmd=Retrieve&db=pubmed&dopt=Abstract&list_uids=14988310
"80. The inflammatory response is an integral part of the stress response: Implications for atherosclerosis, insulin resistance, type II diabetes and metabolic syndrome X (by Black PH).[Brain Behav Immun, 17:(5), Oct, 2003][Journal Article,Review]"
"In previous publications, we presented the hypothesis that repeated episodes of acute or chronic psy..."
Source: [PubMed]http://www.ncbi.nlm.nih.gov/entrez/query.fcgi?cmd=Retrieve&db=pubmed&dopt=Abstract&list_uids=12946657
"81. Chronic stress and age-related increases in the proinflammatory cytokine IL-6 (by Kiecolt-Glaser JK,Preacher KJ,MacCallum RC,Atkinson C,Malarkey WB,Glaser R).[Proc Natl Acad Sci U S A, 100:(15), Jul, 2003][Journal Article,Research Support, U.S. Gov't, P.H.S.]"
"Overproduction of IL-6, a proinflammatory cytokine, is associated with a spectrum of age-related con..."
Source: [PubMed]http://www.ncbi.nlm.nih.gov/entrez/query.fcgi?cmd=Retrieve&db=pubmed&dopt=Abstract&list_uids=12840146

"82. Natural killer cell and proinflammatory cytokine responses to mental stress: associations with heart rate and heart rate variability (by Owen N,Steptoe A).[Biol Psychol, 63:(2), May, 2003][Journal Article,Research Support, Non-U.S. Gov't]"
"Associations between natural killer (NK) cell, proinflammatory cytokine stress responsivity, and car..."
Source: [PubMed]http://www.ncbi.nlm.nih.gov/entrez/query.fcgi?cmd=Retrieve&db=pubmed&dopt=Abstract&list_uids=12738402

"83. Chronic psychological stress and the regulation of pro-inflammatory cytokines: a glucocorticoid-resistance model (by Miller GE,Cohen S,Ritchey AK).[Health Psychol, 21:(6), Nov, 2002][Journal Article,Research Support, Non-U.S. Gov't,Research Support, U.S. Gov't, P.H.S.]"
This study examined whether chronic stress impairs the immune system's capacity to respond to hormon...
Source: [PubMed]http://www.ncbi.nlm.nih.gov/entrez/query.fcgi?cmd=Retrieve&db=pubmed&dopt=Abstract&list_uids=12433005

"84. A possible link between melatonin levels, stress and coronary heart disease (by Gerber AM,Oosthuizen GM,Crous A).[S Afr Med J, 92:(10), Oct, 2002][Letter]"
Source: [PubMed]http://www.ncbi.nlm.nih.gov/entrez/query.fcgi?cmd=Retrieve&db=pubmed&dopt=Abstract&list_uids=12432803

"85. In polymyalgia rheumatica serum prolactin is positively correlated with the number of typical symptoms but not with typical inflammatory markers (by Straub RH,Georgi J,Helmke K,Vaith P,Lang B).[Rheumatology (Oxford), 41:(4), Apr, 2002][Journal Article,Research Support, Non-U.S. Gov't]"
Hyperprolactinaemia has been associated with the active phase of human systemic lupus erythematosus ...
Source: [PubMed]http://www.ncbi.nlm.nih.gov/entrez/query.fcgi?cmd=Retrieve&db=pubmed&dopt=Abstract&list_uids=11961173

"86. Dehydroepiandrosterone in relation to other adrenal hormones during an acute inflammatory stressful disease state compared with chronic inflammatory disease: role of interleukin-6 and tumour necrosis factor (by Straub RH,Lehle K,Herfarth H,Weber M,Falk W,Preuner J,Scholmerich J).[Eur J Endocrinol, 146:(3), Mar, 2002][Clinical Trial,Comparative Study,Journal Article]"
Serum levels of dehydroepiandrosterone (DHEA) and DHEA sulphate (DHEAS) are low in chronic inflammat...
Source: [PubMed]http://www.ncbi.nlm.nih.gov/entrez/query.fcgi?cmd=Retrieve&db=pubmed&dopt=Abstract&list_uids=11888843

"87. The etiologies, pathophysiology, and alternative/complementary treatment of asthma (by Miller AL).[Altern Med Rev, 6:(1), Feb, 2001][Journal Article,Review]"
"A chronic inflammatory disorder of the respiratory airways, asthma is characterized by bronchial air..."
Source: [PubMed]http://www.ncbi.nlm.nih.gov/entrez/query.fcgi?cmd=Retrieve&db=pubmed&dopt=Abstract&list_uids=11207455

"88. Inflammation, depressive symptomtology, and coronary artery disease (by Appels A,Bar FW,Bar J,Bruggeman C,de Baets M).[Psychosom Med, 62:(5), 2000][Journal Article,Research Support, Non-U.S. Gov't]"
"Many patients feel exhausted or depressed before the onset of an acute coronary event, but little is..."
Source: [PubMed]http://www.ncbi.nlm.nih.gov/entrez/query.fcgi?cmd=Retrieve&db=pubmed&dopt=Abstract&list_uids=11020087

"89. Interleukin-6 and tumor necrosis factor-alpha production after acute psychological stress, exercise, and infused isoproterenol: differential effects and pathways (by Goebel MU,Mills PJ,Irwin MR,Ziegler MG).[Psychosom Med, 62:(4), 2000][Journal Article,Research Support, U.S. Gov't, P.H.S.]"
The aim of the study was to assess the effects of three different methods of acute activation of the...
Source: [PubMed]http://www.ncbi.nlm.nih.gov/entrez/query.fcgi?cmd=Retrieve&db=pubmed&dopt=Abstract&list_uids=10949106
"90. In humans, serum polyunsaturated fatty acid levels predict the response of proinflammatory cytokines to psychologic stress (by Maes M,Christophe A,Bosmans E,Lin A,Neels H).[Biol Psychiatry, 47:(10), May, 2000][Journal Article,Research Support, Non-U.S. Gov't]"
"Psychologic stress in humans induces the production of proinflammatory cytokines, such as interferon..."
Source: [PubMed]http://www.ncbi.nlm.nih.gov/entrez/query.fcgi?cmd=Retrieve&db=pubmed&dopt=Abstract&list_uids=10807964
"91. Prenatal manipulations reduce the proinflammatory response to a cytokine challenge in juvenile monkeys (by Reyes TM,Coe CL).[Brain Res, 769:(1), Sep, 1997][Journal Article,Research Support, U.S. Gov't, Non-P.H.S.,Research Support, U.S. Gov't, P.H.S.]"
Two studies were conducted to assess the potential long-term effects of prenatal stress on the cytok...
Source: [PubMed]http://www.ncbi.nlm.nih.gov/entrez/query.fcgi?cmd=Retrieve&db=pubmed&dopt=Abstract&list_uids=9374270
"92. The preterm parturition syndrome (by Romero R,Espinoza J,Kusanovic JP,Gotsch F,Hassan S,Erez O,Chaiworapongsa T,Mazor M).[BJOG, 113 Suppl 3, Dec, 2006][Journal Article,Review]"
The implicit paradigm that has governed the study and clinical management of preterm labour is that ...
Source: [PubMed]http://www.ncbi.nlm.nih.gov/entrez/query.fcgi?cmd=Retrieve&db=pubmed&dopt=Abstract&list_uids=17206962
"93. VEGF, substance P and stress, new aspects: a revisited study (by Castellani ML,Galzio RJ,Felaco P,Tripodi D,Toniato E,De Lutiis MA,Conti F,Fulcheri M,Conti C,Theoharides TC,Caraffa A,Antinolfi P,Felaco M,Tete S,Pandolfi F,Shaik-Dasthagirisaheb YB).[J Biol Regul Homeost Agents, 24:(3), 2010][Editorial,Review]"
"Mast cells play an essential role in diverse physiological and pathological processes, such as ather..."
Source: [PubMed]http://www.ncbi.nlm.nih.gov/entrez/query.fcgi?cmd=Retrieve&db=pubmed&dopt=Abstract&list_uids=20846471
"94. Neuroendocrine circuitry and endometriosis: progesterone derivative dampens corticotropin-releasing hormone-induced inflammation by peritoneal cells in vitro (by Tariverdian N,Rucke M,Szekeres-Bartho J,Blois SM,Karpf EF,Sedlmayr P,Klapp BF,Kentenich H,Siedentopf F,Arck PC).[J Mol Med (Berl), 88:(3), Mar, 2010][Journal Article,Research Support, Non-U.S. Gov't]"
"Clinical symptoms of endometriosis, such as pain and infertility, can be described as persistent str..."
Source: [PubMed]http://www.ncbi.nlm.nih.gov/entrez/query.fcgi?cmd=Retrieve&db=pubmed&dopt=Abstract&list_uids=19898767
"95. Repeated social stress enhances the innate immune response to a primary HSV-1 infection in the cornea and trigeminal ganglia of Balb/c mice (by Dong-Newsom P,Powell ND,Bailey MT,Padgett DA,Sheridan JF).[Brain Behav Immun, 24:(2), Feb, 2010][Journal Article,Research Support, N.I.H., Extramural]"
"Three to 5 days after a primary HSV-1 infection, macrophages infiltrate into the trigeminal ganglia ..."
Source: [PubMed]http://www.ncbi.nlm.nih.gov/entrez/query.fcgi?cmd=Retrieve&db=pubmed&dopt=Abstract&list_uids=19822203
"96. Stress-induced neuroinflammation: mechanisms and new pharmacological targets (by Munhoz CD,Garcia-Bueno B,Madrigal JL,Lepsch LB,Scavone C,Leza JC).[Braz J Med Biol Res, 41:(12), Dec, 2008][Journal Article,Research Support, Non-U.S. Gov't,Review]"
"Stress is triggered by numerous unexpected environmental, social or pathological stimuli occurring d..."
Source: [PubMed]http://www.ncbi.nlm.nih.gov/entrez/query.fcgi?cmd=Retrieve&db=pubmed&dopt=Abstract&list_uids=19148364
"97. Higher body mass index (BMI) is associated with reduced glucocorticoid inhibition of inflammatory cytokine production following acute psychosocial stress in men (by Wirtz PH,Ehlert U,Emini L,Suter T).[Psychoneuroendocrinology, 33:(8), Sep, 2008][Clinical Trial,Journal Article,Research Support, Non-U.S. Gov't]"
Body mass index (BMI) and mental stress seem to exert part of their cardiovascular risk by eliciting...
Source: [PubMed]http://www.ncbi.nlm.nih.gov/entrez/query.fcgi?cmd=Retrieve&db=pubmed&dopt=Abstract&list_uids=18644679
"98. Association between burnout and circulating levels of pro- and anti-inflammatory cytokines in schoolteachers (by von Kanel R,Bellingrath S,Kudielka BM).[J Psychosom Res, 65:(1), Jul, 2008][Comparative Study,Journal Article,Research Support, Non-U.S. Gov't]"
The burnout syndrome has been associated with an increased risk of cardiovascular disease. The physi...
Source: [PubMed]http://www.ncbi.nlm.nih.gov/entrez/query.fcgi?cmd=Retrieve&db=pubmed&dopt=Abstract&list_uids=18582612
"99. [Septic shock: blood glucose regulation] (by Orban JC,Deroche D,Ichai C).[Ann Fr Anesth Reanim, 25:(3), Mar, 2006][English Abstract,Journal Article,Review]"
"Blood glucose regulation is controlled by several hormones, neurological mechanisms and the hepatic ..."
Source: [PubMed]http://www.ncbi.nlm.nih.gov/entrez/query.fcgi?cmd=Retrieve&db=pubmed&dopt=Abstract&list_uids=16298101
"100. Anti-stress and anti-anxiety effects of centrally acting angiotensin II AT1 receptor antagonists (by Saavedra JM,Ando H,Armando I,Baiardi G,Bregonzio C,Juorio A,Macova M).[Regul Pept, 128:(3), Jun, 2005][Journal Article,Review]"
The brain and the peripheral (hormonal) angiotensin II systems are stimulated during stress. Activat...
Source: [PubMed]http://www.ncbi.nlm.nih.gov/entrez/query.fcgi?cmd=Retrieve&db=pubmed&dopt=Abstract&list_uids=15837532
"101. Prevention of endothelial cell injury by activated protein C: the molecular mechanism(s) and therapeutic implications (by Okajima K).[Curr Vasc Pharmacol, 2:(2), Apr, 2004][Journal Article,Review]"
"Activated protein C (APC), a natural anticoagulant, is formed from protein C by the action of thromb..."
Source: [PubMed]http://www.ncbi.nlm.nih.gov/entrez/query.fcgi?cmd=Retrieve&db=pubmed&dopt=Abstract&list_uids=15320513
"102. Elevated Plasma C-reactive protein in chronically distressed subjects who carry the A allele of the TNF-alpha -308 G/A polymorphism (by Jeanmonod P,von Kanel R,Maly FE,Fischer JE).[Psychosom Med, 66:(4), 2004][Journal Article,Research Support, Non-U.S. Gov't]"
"Sustained psychological stress may result in a state operationalized as ""vital exhaustion."" Exhausti..."
Source: [PubMed]http://www.ncbi.nlm.nih.gov/entrez/query.fcgi?cmd=Retrieve&db=pubmed&dopt=Abstract&list_uids=15272094
"103. Physiological correlates of burnout among women (by Grossi G,Perski A,Evengard B,Blomkvist V,Orth-Gomer K).[J Psychosom Res, 55:(4), Oct, 2003][Journal Article]"
"The purpose of this study was to investigate the immune, endocrine, and metabolic correlates of burn..."
Source: [PubMed]http://www.ncbi.nlm.nih.gov/entrez/query.fcgi?cmd=Retrieve&db=pubmed&dopt=Abstract&list_uids=14507541
"104. The effect of stress on the inflammatory response to Porphyromonas gingivalis in a mouse subcutaneous chamber model (by Shapira L,Houri-Haddad Y,Frolov I,Halabi A,Ben-Nathan D).[J Periodontol, 70:(3), Mar, 1999][Comparative Study,Journal Article]"
The impact of emotional stress on the outcome of infectious diseases was studied in animal models an...
Source: [PubMed]http://www.ncbi.nlm.nih.gov/entrez/query.fcgi?cmd=Retrieve&db=pubmed&dopt=Abstract&list_uids=10225545
"105. Regulation of rat hypothalamic corticotropin-releasing hormone secretion in vitro: potential clinical implications (by Calogero AE,Bernardini R,Gold PW,Chrousos GP).[Adv Exp Med Biol, 245, 1988][Journal Article,Review]"
"In summary, 5HT, ACh, NE, E and DA appear to stimulate hypothalamic CRH secretion whereas activation..."
Source: [PubMed]http://www.ncbi.nlm.nih.gov/entrez/query.fcgi?cmd=Retrieve&db=pubmed&dopt=Abstract&list_uids=2906518
"106. Parental support and cytokine activity in childhood asthma: the role of glucocorticoid sensitivity (by Miller GE,Gaudin A,Zysk E,Chen E).[J Allergy Clin Immunol, 123:(4), Apr, 2009][Journal Article,Research Support, Non-U.S. Gov't]"
"Stress is known to worsen the course of asthma, but the underlying mechanisms are poorly understood...."
Source: [PubMed]http://www.ncbi.nlm.nih.gov/entrez/query.fcgi?cmd=Retrieve&db=pubmed&dopt=Abstract&list_uids=19181373
"107. Platelet alpha2-adrenoceptor density in humans: relationships to stress-induced anxiety, psychasthenic constitution, gender and stress-induced changes in the inflammatory response system (by Maes M,Van Gastel A,Delmeire L,Kenis G,Bosmans E,Song C).[Psychol Med, 32:(5), Jul, 2002][Journal Article,Research Support, Non-U.S. Gov't]"
This study examined the effects of psychological stress on platelet alpha2-adrenergic receptor (alph...
Source: [PubMed]http://www.ncbi.nlm.nih.gov/entrez/query.fcgi?cmd=Retrieve&db=pubmed&dopt=Abstract&list_uids=12171386
"108. Different expression of cytokine and membrane molecules by circulating lymphocytes on acute mental stress in patients with atopic dermatitis in comparison with healthy controls (by Schmid-Ott G,Jaeger B,Meyer S,Stephan E,Kapp A,Werfel T).[J Allergy Clin Immunol, 108:(3), Sep, 2001][Journal Article,Research Support, Non-U.S. Gov't]"
"Mental stress is believed to induce an exacerbation of atopic dermatitis (AD). Until now, however, o..."
Source: [PubMed]http://www.ncbi.nlm.nih.gov/entrez/query.fcgi?cmd=Retrieve&db=pubmed&dopt=Abstract&list_uids=11544468
"109. The brain-gut axis in irritable bowel syndrome--clinical aspects (by Mach T).[Med Sci Monit, 10:(6), Jun, 2004][Journal Article,Research Support, Non-U.S. Gov't,Review]"
"Irritable bowel syndrome (IBS) is the most common chronic gastrointestinal (GI) disorder, affecting ..."
Source: [PubMed]http://www.ncbi.nlm.nih.gov/entrez/query.fcgi?cmd=Retrieve&db=pubmed&dopt=Abstract&list_uids=15173682
"110. Effects of acute psychological stress on glucose metabolism and subclinical inflammation in patients with post-traumatic stress disorder (by Nowotny B,Cavka M,Herder C,Loffler H,Poschen U,Joksimovic L,Kempf K,Krug AW,Koenig W,Martin S,Kruse J).[Horm Metab Res, 42:(10), Sep, 2010][Clinical Trial,Journal Article]"
"During acute psychological stress, the hypothalamic-pituitary-adrenal axis and the sympathetic nervo..."
Source: [PubMed]http://www.ncbi.nlm.nih.gov/entrez/query.fcgi?cmd=Retrieve&db=pubmed&dopt=Abstract&list_uids=20665427
"111. Anti-inflammatory effects of antidepressants: possibilities for preventives against Alzheimer's disease (by Hashioka S,McGeer PL,Monji A,Kanba S).[Cent Nerv Syst Agents Med Chem, 9:(1), Mar, 2009][Journal Article,Research Support, Non-U.S. Gov't,Review]"
Increasing evidence of pro-inflammatory mediator expression in major depressions indicate that infla...
Source: [PubMed]http://www.ncbi.nlm.nih.gov/entrez/query.fcgi?cmd=Retrieve&db=pubmed&dopt=Abstract&list_uids=20021334
"112. Stress-induced changes in the expression of monocytic beta2-integrins: the impact of arousal of negative affect and adrenergic responses to the Anger Recall Interview (by Greeson JM,Lewis JG,Achanzar K,Zimmerman E,Young KH,Suarez EC).[Brain Behav Immun, 23:(2), Feb, 2009][Journal Article]"
Adhesion of circulating monocytes to the vascular endothelium is one of the earliest steps in the de...
Source: [PubMed]http://www.ncbi.nlm.nih.gov/entrez/query.fcgi?cmd=Retrieve&db=pubmed&dopt=Abstract&list_uids=18955128
"113. [IL-1 family (IL-1alpha/beta, IL-1Ra, IL-18), IL-16, IL-17] (by Okamura H).[Nihon Rinsho, 63 Suppl 4, Apr, 2005][Journal Article,Review]"
Source: [PubMed]http://www.ncbi.nlm.nih.gov/entrez/query.fcgi?cmd=Retrieve&db=pubmed&dopt=Abstract&list_uids=15861661
"114. [Bronchial asthma and psychological stress] (by Ohno I).[Rinsho Byori, 58:(3), Mar, 2010][English Abstract,Journal Article,Review]"
Bronchial asthma is a chronic airway inflammatory disease characterized by the accumulation and acti...
Source: [PubMed]http://www.ncbi.nlm.nih.gov/entrez/query.fcgi?cmd=Retrieve&db=pubmed&dopt=Abstract&list_uids=20408448
"115. Socioeconomic status and inflammatory processes in childhood asthma: the role of psychological stress (by Chen E,Hanson MD,Paterson LQ,Griffin MJ,Walker HA,Miller GE).[J Allergy Clin Immunol, 117:(5), May, 2006][Journal Article,Research Support, N.I.H., Extramural,Research Support, Non-U.S. Gov't]"
Although social environment variables such as socioeconomic status (SES) have been linked to childho...
Source: [PubMed]http://www.ncbi.nlm.nih.gov/entrez/query.fcgi?cmd=Retrieve&db=pubmed&dopt=Abstract&list_uids=16675327
"116. Stress, chronic inflammation, and emotional and physical well-being: concurrent effects and chronic sequelae (by Chrousos GP).[J Allergy Clin Immunol, 106:(5 Suppl), Nov, 2000][Journal Article,Review]"
"The importance of T(H) cells (specifically T(H)2 cells) that produce IL-4, -5, -10, and -13 in the p..."
Source: [PubMed]http://www.ncbi.nlm.nih.gov/entrez/query.fcgi?cmd=Retrieve&db=pubmed&dopt=Abstract&list_uids=11080744
"117. Monocyte chemotactic protein-1 (MCP-1) and growth factors called into question as markers of prolonged psychosocial stress (by Jonsdottir IH,Hagg DA,Glise K,Ekman R).[PLoS One, 4:(11), 2009][Journal Article,Research Support, Non-U.S. Gov't]"
Psychosocial stress is becoming a major contributor to increased mental ill-health and sick leave in...
Source: [PubMed]http://www.ncbi.nlm.nih.gov/entrez/query.fcgi?cmd=Retrieve&db=pubmed&dopt=Abstract&list_uids=19888340
"118. Modulation of microglia and CD8(+) T cell activation during the development of stress-induced herpes simplex virus type-1 encephalitis (by Nair A,Hunzeker J,Bonneau RH).[Brain Behav Immun, 21:(6), Aug, 2007][Journal Article,Research Support, N.I.H., Extramural]"
The central nervous system (CNS) has been shown to be vulnerable to a variety of insults in animals ...
Source: [PubMed]http://www.ncbi.nlm.nih.gov/entrez/query.fcgi?cmd=Retrieve&db=pubmed&dopt=Abstract&list_uids=17349776
"119. Hair growth inhibition by psychoemotional stress: a mouse model for neural mechanisms in hair growth control (by Peters EM,Arck PC,Paus R).[Exp Dermatol, 15:(1), Jan, 2006][Journal Article,Review]"
"Stress has long been discussed controversially as a cause of hair loss. However, solid proof of stre..."
Source: [PubMed]http://www.ncbi.nlm.nih.gov/entrez/query.fcgi?cmd=Retrieve&db=pubmed&dopt=Abstract&list_uids=16364026
"120. Stress inhibits hair growth in mice by induction of premature catagen development and deleterious perifollicular inflammatory events via neuropeptide substance P-dependent pathways (by Arck PC,Handjiski B,Peters EM,Peter AS,Hagen E,Fischer A,Klapp BF,Paus R).[Am J Pathol, 162:(3), Mar, 2003][Journal Article,Research Support, Non-U.S. Gov't]"
It has been much disputed whether or not stress can cause hair loss (telogen effluvium) in a clinica...
Source: [PubMed]http://www.ncbi.nlm.nih.gov/entrez/query.fcgi?cmd=Retrieve&db=pubmed&dopt=Abstract&list_uids=12598315
"1. Neuroimmunomodulation in inflammatory bowel disease. How far from ""bench"" to ""bedside""? (by Anton PA,Shanahan F)[Ann N Y Acad Sci, 840, May, 1998][Journal Article,Research Support, Non-U.S. Gov't,Review]"
"The chronic inflammatory bowel diseases (BID), Crohn's disease and ulcerative colitis, are character..."
Source: [PubMed]http://www.ncbi.nlm.nih.gov/entrez/query.fcgi?cmd=Retrieve&db=pubmed&dopt=Abstract&list_uids=9629299

"2. Evaluating the buffering vs. direct effects hypotheses of emotional social support on inflammatory markers: the multi-ethnic study of atherosclerosis (by Mezuk B,Diez Roux AV,Seeman T).[Brain Behav Immun, 24:(8), Nov, 2010][Journal Article,Research Support, N.I.H., Extramural,Research Support, Non-U.S. Gov't,Research Support, U.S. Gov't, P.H.S.]"
"Social support is associated with cardiovascular disease mortality, however, the physiologic mechani..."
Source: [PubMed]http://www.ncbi.nlm.nih.gov/entrez/query.fcgi?cmd=Retrieve&db=pubmed&dopt=Abstract&list_uids=20600815

"3. Cytokines and cholinergic signals co-modulate surgical stress-induced changes in mood and memory (by Shapira-Lichter I,Beilin B,Ofek K,Bessler H,Gruberger M,Shavit Y,Seror D,Grinevich G,Posner E,Reichenberg A,Soreq H,Yirmiya R).[Brain Behav Immun, 22:(3), Mar, 2008][Journal Article,Research Support, Non-U.S. Gov't]"
Inflammatory cytokines and the cholinergic system have been implicated in the effects of stressors o...
Source: [PubMed]http://www.ncbi.nlm.nih.gov/entrez/query.fcgi?cmd=Retrieve&db=pubmed&dopt=Abstract&list_uids=17959355

"4. No response of plasma substance P, but delayed increase of interleukin-1 receptor antagonist to acute psychosocial stress (by Rohleder N,Wolf JM,Herpfer I,Fiebich BL,Kirschbaum C,Lieb K).[Life Sci, 78:(26), May, 2006][Journal Article,Research Support, Non-U.S. Gov't]"
"Psychosocial stress has been shown to induce inflammatory reactions, followed by the release of immu..."
Source: [PubMed]http://www.ncbi.nlm.nih.gov/entrez/query.fcgi?cmd=Retrieve&db=pubmed&dopt=Abstract&list_uids=16414081

"5. [IL-1 family (IL-1alpha/beta, IL-1Ra, IL-18), IL-16, IL-17] (by Okamura H).[Nihon Rinsho, 63 Suppl 4, Apr, 2005][Journal Article,Review]"
Source: [PubMed]http://www.ncbi.nlm.nih.gov/entrez/query.fcgi?cmd=Retrieve&db=pubmed&dopt=Abstract&list_uids=15861661

"6. In polymyalgia rheumatica serum prolactin is positively correlated with the number of typical symptoms but not with typical inflammatory markers (by Straub RH,Georgi J,Helmke K,Vaith P,Lang B).[Rheumatology (Oxford), 41:(4), Apr, 2002][Journal Article,Research Support, Non-U.S. Gov't]"
Hyperprolactinaemia has been associated with the active phase of human systemic lupus erythematosus ...
Source: [PubMed]http://www.ncbi.nlm.nih.gov/entrez/query.fcgi?cmd=Retrieve&db=pubmed&dopt=Abstract&list_uids=11961173

"7. Biobehavioral influences on cancer progression (by Costanzo ES,Sood AK,Lutgendorf SK).[Immunol Allergy Clin North Am, 31:(1), Feb, 2011][Journal Article,Research Support, N.I.H., Extramural,Review]"
This review focuses on the contributions of stress-related behavioral factors to cancer growth and m...
Source: [PubMed]http://www.ncbi.nlm.nih.gov/entrez/query.fcgi?cmd=Retrieve&db=pubmed&dopt=Abstract&list_uids=21094927

"8. Elevated macrophage migration inhibitory factor (MIF) is associated with depressive symptoms, blunted cortisol reactivity to acute stress, and lowered morning cortisol (by Edwards KM,Bosch JA,Engeland CG,Cacioppo JT,Marucha PT).[Brain Behav Immun, 24:(7), Oct, 2010][Journal Article,Research Support, N.I.H., Extramural]"
Macrophage Migration Inhibitory Factor (MIF) is a proinflammatory cytokine produced by leukocytes an...
Source: [PubMed]http://www.ncbi.nlm.nih.gov/entrez/query.fcgi?cmd=Retrieve&db=pubmed&dopt=Abstract&list_uids=20382217
"9. Divergent effects of laughter and mental stress on arterial stiffness and central hemodynamics (by Vlachopoulos C,Xaplanteris P,Alexopoulos N,Aznaouridis K,Vasiliadou C,Baou K,Stefanadi E,Stefanadis C).[Psychosom Med, 71:(4), May, 2009][Comparative Study,Journal Article,Randomized Controlled Trial]"
To investigate the effect of laughter and mental stress on arterial stiffness and central hemodynami...
Source: [PubMed]http://www.ncbi.nlm.nih.gov/entrez/query.fcgi?cmd=Retrieve&db=pubmed&dopt=Abstract&list_uids=19251872
"10. The effects of physical and psychological stress on the gastro-intestinal tract: lessons from animal models (by Caso JR,Leza JC,Menchen L).[Curr Mol Med, 8:(4), Jun, 2008][Journal Article,Research Support, Non-U.S. Gov't]"
Physical and psychological stresses are widely accepted as triggers and / or modifiers of the clinic...
Source: [PubMed]http://www.ncbi.nlm.nih.gov/entrez/query.fcgi?cmd=Retrieve&db=pubmed&dopt=Abstract&list_uids=18537637
"11. Depressive symptoms predict mucosal wound healing (by Bosch JA,Engeland CG,Cacioppo JT,Marucha PT).[Psychosom Med, 69:(7), 2007][Clinical Trial,Journal Article,Research Support, N.I.H., Extramural]"
"There is mounting evidence that psychosocial stress can delay wound healing, but this literature alm..."
Source: [PubMed]http://www.ncbi.nlm.nih.gov/entrez/query.fcgi?cmd=Retrieve&db=pubmed&dopt=Abstract&list_uids=17766687
"12. Depression, stress, and blood pressure in urban African-American women (by Artinian NT,Washington OG,Flack JM,Hockman EM,Jen KL).[Prog Cardiovasc Nurs, 21:(2), 2006][Journal Article,Research Support, N.I.H., Extramural]"
"African-American women have disturbingly high rates of hypertension, exceeding those of African-Amer..."
Source: [PubMed]http://www.ncbi.nlm.nih.gov/entrez/query.fcgi?cmd=Retrieve&db=pubmed&dopt=Abstract&list_uids=16760688
"13. Wound site neutrophil transcriptome in response to psychological stress in young men (by Roy S,Khanna S,Yeh PE,Rink C,Malarkey WB,Kiecolt-Glaser J,Laskowski B,Glaser R,Sen CK).[Gene Expr, 12:(4-6), 2005][Journal Article,Research Support, N.I.H., Extramural]"
Communication between the central nervous and the immune system occurs through chemical messengers s...
Source: [PubMed]http://www.ncbi.nlm.nih.gov/entrez/query.fcgi?cmd=Retrieve&db=pubmed&dopt=Abstract&list_uids=16358416
"14. Acute stress augments innate immunity in the liver and increases hyaluronan levels in the tissues and blood of mice (by Inoue M,Kuwano Y,Tomiyama-Miyaji C,Watanabe M,Kainuma E,Ren H,Shen J,Miyazaki K,Abo T).[Biomed Res, 30:(3), Jun, 2009][Journal Article,Research Support, Non-U.S. Gov't]"
The effect of acute stress on the immune system was examined in mice. Restraint stress decreased the...
Source: [PubMed]http://www.ncbi.nlm.nih.gov/entrez/query.fcgi?cmd=Retrieve&db=pubmed&dopt=Abstract&list_uids=19574716
"15. Emerging biobehavioral factors of fatigue in sickle cell disease (by Ameringer S,Smith WR).[J Nurs Scholarsh, 43:(1), Mar, 2011][Journal Article,Research Support, N.I.H., Extramural,Review]"
"The symptom most frequently associated with sickle cell disease (SCD) is pain, but recent research i..."
Source: [PubMed]http://www.ncbi.nlm.nih.gov/entrez/query.fcgi?cmd=Retrieve&db=pubmed&dopt=Abstract&list_uids=21342421
"16. Challenges in interpreting cytokine biomarkers in biobehavioral research: a breast cancer exemplar (by Lyon D,Walter J,Munro CL,Schubert CM,McCain NL).[Biol Res Nurs, 13:(1), Jan, 2011][Comparative Study,Journal Article,Research Support, N.I.H., Extramural]"
This report extends the findings of a prior study comparing the level of plasma cytokines in women w...
Source: [PubMed]http://www.ncbi.nlm.nih.gov/entrez/query.fcgi?cmd=Retrieve&db=pubmed&dopt=Abstract&list_uids=21199813
"17. Lymphocytes in neuroprotection, cognition and emotion: is intolerance really the answer? (by Rook GA,Lowry CA,Raison CL)[Brain Behav Immun, 25:(4), May, 2011][Journal Article,Review]"
"Clinical, epidemiological and therapeutic studies indicate that some human depression is associated ..."
Source: [PubMed]http://www.ncbi.nlm.nih.gov/entrez/query.fcgi?cmd=Retrieve&db=pubmed&dopt=Abstract&list_uids=21167931
"18. Childhood adversity heightens the impact of later-life caregiving stress on telomere length and inflammation (by Kiecolt-Glaser JK,Gouin JP,Weng NP,Malarkey WB,Beversdorf DQ,Glaser R).[Psychosom Med, 73:(1), Jan, 2011][Comparative Study,Journal Article,Research Support, N.I.H., Extramural,Research Support, N.I.H., Intramural,Research Support, Non-U.S. Gov't]"
"To address the question of whether childhood abuse and other adversities have lasting, detectable co..."
Source: [PubMed]http://www.ncbi.nlm.nih.gov/entrez/query.fcgi?cmd=Retrieve&db=pubmed&dopt=Abstract&list_uids=21148804
"19. Inflammation, sanitation, and consternation: loss of contact with coevolved, tolerogenic microorganisms and the pathophysiology and treatment of major depression (by Raison CL,Lowry CA,Rook GA).[Arch Gen Psychiatry, 67:(12), Dec, 2010][Journal Article,Research Support, N.I.H., Extramural,Research Support, Non-U.S. Gov't,Review]"
Inflammation is increasingly recognized as contributing to the pathogenesis of major depressive diso...
Source: [PubMed]http://www.ncbi.nlm.nih.gov/entrez/query.fcgi?cmd=Retrieve&db=pubmed&dopt=Abstract&list_uids=21135322
"20. The adverse effects of psychological stress on immunoregulatory balance: applications to human inflammatory diseases (by Marshall GD).[Immunol Allergy Clin North Am, 31:(1), Feb, 2011][Journal Article,Research Support, N.I.H., Extramural,Review]"
"Psychological stress has known effects on the immune system, including impacting effector and regula..."
Source: [PubMed]http://www.ncbi.nlm.nih.gov/entrez/query.fcgi?cmd=Retrieve&db=pubmed&dopt=Abstract&list_uids=21094928
"21. Neuroendocrine effects of stress on immunity in the elderly: implications for inflammatory disease (by Heffner KL).[Immunol Allergy Clin North Am, 31:(1), Feb, 2011][Journal Article,Research Support, N.I.H., Extramural,Review]"
Age-related changes in immune function leave older adults at risk for a host of inflammatory disease...
Source: [PubMed]http://www.ncbi.nlm.nih.gov/entrez/query.fcgi?cmd=Retrieve&db=pubmed&dopt=Abstract&list_uids=21094926

"22. The impact of psychological stress on wound healing: methods and mechanisms (by Gouin JP,Kiecolt-Glaser JK).[Immunol Allergy Clin North Am, 31:(1), Feb, 2011][Journal Article,Research Support, N.I.H., Extramural,Research Support, Non-U.S. Gov't,Review]"
Converging and replicated evidence indicates that psychological stress can modulate wound-healing pr...
Source: [PubMed]http://www.ncbi.nlm.nih.gov/entrez/query.fcgi?cmd=Retrieve&db=pubmed&dopt=Abstract&list_uids=21094925

"23. Negative affective responses to a speech task predict changes in interleukin (IL)-6 (by Carroll JE,Low CA,Prather AA,Cohen S,Fury JM,Ross DC,Marsland AL).[Brain Behav Immun, 25:(2), Feb, 2011][Journal Article,Research Support, N.I.H., Extramural]"
Laboratory studies show that individuals differ appreciably in the magnitude of their inflammatory r...
Source: [PubMed]http://www.ncbi.nlm.nih.gov/entrez/query.fcgi?cmd=Retrieve&db=pubmed&dopt=Abstract&list_uids=20888901

"24. Association between plasma IL-6 response to acute stress and early-life adversity in healthy adults (by Carpenter LL,Gawuga CE,Tyrka AR,Lee JK,Anderson GM,Price LH).[Neuropsychopharmacology, 35:(13), Dec, 2010][Journal Article,Research Support, N.I.H., Extramural]"
Increased production of peripheral cytokines and other pro-inflammatory markers has been linked to p...
Source: [PubMed]http://www.ncbi.nlm.nih.gov/entrez/query.fcgi?cmd=Retrieve&db=pubmed&dopt=Abstract&list_uids=20881945

"25. VEGF, substance P and stress, new aspects: a revisited study (by Castellani ML,Galzio RJ,Felaco P,Tripodi D,Toniato E,De Lutiis MA,Conti F,Fulcheri M,Conti C,Theoharides TC,Caraffa A,Antinolfi P,Felaco M,Tete S,Pandolfi F,Shaik-Dasthagirisaheb YB).[J Biol Regul Homeost Agents, 24:(3), 2010][Editorial,Review]"
"Mast cells play an essential role in diverse physiological and pathological processes, such as ather..."
Source: [PubMed]http://www.ncbi.nlm.nih.gov/entrez/query.fcgi?cmd=Retrieve&db=pubmed&dopt=Abstract&list_uids=20846471

"26. Overnight changes of immune parameters and catecholamines are associated with mood and stress (by Rief W,Mills PJ,Ancoli-Israel S,Ziegler MG,Pung MA,Dimsdale JE).[Psychosom Med, 72:(8), Oct, 2010][Comparative Study,Journal Article,Research Support, N.I.H., Extramural]"
To test the hypothesis that a nocturnal decrease of secretion of inflammation markers and catecholam...
Source: [PubMed]http://www.ncbi.nlm.nih.gov/entrez/query.fcgi?cmd=Retrieve&db=pubmed&dopt=Abstract&list_uids=20841563

"27. Chronic unpredictable stress accelerates atherosclerosis through promoting inflammation in apolipoprotein E knockout mice (by Zhang T,Chen Y,Liu H,Zhou Z,Zhai Y,Yang J).[Thromb Res, 126:(5), Nov, 2010][Journal Article]"
"Chronic unpredictable stress (CUS) has been suggested to accelerate atherosclerosis. However, the un..."
Source: [PubMed]http://www.ncbi.nlm.nih.gov/entrez/query.fcgi?cmd=Retrieve&db=pubmed&dopt=Abstract&list_uids=20800268

"28. Inflammatory bowel disease, irritable bowel syndrome, or what?: A challenge to the functional-organic dichotomy (by Long MD,Drossman DA).[Am J Gastroenterol, 105:(8), Aug, 2010][Comment,Editorial]"
Many patients with inflammatory bowel disease (IBD) in clinical remission continue to have symptoms ...
Source: [PubMed]http://www.ncbi.nlm.nih.gov/entrez/query.fcgi?cmd=Retrieve&db=pubmed&dopt=Abstract&list_uids=20686466

"29. Neural sensitivity to social rejection is associated with inflammatory responses to social stress (by Slavich GM,Way BM,Eisenberger NI,Taylor SE).[Proc Natl Acad Sci U S A, 107:(33), Aug, 2010][Clinical Trial,Journal Article,Research Support, N.I.H., Extramural,Research Support, Non-U.S. Gov't]"
"Although stress-induced increases in inflammation have been implicated in several major disorders, i..."
Source: [PubMed]http://www.ncbi.nlm.nih.gov/entrez/query.fcgi?cmd=Retrieve&db=pubmed&dopt=Abstract&list_uids=20679216

"30. Pilot study of inflammatory responses following a negative imaginal focus in persons with chronic pain: analysis by sex/gender (by Darnall BD,Aickin M,Zwickey H).[Gend Med, 7:(3), Jun, 2010][Journal Article,Research Support, N.I.H., Extramural,Research Support, Non-U.S. Gov't]"
Recent evidence suggests that differential stress and immune responses may play a role in the sex/ge...
Source: [PubMed]http://www.ncbi.nlm.nih.gov/entrez/query.fcgi?cmd=Retrieve&db=pubmed&dopt=Abstract&list_uids=20638630

"31. Healthy working school teachers with high effort-reward-imbalance and overcommitment show increased pro-inflammatory immune activity and a dampened innate immune defence (by Bellingrath S,Rohleder N,Kudielka BM).[Brain Behav Immun, 24:(8), Nov, 2010][Journal Article,Research Support, Non-U.S. Gov't]"
"To test whether chronic work stress is accompanied by altered immune functioning, changes in lymphoc..."
Source: [PubMed]http://www.ncbi.nlm.nih.gov/entrez/query.fcgi?cmd=Retrieve&db=pubmed&dopt=Abstract&list_uids=20599495

"32. Early-life stress and antidepressants modulate peripheral biomarkers in a gene-environment rat model of depression (by Carboni L,Becchi S,Piubelli C,Mallei A,Giambelli R,Razzoli M,Mathe AA,Popoli M,Domenici E).[Prog Neuropsychopharmacol Biol Psychiatry, 34:(6), Aug, 2010][Journal Article,Research Support, Non-U.S. Gov't]"
Availability of peripheral biomarkers for depression could aid diagnosis and help to predict treatme...
Source: [PubMed]http://www.ncbi.nlm.nih.gov/entrez/query.fcgi?cmd=Retrieve&db=pubmed&dopt=Abstract&list_uids=20580919

"33. Role of mast cells and sensory nerves in skin inflammation (by Harvima IT,Nilsson G,Naukkarinen A).[G Ital Dermatol Venereol, 145:(2), Apr, 2010][Journal Article,Review]"
Mast cells are powerful inflammatory cells which are in close functional and anatomical association ...
Source: [PubMed]http://www.ncbi.nlm.nih.gov/entrez/query.fcgi?cmd=Retrieve&db=pubmed&dopt=Abstract&list_uids=20467393

"34. Harsh family climate in early life presages the emergence of a proinflammatory phenotype in adolescence (by Miller GE,Chen E).[Psychol Sci, 21:(6), Jun, 2010][Journal Article,Research Support, N.I.H., Extramural,Research Support, Non-U.S. Gov't]"
A growing body of evidence indicates that children reared in harsh families are prone to chronic dis...
Source: [PubMed]http://www.ncbi.nlm.nih.gov/entrez/query.fcgi?cmd=Retrieve&db=pubmed&dopt=Abstract&list_uids=20431047

"35. 99th Dahlem conference on infection, inflammation and chronic inflammatory disorders: darwinian medicine and the 'hygiene' or 'old friends' hypothesis (by Rook GA).[Clin Exp Immunol, 160:(1), Apr, 2010][Journal Article]"
The current synthesis of the 'hygiene hypothesis' suggests that the recent increase in chronic infla...
Source: [PubMed]http://www.ncbi.nlm.nih.gov/entrez/query.fcgi?cmd=Retrieve&db=pubmed&dopt=Abstract&list_uids=20415854

"36. Stress, food, and inflammation: psychoneuroimmunology and nutrition at the cutting edge (by Kiecolt-Glaser JK).[Psychosom Med, 72:(4), May, 2010][Journal Article,Research Support, N.I.H., Extramural,Review]"
Inflammation is the common link among the leading causes of death. Mechanistic studies have shown ho...
Source: [PubMed]http://www.ncbi.nlm.nih.gov/entrez/query.fcgi?cmd=Retrieve&db=pubmed&dopt=Abstract&list_uids=20410248

"37. [Bronchial asthma and psychological stress] (by Ohno I).[Rinsho Byori, 58:(3), Mar, 2010][English Abstract,Journal Article,Review]"
Bronchial asthma is a chronic airway inflammatory disease characterized by the accumulation and acti...
Source: [PubMed]http://www.ncbi.nlm.nih.gov/entrez/query.fcgi?cmd=Retrieve&db=pubmed&dopt=Abstract&list_uids=20408448

"38. The effect of stress on the defense systems (by Dragos D,Tanasescu MD).[J Med Life, 3:(1), 2010][Journal Article,Review]"
Acute stress increases resistance to infection. The alteration of this mechanism in chronically stre...
Source: [PubMed]http://www.ncbi.nlm.nih.gov/entrez/query.fcgi?cmd=Retrieve&db=pubmed&dopt=Abstract&list_uids=20302192

"39. Associations of depressive symptoms, trait hostility, and gender with C-reactive protein and interleukin-6 response after emotion recall (by Brummett BH,Boyle SH,Ortel TL,Becker RC,Siegler IC,Williams RB).[Psychosom Med, 72:(4), May, 2010][Journal Article,Research Support, N.I.H., Extramural,Research Support, Non-U.S. Gov't]"
To examine the effects of depressive symptoms and hostility on changes in C-reactive protein (CRP) a...
Source: [PubMed]http://www.ncbi.nlm.nih.gov/entrez/query.fcgi?cmd=Retrieve&db=pubmed&dopt=Abstract&list_uids=20190126

"40. The involvement of micro-opioid receptors in the central nervous system in the worsening of allergic airway inflammation by psychological stress in mice (by Okuyama K,Wada K,Sakurada S,Mizoguchi H,Komatsu H,Sora I,Tamura G,Ohkawara Y,Takayanagi M,Ohno I).[Int Arch Allergy Immunol, 152:(4), 2010][Journal Article,Research Support, Non-U.S. Gov't]"
"Psychological stress has a recognized association with asthma symptoms. However, the mechanisms link..."
Source: [PubMed]http://www.ncbi.nlm.nih.gov/entrez/query.fcgi?cmd=Retrieve&db=pubmed&dopt=Abstract&list_uids=20185926
"41. Socioeconomic position and inflammatory and immune biomarkers of cardiovascular disease: applications to the Panel Study of Income Dynamics (by Aiello AE,Kaplan GA).[Biodemography Soc Biol, 55:(2), 2009][Journal Article,Research Support, Non-U.S. Gov't,Review]"
Biomarkers are an important aspect of research linking psychosocial stress and health. This article ...
Source: [PubMed]http://www.ncbi.nlm.nih.gov/entrez/query.fcgi?cmd=Retrieve&db=pubmed&dopt=Abstract&list_uids=20183904

"42. Computational identification of gene-social environment interaction at the human IL6 locus (by Cole SW,Arevalo JM,Takahashi R,Sloan EK,Lutgendorf SK,Sood AK,Sheridan JF,Seeman TE).[Proc Natl Acad Sci U S A, 107:(12), Mar, 2010][Journal Article,Research Support, N.I.H., Extramural,Research Support, Non-U.S. Gov't]"
"To identify genetic factors that interact with social environments to impact human health, we used a..."
Source: [PubMed]http://www.ncbi.nlm.nih.gov/entrez/query.fcgi?cmd=Retrieve&db=pubmed&dopt=Abstract&list_uids=20176930
"43. Neurohormonal and inflammatory hyper-responsiveness to acute mental stress in depression (by Weinstein AA,Deuster PA,Francis JL,Bonsall RW,Tracy RP,Kop WJ).[Biol Psychol, 84:(2), May, 2010][Journal Article]"
"Depression is associated with dysregulated hypothalamic-pituitary-adrenal (HPA) axis function, overa..."
Source: [PubMed]http://www.ncbi.nlm.nih.gov/entrez/query.fcgi?cmd=Retrieve&db=pubmed&dopt=Abstract&list_uids=20117167
"44. Interleukin 18 in the CNS (by Alboni S,Cervia D,Sugama S,Conti B).[J Neuroinflammation, 7, 2010][Journal Article,Research Support, N.I.H., Extramural,Research Support, Non-U.S. Gov't,Review]"
Interleukin (IL)-18 is a cytokine isolated as an important modulator of immune responses and subsequ...
Source: [PubMed]http://www.ncbi.nlm.nih.gov/entrez/query.fcgi?cmd=Retrieve&db=pubmed&dopt=Abstract&list_uids=20113500
"45. Hyperglycaemia as part of the stress response: the underlying mechanisms (by Van Cromphaut SJ).[Best Pract Res Clin Anaesthesiol, 23:(4), Dec, 2009][Journal Article,Research Support, Non-U.S. Gov't,Review]"
"Stress hyperglycaemia is a distinctive clinical feature of critical illness. Stress mediators, namel..."
Source: [PubMed]http://www.ncbi.nlm.nih.gov/entrez/query.fcgi?cmd=Retrieve&db=pubmed&dopt=Abstract&list_uids=20108577
"46. Hostility and physiological responses to laboratory stress in acute coronary syndrome patients (by Brydon L,Strike PC,Bhattacharyya MR,Whitehead DL,McEwan J,Zachary I,Steptoe A).[J Psychosom Res, 68:(2), Feb, 2010][Journal Article,Research Support, Non-U.S. Gov't]"
Evidence suggests that emotional stress can trigger acute coronary syndromes in patients with advanc...
Source: [PubMed]http://www.ncbi.nlm.nih.gov/entrez/query.fcgi?cmd=Retrieve&db=pubmed&dopt=Abstract&list_uids=20105692
"47. Effect of intensive lifestyle changes on endothelial function and on inflammatory markers of atherosclerosis (by Dod HS,Bhardwaj R,Sajja V,Weidner G,Hobbs GR,Konat GW,Manivannan S,Gharib W,Warden BE,Nanda NC,Beto RJ,Ornish D,Jain AC).[Am J Cardiol, 105:(3), Feb, 2010][Journal Article]"
"Intensive lifestyle changes have been shown to regress atherosclerosis, improve cardiovascular risk ..."
Source: [PubMed]http://www.ncbi.nlm.nih.gov/entrez/query.fcgi?cmd=Retrieve&db=pubmed&dopt=Abstract&list_uids=20102949
"48. Black sheep get the blues: a psychobiological model of social rejection and depression (by Slavich GM,O'Donovan A,Epel ES,Kemeny ME).[Neurosci Biobehav Rev, 35:(1), Sep, 2010][Journal Article,Research Support, N.I.H., Extramural,Research Support, Non-U.S. Gov't,Review]"
Major life events involving social rejection are strongly associated with onset of depression. To ac...
Source: [PubMed]http://www.ncbi.nlm.nih.gov/entrez/query.fcgi?cmd=Retrieve&db=pubmed&dopt=Abstract&list_uids=20083138
"49. Variability of C-reactive protein levels among patients with stable coronary artery disease and on statin therapy (by Blum A,Costello R,Samsel L,Zalos G,McCoy P,Csako G,Waclawiw MA,Cannon RO).[Isr Med Assoc J, 11:(10), Oct, 2009][Journal Article]"
"High sensitivity C-reactive protein, a marker of inflammation, has been proposed to stratify coronar..."
Source: [PubMed]http://www.ncbi.nlm.nih.gov/entrez/query.fcgi?cmd=Retrieve&db=pubmed&dopt=Abstract&list_uids=20077946
"50. Stress, inflammation, and yoga practice (by Kiecolt-Glaser JK,Christian L,Preston H,Houts CR,Malarkey WB,Emery CF,Glaser R).[Psychosom Med, 72:(2), Feb, 2010][Comparative Study,Journal Article,Research Support, N.I.H., Extramural]"
"To address the mechanisms underlying hatha yoga's potential stress-reduction benefits, we compared i..."
Source: [PubMed]http://www.ncbi.nlm.nih.gov/entrez/query.fcgi?cmd=Retrieve&db=pubmed&dopt=Abstract&list_uids=20064902
"51. Low vagal tone is associated with impaired post stress recovery of cardiovascular, endocrine, and immune markers (by Weber CS,Thayer JF,Rudat M,Wirtz PH,Zimmermann-Viehoff F,Thomas A,Perschel FH,Arck PC,Deter HC).[Eur J Appl Physiol, 109:(2), May, 2010][Journal Article,Research Support, Non-U.S. Gov't]"
Reduced heart rate variability (HRV) and delayed blood pressure recovery are associated with increas...
Source: [PubMed]http://www.ncbi.nlm.nih.gov/entrez/query.fcgi?cmd=Retrieve&db=pubmed&dopt=Abstract&list_uids=20052593
"52. Inflammation as a psychophysiological biomarker in chronic psychosocial stress (by Hansel A,Hong S,Camara RJ,von Kanel R).[Neurosci Biobehav Rev, 35:(1), Sep, 2010][Journal Article,Review]"
The measurement of inflammation by biomarkers not only documents clinically relevant infections but ...
Source: [PubMed]http://www.ncbi.nlm.nih.gov/entrez/query.fcgi?cmd=Retrieve&db=pubmed&dopt=Abstract&list_uids=20026349
"53. Anti-inflammatory effects of antidepressants: possibilities for preventives against Alzheimer's disease (by Hashioka S,McGeer PL,Monji A,Kanba S).[Cent Nerv Syst Agents Med Chem, 9:(1), Mar, 2009][Journal Article,Research Support, Non-U.S. Gov't,Review]"
Increasing evidence of pro-inflammatory mediator expression in major depressions indicate that infla...
Source: [PubMed]http://www.ncbi.nlm.nih.gov/entrez/query.fcgi?cmd=Retrieve&db=pubmed&dopt=Abstract&list_uids=20021334
"54. Sleep and biomarkers of atherosclerosis in elderly Alzheimer caregivers and controls (by von Kanel R,Ancoli-Israel S,Dimsdale JE,Mills PJ,Mausbach BT,Ziegler MG,Patterson TL,Grant I).[Gerontology, 56:(1), 2010][Comparative Study,Journal Article,Research Support, N.I.H., Extramural]"
Perturbed sleep might contribute to cardiovascular disease by accelerating atherosclerosis. Sleep is...
Source: [PubMed]http://www.ncbi.nlm.nih.gov/entrez/query.fcgi?cmd=Retrieve&db=pubmed&dopt=Abstract&list_uids=19955705
"55. Unemployment and ill health: a connection through inflammation? (by Hintikka J,Lehto SM,Niskanen L,Huotari A,Herzig KH,Koivumaa-Honkanen H,Honkalampi K,Sinikallio S,Viinamaki H)[BMC Public Health, 9, 2009][Journal Article,Research Support, Non-U.S. Gov't]"
Unemployment is a source of acute and long-term psychosocial stress. Acute and chronic psychosocial ...
Source: [PubMed]http://www.ncbi.nlm.nih.gov/entrez/query.fcgi?cmd=Retrieve&db=pubmed&dopt=Abstract&list_uids=19909544
"56. Neuroendocrine circuitry and endometriosis: progesterone derivative dampens corticotropin-releasing hormone-induced inflammation by peritoneal cells in vitro (by Tariverdian N,Rucke M,Szekeres-Bartho J,Blois SM,Karpf EF,Sedlmayr P,Klapp BF,Kentenich H,Siedentopf F,Arck PC).[J Mol Med (Berl), 88:(3), Mar, 2010][Journal Article,Research Support, Non-U.S. Gov't]"
"Clinical symptoms of endometriosis, such as pain and infertility, can be described as persistent str..."
Source: [PubMed]http://www.ncbi.nlm.nih.gov/entrez/query.fcgi?cmd=Retrieve&db=pubmed&dopt=Abstract&list_uids=19898767
"57. Monocyte chemotactic protein-1 (MCP-1) and growth factors called into question as markers of prolonged psychosocial stress (by Jonsdottir IH,Hagg DA,Glise K,Ekman R).[PLoS One, 4:(11), 2009][Journal Article,Research Support, Non-U.S. Gov't]"
Psychosocial stress is becoming a major contributor to increased mental ill-health and sick leave in...
Source: [PubMed]http://www.ncbi.nlm.nih.gov/entrez/query.fcgi?cmd=Retrieve&db=pubmed&dopt=Abstract&list_uids=19888340
"58. Healthy young women with serotonin transporter SS polymorphism show a pro-inflammatory bias under resting and stress conditions (by Fredericks CA,Drabant EM,Edge MD,Tillie JM,Hallmayer J,Ramel W,Kuo JR,Mackey S,Gross JJ,Dhabhar FS).[Brain Behav Immun, 24:(3), Mar, 2010][Journal Article,Research Support, N.I.H., Extramural,Research Support, Non-U.S. Gov't]"
The study of functionally relevant biological effects of serotonin transporter gene promoter region ...
Source: [PubMed]http://www.ncbi.nlm.nih.gov/entrez/query.fcgi?cmd=Retrieve&db=pubmed&dopt=Abstract&list_uids=19883751
"59. Repeated social stress enhances the innate immune response to a primary HSV-1 infection in the cornea and trigeminal ganglia of Balb/c mice (by Dong-Newsom P,Powell ND,Bailey MT,Padgett DA,Sheridan JF).[Brain Behav Immun, 24:(2), Feb, 2010][Journal Article,Research Support, N.I.H., Extramural]"
"Three to 5 days after a primary HSV-1 infection, macrophages infiltrate into the trigeminal ganglia ..."
Source: [PubMed]http://www.ncbi.nlm.nih.gov/entrez/query.fcgi?cmd=Retrieve&db=pubmed&dopt=Abstract&list_uids=19822203
"60. Close relationships, inflammation, and health (by Kiecolt-Glaser JK,Gouin JP,Hantsoo L).[Neurosci Biobehav Rev, 35:(1), Sep, 2010][Journal Article,Research Support, N.I.H., Extramural,Review]"
"Different aspects of personal relationships including social integration, social support, and social..."
Source: [PubMed]http://www.ncbi.nlm.nih.gov/entrez/query.fcgi?cmd=Retrieve&db=pubmed&dopt=Abstract&list_uids=19751761
"61. Innate immune, neuroendocrine and behavioral responses to psychosocial stress do not predict subsequent compassion meditation practice time (by Pace TW,Negi LT,Sivilli TI,Issa MJ,Cole SP,Adame DD,Raison CL).[Psychoneuroendocrinology, 35:(2), Feb, 2010][Journal Article,Randomized Controlled Trial,Research Support, N.I.H., Extramural,Research Support, Non-U.S. Gov't]"
Increasing data suggest that meditation impacts stress-related physiological processes relevant to h...
Source: [PubMed]http://www.ncbi.nlm.nih.gov/entrez/query.fcgi?cmd=Retrieve&db=pubmed&dopt=Abstract&list_uids=19615827

"62. Cortisol awakening rise in middle-aged women in relation to psychological stress (by O'Connor DB,Hendrickx H,Dadd T,Elliman TD,Willis TA,Talbot D,Mayes AE,Thethi K,Powell J,Dye L).[Psychoneuroendocrinology, 34:(10), Nov, 2009][Journal Article,Research Support, Non-U.S. Gov't]"
The cortisol awakening rise (CAR) is defined as cortisol secretory activity in the first 45-60 min i...
Source: [PubMed]http://www.ncbi.nlm.nih.gov/entrez/query.fcgi?cmd=Retrieve&db=pubmed&dopt=Abstract&list_uids=19520518

"63. Biologic cost of caring for a cancer patient: dysregulation of pro- and anti-inflammatory signaling pathways (by Rohleder N,Marin TJ,Ma R,Miller GE).[J Clin Oncol, 27:(18), Jun, 2009][Journal Article,Research Support, Non-U.S. Gov't]"
"Caring for a family member with cancer is a psychologically demanding experience. However, it remain..."
Source: [PubMed]http://www.ncbi.nlm.nih.gov/entrez/query.fcgi?cmd=Retrieve&db=pubmed&dopt=Abstract&list_uids=19433690

"64. Cytokine inhibition after glucocorticoid exposure in healthy men with low versus high basal cortisol levels (by Lekander M,Axen J,Knutsson U,Olgart Hoglund C,Werner S,Wikstrom AC,Stierna P).[Neuroimmunomodulation, 16:(4), 2009][Journal Article,Research Support, Non-U.S. Gov't]"
The balance between glucocorticoid (GC) release and GC sensitivity in target cells is believed to be...
Source: [PubMed]http://www.ncbi.nlm.nih.gov/entrez/query.fcgi?cmd=Retrieve&db=pubmed&dopt=Abstract&list_uids=19365148
"65. Exercise intensity-dependent changes in the inflammatory response in sedentary women: role of neuroendocrine parameters in the neutrophil phagocytic process and the pro-/anti-inflammatory cytokine balance (by Giraldo E,Garcia JJ,Hinchado MD,Ortega E).[Neuroimmunomodulation, 16:(4), 2009][Journal Article,Research Support, Non-U.S. Gov't]"
"It is still not really known what is the optimal level of exercise that improves, but does not impai..."
Source: [PubMed]http://www.ncbi.nlm.nih.gov/entrez/query.fcgi?cmd=Retrieve&db=pubmed&dopt=Abstract&list_uids=19365147
"66. [Psychoneuroimmunology: an update] (by Schubert C,Schussler G).[Z Psychosom Med Psychother, 55:(1), 2009][English Abstract,Journal Article,Review]"
Psychoneuroimmunology (PNI) is closely associated with the bidirectional pathways between mind/brain...
Source: [PubMed]http://www.ncbi.nlm.nih.gov/entrez/query.fcgi?cmd=Retrieve&db=pubmed&dopt=Abstract&list_uids=19353509
"67. Daily family assistance and inflammation among adolescents from Latin American and European backgrounds (by Fuligni AJ,Telzer EH,Bower J,Irwin MR,Kiang L,Cole SW).[Brain Behav Immun, 23:(6), Aug, 2009][Journal Article]"
"To assess the biological impact of time spent helping the family during the teenage years, we examin..."
Source: [PubMed]http://www.ncbi.nlm.nih.gov/entrez/query.fcgi?cmd=Retrieve&db=pubmed&dopt=Abstract&list_uids=19275931
"68. Dispositional optimism and stress-induced changes in immunity and negative mood (by Brydon L,Walker C,Wawrzyniak AJ,Chart H,Steptoe A).[Brain Behav Immun, 23:(6), Aug, 2009][Journal Article,Randomized Controlled Trial,Research Support, Non-U.S. Gov't]"
"Evidence suggests that optimism may be protective for health during times of heightened stress, yet ..."
Source: [PubMed]http://www.ncbi.nlm.nih.gov/entrez/query.fcgi?cmd=Retrieve&db=pubmed&dopt=Abstract&list_uids=19272441
"69. The immune-pineal axis: stress as a modulator of pineal gland function (by Couto-Moraes R,Palermo-Neto J,Markus RP).[Ann N Y Acad Sci, 1153, Feb, 2009][Journal Article,Research Support, Non-U.S. Gov't]"
The temporal organization of mammals presents a daily adjustment to the environmental light/dark cyc...
Source: [PubMed]http://www.ncbi.nlm.nih.gov/entrez/query.fcgi?cmd=Retrieve&db=pubmed&dopt=Abstract&list_uids=19236342
"70. Cumulative childhood stress and autoimmune diseases in adults (by Dube SR,Fairweather D,Pearson WS,Felitti VJ,Anda RF,Croft JB).[Psychosom Med, 71:(2), Feb, 2009][Journal Article,Research Support, N.I.H., Extramural,Research Support, Non-U.S. Gov't,Research Support, U.S. Gov't, P.H.S.]"
To examine whether childhood traumatic stress increased the risk of developing autoimmune diseases a...
Source: [PubMed]http://www.ncbi.nlm.nih.gov/entrez/query.fcgi?cmd=Retrieve&db=pubmed&dopt=Abstract&list_uids=19188532
"71. Parental support and cytokine activity in childhood asthma: the role of glucocorticoid sensitivity (by Miller GE,Gaudin A,Zysk E,Chen E).[J Allergy Clin Immunol, 123:(4), Apr, 2009][Journal Article,Research Support, Non-U.S. Gov't]"
"Stress is known to worsen the course of asthma, but the underlying mechanisms are poorly understood...."
Source: [PubMed]http://www.ncbi.nlm.nih.gov/entrez/query.fcgi?cmd=Retrieve&db=pubmed&dopt=Abstract&list_uids=19181373
"72. Inflammation and its discontents: the role of cytokines in the pathophysiology of major depression (by Miller AH,Maletic V,Raison CL).[Biol Psychiatry, 65:(9), May, 2009][Journal Article,Research Support, N.I.H., Extramural,Research Support, U.S. Gov't, P.H.S.,Review]"
Recognition that inflammation may represent a common mechanism of disease has been extended to inclu...
Source: [PubMed]http://www.ncbi.nlm.nih.gov/entrez/query.fcgi?cmd=Retrieve&db=pubmed&dopt=Abstract&list_uids=19150053
"73. The causal relationship between stress and asthma (by Priftis KN,Anthracopoulos MB).[Allergol Immunopathol (Madr), 36:(6), 2008][Journal Article]"
Source: [PubMed]http://www.ncbi.nlm.nih.gov/entrez/query.fcgi?cmd=Retrieve&db=pubmed&dopt=Abstract&list_uids=19150034
"74. Stress-induced neuroinflammation: mechanisms and new pharmacological targets (by Munhoz CD,Garcia-Bueno B,Madrigal JL,Lepsch LB,Scavone C,Leza JC).[Braz J Med Biol Res, 41:(12), Dec, 2008][Journal Article,Research Support, Non-U.S. Gov't,Review]"
"Stress is triggered by numerous unexpected environmental, social or pathological stimuli occurring d..."
Source: [PubMed]http://www.ncbi.nlm.nih.gov/entrez/query.fcgi?cmd=Retrieve&db=pubmed&dopt=Abstract&list_uids=19148364
"75. Inflammatory and oxidative and nitrosative stress pathways underpinning chronic fatigue, somatization and psychosomatic symptoms (by Maes M).[Curr Opin Psychiatry, 22:(1), Jan, 2009][Journal Article,Review]"
The aim of this paper is to review recent findings on inflammatory and oxidative and nitrosative str...
Source: [PubMed]http://www.ncbi.nlm.nih.gov/entrez/query.fcgi?cmd=Retrieve&db=pubmed&dopt=Abstract&list_uids=19127706
"76. Cascading effects of stressors and inflammatory immune system activation: implications for major depressive disorder (by Anisman H).[J Psychiatry Neurosci, 34:(1), Jan, 2009][Journal Article,Research Support, Non-U.S. Gov't,Review]"
Activation of the inflammatory immune system provokes numerous neuroendocrine and neurotransmitter c...
Source: [PubMed]http://www.ncbi.nlm.nih.gov/entrez/query.fcgi?cmd=Retrieve&db=pubmed&dopt=Abstract&list_uids=19125209
"77. Chronic interpersonal stress predicts activation of pro- and anti-inflammatory signaling pathways 6 months later (by Miller GE,Rohleder N,Cole SW).[Psychosom Med, 71:(1), Jan, 2009][Journal Article,Research Support, Non-U.S. Gov't]"
To understand the mechanisms underlying chronic interpersonal difficulties and their detrimental inf...
Source: [PubMed]http://www.ncbi.nlm.nih.gov/entrez/query.fcgi?cmd=Retrieve&db=pubmed&dopt=Abstract&list_uids=19073750
"78. Gender differences in stimulated cytokine production following acute psychological stress (by Prather AA,Carroll JE,Fury JM,McDade KK,Ross D,Marsland AL).[Brain Behav Immun, 23:(5), Jul, 2009][Comparative Study,Journal Article,Research Support, N.I.H., Extramural]"
Emerging evidence suggests that acute psychological stress modulates inflammatory competence; howeve...
Source: [PubMed]http://www.ncbi.nlm.nih.gov/entrez/query.fcgi?cmd=Retrieve&db=pubmed&dopt=Abstract&list_uids=19070658
"79. Neuroinflammation associated with aging sensitizes the brain to the effects of infection or stress (by Sparkman NL,Johnson RW).[Neuroimmunomodulation, 15:(4-6), 2008][Comparative Study,Journal Article,Research Support, N.I.H., Extramural,Review]"
The aging brain is characterized by a shift from the homeostatic balance of inflammatory mediators t...
Source: [PubMed]http://www.ncbi.nlm.nih.gov/entrez/query.fcgi?cmd=Retrieve&db=pubmed&dopt=Abstract&list_uids=19047808
"80. Immune dysregulation and chronic stress among older adults: a review (by Gouin JP,Hantsoo L,Kiecolt-Glaser JK).[Neuroimmunomodulation, 15:(4-6), 2008][Journal Article,Research Support, N.I.H., Extramural,Research Support, Non-U.S. Gov't,Review]"
Aging is associated with a natural dysregulation in immune functioning which may be amplified when i...
Source: [PubMed]http://www.ncbi.nlm.nih.gov/entrez/query.fcgi?cmd=Retrieve&db=pubmed&dopt=Abstract&list_uids=19047802
"81. Chronic stress and immunosenescence: a review (by Bauer ME).[Neuroimmunomodulation, 15:(4-6), 2008][Journal Article,Research Support, Non-U.S. Gov't,Review]"
This paper reviews recent work suggesting that human immunosenescence may be closely related to both...
Source: [PubMed]http://www.ncbi.nlm.nih.gov/entrez/query.fcgi?cmd=Retrieve&db=pubmed&dopt=Abstract&list_uids=19047801

"82. Responses of algesic and metabolic substances to 8 h of repetitive manual work in myalgic human trapezius muscle (by Larsson B,Rosendal L,Kristiansen J,Sjgaard G,Sgaard K,Ghafouri B,Abdiu A,Kjaer M,Gerdle B).[Pain, 140:(3), Dec, 2008][Journal Article,Research Support, Non-U.S. Gov't]"
The trapezius muscle often develops pain as the result of repetitive and stressful work tasks althou...
Source: [PubMed]http://www.ncbi.nlm.nih.gov/entrez/query.fcgi?cmd=Retrieve&db=pubmed&dopt=Abstract&list_uids=19006649

"83. Effects of obesity on neuroendocrine, cardiovascular, and immune cell responses to acute psychosocial stress in premenopausal women (by Benson S,Arck PC,Tan S,Mann K,Hahn S,Janssen OE,Schedlowski M,Elsenbruch S).[Psychoneuroendocrinology, 34:(2), Feb, 2009][Journal Article,Research Support, Non-U.S. Gov't]"
To analyze the neuroendocrine and immune cell responses to acute psychosocial stress in obese compar...
Source: [PubMed]http://www.ncbi.nlm.nih.gov/entrez/query.fcgi?cmd=Retrieve&db=pubmed&dopt=Abstract&list_uids=18838227

"84. Effect of compassion meditation on neuroendocrine, innate immune and behavioral responses to psychosocial stress (by Pace TW,Negi LT,Adame DD,Cole SP,Sivilli TI,Brown TD,Issa MJ,Raison CL).[Psychoneuroendocrinology, 34:(1), Jan, 2009][Journal Article,Randomized Controlled Trial,Research Support, N.I.H., Extramural,Research Support, Non-U.S. Gov't]"
Meditation practices may impact physiological pathways that are modulated by stress and relevant to ...
Source: [PubMed]http://www.ncbi.nlm.nih.gov/entrez/query.fcgi?cmd=Retrieve&db=pubmed&dopt=Abstract&list_uids=18835662

"85. Synergistic effects of psychological and immune stressors on inflammatory cytokine and sickness responses in humans (by Brydon L,Walker C,Wawrzyniak A,Whitehead D,Okamura H,Yajima J,Tsuda A,Steptoe A).[Brain Behav Immun, 23:(2), Feb, 2009][Journal Article,Randomized Controlled Trial,Research Support, Non-U.S. Gov't]"
"Activation of the innate immune system is commonly accompanied by a set of behavioural, psychologica..."
Source: [PubMed]http://www.ncbi.nlm.nih.gov/entrez/query.fcgi?cmd=Retrieve&db=pubmed&dopt=Abstract&list_uids=18835437

"86. Acute stress induces proinflammatory signaling at chronic inflammation sites (by Weik U,Herforth A,Kolb-Bachofen V,Deinzer R).[Psychosom Med, 70:(8), Oct, 2008][Journal Article,Randomized Controlled Trial,Research Support, Non-U.S. Gov't]"
To analyze in a randomized controlled study whether acute psychological stress alters local proinfla...
Source: [PubMed]http://www.ncbi.nlm.nih.gov/entrez/query.fcgi?cmd=Retrieve&db=pubmed&dopt=Abstract&list_uids=18799429

"87. Unravelling the pathophysiology of delirium: a focus on the role of aberrant stress responses (by Maclullich AM,Ferguson KJ,Miller T,de Rooij SE,Cunningham C).[J Psychosom Res, 65:(3), Sep, 2008][Journal Article,Research Support, Non-U.S. Gov't,Review]"
Delirium is a common and serious acute neuropsychiatric syndrome with core features of inattention a...
Source: [PubMed]http://www.ncbi.nlm.nih.gov/entrez/query.fcgi?cmd=Retrieve&db=pubmed&dopt=Abstract&list_uids=18707945

"88. Psychological stress reactivates dextran sulfate sodium-induced chronic colitis in mice (by Melgar S,Engstrom K,Jagervall A,Martinez V).[Stress, 11:(5), 2008][Journal Article]"
Inflammatory bowel disease (IBD) is a chronic condition with alternating active and quiescent phases...
Source: [PubMed]http://www.ncbi.nlm.nih.gov/entrez/query.fcgi?cmd=Retrieve&db=pubmed&dopt=Abstract&list_uids=18666024

"89. Higher body mass index (BMI) is associated with reduced glucocorticoid inhibition of inflammatory cytokine production following acute psychosocial stress in men (by Wirtz PH,Ehlert U,Emini L,Suter T).[Psychoneuroendocrinology, 33:(8), Sep, 2008][Clinical Trial,Journal Article,Research Support, Non-U.S. Gov't]"
Body mass index (BMI) and mental stress seem to exert part of their cardiovascular risk by eliciting...
Source: [PubMed]http://www.ncbi.nlm.nih.gov/entrez/query.fcgi?cmd=Retrieve&db=pubmed&dopt=Abstract&list_uids=18644679
"90. Counter-stress effects of relaxation on proinflammatory and anti-inflammatory cytokines (by Koh KB,Lee Y,Beyn KM,Chu SH,Kim DM).[Brain Behav Immun, 22:(8), Nov, 2008][Journal Article,Randomized Controlled Trial,Research Support, Non-U.S. Gov't]"
The counter-stress effects of relaxation on proinflammatory and anti-inflammatory cytokines were exa...
Source: [PubMed]http://www.ncbi.nlm.nih.gov/entrez/query.fcgi?cmd=Retrieve&db=pubmed&dopt=Abstract&list_uids=18639628
"91. Wound healing from a cellular stress response perspective (by Doshi BM,Perdrizet GA,Hightower LE).[Cell Stress Chaperones, 13:(4), Dec, 2008][Congresses]"
This meeting review highlights areas of mutual interest to investigators in the cellular stress resp...
Source: [PubMed]http://www.ncbi.nlm.nih.gov/entrez/query.fcgi?cmd=Retrieve&db=pubmed&dopt=Abstract&list_uids=18626792
"92. Association between burnout and circulating levels of pro- and anti-inflammatory cytokines in schoolteachers (by von Kanel R,Bellingrath S,Kudielka BM).[J Psychosom Res, 65:(1), Jul, 2008][Comparative Study,Journal Article,Research Support, Non-U.S. Gov't]"
The burnout syndrome has been associated with an increased risk of cardiovascular disease. The physi...
Source: [PubMed]http://www.ncbi.nlm.nih.gov/entrez/query.fcgi?cmd=Retrieve&db=pubmed&dopt=Abstract&list_uids=18582612
"93. [Inflammatory/anti-inflammatory mechanisms in the brain following exposure to stress] (by Garcia-Bueno B,Leza JC).[Rev Neurol, 46:(11), Jun, 2008][English Abstract,Journal Article,Review]"
Most of the biological systems that go to make up an organism can be affected by stress. The central...
Source: [PubMed]http://www.ncbi.nlm.nih.gov/entrez/query.fcgi?cmd=Retrieve&db=pubmed&dopt=Abstract&list_uids=18509827
"94. Type 1 diabetes: can exercise impair the autoimmune event? The L-arginine/glutamine coupling hypothesis (by Krause Mda S,de Bittencourt PI).[Cell Biochem Funct, 26:(4), Jun, 2008][Journal Article,Research Support, Non-U.S. Gov't,Review]"
Prevention of type 1 diabetes mellitus (T1DM) requires early intervention in the autoimmune process ...
Source: [PubMed]http://www.ncbi.nlm.nih.gov/entrez/query.fcgi?cmd=Retrieve&db=pubmed&dopt=Abstract&list_uids=18383559
"95. Clomipramine in vitro reduces glucocorticoid receptor function in healthy subjects but not in patients with major depression (by Carvalho LA,Juruena MF,Papadopoulos AS,Poon L,Kerwin R,Cleare AJ,Pariante CM).[Neuropsychopharmacology, 33:(13), Dec, 2008][Journal Article,Research Support, Non-U.S. Gov't]"
"Previously, we have shown that in vitro antidepressants modulate glucocorticoid receptor (GR) functi..."
Source: [PubMed]http://www.ncbi.nlm.nih.gov/entrez/query.fcgi?cmd=Retrieve&db=pubmed&dopt=Abstract&list_uids=18368033
"96. Effects of acute mental stress and exercise on inflammatory markers in patients with coronary artery disease and healthy controls (by Kop WJ,Weissman NJ,Zhu J,Bonsall RW,Doyle M,Stretch MR,Glaes SB,Krantz DS,Gottdiener JS,Tracy RP).[Am J Cardiol, 101:(6), Mar, 2008][Comparative Study,Journal Article,Research Support, N.I.H., Extramural]"
Physical and mental stressors result in increased inflammation markers in populations free of corona...
Source: [PubMed]http://www.ncbi.nlm.nih.gov/entrez/query.fcgi?cmd=Retrieve&db=pubmed&dopt=Abstract&list_uids=18328837
"97. Arterial stiffness and inflammatory response to psychophysiological stress (by Ellins E,Halcox J,Donald A,Field B,Brydon L,Deanfield J,Steptoe A).[Brain Behav Immun, 22:(6), Aug, 2008][Journal Article,Research Support, Non-U.S. Gov't]"
The processes through which psychological stress influences cardiovascular disease are poorly unders...
Source: [PubMed]http://www.ncbi.nlm.nih.gov/entrez/query.fcgi?cmd=Retrieve&db=pubmed&dopt=Abstract&list_uids=18316176
"98. Neuroendocrine-immune mechanisms of behavioral comorbidities in patients with cancer (by Miller AH,Ancoli-Israel S,Bower JE,Capuron L,Irwin MR).[J Clin Oncol, 26:(6), Feb, 2008][Journal Article,Research Support, N.I.H., Extramural,Research Support, Non-U.S. Gov't,Review]"
"Patients with cancer experience a host of behavioral alterations that include depression, fatigue, s..."
Source: [PubMed]http://www.ncbi.nlm.nih.gov/entrez/query.fcgi?cmd=Retrieve&db=pubmed&dopt=Abstract&list_uids=18281672
"99. Stress activation of cellular markers of inflammation in rheumatoid arthritis: protective effects of tumor necrosis factor alpha antagonists (by Motivala SJ,Khanna D,FitzGerald J,Irwin MR).[Arthritis Rheum, 58:(2), Feb, 2008][Controlled Clinical Trial,Journal Article,Research Support, N.I.H., Extramural,Research Support, Non-U.S. Gov't]"
"Psychological stress is thought to aggravate disease activity in rheumatoid arthritis (RA), although..."
Source: [PubMed]http://www.ncbi.nlm.nih.gov/entrez/query.fcgi?cmd=Retrieve&db=pubmed&dopt=Abstract&list_uids=18240230
"100. Gingival inflammation, increased periodontal pocket depth and elevated interleukin-6 in gingival crevicular fluid of depressed women on long-term sick leave (by Johannsen A,Rydmark I,Soder B,Asberg M).[J Periodontal Res, 42:(6), Dec, 2007][Journal Article,Research Support, Non-U.S. Gov't]"
"The aim of this work was to investigate periodontal status, in relation to inflammatory markers and ..."
Source: [PubMed]http://www.ncbi.nlm.nih.gov/entrez/query.fcgi?cmd=Retrieve&db=pubmed&dopt=Abstract&list_uids=17956468
"101. Epstein-Barr virus-encoded dUTPase enhances proinflammatory cytokine production by macrophages in contact with endothelial cells: evidence for depression-induced atherosclerotic risk (by Waldman WJ,Williams MV,Lemeshow S,Binkley P,Guttridge D,Kiecolt-Glaser JK,Knight DA,Ladner KJ,Glaser R).[Brain Behav Immun, 22:(2), Feb, 2008][Journal Article,Research Support, N.I.H., Extramural,Research Support, Non-U.S. Gov't]"
"Increased levels of proinflammatory cytokines, TNF-alpha and IL-6, predict mortality and morbidity. ..."
Source: [PubMed]http://www.ncbi.nlm.nih.gov/entrez/query.fcgi?cmd=Retrieve&db=pubmed&dopt=Abstract&list_uids=17845840
"102. Association between physical fitness, parasympathetic control, and proinflammatory responses to mental stress (by Hamer M,Steptoe A).[Psychosom Med, 69:(7), 2007][Journal Article,Research Support, Non-U.S. Gov't]"
"To examine the association between physical fitness, cardiac parasympathetic control, and inflammato..."
Source: [PubMed]http://www.ncbi.nlm.nih.gov/entrez/query.fcgi?cmd=Retrieve&db=pubmed&dopt=Abstract&list_uids=17724255
"103. Stress system--organization, physiology and immunoregulation (by Elenkov IJ,Chrousos GP).[Neuroimmunomodulation, 13:(5-6), 2006][Journal Article,Research Support, Non-U.S. Gov't,Review]"
Stress is defined as a state of threatened homeostasis. The principal effectors of the stress system...
Source: [PubMed]http://www.ncbi.nlm.nih.gov/entrez/query.fcgi?cmd=Retrieve&db=pubmed&dopt=Abstract&list_uids=17709947
"104. Chronic stress and regulation of cellular markers of inflammation in rheumatoid arthritis: implications for fatigue (by Davis MC,Zautra AJ,Younger J,Motivala SJ,Attrep J,Irwin MR).[Brain Behav Immun, 22:(1), Jan, 2008][Journal Article,Research Support, N.I.H., Extramural,Research Support, Non-U.S. Gov't]"
This study examined whether chronic interpersonal stress is associated with cellular markers of infl...
Source: [PubMed]http://www.ncbi.nlm.nih.gov/entrez/query.fcgi?cmd=Retrieve&db=pubmed&dopt=Abstract&list_uids=17706915
"105. Aerobic fitness may protect arteries from inflammation. Beneficial exercise effects can be tracked via two key mental stress tests.[Duke Med Health News, 13:(6), Jun, 2007][Journal Article]"
Source: [PubMed]http://www.ncbi.nlm.nih.gov/entrez/query.fcgi?cmd=Retrieve&db=pubmed&dopt=Abstract&list_uids=17649601
"106. Stress, inflammation, and hypertension (by Pickering TG).[J Clin Hypertens (Greenwich), 9:(7), Jul, 2007][Journal Article]"
Source: [PubMed]http://www.ncbi.nlm.nih.gov/entrez/query.fcgi?cmd=Retrieve&db=pubmed&dopt=Abstract&list_uids=17617770
"107. Psychoneuroimmunology--cross-talk between the immune and nervous systems (by Ziemssen T,Kern S).[J Neurol, 254 Suppl 2, May, 2007][Historical Article,Journal Article,Review]"
Psychoneuroimmunology is a relatively new field of study that investigates interactions between beha...
Source: [PubMed]http://www.ncbi.nlm.nih.gov/entrez/query.fcgi?cmd=Retrieve&db=pubmed&dopt=Abstract&list_uids=17503136
"108. The effects of acute psychological stress on circulating inflammatory factors in humans: a review and meta-analysis (by Steptoe A,Hamer M,Chida Y).[Brain Behav Immun, 21:(7), Oct, 2007][Journal Article,Meta-Analysis,Research Support, Non-U.S. Gov't,Review]"
"Stress influences circulating inflammatory markers, and these effects may mediate the influence of p..."
Source: [PubMed]http://www.ncbi.nlm.nih.gov/entrez/query.fcgi?cmd=Retrieve&db=pubmed&dopt=Abstract&list_uids=17475444
"109. Stress induced morphological microglial activation in the rodent brain: involvement of interleukin-18 (by Sugama S,Fujita M,Hashimoto M,Conti B).[Neuroscience, 146:(3), May, 2007][Journal Article,Research Support, Non-U.S. Gov't]"
The present study investigated the possibility that acute stress might activate microglial cells. Wi...
Source: [PubMed]http://www.ncbi.nlm.nih.gov/entrez/query.fcgi?cmd=Retrieve&db=pubmed&dopt=Abstract&list_uids=17433555
"110. Essential role of IL-6 signaling pathway in keloid pathogenesis (by Ghazizadeh M).[J Nihon Med Sch, 74:(1), Feb, 2007][Journal Article,Review]"
Cytokines are pleiotropic substances that are known to participate in inflammatory and immune respon...
Source: [PubMed]http://www.ncbi.nlm.nih.gov/entrez/query.fcgi?cmd=Retrieve&db=pubmed&dopt=Abstract&list_uids=17384473
"111. Modulation of microglia and CD8(+) T cell activation during the development of stress-induced herpes simplex virus type-1 encephalitis (by Nair A,Hunzeker J,Bonneau RH).[Brain Behav Immun, 21:(6), Aug, 2007][Journal Article,Research Support, N.I.H., Extramural]"
The central nervous system (CNS) has been shown to be vulnerable to a variety of insults in animals ...
Source: [PubMed]http://www.ncbi.nlm.nih.gov/entrez/query.fcgi?cmd=Retrieve&db=pubmed&dopt=Abstract&list_uids=17349776
"112. Psychosocial factors and inflammation in the multi-ethnic study of atherosclerosis (by Ranjit N,Diez-Roux AV,Shea S,Cushman M,Seeman T,Jackson SA,Ni H).[Arch Intern Med, 167:(2), Jan, 2007][Journal Article,Multicenter Study,Research Support, N.I.H., Extramural]"
"Psychosocial factors are associated with the development and progress of cardiovascular disease, but..."
Source: [PubMed]http://www.ncbi.nlm.nih.gov/entrez/query.fcgi?cmd=Retrieve&db=pubmed&dopt=Abstract&list_uids=17242319
"113. Effect of psychological stress on salivary interleukin-1beta in psoriasis (by Mastrolonardo M,Alicino D,Zefferino R,Pasquini P,Picardi A).[Arch Med Res, 38:(2), Feb, 2007][Journal Article]"
Psoriasis is a chronic inflammatory skin disease in which several Th1 cytokines such as interleukin-...
Source: [PubMed]http://www.ncbi.nlm.nih.gov/entrez/query.fcgi?cmd=Retrieve&db=pubmed&dopt=Abstract&list_uids=17227730
"114. Neuronal plasticity and neuroregeneration in the skin -- the role of inflammation (by Hendrix S,Peters EM).[J Neuroimmunol, 184:(1-2), Mar, 2007][Journal Article,Research Support, Non-U.S. Gov't,Review]"
"The skin develops probably the densest and most complex innervation of all mammalian organs, consist..."
Source: [PubMed]http://www.ncbi.nlm.nih.gov/entrez/query.fcgi?cmd=Retrieve&db=pubmed&dopt=Abstract&list_uids=17222461
"115. Inflammatory effects and immune system correlates of rape (by Groer MW,Thomas SP,Evans GW,Helton S,Weldon A).[Violence Vict, 21:(6), Dec, 2006][Journal Article]"
The purpose of this study was to evaluate the feasibility of measuring stress hormones and immunity ...
Source: [PubMed]http://www.ncbi.nlm.nih.gov/entrez/query.fcgi?cmd=Retrieve&db=pubmed&dopt=Abstract&list_uids=17220020
"116. The preterm parturition syndrome (by Romero R,Espinoza J,Kusanovic JP,Gotsch F,Hassan S,Erez O,Chaiworapongsa T,Mazor M).[BJOG, 113 Suppl 3, Dec, 2006][Journal Article,Review]"
The implicit paradigm that has governed the study and clinical management of preterm labour is that ...
Source: [PubMed]http://www.ncbi.nlm.nih.gov/entrez/query.fcgi?cmd=Retrieve&db=pubmed&dopt=Abstract&list_uids=17206962
"117. The critical role of mast cells in allergy and inflammation (by Theoharides TC,Kalogeromitros D).[Ann N Y Acad Sci, 1088, Nov, 2006][Journal Article,Research Support, N.I.H., Extramural,Research Support, Non-U.S. Gov't,Review]"
"Mast cells are well known for their involvement in allergic and anaphylactic reactions, but recent f..."
Source: [PubMed]http://www.ncbi.nlm.nih.gov/entrez/query.fcgi?cmd=Retrieve&db=pubmed&dopt=Abstract&list_uids=17192558
"118. The effects of exercise on perceived stress and IL-6 levels among older adults (by Starkweather AR).[Biol Res Nurs, 8:(3), Jan, 2007][Controlled Clinical Trial,Journal Article,Research Support, Non-U.S. Gov't]"
Biochemical markers of inflammation have been used in recent physical activity intervention studies....
Source: [PubMed]http://www.ncbi.nlm.nih.gov/entrez/query.fcgi?cmd=Retrieve&db=pubmed&dopt=Abstract&list_uids=17172317
"119. Cytokine-effects on glucocorticoid receptor function: relevance to glucocorticoid resistance and the pathophysiology and treatment of major depression (by Pace TW,Hu F,Miller AH).[Brain Behav Immun, 21:(1), Jan, 2007][Journal Article,Review]"
"Glucocorticoids play an essential role in the response to environmental stressors, serving initially..."
Source: [PubMed]http://www.ncbi.nlm.nih.gov/entrez/query.fcgi?cmd=Retrieve&db=pubmed&dopt=Abstract&list_uids=17070667
"120. Psychosocial stress increases inflammatory markers and alters cytokine production across pregnancy (by Coussons-Read ME,Okun ML,Nettles CD).[Brain Behav Immun, 21:(3), Mar, 2007][Journal Article]"
Previous work has shown that psychosocial stress is related to increases in serum levels of pro-infl...
Source: [PubMed]http://www.ncbi.nlm.nih.gov/entrez/query.fcgi?cmd=Retrieve&db=pubmed&dopt=Abstract&list_uids=17029703
"121. Stimulated production of interleukin-8 covaries with psychosocial risk factors for inflammatory disease among middle-aged community volunteers (by Marsland AL,Sathanoori R,Muldoon MF,Manuck SB).[Brain Behav Immun, 21:(2), Feb, 2007][Journal Article,Research Support, N.I.H., Extramural]"
"A growing literature suggests that psychosocial factors, such as chronic stress and depression, are ..."
Source: [PubMed]http://www.ncbi.nlm.nih.gov/entrez/query.fcgi?cmd=Retrieve&db=pubmed&dopt=Abstract&list_uids=16996240

"122. Effect of Alzheimer caregiving stress and age on frailty markers interleukin-6, C-reactive protein, and D-dimer (by von Kanel R,Dimsdale JE,Mills PJ,Ancoli-Israel S,Patterson TL,Mausbach BT,Grant I).[J Gerontol A Biol Sci Med Sci, 61:(9), Sep, 2006][Journal Article,Research Support, N.I.H., Extramural]"
"Elevated plasma levels of interleukin (IL)-6, C-reactive protein (CRP), and D-dimer belong to the bi..."
Source: [PubMed]http://www.ncbi.nlm.nih.gov/entrez/query.fcgi?cmd=Retrieve&db=pubmed&dopt=Abstract&list_uids=16960028

"123. Increased stress-induced inflammatory responses in male patients with major depression and increased early life stress (by Pace TW,Mletzko TC,Alagbe O,Musselman DL,Nemeroff CB,Miller AH,Heim CM).[Am J Psychiatry, 163:(9), Sep, 2006][Comparative Study,Journal Article,Research Support, N.I.H., Extramural,Research Support, Non-U.S. Gov't]"
The authors sought to determine innate immune system activation following psychosocial stress in pat...
Source: [PubMed]http://www.ncbi.nlm.nih.gov/entrez/query.fcgi?cmd=Retrieve&db=pubmed&dopt=Abstract&list_uids=16946190
"124. Dental plaque, gingival inflammation, and elevated levels of interleukin-6 and cortisol in gingival crevicular fluid from women with stress-related depression and exhaustion (by Johannsen A,Rylander G,Soder B,Asberg M).[J Periodontol, 77:(8), Aug, 2006][Journal Article,Research Support, Non-U.S. Gov't]"
The aim of the present study was to investigate the importance of stress for the development of peri...
Source: [PubMed]http://www.ncbi.nlm.nih.gov/entrez/query.fcgi?cmd=Retrieve&db=pubmed&dopt=Abstract&list_uids=16937592
"125. Changes in immune regulation in response to examination stress in atopic and healthy individuals (by Hoglund CO,Axen J,Kemi C,Jernelov S,Grunewald J,Muller-Suur C,Smith Y,Gronneberg R,Eklund A,Stierna P,Lekander M).[Clin Exp Allergy, 36:(8), Aug, 2006][Journal Article,Research Support, Non-U.S. Gov't]"
"Stress can aggravate the allergic inflammation, but determinants of disturbed immune regulation are ..."
Source: [PubMed]http://www.ncbi.nlm.nih.gov/entrez/query.fcgi?cmd=Retrieve&db=pubmed&dopt=Abstract&list_uids=16911354
"126. The effect of acute psychologic stress on systemic and rectal mucosal measures of inflammation in ulcerative colitis (by Mawdsley JE,Macey MG,Feakins RM,Langmead L,Rampton DS).[Gastroenterology, 131:(2), Aug, 2006][Comparative Study,Journal Article,Research Support, Non-U.S. Gov't]"
Recent studies suggest that life events and chronic stress increase the risk of relapse in inflammat...
Source: [PubMed]http://www.ncbi.nlm.nih.gov/entrez/query.fcgi?cmd=Retrieve&db=pubmed&dopt=Abstract&list_uids=16890594
"127. Social interactions, stress, and immunity (by Avitsur R,Padgett DA,Sheridan JF).[Neurol Clin, 24:(3), Aug, 2006][Journal Article,Research Support, N.I.H., Extramural,Review]"
This review summarizes the endocrine and immune changes induced by an experimental model for social ...
Source: [PubMed]http://www.ncbi.nlm.nih.gov/entrez/query.fcgi?cmd=Retrieve&db=pubmed&dopt=Abstract&list_uids=16877119
"128. Cytokine, sickness behavior, and depression (by Dantzer R).[Neurol Clin, 24:(3), Aug, 2006][Journal Article,Research Support, N.I.H., Extramural,Research Support, Non-U.S. Gov't,Review]"
Sufficient evidence is now available to accept the concept that the brain recognizes cytokines as mo...
Source: [PubMed]http://www.ncbi.nlm.nih.gov/entrez/query.fcgi?cmd=Retrieve&db=pubmed&dopt=Abstract&list_uids=16877117
"129. The inflammatory consequences of psychologic stress: relationship to insulin resistance, obesity, atherosclerosis and diabetes mellitus, type II (by Black PH).[Med Hypotheses, 67:(4), 2006][Journal Article,Research Support, Non-U.S. Gov't]"
Inflammation is frequently present in the visceral fat and vasculature in certain patients with card...
Source: [PubMed]http://www.ncbi.nlm.nih.gov/entrez/query.fcgi?cmd=Retrieve&db=pubmed&dopt=Abstract&list_uids=16781084
"130. Norepinephrine stimulates calprotectin expression in human monocytic cells (by Suryono,Kido J,Hayashi N,Kataoka M,Shinohara Y,Nagata T).[J Periodontal Res, 41:(3), Jun, 2006][Journal Article,Research Support, Non-U.S. Gov't]"
"Calprotectin is composed of two proteins, S100A8 and S100A9, which are S100 family members, and is d..."
Source: [PubMed]http://www.ncbi.nlm.nih.gov/entrez/query.fcgi?cmd=Retrieve&db=pubmed&dopt=Abstract&list_uids=16677282
"131. Socioeconomic status and inflammatory processes in childhood asthma: the role of psychological stress (by Chen E,Hanson MD,Paterson LQ,Griffin MJ,Walker HA,Miller GE).[J Allergy Clin Immunol, 117:(5), May, 2006][Journal Article,Research Support, N.I.H., Extramural,Research Support, Non-U.S. Gov't]"
Although social environment variables such as socioeconomic status (SES) have been linked to childho...
Source: [PubMed]http://www.ncbi.nlm.nih.gov/entrez/query.fcgi?cmd=Retrieve&db=pubmed&dopt=Abstract&list_uids=16675327
"132. The effect of pain on leukocyte cellular adhesion molecules (by Griffis CA,Compton P,Doering L).[Biol Res Nurs, 7:(4), Apr, 2006][Journal Article,Review]"
The psychophysiological phenomenon of pain is of tremendous concern to nurses because of its potenti...
Source: [PubMed]http://www.ncbi.nlm.nih.gov/entrez/query.fcgi?cmd=Retrieve&db=pubmed&dopt=Abstract&list_uids=16581900
"133. Poor sleep is associated with higher plasma proinflammatory cytokine interleukin-6 and procoagulant marker fibrin D-dimer in older caregivers of people with Alzheimer's disease (by von Kanel R,Dimsdale JE,Ancoli-Israel S,Mills PJ,Patterson TL,McKibbin CL,Archuleta C,Grant I).[J Am Geriatr Soc, 54:(3), Mar, 2006][Comparative Study,Journal Article,Research Support, N.I.H., Extramural]"
To determine whether objective measures of sleep correlate with plasma levels of the proinflammatory...
Source: [PubMed]http://www.ncbi.nlm.nih.gov/entrez/query.fcgi?cmd=Retrieve&db=pubmed&dopt=Abstract&list_uids=16551309
"134. Effects of stresses on serum cortisol level in Bangladeshi people (by Hossain MZ,Latif SA,Khalil M).[Mymensingh Med J, 15:(1), Jan, 2006][Clinical Trial,Journal Article]"
The present study was undertaken to estimate serum cortisol level in control experimental groups in ...
Source: [PubMed]http://www.ncbi.nlm.nih.gov/entrez/query.fcgi?cmd=Retrieve&db=pubmed&dopt=Abstract&list_uids=16467762
"135. [Blood interleukin-6 level in children with idiopathic headaches] (by Gergont A,Kacinski M).[Neurol Neurochir Pol, 39:(4 Suppl 1), 2005][English Abstract,Journal Article]"
Neurogenic inflammation may contribute to the pathogenesis of migraine. IL-6 plays an important role...
Source: [PubMed]http://www.ncbi.nlm.nih.gov/entrez/query.fcgi?cmd=Retrieve&db=pubmed&dopt=Abstract&list_uids=16419564
"136. Hostility and pain are related to inflammation in older adults (by Graham JE,Robles TF,Kiecolt-Glaser JK,Malarkey WB,Bissell MG,Glaser R).[Brain Behav Immun, 20:(4), Jul, 2006][Journal Article,Research Support, N.I.H., Extramural]"
Chronically elevated systemic inflammation has a dramatic impact on health for older individuals. As...
Source: [PubMed]http://www.ncbi.nlm.nih.gov/entrez/query.fcgi?cmd=Retrieve&db=pubmed&dopt=Abstract&list_uids=16376518
"137. Increases in stimulated secretion of proinflammatory cytokines by blood monocytes following arousal of negative affect: the role of insulin resistance as moderator (by Suarez EC,Boyle SH,Lewis JG,Hall RP,Young KH).[Brain Behav Immun, 20:(4), Jul, 2006][Clinical Trial,Journal Article]"
We examined the effect of negative affect on changes in stimulated secretion of cytokines by blood m...
Source: [PubMed]http://www.ncbi.nlm.nih.gov/entrez/query.fcgi?cmd=Retrieve&db=pubmed&dopt=Abstract&list_uids=16288846
"138. The effects of continuous epidural anesthesia and analgesia on stress response and immune function in patients undergoing radical esophagectomy (by Yokoyama M,Itano Y,Katayama H,Morimatsu H,Takeda Y,Takahashi T,Nagano O,Morita K).[Anesth Analg, 101:(5), Nov, 2005][Clinical Trial,Journal Article,Randomized Controlled Trial]"
We investigated whether perioperative extensive epidural block (C3-L) affects postoperative immune r...
Source: [PubMed]http://www.ncbi.nlm.nih.gov/entrez/query.fcgi?cmd=Retrieve&db=pubmed&dopt=Abstract&list_uids=16244024
"139. Clinical depression and regulation of the inflammatory response during acute stress (by Miller GE,Rohleder N,Stetler C,Kirschbaum C).[Psychosom Med, 67:(5), 2005][In Vitro,Journal Article,Research Support, Non-U.S. Gov't]"
This study examined whether clinical depression is associated with a differential inflammatory respo...
Source: [PubMed]http://www.ncbi.nlm.nih.gov/entrez/query.fcgi?cmd=Retrieve&db=pubmed&dopt=Abstract&list_uids=16204423
"140. Fibromyalgia: present to future (by Bennett R).[Curr Rheumatol Rep, 7:(5), Oct, 2005][Journal Article,Review]"
There has been a dramatic increase in our understanding of fibromyalgia throughout the past 14 years...
Source: [PubMed]http://www.ncbi.nlm.nih.gov/entrez/query.fcgi?cmd=Retrieve&db=pubmed&dopt=Abstract&list_uids=16174485
"141. [Osteoporosis and stress] (by Kumano H).[Clin Calcium, 15:(9), Sep, 2005][English Abstract,Journal Article,Review]"
There may be three ways of relationship between stress and osteoporosis. The first is that stress in...
Source: [PubMed]http://www.ncbi.nlm.nih.gov/entrez/query.fcgi?cmd=Retrieve&db=pubmed&dopt=Abstract&list_uids=16137956

"142. Keynote Presentation at the Eight International Congress of Behavioral Medicine: the Pittsburgh common cold studies: psychosocial predictors of susceptibility to respiratory infectious illness (by Cohen S).[Int J Behav Med, 12:(3), 2005][Journal Article,Research Support, N.I.H., Extramural,Research Support, Non-U.S. Gov't,Research Support, U.S. Gov't, P.H.S.,Review]"
This article provides a selected overview of 20 years of research on the role of psychosocial factor...
Source: [PubMed]http://www.ncbi.nlm.nih.gov/entrez/query.fcgi?cmd=Retrieve&db=pubmed&dopt=Abstract&list_uids=16083315

"143. Prostatitis: epidemiology of inflammation (by Wiygul RD).[Curr Urol Rep, 6:(4), Jul, 2005][Journal Article,Review]"
Approximately 8 million prostatitis-related outpatient visits per year have been reported worldwide....
Source: [PubMed]http://www.ncbi.nlm.nih.gov/entrez/query.fcgi?cmd=Retrieve&db=pubmed&dopt=Abstract&list_uids=15978231

"144. Good bug, bad bug: in the case of enteric inflammatory disease does the epithelium decide? (by McKay DM)[Mem Inst Oswaldo Cruz, 100 Suppl 1, Mar, 2005][Journal Article,Research Support, Non-U.S. Gov't,Review]"
Many studies demonstrate that intestinal inflammation is either initiated or exaggerated by a compon...
Source: [PubMed]http://www.ncbi.nlm.nih.gov/entrez/query.fcgi?cmd=Retrieve&db=pubmed&dopt=Abstract&list_uids=15962124

"145. Aging and plasminogen activator inhibitor-1 (PAI-1) regulation: implication in the pathogenesis of thrombotic disorders in the elderly (by Yamamoto K,Takeshita K,Kojima T,Takamatsu J,Saito H).[Cardiovasc Res, 66:(2), May, 2005][Journal Article,Research Support, Non-U.S. Gov't,Review]"
"Thrombotic cardiovascular diseases increase in incidence in the elderly, a tendency dependent on the..."
Source: [PubMed]http://www.ncbi.nlm.nih.gov/entrez/query.fcgi?cmd=Retrieve&db=pubmed&dopt=Abstract&list_uids=15820196
"146. [Holistic medicine for treatment of rheumatoid arthritis] (by Kato K,Otake T,Asano J,Nishino J,Yoshida S).[Nihon Rinsho, 63 Suppl 1, Jan, 2005][Journal Article,Review]"
Source: [PubMed]http://www.ncbi.nlm.nih.gov/entrez/query.fcgi?cmd=Retrieve&db=pubmed&dopt=Abstract&list_uids=15799434
"147. Psychosocial factors and cardiovascular diseases (by Everson-Rose SA,Lewis TT).[Annu Rev Public Health, 26, 2005][Journal Article,Review]"
Rapidly accruing evidence from a diversity of disciplines supports the hypothesis that psychosocial ...
Source: [PubMed]http://www.ncbi.nlm.nih.gov/entrez/query.fcgi?cmd=Retrieve&db=pubmed&dopt=Abstract&list_uids=15760298
"148. Different contribution of interleukin-6 and cortisol activity to total plasma fibrin concentration and to acute mental stress-induced fibrin formation (by von Kanel R,Kudielka BM,Hanebuth D,Preckel D,Fischer JE).[Clin Sci (Lond), 109:(1), Jul, 2005][Clinical Trial,Journal Article,Research Support, Non-U.S. Gov't]"
Acute mental stress may contribute to atherosclerosis by affecting inflammation and coagulation; how...
Source: [PubMed]http://www.ncbi.nlm.nih.gov/entrez/query.fcgi?cmd=Retrieve&db=pubmed&dopt=Abstract&list_uids=15752067
"149. The overtraining syndrome in athletes: a stress-related disorder (by Angeli A,Minetto M,Dovio A,Paccotti P).[J Endocrinol Invest, 27:(6), Jun, 2004][Journal Article,Review]"
"Physical exercise is a type of allostatic load for several endocrine systems, notably the hypothalam..."
Source: [PubMed]http://www.ncbi.nlm.nih.gov/entrez/query.fcgi?cmd=Retrieve&db=pubmed&dopt=Abstract&list_uids=15717662
"150. The impact of stress on the development and expression of atopy (by Wright RJ,Cohen RT,Cohen S).[Curr Opin Allergy Clin Immunol, 5:(1), Feb, 2005][Journal Article,Research Support, N.I.H., Extramural,Research Support, U.S. Gov't, P.H.S.,Review]"
Biological hypersensitivity to environmental stimuli is a fundamental feature of atopy predisposing ...
Source: [PubMed]http://www.ncbi.nlm.nih.gov/entrez/query.fcgi?cmd=Retrieve&db=pubmed&dopt=Abstract&list_uids=15643340
"151. Prevention of endothelial cell injury by activated protein C: the molecular mechanism(s) and therapeutic implications (by Okajima K).[Curr Vasc Pharmacol, 2:(2), Apr, 2004][Journal Article,Review]"
"Activated protein C (APC), a natural anticoagulant, is formed from protein C by the action of thromb..."
Source: [PubMed]http://www.ncbi.nlm.nih.gov/entrez/query.fcgi?cmd=Retrieve&db=pubmed&dopt=Abstract&list_uids=15320513
"152. Mechanisms in prostatitis/chronic pelvic pain syndrome (by Pontari MA,Ruggieri MR).[J Urol, 172:(3), Sep, 2004][Journal Article,Review]"
We reviewed the current literature on mechanisms involved in the pathogenesis of prostatitis/chronic...
Source: [PubMed]http://www.ncbi.nlm.nih.gov/entrez/query.fcgi?cmd=Retrieve&db=pubmed&dopt=Abstract&list_uids=15310980
"153. Elevated Plasma C-reactive protein in chronically distressed subjects who carry the A allele of the TNF-alpha -308 G/A polymorphism (by Jeanmonod P,von Kanel R,Maly FE,Fischer JE).[Psychosom Med, 66:(4), 2004][Journal Article,Research Support, Non-U.S. Gov't]"
"Sustained psychological stress may result in a state operationalized as ""vital exhaustion."" Exhausti..."
Source: [PubMed]http://www.ncbi.nlm.nih.gov/entrez/query.fcgi?cmd=Retrieve&db=pubmed&dopt=Abstract&list_uids=15272094
"154. Workshop report: The effects of psychological variables on the progression of HIV-1 disease (by Kopnisky KL,Stoff DM,Rausch DM).[Brain Behav Immun, 18:(3), May, 2004][Consensus Development Conference,Consensus Development Conference, NIH,Journal Article,Review]"
"The reciprocal interactions between the neuroendocrine, immune, and autonomic nervous systems are co..."
Source: [PubMed]http://www.ncbi.nlm.nih.gov/entrez/query.fcgi?cmd=Retrieve&db=pubmed&dopt=Abstract&list_uids=15050652
"155. Inflammation and activated innate immunity in the pathogenesis of type 2 diabetes (by Pickup JC).[Diabetes Care, 27:(3), Mar, 2004][Journal Article,Review]"
There is increasing evidence that an ongoing cytokine-induced acute-phase response (sometimes called...
Source: [PubMed]http://www.ncbi.nlm.nih.gov/entrez/query.fcgi?cmd=Retrieve&db=pubmed&dopt=Abstract&list_uids=14988310
"156. [Etiopathogenesis of inflammatory bowel diseases] (by Lakatos L,Lakatos PL).[Orv Hetil, 144:(38), Sep, 2003][English Abstract,Journal Article,Review]"
"The pathogenesis of IBD is only partly understood; various environmental and host (e.g. genetic-, ep..."
Source: [PubMed]http://www.ncbi.nlm.nih.gov/entrez/query.fcgi?cmd=Retrieve&db=pubmed&dopt=Abstract&list_uids=14596023
"157. Physiological correlates of burnout among women (by Grossi G,Perski A,Evengard B,Blomkvist V,Orth-Gomer K).[J Psychosom Res, 55:(4), Oct, 2003][Journal Article]"
"The purpose of this study was to investigate the immune, endocrine, and metabolic correlates of burn..."
Source: [PubMed]http://www.ncbi.nlm.nih.gov/entrez/query.fcgi?cmd=Retrieve&db=pubmed&dopt=Abstract&list_uids=14507541
"158. The inflammatory response is an integral part of the stress response: Implications for atherosclerosis, insulin resistance, type II diabetes and metabolic syndrome X (by Black PH).[Brain Behav Immun, 17:(5), Oct, 2003][Journal Article,Review]"
"In previous publications, we presented the hypothesis that repeated episodes of acute or chronic psy..."
Source: [PubMed]http://www.ncbi.nlm.nih.gov/entrez/query.fcgi?cmd=Retrieve&db=pubmed&dopt=Abstract&list_uids=12946657
"159. Acute psychological stress: effects on chemotaxis and cellular adhesion molecule expression (by Redwine L,Snow S,Mills P,Irwin M).[Psychosom Med, 65:(4), 2003][Journal Article,Research Support, Non-U.S. Gov't,Research Support, U.S. Gov't, P.H.S.]"
Activation of a psychological stress response increases autonomic activity and enhances immune funct...
Source: [PubMed]http://www.ncbi.nlm.nih.gov/entrez/query.fcgi?cmd=Retrieve&db=pubmed&dopt=Abstract&list_uids=12883110
"160. Chronic stress and age-related increases in the proinflammatory cytokine IL-6 (by Kiecolt-Glaser JK,Preacher KJ,MacCallum RC,Atkinson C,Malarkey WB,Glaser R).[Proc Natl Acad Sci U S A, 100:(15), Jul, 2003][Journal Article,Research Support, U.S. Gov't, P.H.S.]"
"Overproduction of IL-6, a proinflammatory cytokine, is associated with a spectrum of age-related con..."
Source: [PubMed]http://www.ncbi.nlm.nih.gov/entrez/query.fcgi?cmd=Retrieve&db=pubmed&dopt=Abstract&list_uids=12840146
"161. The interrelationship of maternal stress, endocrine factors and inflammation on gestational length (by Ruiz RJ,Fullerton J,Dudley DJ).[Obstet Gynecol Surv, 58:(6), Jun, 2003][Journal Article,Review]"
Preterm birth rates continue to rise in the United States despite the advent of tocolytic agents and...
Source: [PubMed]http://www.ncbi.nlm.nih.gov/entrez/query.fcgi?cmd=Retrieve&db=pubmed&dopt=Abstract&list_uids=12775946

"162. Natural killer cell and proinflammatory cytokine responses to mental stress: associations with heart rate and heart rate variability (by Owen N,Steptoe A).[Biol Psychol, 63:(2), May, 2003][Journal Article,Research Support, Non-U.S. Gov't]"
"Associations between natural killer (NK) cell, proinflammatory cytokine stress responsivity, and car..."
Source: [PubMed]http://www.ncbi.nlm.nih.gov/entrez/query.fcgi?cmd=Retrieve&db=pubmed&dopt=Abstract&list_uids=12738402

"163. Stress and the inflammatory response: a review of neurogenic inflammation (by Black PH).[Brain Behav Immun, 16:(6), Dec, 2002][Journal Article,Review]"
The subject of neuroinflammation is reviewed. In response to psychological stress or certain physica...
Source: [PubMed]http://www.ncbi.nlm.nih.gov/entrez/query.fcgi?cmd=Retrieve&db=pubmed&dopt=Abstract&list_uids=12480495

"164. Cytokines and cognition--the case for a head-to-toe inflammatory paradigm (by Wilson CJ,Finch CE,Cohen HJ).[J Am Geriatr Soc, 50:(12), Dec, 2002][Journal Article,Review]"
"The brain is not only immunologically active of its own accord, but also has complex peripheral immu..."
Source: [PubMed]http://www.ncbi.nlm.nih.gov/entrez/query.fcgi?cmd=Retrieve&db=pubmed&dopt=Abstract&list_uids=12473019

"165. Chronic psychological stress and the regulation of pro-inflammatory cytokines: a glucocorticoid-resistance model (by Miller GE,Cohen S,Ritchey AK).[Health Psychol, 21:(6), Nov, 2002][Journal Article,Research Support, Non-U.S. Gov't,Research Support, U.S. Gov't, P.H.S.]"
This study examined whether chronic stress impairs the immune system's capacity to respond to hormon...
Source: [PubMed]http://www.ncbi.nlm.nih.gov/entrez/query.fcgi?cmd=Retrieve&db=pubmed&dopt=Abstract&list_uids=12433005

"166. A possible link between melatonin levels, stress and coronary heart disease (by Gerber AM,Oosthuizen GM,Crous A).[S Afr Med J, 92:(10), Oct, 2002][Letter]"
Source: [PubMed]http://www.ncbi.nlm.nih.gov/entrez/query.fcgi?cmd=Retrieve&db=pubmed&dopt=Abstract&list_uids=12432803

"167. Platelet alpha2-adrenoceptor density in humans: relationships to stress-induced anxiety, psychasthenic constitution, gender and stress-induced changes in the inflammatory response system (by Maes M,Van Gastel A,Delmeire L,Kenis G,Bosmans E,Song C).[Psychol Med, 32:(5), Jul, 2002][Journal Article,Research Support, Non-U.S. Gov't]"
This study examined the effects of psychological stress on platelet alpha2-adrenergic receptor (alph...
Source: [PubMed]http://www.ncbi.nlm.nih.gov/entrez/query.fcgi?cmd=Retrieve&db=pubmed&dopt=Abstract&list_uids=12171386

"168. Circulating human heat shock protein 60 in the plasma of British civil servants: relationship to physiological and psychosocial stress (by Lewthwaite J,Owen N,Coates A,Henderson B,Steptoe A).[Circulation, 106:(2), Jul, 2002][Journal Article,Research Support, Non-U.S. Gov't]"
"The Whitehall cohort studies (I and II) of British civil servants have identified sociodemographic, ..."
Source: [PubMed]http://www.ncbi.nlm.nih.gov/entrez/query.fcgi?cmd=Retrieve&db=pubmed&dopt=Abstract&list_uids=12105158

"169. School examinations enhance airway inflammation to antigen challenge (by Liu LY,Coe CL,Swenson CA,Kelly EA,Kita H,Busse WW).[Am J Respir Crit Care Med, 165:(8), Apr, 2002][Clinical Trial,Journal Article,Randomized Controlled Trial,Research Support, Non-U.S. Gov't,Research Support, U.S. Gov't, P.H.S.]"
Psychological stress can lead to asthma exacerbations in some patients. It is our hypothesis that th...
Source: [PubMed]http://www.ncbi.nlm.nih.gov/entrez/query.fcgi?cmd=Retrieve&db=pubmed&dopt=Abstract&list_uids=11956045

"170. Dehydroepiandrosterone in relation to other adrenal hormones during an acute inflammatory stressful disease state compared with chronic inflammatory disease: role of interleukin-6 and tumour necrosis factor (by Straub RH,Lehle K,Herfarth H,Weber M,Falk W,Preuner J,Scholmerich J).[Eur J Endocrinol, 146:(3), Mar, 2002][Clinical Trial,Comparative Study,Journal Article]"
Serum levels of dehydroepiandrosterone (DHEA) and DHEA sulphate (DHEAS) are low in chronic inflammat...
Source: [PubMed]http://www.ncbi.nlm.nih.gov/entrez/query.fcgi?cmd=Retrieve&db=pubmed&dopt=Abstract&list_uids=11888843

"171. Stress, inflammation and cardiovascular disease (by Black PH,Garbutt LD).[J Psychosom Res, 52:(1), Jan, 2002][Journal Article,Review]"
Various psychosocial factors have been implicated in the etiology and pathogenesis of certain cardio...
Source: [PubMed]http://www.ncbi.nlm.nih.gov/entrez/query.fcgi?cmd=Retrieve&db=pubmed&dopt=Abstract&list_uids=11801260
"172. Different expression of cytokine and membrane molecules by circulating lymphocytes on acute mental stress in patients with atopic dermatitis in comparison with healthy controls (by Schmid-Ott G,Jaeger B,Meyer S,Stephan E,Kapp A,Werfel T).[J Allergy Clin Immunol, 108:(3), Sep, 2001][Journal Article,Research Support, Non-U.S. Gov't]"
"Mental stress is believed to induce an exacerbation of atopic dermatitis (AD). Until now, however, o..."
Source: [PubMed]http://www.ncbi.nlm.nih.gov/entrez/query.fcgi?cmd=Retrieve&db=pubmed&dopt=Abstract&list_uids=11544468
"173. AP-1--glucocorticoid receptor crosstalk taken to a higher level (by Karin M,Chang L).[J Endocrinol, 169:(3), Jun, 2001][Journal Article,Research Support, Non-U.S. Gov't,Research Support, U.S. Gov't, P.H.S.,Review]"
More than a decade ago our view of gene regulation by glucocorticoids (GC) and other steroid hormone...
Source: [PubMed]http://www.ncbi.nlm.nih.gov/entrez/query.fcgi?cmd=Retrieve&db=pubmed&dopt=Abstract&list_uids=11375114
"174. The etiologies, pathophysiology, and alternative/complementary treatment of asthma (by Miller AL).[Altern Med Rev, 6:(1), Feb, 2001][Journal Article,Review]"
"A chronic inflammatory disorder of the respiratory airways, asthma is characterized by bronchial air..."
Source: [PubMed]http://www.ncbi.nlm.nih.gov/entrez/query.fcgi?cmd=Retrieve&db=pubmed&dopt=Abstract&list_uids=11207455
"175. Inflammation, depressive symptomtology, and coronary artery disease (by Appels A,Bar FW,Bar J,Bruggeman C,de Baets M).[Psychosom Med, 62:(5), 2000][Journal Article,Research Support, Non-U.S. Gov't]"
"Many patients feel exhausted or depressed before the onset of an acute coronary event, but little is..."
Source: [PubMed]http://www.ncbi.nlm.nih.gov/entrez/query.fcgi?cmd=Retrieve&db=pubmed&dopt=Abstract&list_uids=11020087
"176. Interleukin-6 and tumor necrosis factor-alpha production after acute psychological stress, exercise, and infused isoproterenol: differential effects and pathways (by Goebel MU,Mills PJ,Irwin MR,Ziegler MG).[Psychosom Med, 62:(4), 2000][Journal Article,Research Support, U.S. Gov't, P.H.S.]"
The aim of the study was to assess the effects of three different methods of acute activation of the...
Source: [PubMed]http://www.ncbi.nlm.nih.gov/entrez/query.fcgi?cmd=Retrieve&db=pubmed&dopt=Abstract&list_uids=10949106
"177. In humans, serum polyunsaturated fatty acid levels predict the response of proinflammatory cytokines to psychologic stress (by Maes M,Christophe A,Bosmans E,Lin A,Neels H).[Biol Psychiatry, 47:(10), May, 2000][Journal Article,Research Support, Non-U.S. Gov't]"
"Psychologic stress in humans induces the production of proinflammatory cytokines, such as interferon..."
Source: [PubMed]http://www.ncbi.nlm.nih.gov/entrez/query.fcgi?cmd=Retrieve&db=pubmed&dopt=Abstract&list_uids=10807964
"178. Pathophysiology and treatment of psoriasis (by Peters BP,Weissman FG,Gill MA).[Am J Health Syst Pharm, 57:(7), Apr, 2000][Journal Article,Review]"
The pathogenesis and treatment of psoriasis are reviewed. Psoriasis is characterized by defects in t...
Source: [PubMed]http://www.ncbi.nlm.nih.gov/entrez/query.fcgi?cmd=Retrieve&db=pubmed&dopt=Abstract&list_uids=10768819
"179. Cross-sectional associations of asthma, hay fever, and other allergies with major depression and low-back pain among adults aged 20-39 years in the United States (by Hurwitz EL,Morgenstern H).[Am J Epidemiol, 150:(10), Nov, 1999][Journal Article]"
"Although low-back pain and depression are common comorbidities, the mechanisms responsible for their..."
Source: [PubMed]http://www.ncbi.nlm.nih.gov/entrez/query.fcgi?cmd=Retrieve&db=pubmed&dopt=Abstract&list_uids=10568627
"180. The role of inflammatory mediators in the biology of major depression: central nervous system cytokines modulate the biological substrate of depressive symptoms, regulate stress-responsive systems, and contribute to neurotoxicity and neuroprotection (by Licinio J,Wong ML).[Mol Psychiatry, 4:(4), Jul, 1999][Journal Article,Review]"
Depression represents a major public health problem. It is estimated that 13-20% of the population h...
Source: [PubMed]http://www.ncbi.nlm.nih.gov/entrez/query.fcgi?cmd=Retrieve&db=pubmed&dopt=Abstract&list_uids=10483047
"181. Inflammation and the mental state before an acute coronary event (by Appels A).[Ann Med, 31 Suppl 1, Apr, 1999][Journal Article]"
Feelings of exhaustion have been found to belong to the precursors of acute coronary events. Guided ...
Source: [PubMed]http://www.ncbi.nlm.nih.gov/entrez/query.fcgi?cmd=Retrieve&db=pubmed&dopt=Abstract&list_uids=10342499

"182. Stress-related changes in proinflammatory cytokine production in wounds (by Glaser R,Kiecolt-Glaser JK,Marucha PT,MacCallum RC,Laskowski BF,Malarkey WB).[Arch Gen Psychiatry, 56:(5), May, 1999][Journal Article,Research Support, Non-U.S. Gov't,Research Support, U.S. Gov't, P.H.S.]"
Several recent studies have shown that stress markedly delays wound healing. This study assessed the...
Source: [PubMed]http://www.ncbi.nlm.nih.gov/entrez/query.fcgi?cmd=Retrieve&db=pubmed&dopt=Abstract&list_uids=10232300

"183. The effect of stress on the inflammatory response to Porphyromonas gingivalis in a mouse subcutaneous chamber model (by Shapira L,Houri-Haddad Y,Frolov I,Halabi A,Ben-Nathan D).[J Periodontol, 70:(3), Mar, 1999][Comparative Study,Journal Article]"
The impact of emotional stress on the outcome of infectious diseases was studied in animal models an...
Source: [PubMed]http://www.ncbi.nlm.nih.gov/entrez/query.fcgi?cmd=Retrieve&db=pubmed&dopt=Abstract&list_uids=10225545

"184. Modulation of neutrophil apoptosis by psychological stress and glucocorticoid (by Sendo F,Kato T,Yazawa H).[Int J Immunopharmacol, 19:(9-10), 1997][In Vitro,Journal Article]"
"Neutrophils play a pivotal role in host defense against bacterial infection, however, these cells ma..."
Source: [PubMed]http://www.ncbi.nlm.nih.gov/entrez/query.fcgi?cmd=Retrieve&db=pubmed&dopt=Abstract&list_uids=9637347

"185. Prenatal manipulations reduce the proinflammatory response to a cytokine challenge in juvenile monkeys (by Reyes TM,Coe CL).[Brain Res, 769:(1), Sep, 1997][Journal Article,Research Support, U.S. Gov't, Non-P.H.S.,Research Support, U.S. Gov't, P.H.S.]"
Two studies were conducted to assess the potential long-term effects of prenatal stress on the cytok...
Source: [PubMed]http://www.ncbi.nlm.nih.gov/entrez/query.fcgi?cmd=Retrieve&db=pubmed&dopt=Abstract&list_uids=9374270

"186. Influence of risk factors on the pathogenesis of periodontitis (by Salvi GE,Lawrence HP,Offenbacher S,Beck JD).[Periodontol 2000, 14, Jun, 1997][Journal Article,Research Support, Non-U.S. Gov't,Research Support, U.S. Gov't, P.H.S.,Review]"
Source: [PubMed]http://www.ncbi.nlm.nih.gov/entrez/query.fcgi?cmd=Retrieve&db=pubmed&dopt=Abstract&list_uids=9567971

"187. [Stress theories and the somatization process] (by Dantzer R).[Encephale, 21 Spec No 7, Dec, 1995][English Abstract,Journal Article,Review]"
Stress theories aim at understanding pathophysiology of psychosomatic disorders. The first stress th...
Source: [PubMed]http://www.ncbi.nlm.nih.gov/entrez/query.fcgi?cmd=Retrieve&db=pubmed&dopt=Abstract&list_uids=8929672

"188. [Current studies on the neurobiology of chronic fatigue syndrome] (by Dantzer R).[Encephale, 20 Spec No 3, Nov, 1994][English Abstract,Journal Article,Review]"
Cytokines are soluble mediators which are released by activated immune cells during infection and in...
Source: [PubMed]http://www.ncbi.nlm.nih.gov/entrez/query.fcgi?cmd=Retrieve&db=pubmed&dopt=Abstract&list_uids=7843056

"189. Stress and immunity: an integrated view of relationships between the brain and the immune system (by Dantzer R,Kelley KW).[Life Sci, 44:(26), 1989][Journal Article,Research Support, U.S. Gov't, Non-P.H.S.,Research Support, U.S. Gov't, P.H.S.,Review]"
The old notion that stress exacerbates the progression of physical illness via its corticosteroid-me...
Source: [PubMed]http://www.ncbi.nlm.nih.gov/entrez/query.fcgi?cmd=Retrieve&db=pubmed&dopt=Abstract&list_uids=2568569

"190. Regulation of rat hypothalamic corticotropin-releasing hormone secretion in vitro: potential clinical implications (by Calogero AE,Bernardini R,Gold PW,Chrousos GP).[Adv Exp Med Biol, 245, 1988][Journal Article,Review]"
"In summary, 5HT, ACh, NE, E and DA appear to stimulate hypothalamic CRH secretion whereas activation..."
Source: [PubMed]http://www.ncbi.nlm.nih.gov/entrez/query.fcgi?cmd=Retrieve&db=pubmed&dopt=Abstract&list_uids=2906518
"191. Impact of stress and mast cells on brain metastases (by Theoharides TC,Rozniecki JJ,Sahagian G,Jocobson S,Kempuraj D,Conti P,Kalogeromitros D).[J Neuroimmunol, 205:(1-2), Dec, 2008][Journal Article,Research Support, N.I.H., Extramural,Review]"
"Metastases continue to be the chief cause of morbidity and mortality for many tumors, including brai..."
Source: [PubMed]http://www.ncbi.nlm.nih.gov/entrez/query.fcgi?cmd=Retrieve&db=pubmed&dopt=Abstract&list_uids=18977036
"192. Raf inhibitors as therapeutic agents against neurodegenerative diseases (by Burgess S,Echeverria V).[CNS Neurol Disord Drug Targets, 9:(1), Mar, 2010][Journal Article,Research Support, Non-U.S. Gov't,Research Support, U.S. Gov't, Non-P.H.S.,Review]"
The active form of the serine/threonine kinase cRaf-1 is upregulated postmortem in the brains of Alz...
Source: [PubMed]http://www.ncbi.nlm.nih.gov/entrez/query.fcgi?cmd=Retrieve&db=pubmed&dopt=Abstract&list_uids=20201822
"193. Is job-related stress the link between cardiovascular disease and the law enforcement profession? (by Franke WD,Kohut ML,Russell DW,Yoo HL,Ekkekakis P,Ramey SP)[J Occup Environ Med, 52:(5), May, 2010][Journal Article,Research Support, U.S. Gov't, P.H.S.]"
To determine whether job-related stress is associated with alterations in pro- and anti-atherogenic ...
Source: [PubMed]http://www.ncbi.nlm.nih.gov/entrez/query.fcgi?cmd=Retrieve&db=pubmed&dopt=Abstract&list_uids=20431405
"194. Psychosocial factors, biological mediators, and cancer prognosis: a new look at an old story (by Gidron Y,Ronson A).[Curr Opin Oncol, 20:(4), Jul, 2008][Journal Article,Review]"
The present article briefly reviews the prognostic role of psychosocial factors in cancer and concen...
Source: [PubMed]http://www.ncbi.nlm.nih.gov/entrez/query.fcgi?cmd=Retrieve&db=pubmed&dopt=Abstract&list_uids=18525332
"195. A functional genomic fingerprint of chronic stress in humans: blunted glucocorticoid and increased NF-kappaB signaling (by Miller GE,Chen E,Sze J,Marin T,Arevalo JM,Doll R,Ma R,Cole SW).[Biol Psychiatry, 64:(4), Aug, 2008][Journal Article,Research Support, N.I.H., Extramural,Research Support, Non-U.S. Gov't]"
"Chronic stressors are known to increase vulnerability to medical illness, but the mechanisms underly..."
Source: [PubMed]http://www.ncbi.nlm.nih.gov/entrez/query.fcgi?cmd=Retrieve&db=pubmed&dopt=Abstract&list_uids=18440494
"196. Stress and depression-induced immune dysfunction: implications for the development and progression of cancer (by Reiche EM,Morimoto HK,Nunes SM).[Int Rev Psychiatry, 17:(6), Dec, 2005][Journal Article]"
The persistent activation of the hypothalamic-pituitary-adrenal axis and the sympathetic-adrenal-med...
Source: [PubMed]http://www.ncbi.nlm.nih.gov/entrez/query.fcgi?cmd=Retrieve&db=pubmed&dopt=Abstract&list_uids=16401550
"197. Depression and cardiovascular disease: a reciprocal relationship (by Plante GE).[Metabolism, 54:(5 Suppl 1), May, 2005][Journal Article,Review]"
"Until relatively recently, depression has been considered a purely ""mental"" disorder and therefore i..."
Source: [PubMed]http://www.ncbi.nlm.nih.gov/entrez/query.fcgi?cmd=Retrieve&db=pubmed&dopt=Abstract&list_uids=15877313
"198. Effects of acute psychological stress on glucose metabolism and subclinical inflammation in patients with post-traumatic stress disorder (by Nowotny B,Cavka M,Herder C,Loffler H,Poschen U,Joksimovic L,Kempf K,Krug AW,Koenig W,Martin S,Kruse J).[Horm Metab Res, 42:(10), Sep, 2010][Clinical Trial,Journal Article]"
"During acute psychological stress, the hypothalamic-pituitary-adrenal axis and the sympathetic nervo..."
Source: [PubMed]http://www.ncbi.nlm.nih.gov/entrez/query.fcgi?cmd=Retrieve&db=pubmed&dopt=Abstract&list_uids=20665427
"199. [The metabolic syndrome--epidemic of XXI century] (by Kubik L).[Pol Merkur Lekarski, 17 Suppl 1, 2004][English Abstract,Journal Article,Review]"
"There has been an increase in the incidence of obesity, which is a substantial component of metaboli..."
Source: [PubMed]http://www.ncbi.nlm.nih.gov/entrez/query.fcgi?cmd=Retrieve&db=pubmed&dopt=Abstract&list_uids=15603365
"200. Could insulin sensitization be used as an alternative to intensive insulin therapy to improve the survival of intensive care unit patients with stress-induced hyperglycemia? (by Kaneki M,Shinozaki S,Chang K,Shimizu N)[Crit Care Med, 37:(10), Oct, 2009][Comment,Editorial]"
Source: [PubMed]http://www.ncbi.nlm.nih.gov/entrez/query.fcgi?cmd=Retrieve&db=pubmed&dopt=Abstract&list_uids=19865018
I
Nuclear factor kappa B (NF-kappaB) is an important transcription factor that regulates a wide spectr...
Source: [PubMed]http://www.ncbi.nlm.nih.gov/entrez/query.fcgi?cmd=Retrieve&db=pubmed&dopt=Abstract&list_uids=19275551
"202. [Endproducts and receptors of advanced glycation and lipoxidation (AGE, ALE, RAGE) and chronic diseases from the perspective of food and nutrition] (by Stig B,Hajdu N).[Orv Hetil, 149:(17), Apr, 2008][English Abstract,Journal Article,Review]"
Chronic diseases as well as complications to acute and chronic disease are repeatedly associated wit...
Source: [PubMed]http://www.ncbi.nlm.nih.gov/entrez/query.fcgi?cmd=Retrieve&db=pubmed&dopt=Abstract&list_uids=18426758
"203. NF-kappaB as a molecular link between psychosocial stress and organ dysfunction (by Bierhaus A,Humpert PM,Nawroth PP).[Pediatr Nephrol, 19:(11), Nov, 2004][Editorial,Research Support, Non-U.S. Gov't]"
"It is well accepted that psychosocial stress contributes to the pathogenesis of hypertension, cardio..."
Source: [PubMed]http://www.ncbi.nlm.nih.gov/entrez/query.fcgi?cmd=Retrieve&db=pubmed&dopt=Abstract&list_uids=15322889
"204. [Nuclear transcription factor kappa B (NF-kappa B)] (by Mercie P,Seigneur M,Bilhou-Nabera C,Boisseau MR,Bernard P).[Rev Med Interne, 19:(12), Dec, 1998][English Abstract,Journal Article,Review]"
INTRODUCTION: The transcription factor NF-kappa B is a key regulator of genes involved in responses ...
Source: [PubMed]http://www.ncbi.nlm.nih.gov/entrez/query.fcgi?cmd=Retrieve&db=pubmed&dopt=Abstract&list_uids=9887469
"205. The associations between psychosocial stress and the frequency of illness, and innate and adaptive immune function in children (by Caserta MT,O'Connor TG,Wyman PA,Wang H,Moynihan J,Cross W,Tu X,Jin X).[Brain Behav Immun, 22:(6), Aug, 2008][Journal Article,Research Support, N.I.H., Extramural]"
"Family processes have a substantial impact on children's social and emotional well-being, but little..."
Source: [PubMed]http://www.ncbi.nlm.nih.gov/entrez/query.fcgi?cmd=Retrieve&db=pubmed&dopt=Abstract&list_uids=18308510
"206. [Septic shock: blood glucose regulation] (by Orban JC,Deroche D,Ichai C).[Ann Fr Anesth Reanim, 25:(3), Mar, 2006][English Abstract,Journal Article,Review]"
"Blood glucose regulation is controlled by several hormones, neurological mechanisms and the hepatic ..."
Source: [PubMed]http://www.ncbi.nlm.nih.gov/entrez/query.fcgi?cmd=Retrieve&db=pubmed&dopt=Abstract&list_uids=16298101
"207. Stress-induced changes in the expression of monocytic beta2-integrins: the impact of arousal of negative affect and adrenergic responses to the Anger Recall Interview (by Greeson JM,Lewis JG,Achanzar K,Zimmerman E,Young KH,Suarez EC).[Brain Behav Immun, 23:(2), Feb, 2009][Journal Article]"
Adhesion of circulating monocytes to the vascular endothelium is one of the earliest steps in the de...
Source: [PubMed]http://www.ncbi.nlm.nih.gov/entrez/query.fcgi?cmd=Retrieve&db=pubmed&dopt=Abstract&list_uids=18955128
"208. Psychoneuroendocrine stress response may impair neutrophil function in complex regional pain syndrome (by Kaufmann I,Eisner C,Richter P,Huge V,Beyer A,Chouker A,Schelling G,Thiel M).[Clin Immunol, 125:(1), Oct, 2007][Journal Article]"
"In order to elucidate the interaction between pain, stress and innate immunity in complex regional p..."
Source: [PubMed]http://www.ncbi.nlm.nih.gov/entrez/query.fcgi?cmd=Retrieve&db=pubmed&dopt=Abstract&list_uids=17702656
