# Supplementary material for: Effects of Psychological Stress on Innate Immunity and Metabolism in Humans: A Systematic Analysis
Source: PLoS One. 2012 Sep 19;7(9):e43232. doi: 10.1371/journal.pone.0043232 (PMC3446986; doi:10.1371/journal.pone.0043232)
Supplement: Table S9 — Data statistics for Node and Edge data presented in Tables S5–S8. (XLS) [file pone.0043232.s012.xls]

## Sheet: Data_Stats
nbr Connections: The degree of a node (i.e. the number of edges connected to that node)
nbr Sentences: The number of distinct sentences from that support the association
Number of sources: number of articles from which the nbr Sentences hav been extracted
(pp): The nature of interaction between the nodes is protein-protein type
Innate Immunity								Innate Immunity & Psychological stress								Metabolism								Metabolism & Psychological stress
NODE Data				EDGE Data				NODE Data				EDGE Data				NODE Data				EDGE Data				NODE Data				EDGE Data
Node ID	Alias	nbr Connections		Edge ID	Number of sources	nbr Sentences		Node ID	Alias	nbr Connections		Edge ID	Number of sources	nbr sentences		Node ID	Alias	nbr Connections		Edge ID	Number of sources	nbr Sentences		Node ID	Alias	nbr Connections		Edge ID	Number of sources	nbr sentences
znfn1a1	pro0758, ikaros, znfn1a1, hs.54452, lyf1, hik-1	6		ptpn1 (pp) stat1	1	1		mdm	mdm	2		s100a8 (pp) s100a9	3	3		g6pc2	g6pc2, igrp	6		slc2a1 (pp) pten	1	1		tnpo1	ipo2, mip1, mip-1, tnpo1, kpnb2	1		irf6 (pp) cd8a	1	1
znf9	cnbp, promm, znf9, dm2, cnbp1	5		cad (pp) trpv1	1	2		il10	csif, il10, il10a, il-10	5		il6 (pp) app	1	1		sh3bp2	crbm, crpm, res4-23, sh3bp2	5		saa1 (pp) ahr	4	5		mdm	mdm	2		il6 (pp) cad	1	1
znf42	mzf1, mzf-1, mzf1b, znf42	4		myd88 (pp) sqstm1	1	1		il6	il-6, bsf2, ifnb2, il6, hsf	8		tnfa (pp) gnpta	1	1		il6	il-6, bsf2, ifnb2, il6, hsf	36		stat3 (pp) gabpa	1	1		2.4.1.14	sucrosephosphate-udp glucosyltransferase, uridine diphosphoglucose-fructose phosphate glucosyltransferase, 2.4.1.14, sucrose phosphate synthetase, sucrose-phosphate synthase, sucrose phosphate-uridine diphosphate glucosyltransferase, sps, udp-glucose-fructose-phosphate glucosyltransferase, sucrose 6-phosphate synthase	1		irf6 (pp) il10	7	9
znf300	znf300	8		ppbp (pp) rela	1	1		ptprc	ptprc, t200, cd45, gp180, ly5, b220	1		cyp2e1 (pp) cyp3a7	1	1		pde5a	cn5a, pde5a, pde5, cgb-pde, pde5a1	1		apob (pp) dnmt3a	1	1		hspca	hsp86, hsp89, hsp90, hspn, hspca, hspc1, hsp90a, flj31884, lap2	1		il6 (pp) nf-kappab	3	3
zfp91	fksg11, zfp91, pzf	4		il8 (pp) ikbkb	6	7		hpse	hse1, hpse1, hpa, hpse	1		tnfa (pp) egf	1	1		msn	msn	1		pou5f1 (pp) foxa2	1	1		bcl2a1	hbpa1, bfl1, grs, bcl2l5, bcl2a1	1		irf6 (pp) tnfa	1	1
zfp36	tis11, nup475, rnf162a, zfp36, gos24, ttp	8		src (pp) ephb2	5	5		cd69	cd69	3		tnfa (pp) nf-kappab	5	5		4.1.1.38	phosphoenolpyruvate carboxykinase, phosphoenolpyruvic carboxylase (pyrophosphate), phosphopyruvate carboxykinase, 4.1.1.38, pep carboxykinase, phosphopyruvate carboxylase, phosphoenolpyruvic carboxykinase (pyrophosphate), phosphoenolpyruvate carboxytransphosphorylase, phosphoenolpyruvic carboxykinase, phosphoenolpyruvate carboxykinase (diphosphate), phosphoenolpyruvic carboxytransphosphorylase, p…	3		agtr1 (pp) creb1	1	1		2.6.1.77	taurine-pyruvate aminotransferase, 2.6.1.77, tpa	3		cox1 (pp) 1.5.1.19	1	1
zbtb17	miz1, zbtb17, znf151, phz-67	3		nf-kappab (pp) smad2	2	2		th1l	hspc130, th1l, th-1, nelf-c, nelf-d, th1	1		app (pp) nos2a	1	2		stat5b	stat5b	1		esr1 (pp) sfn	2	2		il6	il-6, bsf2, ifnb2, il6, hsf	14		irf6 (pp) il6	7	10
zbtb16	zbtb16, plzf, znf145	3		cd8a (pp) itgal	1	1		il5	il-5, il5, edf, trf	6		il6 (pp) nf-kappab	3	3		srpk1	sfrsk1, srpk1	1		ppp2r4 (pp) pik3ca	2	2		ptprc	ptprc, t200, cd45, gp180, ly5, b220	1		lbr (pp) irf6	3	4
zbp1	zbp1, dj718j7.3, dlm1, c20orf183, dlm-1	4		cxcl3 (pp) il8	2	3		plg	plg, plasminogen	1		irf6 (pp) il6	7	10		kcnj6	bir1, higirk2, girk2, katp2, kcnj7, kcnj6, kir3.2	4		il23a (pp) il17	3	4		npy	npy	4		apc (pp) f2	1	1
zap70	zap-70, zap70, tzk	33		tnfa (pp) sirt1	1	2		gnpta	gnpta, icd	2		ifng (pp) il5	4	4		epo	ep, epo	3		ghr (pp) soat1	1	1		cse1l	cse1, cse1l, cas, xpo2, gd:cse1l	1		mdm (pp) tnfa	1	1
yy1	yin-yang-1, nf-e1, yy1, ucrbp	7		kcng1 (pp) cflar	1	1		fgfr3	cek2, jtk4, fgfr3, ach, hsfgfr3ex	1		apc (pp) f2	1	1		camkk2	mgc15254, camkkb, camkk2, kiaa0787, camkk	1		stat5b (pp) igf1	1	1		edn1	et-1, et1, edn1	2		agtr1 (pp) ang	11	11
yme1l1	yme1l, meg4, pamp, yme1l1, ftsh	5		tyr (pp) stat5a	1	2		lrp1	a2mr, apoer, cd91, lrp-1, apr, lrp1	1		ptgs2 (pp) pparg	1	2		comt	comt	2		mapk3 (pp) pkc	3	3		atr	sckl1, sckl, atr, frp1	5		son (pp) pomc	1	1
ylpm1	c14orf170, zap3, ylpm1, zap	4		tank (pp) sst	1	1		bdnf	bdnf, mgc34632	1		mdm (pp) tnfa	1	1		rps6	rps6	3		ctnnb1 (pp) myc	1	1		plg	plg, plasminogen	3		crh (pp) th1l	1	1
yap	flj10875, flj13914, yy1ap, yap	2		traf1 (pp) psmd12	1	1		rodh	rodh, hse	1		crh (pp) th1l	1	1		adh1a	adh1a, adh1	3		grlf1 (pp) rhoa	1	1		dst	catx-15, bp240, flj21489, kiaa0728, flj13425, flj32235, bpa, macf2, flj30627, bpag1, dst	1		irf6 (pp) il1a	1	1
xrcc1	xrcc1, rcc	5		kir2ds2 (pp) klrk1	1	1		ifn-alpha	ifna, ifn-alpha, ifn alpha, ifnalpha, interferon-alpha, interferon alpha	1		nf-kappab (pp) ptgs2	3	3		fgfr2	k-sam, cfd1, cek3, fgfr2, bfr-1, tk14, tk25, bek, kgfr, jws, ect1	1		mapk8 (pp) fos	1	1		htr1a	htr1a, adrbrl1, adrb2rl1, 5-ht1a	9		avp (pp) crh	4	5
xpo1	crm1, xpo1	5		il13 (pp) il8	3	3		rage	rage, mok, rage1	1		nf-kappab (pp) pparg	3	3		pax3	cdhs, hup2, pax3, ws1	2		pparg (pp) apob	1	1		phex	hyp1, hpdr1, phex, hyp, hpdr, pex, xlh	1		ptprc (pp) rodh	1	1
xcl1	scyc1, scm-1, scm1, scm-1a, atac, lptn, ltn, xcl1	29		ptgds (pp) ccl2	1	1		il13	il13, p600, il-13	3		ptprc (pp) rodh	1	1		wit-1	dj74j1.1, wit-1	20		agt (pp) plg	1	1		cd8a	cd8 alpha, cd8a, cd8alpha, cd8-alpha, cd8, leu2	6		htr1b (pp) htr2a	1	2
xbp1	treb5, xbp1, xbp2	17		1.5.1.19 (pp) ang	1	1		mif	mmif, glif, mif	1		ptgs2 (pp) nos2a	13	16		scgb3a1	ugrp2, pnsp-2, mgc87867, scgb3a1, lu105, hin-1	8		hsd11b1 (pp) scarb1	18	25		htr1b	htr1b, htr1db, htr1d2, 5-ht1db, 5-ht1b	7		lbr (pp) il1b	1	1
wsn	bgmr, wsn, waisman syndrome (basal ganglion disorder with mental retardation)	1		pik3ca (pp) jag1	1	3		pomc	clip, acth, poc, pomc	1		nf-kappab (pp) cyp1a1	1	1		nf-kappab	nfkappa b, nfkb, nf-kb, nf-kappab, nf-kappa b, nfkappab	9		cyp4a11 (pp) ucp1	1	1		il13	il13, p600, il-13	3		ccl2 (pp) edn1	1	1
wnt5a	hwnt5a, wnt5a	3		myc (pp) vegf	3	3		il2	il-2, tcgf, il2	4		cyp3a7 (pp) cyp27b1	1	1		ldha	ldha, ldh1	1		scd (pp) dll1	1	1		il2	il-2, tcgf, il2	4		pomc (pp) htr1a	1	2
wnt3a	wnt3a	2		kitlg (pp) il4	2	5		tnfa	tnfalpha, tumor-necrosis-factor-alpha, tnf alpha, tnf-alpha, tnfa	4		tnfa (pp) app	1	1		tnfrsf5	mgc9013, cd40, cdw40, p50, tnfrsf5	2		ccl2 (pp) il1b	1	1		pomc	clip, acth, poc, pomc	1		hpse (pp) ptgir	1	1
wnt10b	wnt-12, wnt10b	10		kitlg (pp) mcp	1	1		gata1	gata-1, nfe1, gata1, eryf1, gf1	1		traf3 (pp) nos2a	1	1		dnah9	dnahc9, hl-20, dnel1, dnal1, dnah9, kiaa0357, dnah17l, hl20, dyh9	7		bax (pp) birc6	1	1		defa1	def1, hnp-1, defa1, hp-1, mrs	1		il6 (pp) il10	8	8
wisp3	ccn6, wisp3, libc	3		tcirg1 (pp) zap70	1	1		nf-kappab	nfkappa b, nfkb, nf-kb, nf-kappab, nf-kappa b, nfkappab	8		tnfa (pp) il10	4	4		zmpste24	zmpste24, face-1, madb, flj14968, ste24, face1, ste24p	21		pkc (pp) flj20071	1	1		cad	cad	1		igf1 (pp) lpl	1	1
wdr5	big-3, wdr5	3		c3ar1 (pp) mcp	1	1		pparg	nr1c3, humpparg, ppar-gamma, ppargamma, pparg, pparg1, pparg2	4		crh (pp) egf	1	1		rad50	hrad50, rad50-2, rad50	7		mect1 (pp) npr1	1	1		nf-kappab	nfkappa b, nfkb, nf-kb, nf-kappab, nf-kappa b, nfkappab	4		htr1a (pp) htr4	1	3
wdr10	flj10897, wdr10p, wdr140, flj00025, wdr10, dkfzp434k016, spg, flj11093	3		rest (pp) uchl1	1	1		cyp2e1	cpe1, cyp2e, cyp2e1, p450-j, p450c2e	4		il6 (pp) il10	9	9		pink1	pink1, brpk	1		insr (pp) irs1	2	2		cyp2e1	cpe1, cyp2e, cyp2e1, p450-j, p450c2e	4		ifng (pp) il2	6	7
wbscr5	wbscr15, hspc046, ntal, wbscr5, wscr5, lab	3		kdr (pp) nf-kappab	1	1		ctsb	cpsb, ctsb, apps	1		nf-kappab (pp) jun	5	6		mft	mft, tem	1		ucp3 (pp) tp53	1	1		cd14	cd14	6		s100a6 (pp) crh	1	1
wbscr22	wbscr22, mgc5140, wbmt, mgc2022, hasj4442, pp3381, hussy-3, mgc19709	1		cxcl12 (pp) cd34	1	4		app	cvap, prea4, abpp, appi, ad1, aaa, app, pn2, abeta	2		crh (pp) vegf	1	1		elk1	elk-1, elk1	4		cybb (pp) abcg1	1	1		son	bass1, flj21099, dbp-5, son3, kiaa1019, nrebp, son, c21orf50	2		nos2a (pp) nf-kappab	5	5
waspip	waspip, wip, prpl-2	3		matp (pp) cyp1a1	1	1		vegf	vegf, vegfa	2		tnfa (pp) jun	1	1		rnase2	rns2, edn, rnase2	1		dgat1 (pp) lipe	1	1		app	cvap, prea4, abpp, appi, ad1, aaa, app, pn2, abeta	2		hspa4 (pp) hspca	1	1
was	imd2, wasp, was, thc	3		cias1 (pp) nalp12	1	1		krthbp1	hba, psihhba hair keratin pseudogene, krthbp1	1		nos2a (pp) nf-kappab	5	5		cops8	csn8, cop9, cops8, sgn8, mgc1297	1		il2 (pp) cd4	2	2		vegf	vegf, vegfa	2		traf3 (pp) ptgs2	1	1
vwf	f8vwf, vwd, vwf	12		ifng (pp) trim63	3	4		nos2a	inos, nos2a, hep-nos, nos2	6		ifng (pp) il4	2	2		tcf8	nil-2-a, zfhx1a, zfhep, zeb1, nil-2a, tcf8, bzp, areb6, zeb	4		ucp2 (pp) cryab	1	1		nos2a	inos, nos2a, hep-nos, nos2	4		il4 (pp) il1r1	1	1
vldlr	vldlr	5		tnfrsf1a (pp) serpine1	1	1		cyp1a1	cp11, cyp1, ahh, cyp1a1, p450-c, p1-450, p450dx	4		traf3 (pp) ptgs2	1	1		abcg1	white1, abc8, mgc34313, abcg1	6		cpi1 (pp) cox2	1	1		il18	il18, igif, mgc12320, il-1g, il-18, il1f4	2		crh (pp) crhr1	1	1
vipr1	virg, vipr, vipr1, rdc1, hvr1, vpac1, pacap-r-2	2		ifng (pp) ep300	1	1		il8	lynap, il-8, nap1, 3-10c, scyb8, gcp-1, nap-1, cxcl8, tsg-1, amcf-i, b-enap, gcp1, monap, k60, il8, luct, naf, lect, mdncf	2		traf3 (pp) app	1	1		traf2	mgc:45012, trap3, traf2	4		dusp1 (pp) irf6	1	1		cpp	cpp	1		pomc (pp) acaca	1	1
vip	phm27, mgc13587, vip	9		na (pp) fpr1	1	3		s100a9	mrp14, cglb, s100a9, cagb, mac387, liag	1		hpse (pp) crh	3	3		twist1	twist, twist1, bpes2, bpes3, scs	26		gnas (pp) agt	1	1		cd4	cd4	6		tnfa (pp) il8	2	2
vil2	vil2, dkfzp762h157, cvil, mgc1584, cvl	3		c5r1 (pp) mft	1	1		traf3	cd40bp, craf-1, cap-1, traf3, craf1	4		il1b (pp) il6	15	16		cyp2c9	cpc9, p450 mp-4, cyp2c10, p450 pb-1, cyp2c9, p450iic9	11		tcf7l2 (pp) tcf7	1	1		traf3	cd40bp, craf-1, cap-1, traf3, craf1	4		htr2a (pp) htr2c	1	4
vegfc	flt4-l, vegfc, vrp	10		cxcr4 (pp) birc4	1	1		egf	egf, urg	4		ifng (pp) tnfa	5	6		pten	mgc11227, pten1, mmac1, mham, bzs, pten	54		map3k7 (pp) map3k7ip1	1	1		tyrp1	b-protein, catb, cas2, gp75, tyrp, tyrp1, trp	1		edn1 (pp) lypla3	1	1
vegf	vegf, vegfa	91		hspb1 (pp) nfkbia	1	1		ptgs2	phs-2, cox-2, ptgs2, hcox-2, pghs-2	4		il6 (pp) il5	2	2		crebbp	rsts, cbp, crebbp, rts	4		gpr77 (pp) lipe	1	1		lpl	lpl, lipd	1		lbr (pp) il4	1	1
vdr	nr1i1, vdr	8		mapk3 (pp) bcr	1	1		jun	ap-1, ap1, jun	3		il1b (pp) nos2a	1	1		tndm	tndm, dmtn	2		akt1 (pp) gys1	1	1		apc	gs, dp2.5, apc, fpc, dp3, dp2	4		s100a6 (pp) pomc	1	1
vcam1	vcam1, incam-100	90		ephb2 (pp) cxcl10	3	4		ifng	ifng, ifngamma, ifn gamma, ifn-gamma, ifg, ifi	6		vegf (pp) il8	3	3		angptl3	angptl3, angpt5	6		irf6 (pp) traf6	1	1		crp	c-reactive protein, petaxin related, crp	1		cnr1 (pp) timp1	1	1
vav3	vav3	8		il6 (pp) il11	8	8		apc	gs, dp2.5, apc, fpc, dp3, dp2	4		nos2a (pp) pparg	1	1		s100a9	mrp14, cglb, s100a9, cagb, mac387, liag	2		plat (pp) serpine1	2	2		ptgir	ip, ptgir, pripr, i.p	2		htr1b (pp) htr7	1	2
vav2	vav2	14		card4 (pp) cyld	1	2		crh	crf, crh	8		mif (pp) hpse	1	2		impa2	impa2	12		jun (pp) apoe	3	3		htr2c	htr1c, htr2c, 5-ht2c	9		sod1 (pp) timp1	1	1
vav1	vav1, vav	46		kcna2 (pp) siat8b	1	3		crp	c-reactive protein, petaxin related, crp	1		cd69 (pp) ifng	1	1		a2m	a2m	6		thrb (pp) rxrg	1	1		iqgap1	iqgap1, kiaa0051, sar1, p195, humorfa01	1		il6 (pp) il8	11	14
vasp	vasp	2		ccr7 (pp) ccr5	1	1		serpine1	serpine1, pai-1, pai1, planh1, pai	1		ifn-alpha (pp) bdnf	1	1		ppig	srcyp, cars-cyp, cyp, ppig	8		tlr4 (pp) trif	2	3		cox1	cox1, cox-1, mtco1	4		traf3 (pp) nf-kappab	1	1
uts2r	uts2r, gpr14, utr, utr2	11		map3k5 (pp) rtel1	1	1		s100a8	ma387, mrp8, cgla, cfag, l1ag, s100a8, 60b8ag, caga, nif, cp-10	1		traf3 (pp) nf-kappab	1	1		esr2	nr3a2, er-beta, esrb, esr2, 5p152, esr-beta, erb	8		src (pp) mapk3	4	4		acaca	acaca, acac, acc1, acca, acc	1		agtr1 (pp) hpse	1	2
usp7	hausp, tef1, usp7	3		stat1 (pp) il17d	7	10		il1b	il-1 beta, il1b, il-1, il1 beta, il1beta, il-1beta, il-1b, il1f2, il1-beta	4		lrp1 (pp) ctsb	1	1		flt1	vegfr1, flt1, flt	3		sf1 (pp) cyp11b2	1	1		serpine1	serpine1, pai-1, pai1, planh1, pai	3		hpse (pp) bdnf	1	1
usp52	kiaa0710, pan2, usp52	6		defb4 (pp) tnfrsf5	1	1		cyp27b1	cp2b, cyp27b1, vdd1, vddr, vddri, vddr i, pddr, cyp27b, p450c1	4		rage (pp) krthbp1	1	1		grpr	grpr	3		ucp1 (pp) ucp2	7	7		avpr1b	avpr1b, avpr3	1		tnfa (pp) il5	1	1
usp3	ubp, usp3	2		slc16a2 (pp) ucp3	1	1		tnf	tnfsf2, dif, tnf	1		il13 (pp) tnf	1	1		rgs2	rgs2, g0s8	4		tcf7 (pp) apoe	1	1		lbr	mgc9041, pro0650, lmn2r, pha, lbr	4		il13 (pp) tnf	1	1
usp2	ubp41, usp2, usp9	1		braf (pp) ptk2	1	1		il4	il-4, bsf1, il4	3		tnfa (pp) il5	1	1		usf1	mltf, fchl1, hyplip1, usf-1, uef, usf1, mltfi	13		sat (pp) rxrg	1	1		vwf	f8vwf, vwd, vwf	3		2.4.1.14 (pp) npy	1	1
usp18	ubp43, isg43, usp18	5		fyn (pp) stat5a	1	1		irf6	irf6, ofc6, pit, pps, lps	3		il6 (pp) gnpta	1	1		pcsk1	pcsk1, spc3, nec1, pc-3, pc3, pc1	6		nr2f6 (pp) sf1	1	1		il1b	il-1 beta, il1b, il-1, il1 beta, il1beta, il-1beta, il-1b, il1f2, il1-beta	5		il5 (pp) il10	2	2
usf2	fip, usf2	1		foxp3 (pp) cd14	1	1		f2	f2, pt, thrombin	1		il5 (pp) il10	2	2		1.1.1.3	homoserine dehydrogenase, 1.1.1.3, hsdh, hsd	2		bcl2 (pp) brca1	2	2		ccl2	ccl2, scya2, mcp1, mcaf, mcp-1, mgc9434, ccl-2, gdcf-2, smc-cf, gdcf-2 hc11, hc11	6		lypla3 (pp) tnfa	1	1
usf1	mltf, fchl1, hyplip1, uef, usf1, mltfi	1		tradd (pp) jun	1	1		cyp3a7	cp37, p450-hfla, cyp3a7	4		cd69 (pp) il5	1	1		actn4	actn4, fsgs	7		hk2 (pp) ros1	1	1		ace	cd143, dcp1, ace-1, ace1, mgc26566, ace, dcp	5		agtr1 (pp) iqgap1	1	1
upk3a	upk3a, upk3	5		igf1r (pp) tep1	1	1						il1b (pp) tnfa	11	11		hat	hat	12		ipp (pp) ace	2	2		cnr1	cnr1, cb1a, cb-r, cb1, cb1k5, cnr, cann6	5		s100a6 (pp) avp	1	1
upk2	upk2	5		cxcl16 (pp) cx3cl1	1	1						crh (pp) il8	1	1		dffa	icad, dff-45, dff1, dffa	1		shh (pp) ihh	2	2		irf6	irf6, ofc6, pit, pps, lps	7		npy (pp) il4	1	1
upk1a	upk1a, mgc14388, upia, upka	5		cr1 (pp) cd36	1	1						il13 (pp) il6	1	1		hnf4a	hnf4a, nr2a21, nr2a1, hnf4a9, tcf14, hnf4, tcf	27		cd3z (pp) npdc1	1	1		il10	csif, il10, il10a, il-10	10		ace (pp) atr	1	1
unc13d	unc13d, hplh3, hlh3, munc13-4	2		igf1 (pp) creb1	1	1						nos2a (pp) tnfa	1	1		aavs1	aav, aavs1	2		tnfa (pp) cd36	3	3		hpse	hse1, hpse1, hpa, hpse	3		ace (pp) timp1	1	1
unc119	unc119, hrg4	5		irf7 (pp) ifn-alpha	9	14						apc (pp) tnfa	1	3		ptpn2	ptpn2, tc-ptp, tcptp, tcellptp, ptpt	2		cd4 (pp) cd8a	11	11		htr4	htr4, 5-ht4	8		apc (pp) tnfa	1	3
ulbp1	ulbp1, raet1i	1		il31 (pp) osmr	1	1						apc (pp) nf-kappab	1	1		crkl	crkl	1		hnf4a (pp) tle1	1	1		il1r1	il1r, il-1r-alpha, d2s1473, cd121a, il-1r, il-1ra, il1r1, p80, il1ra	7		htr2c (pp) htr5a	1	1
ucp3	slc25a9, ucp3	8		src (pp) sctr	1	1						cyp1a1 (pp) cyp3a7	1	1		boc	boc	5		lef1 (pp) il4	1	1		th1l	hspc130, th1l, th-1, nelf-c, nelf-d, th1	1		vegf (pp) mmp9	2	3
ucp2	slc25a8, ucph, ucp2	5		lilrb1 (pp) klrd1	1	1						cyp1a1 (pp) cyp2e1	1	1		cd38	cd38, t10	1		nos3 (pp) agt	1	1		il5	il-5, il5, edf, trf	4		htr1b (pp) htr2c	1	2
ucp1	slc25a7, ucp1, ucp	1		traf6 (pp) mapk3	1	2						crp (pp) il6	7	8		prkaa2	prkaa, ampk, prkaa2, ampk2	8		irs2 (pp) gsk3b	1	1		timp1	timp1, clgi, timp-1, timp, hci, epa	5		crp (pp) il6	7	8
uchl1	pgp9.5, park5, uchl1	5		tnf (pp) epd	1	1						il2 (pp) egf	1	1		sfrp5	sarp3, sfrp5	5		mmp9 (pp) timp1	1	1		cck	cck	4		bdnf (pp) creb1	2	5
ube2v1	croc-1, cir1, ube2v, croc1, uev-1, uev1a, ube2v1, uev1	8		apex1 (pp) nf-kappab	1	1						il6 (pp) plg	4	4		nedd4	nedd4, kiaa0093	1		mlph (pp) pik3ca	1	1		1.5.1.19	d-nopaline dehydrogenase, nopaline synthase, d-nopaline synthase, 1.5.1.19, nopaline dehydrogenase, nos	1		htr1a (pp) htr1b	1	2
ube2n	ube2n, ubc13, ubch-ben, mgc8489	15		klrk1 (pp) hla-drb1	1	1						il6 (pp) gata1	1	2		vhl	vhl1, rca1, hrca1, vhl	4		stat5a (pp) igf1	3	3		adrb2	beta2ar, adrb2, adrbr, adrb2r, bar, b2ar	1		cyp1a1 (pp) cyp27b1	1	1
ube2d3	mgc5416, mgc43926, e2(17)kb3, ubch5c, ube2d3	6		tlr9 (pp) rage	2	2						nf-kappab (pp) cyp3a7	1	1		1.3.99.11	dihydroorotate:ubiquinone oxidoreductase, dihydroorotate dehydrogenase, 1.3.99.11	1		nr4a1 (pp) nr4a2	4	5		bdnf	bdnf, mgc34632	1		tnf (pp) crh	1	2
ube2d2	pubc1, e2(17)kb2, ubch5b, ube2d2, ubc4	3		ccl7 (pp) ccl22	1	1						ptgs2 (pp) tnfa	4	6		rock2	kiaa0619, rock2	1		kcnj11 (pp) atp8a2	14	16		mapk3	p44mapk, prkm3, erk1, mapk3, p44erk1	1		apc (pp) jun	1	1
ube2d1	ubc4/5, ubch5, e2(17)kb1, ubch5a, ube2d1, sft	3		il6 (pp) cad	1	1						tnf (pp) crh	1	2		il17c	il17c, il-21, cx2, il-17c	7		irs2 (pp) sod2	1	1		rodh	rodh, hse	1		ifng (pp) il6	2	2
tyrp1	b-protein, catb, cas2, gp75, tyrp, tyrp1, trp	9		nf-kappab (pp) mmp2	2	2						cyp1a1 (pp) cyp27b1	1	1		mmp14	mmp14, mmp-x1, mtmmp1, mt1-mmp	1		gng11 (pp) pi3	1	1		ifn-alpha	ifna, ifn-alpha, ifn alpha, ifnalpha, interferon-alpha, interferon alpha	2		htr2a (pp) htr4	1	2
tyrobp	plosl, tyrobp, karap, dap12	9		tlr4 (pp) ncr2	1	1						ifng (pp) il10	7	10		areg	sdgf, areg, mgc13647, crdgf	3		rag1 (pp) cd4	1	1		sc	sc, s.c	3		hpse (pp) creb1	1	1
tyro3	brt, byk, tyro3, dtk, rse, sky, tif	5		nr1i2 (pp) stat3	1	1						tnfa (pp) pparg	2	3		tfrc	cd71, tfrc, trfr, tfr	2		bst1 (pp) ptk2	1	1		ang	ang, rnase5	1		il10 (pp) crh	1	1
tyr	ocaia, oca1a, tyr	22		ifna1 (pp) th1l	5	6						apc (pp) jun	1	1		dio1	txdi1, 5di, 5-di, dio1	6		klrk1 (pp) il13	1	1		creb1	creb, mgc9284, creb1	1		nos2a (pp) cox1	2	3
tyk2	jtk1, tyk2	31		tnfsf10 (pp) mapk3	2	2						crh (pp) il1b	1	1		igfals	als, igfals	2		igf1r (pp) insr	6	12		lypla3	dkfzp564a0122, lypla3, acs, llpl	6		il4 (pp) il10	4	4
txnip	txnip, est01027, thif, hhcpa78, vdup1	5		shbg (pp) il1r1	1	1						ifng (pp) il6	2	2		ccr5	ckr5, ckr-5, ccr5, cd195, cc-ckr-5, ccckr5, cmkbr5	7		scd (pp) cdkn2a	1	1		igf1	igf1, igfi, igf-1, igf-i	1		avp (pp) son	3	5
txk	btkl, ptk4, rlk, txk, tkl, psctk5	4		il6 (pp) jak1	3	4						tnfa (pp) il6	15	17		tnfsf6	cd178, cd95l, apt1lg1, tnfsf6, fasl, fas ligand	8		asip (pp) ces1	1	1		ntrk3	ntrk3, gp145(trkc), trkc	2		il2 (pp) il4	1	1
twist1	twist, twist1, bpes2, bpes3, scs	3		tnf (pp) vcam1	4	7						nf-kappab (pp) cyp27b1	1	1		stim2	stim2, kiaa1482	1		pik3ca (pp) il8	1	1		tnfa	tnfalpha, tumor-necrosis-factor-alpha, tnf alpha, tnf-alpha, tnfa	4		irf6 (pp) il1b	1	1
tubb3	beta-4, tubb3	4		ddr1 (pp) flna	1	1						nf-kappab (pp) app	1	1		nr5a2	ftz-f1beta, nr5a2, ftz-f1, lrh-1, b1f, ftf, cpf, hb1f-2, hb1f, b1f2	5		e2f1 (pp) tcf2	1	1		prl	prl	5		crh (pp) pomc	7	9
tspyl2	hrihfb2216, tspyl2, cda1, ctcl, dentt, cinap, se20-4	3		ros1 (pp) nox1	2	3						il2 (pp) il1b	2	2		gpr83	gpr83, gpr72, gir	1		ucp3 (pp) notch1	1	1		avp	vp, avp-npii, arvp, avrp, adh, avp	14		il1b (pp) il1r1	1	1
tslp	tslp	35		ccl27 (pp) ccr10	1	1						il6 (pp) tnf	6	6		gla	gala, gla	4		gstp1 (pp) ptgs2	2	2		pparg	nr1c3, humpparg, ppar-gamma, ppargamma, pparg, pparg1, pparg2	4		ccl2 (pp) il1b	2	2
tshr	tshr, lgr3	1		tlr4 (pp) f12	1	1						il10 (pp) crh	1	1		timp1	timp1, clgi, timp-1, timp, hci, epa	3		wnt3a (pp) hnf4a	2	2		fos	fos	4		irf6 (pp) cd14	2	4
tsc2	uberin, tuberin, tsc4, tsc2	8		tlr8 (pp) irf6	1	1						il13 (pp) irf6	1	1		1.4.1.20	1.4.1.20, l-phenylalanine dehydrogenase, phd, phenylalanine dehydrogenase	1		igf1r (pp) cdkn2a	1	1		ros1	mcf3, ros1, ros	1		vip (pp) il4	1	1
tsc1	kiaa0243, hamartin, tsc1, lam	13		pik3ca (pp) gabpa	1	2						mdm (pp) nf-kappab	1	1		ctaa1	ctaa1, cap	2		irs2 (pp) slc2a4	3	3		stat1	stat 1, stat-1, isgf-3, stat91, stat1	3		hpse (pp) ntrk3	1	1
trr	trr	7		il1b (pp) akt1	1	1						app (pp) ptgs2	1	2		smad4	smad4, smad-4, madh4, dpc4	7		retn (pp) pparg	1	2		prb4	po, prb4, p.o	2		il6 (pp) app	1	1
trpv1	dkfzp434k0220, trpv1, vr1	3		olr1 (pp) mapk8	1	1						crh (pp) tnfa	1	1		2.7.7.48	rna-directed rna polymerase, rdrp, pb1 proteins, ribonucleic synthetase, ribonucleic acid-dependent ribonucleic acid polymerase, rna-dependent rna polymerase, 3d polymerase, ribonucleic replicase, ribonucleic acid replicase, q-beta replicase, rna transcriptase, polymerase l, transcriptase, ribonucleic acid-dependent ribonucleate nucleotidyltransferase, rna-dependent rna replicase, rna replicase, …	1		irs2 (pp) mapk8	1	1		nt3	nt-3, nt3	1		il2 (pp) il10	3	3
trpc6	trpc6, trp6	4		amac1l2 (pp) cd163	1	1						il2 (pp) tnfa	1	1		bace2	alp56, bae2, bace2, cda13, ceap1, asp21, asp1, drap, aeplc	1		irf6 (pp) ptgs2	1	1		il1a	il1a, il-1alpha, il-1a, il1-alpha, il1, il1f1	6		cyp2e1 (pp) cyp3a7	1	1
trpc4	htrp4, trpc4, trp4	4		il18 (pp) il18rap	1	1						crh (pp) pomc	9	11		c20orf114	lplunc1, mgc14597, c20orf114	2		grpr (pp) ntrk2	2	2		cox5a	va, cox5a, cox, cox-va	1		crh (pp) ptgir	1	1
trpc3	trpc3	4		plg (pp) vegf	2	2						il1b (pp) egf	1	1		tff1	hp1.a, d21s21, bcei, pnr-2, tff1, hps2	3		iapp (pp) cga	1	1		mapk14	mxi2, rk, cspb1, p-38, exip, mapk14, csbp1, csbp2, prkm15, prkm14, p38alpha, p38, sapk2a	1		avp (pp) prb4	1	1
trpc1	htrp-1, trpc1	4		il10 (pp) enpp3	1	1						il6 (pp) nos2a	3	4		c20orf70	splunc2, ba49g10.1, c20orf70	2		tcf7 (pp) tcf2	1	1		vip	phm27, mgc13587, vip	4		ifng (pp) il1r1	1	1
trip6	trip6, oip1, mgc29959, mgc4423, zrp-1, mgc10556, mgc10558, mgc3837	7		tnpo1 (pp) cxcr3	1	1						cyp2e1 (pp) cyp27b1	1	1		pkib	prkacn2, pkib	15		agt (pp) hpt	1	1		agtr1	agtr1, hat1r, ag2s, at2r1b, at2r1a, agtr1b, agtr1a, at1b, at1, at2r1	4		il6 (pp) il2	3	3
trim63	smrz, rnf28, flj32380, irf, murf1, murf2, trim63	42		f2 (pp) mapk3	1	2						cd69 (pp) il4	1	1		arrb1	arb1, arr1, arrb1	2		iapp (pp) aprt	1	1		htr5a	htr5a, 5-ht5a	6		il6 (pp) vegf	2	2
trim56	rnf109, dkfzp667o116, trim56	1		cdkn2a (pp) atf3	1	1						il6 (pp) serpine1	2	2		gem	mgc26294, kir, gem	4		ctsl (pp) bax	1	1		cyp1a1	cp11, cyp1, ahh, cyp1a1, p450-c, p1-450, p450dx	4		il2 (pp) cd4	3	3
trim5	trim5, rnf88	2		chuk (pp) il6	1	1						fgfr3 (pp) crh	1	1		plau	u-pa, plau, urk, upa	2		tcf1 (pp) onecut1	1	1		il8	lynap, il-8, nap1, 3-10c, scyb8, gcp-1, nap-1, cxcl8, tsg-1, amcf-i, b-enap, gcp1, monap, k60, il8, luct, naf, lect, mdncf	5		tnfa (pp) app	1	1
trim40	trim40	2		il8 (pp) mmp10	1	1						tnf (pp) irf6	5	7		cdkn1b	cdkn1b, p27kip1, cdkn4, kip1	1		slc2a2 (pp) bcl2	1	1		s100a6	5b10, s100a6, cabp, cacy, 2a9, pra	3		tnfa (pp) il10	3	3
trim25	rnf147, efp, trim25, z147, znf147	1		hla-drb4 (pp) fcgr3a	1	1						tnf (pp) il10	1	1		rhod	rhod, rhom, arhd, rhohp1	1		cd8a (pp) il2ra	4	4		htr2a	htr2, htr2a, 5-ht2a	8		ifng (pp) il4	1	1
trim21	ro52, rnf81, ssa1, trim21	8		6.2.1.7 (pp) iv	1	1						il4 (pp) il5	3	3		kcnip2	mgc17241, kchip2, dkfzp566l1246, kcnip2	2		igf1r (pp) irs1	4	4		ptgs2	phs-2, cox-2, ptgs2, hcox-2, pghs-2	4		pomc (pp) htr2c	1	2
trim16	trim16, ebbp	2		map3k7 (pp) cdk9	2	2						il10 (pp) il1b	2	2		nfe2l1	flj00380, lcr-f1, nfe2l1, tcf11	5		wnt1 (pp) bcatenin	1	2		tnfb	tnf beta, tumor-necrosis-factor-beta, tnf-beta, tnfbeta, tnfb	4		sod1 (pp) ace	1	1
trif	mgc35334, prvtirb, ticam1, trif	61		src (pp) lin28	1	1						nf-kappab (pp) cyp2e1	1	1		afm	afamin, alb2, alba, afm	1		igf1 (pp) igf2	2	2		jun	ap-1, ap1, jun	3		sod1 (pp) atr	1	1
trib3	nipk, trib3, sink, c20orf97, skip3	3		mip1a (pp) ccl19	1	1						crh (pp) il2	1	1		cflar	mrit, cflar, usurpin, i-flice, cash, flame, clarp, flame-1, flip, casper, casp8ap1	5		ucp1 (pp) ros1	2	2		1.13.11.17	indole 2,3-dioxygenase, 1.13.11.17, indole-oxygen 2,3-oxidoreductase (decyclizing), indoleamine 2,3-dioxygenase, ido, indole oxidase, indole:o2 oxidoreductase	1		nos2a (pp) cxcl10	1	1
tri	tri	3		c5r1 (pp) amd1	1	2						serpine1 (pp) plg	19	20		pparbp	ppargbp, rb18a, drip205, drip230, trip2, crsp1, trap220, pparbp, crsp200	3		timp1 (pp) timp2	3	3		ifng	ifng, ifngamma, ifn gamma, ifn-gamma, ifg, ifi	8		ifng (pp) nos2a	1	1
trex1	dkfzp434j0310, atrip, trex1, flj12343, drn3	7		mapk3 (pp) mapk14	47	60										mtx1	mtxn, mtx1, mtx	2		sh3bp2 (pp) cpt1b	1	1		aprt	aprt, amp	1		traf3 (pp) app	1	1
trem2	trem2a, trem2b, trem2c, trem-2, trem2	4		mcl1 (pp) bak1	1	1										fmo3	fmoii, dj127d3.1, mgc34400, fmo3	1		s100a9 (pp) s100a12	1	1		prkcb1	pkc-beta, prkcb, pkcb, prkcb1, prkcb2, mgc41878	5		hla-drb4 (pp) il2	1	1
trem1	trem-1, trem1	14		atp8a2 (pp) raf1	2	5										avp	vp, avp-npii, arvp, avrp, adh, avp	27		parp1 (pp) casp9	1	1		sod1	ipoa, sod1, als1, homodimer, sod	5		avpr1b (pp) avp	1	1
trd@	tcrd, trd@	1		lag3 (pp) adam33	1	1										c1qr1	c1qr(p), cd93, dj737e23.1, c1qrp, c1qr1	7		reln (pp) lrp8	1	1		crh	crf, crh	5		vwf (pp) serpine1	2	2
tram1	tram, tram1	20		cox5a (pp) hspa4	1	1										cdk2	cdk2, p33(cdk2)	2		gsk3b (pp) bcatenin	4	5		mmp9	mmp-9, mmp9, clg4b, gelb	2		il6 (pp) il5	2	2
traf7	rnf119, dkfzp586i021, mgc7807, rfwd1, traf7	5		ifna1 (pp) sod1	2	2										tre	tre	4		nfe2 (pp) gabpa	3	4		hla-drb4	hla-dr, hla-drb4, hla-dr4b	1		cck (pp) npy	1	1
traf6	rnf85, mgc:3310, traf6	103		btk (pp) tnf	1	1										trif	mgc35334, prvtirb, ticam1, trif	3		pik3ca (pp) pkb	3	6		crhr1	crf1, crhr, crhr-1, crf-r, crhr1, crfr1	1		il1b (pp) nos2a	1	1
traf5	mgc:39780, rnf84, traf5	18		mapk9 (pp) chuk	1	1										adam17	csvp, tace, cd156b, adam17	1		nr5a1 (pp) lipe	1	3		htr7	htr7, 5-ht7	8		nos2a (pp) pparg	1	1
traf4	rnf83, mln62, traf4	1		cdk9 (pp) ephb2	1	1										bcl2l11	bimel, biml, bcl2l11, bim, bod	3		cat (pp) tcf7	1	1		gnrh1	gnrh, gnrh1, lnrh, grh, lhrh	2		mapk14 (pp) mapk3	12	15
traf3	cd40bp, cap-1, traf3, craf1	22		ppara (pp) rela	1	1										mc4r	mc4r	6		slc2a2 (pp) abcc1	2	2		hspa4	hsp70, ry, apg-2, hspa4, hsp70ry	1		cd4 (pp) cd14	2	2
traf2	mgc:45012, trap3, traf2	63		ephb2 (pp) ros1	1	2										mapk14	mxi2, rk, cspb1, p-38, exip, mapk14, csbp1, csbp2, prkm15, prkm14, p38alpha, p38, sapk2a	6		tcf7 (pp) stat6	1	4		tnf	tnfsf2, dif, tnf	5		lypla3 (pp) il1b	1	1
traf1	mgc:10353, ebi6, traf1	41		ripk2 (pp) drpla	2	2										wwp2	wwp2, aip2	2		dgat1 (pp) dgat2	1	1		cyp27b1	cp2b, cyp27b1, vdd1, vddr, vddri, vddr i, pddr, cyp27b, p450c1	4		irf6 (pp) ifng	3	5
tradd	mgc11078, hs.89862, tradd	39		ikka (pp) nf-kappab	22	25										slc9a1	slc9a1, nhe1, nhe-1, apnh	1		dnmt3b (pp) zmpste24	1	1		il4	il-4, bsf1, il4	4		irf6 (pp) il2	1	2
tra1	gp96, grp94, tra1, ecgp	3		ppara (pp) bax	1	1										il6ra	il-6ralpha, il6ra	3		tjp2 (pp) tjp1	1	1		f2	f2, pt, thrombin	1		avp (pp) pomc	4	6
tp73l	tp73l, shfm4, p73h, p73l, tp63, ket, p63, p51, eec3	6		tbk1 (pp) ifna1	6	8										mmp2	mmp-2, clg4, mmp2, tbe-1, clg4a	8		pkb (pp) ephb2	2	3		cyp3a7	cp37, p450-hfla, cyp3a7	4		ifng (pp) tnfb	1	1
tp73	tp73, p73	5		il23a (pp) tnf	3	3										znf148	ht-beta, bfcol1, zbp-89, znf148, phz-52, zfp148, berf-1	1		tnfa (pp) irs1	2	2		cxcl10	cxcl-10, mob-1, gip-10, ip-10, inp10, ifi10, scyb10, cxcl10, crg-2	3		nt3 (pp) ntrk3	1	1
tp53bp1	p202, 53bp1, tp53bp1	1		ifng (pp) csf2	7	7										asl	asl	2		nrg1 (pp) pten	1	1						il1b (pp) tnfa	9	9
tp53	trp53, tp53, p53	73		tnfrsf21 (pp) mapk8	1	1										cyp2b6	cpb6, iib1, p-450, cypiib6, p450, cyp2b6	1		frap1 (pp) dll1	1	1						avp (pp) htr7	1	1
toso	toso	4		cd33 (pp) ptpn6	1	1										eya1	eya1, bop, bor	4		hnf4a (pp) rbp1	1	1						stat1 (pp) nos2a	1	1
top2b	topiib, top2b	9		cxcl12 (pp) lcp2	1	1										syk	syk	20		jun (pp) iapp	1	2						phex (pp) aprt	1	1
tom1	tom1	2		mal (pp) ifna1	1	1										comp	comp, psach, epd1, edm1	5		ang (pp) mapk3	2	2						il2 (pp) cd8a	2	2
tollip	il-1racpip, tollip	10		ephb2 (pp) ccr3	1	1										rarb	nr1b2, rarb, rrb2, hap	26		nf-kappab (pp) jun	4	5						htr2c (pp) htr4	1	3
tnpo1	ipo2, mip1, tnpo1, kpnb2	45		il1b (pp) mmp8	2	2										klk2	klk2a2, mgc12201, klk2	4		becn1 (pp) zmpste24	1	1						cyp1a1 (pp) cyp2e1	1	1
tnip3	tnip3, flj21162, lind	3		psmc6 (pp) tlr2	2	2										ccl23	mpif-1, ckb8, mip3, ckb-8, mip-3, ck-beta-8, ccl23, ckb-8-1, scya23	1		pparg (pp) ucp3	2	3						ptgs2 (pp) 1.5.1.19	2	2
tnip2	tnip2, flip1, klip, abin-2, mgc4289	3		tnfa (pp) ikbkg	1	1										tsc	flj20607, tsc	1		syt1 (pp) pdk4	1	1						pomc (pp) il1b	1	1
tnip1	tnip1, naf1, kiaa0113, abin-1, van	4		ephb2 (pp) tlr4	3	3										fcgr2a	fcgr2a, igfr2, fcgr2a1, fcgr2, mgc23887, cd32, cdw32, fcg2, fcgr, mgc30032	1		trpc4 (pp) trpc6	1	1						cck (pp) tnfa	1	1
tnfsf8	cd153, cd30l, cd30lg, tnfsf8	5		unc119 (pp) src	1	1										aqp3	aqp3	2		sirt3 (pp) frap1	1	1						nf-kappab (pp) cyp3a7	1	1
tnfsf7	cd27l, cd70, tnfsf7, cd27lg	4		rig (pp) ikbkg	1	1										prcp	mgc2202, humpcp, prcp, pcp	3		pcsk1 (pp) krt6b	1	1						ifng (pp) th1l	2	3
tnfsf6	cd178, cd95l, apt1lg1, tnfsf6, fasl, fas ligand	84		csf3 (pp) syt1	1	1										cenpb	cenpb	1		slc6a1 (pp) npr1	1	1						nf-kappab (pp) cyp27b1	1	1
tnfsf5	imd3, cd154, cd40l, cd40lg, gp39, tnfsf5, hcd40l, igm, t-bam, higm1	67		mal (pp) irf6	1	1										gnas	php1a, nesp, gnasxl, gnas1, gnas, aho, gsa, gsp, poh, nesp55, gpsa	1		pparg (pp) sirt3	1	1						il6 (pp) tnf	6	6
tnfsf18	tnfsf18, hgitrl, gitrl, aitrl, tl6	3		cmrf-35h (pp) klrc1	1	1										defa4	def4, hnp-4, defa4, h-p4, hp4, hp-4	1		spi1 (pp) etv5	1	2						mdm (pp) nf-kappab	1	1
tnfsf15	tnfsf15, vegi, tl1a, tl1	9		tnfrsf12a (pp) ccl5	1	1										tpi1	tpi1, tpi	4		gpr77 (pp) pparg	1	1						htr1b (pp) htr4	1	2
tnfsf14	hveml, tnfsf14, light, ltg	10		casp12p1 (pp) ripk2	2	2										nr1i3	mb67, nr1i3, car1, car-sv8, car-sv4, car-beta, car-sv13, car-sv21	5		tlr2 (pp) tlr9	1	1						htr1a (pp) htr2a	2	5
tnfsf13b	delta baff, tall1, tnfsf20, tnfsf13b, blys, baff, tall-1, ztnf4, thank	23		irf6 (pp) atf6	1	1										ppargc1a	ppargc1, pgc1, ppargc1a, pgc1a, pgc-1, lem6, pgc-1(alpha)	21		decr1 (pp) cybb	2	2						atr (pp) timp1	1	1
tnfsf13	tall2, tnfsf13, april, trdl-1, unq383/pro715	5		syt1 (pp) ddx41	1	1										cpd	cpd	4		frap1 (pp) zmpste24	1	1						il5 (pp) th1l	1	1
tnfsf12	tnfsf12, mgc20669, apo3l, tweak, dr3lg	45		btk (pp) cbl	1	1										psmc6	cadp44, psmc6, mgc12520, sug2, p42, p44	1		cpe (pp) actin	1	2						tnfa (pp) il4	1	1
tnfsf11	tnfsf11, trance, opgl, hrankl2, rankl	46		drpla (pp) dpep1	2	2										abca1	cerp, hdldt1, tgd, abca1	7		rara (pp) aqp3	1	1						ptgs2 (pp) mmp9	3	5
tnfsf10	tnfsf10, apo-2l, apo2l, trail, tl2	82		irak3 (pp) mapk14	1	2										kcnj3	girk1, kcnj3, kir3.1	4		npr3 (pp) slc6a1	1	1						tnf (pp) irf6	5	7
tnfrsf9	cd137, mgc2172, cdw137, 4-1bb, ila, tnfrsf9	10		slc22a4 (pp) nfkb1	1	1										fhl3	slim2, fhl-3, fhl3	10		frap1 (pp) ing1	1	1						pomc (pp) htr1b	1	1
tnfrsf8	d1s166e, cd30, ki-1, tnfrsf8	17		map3k8 (pp) furin	1	1										hsd3b1	hsd3b, hsdb3, hsd3b1	27		gys1 (pp) pten	1	1						cox5a (pp) 1.5.1.19	1	1
tnfrsf7	mgc20393, s152, cd27, tp55, t14, tnfrsf7	11		ccl26 (pp) ccl17	1	1										ascl1	hash1, ascl1, mash1, ash1	7		ucp3 (pp) lmna	1	1						htr1a (pp) htr5a	1	1
tnfrsf6b	dcr3, dj583p15.1.1, m68, tnfrsf6b, tr6	4		trem1 (pp) mapk3	1	1										1.6.1.1	nad(p)+ transhydrogenase (b-specific), h+-thase, nicotinamide nucleotide transhydrogenase, nad transhydrogenase, nicotinamide adenine dinucleotide (phosphate) transhydrogenase, pyridine nucleotide transhydrogenase, transhydrogenase, nad(p) transhydrogenase (b-specific), pyridine nucleotide transferase, nadph-nad transhydrogenase, non-energy-linked transhydrogenase, nadph-nad oxidoreductase, 1.6.1…	2		actin (pp) sma@	2	2						cox1 (pp) fos	1	1
tnfrsf6	fastm, apo-1, cd95, alps1a, apt1, fas1, fas, tnfrsf6	120		cyp3a4 (pp) ifng	1	1										dsh	dishevelled, disheveled, dsh1, dsh	1		igf1 (pp) irs1	9	12						app (pp) nos2a	1	2
tnfrsf5	mgc9013, cd40, cdw40, p50, tnfrsf5	152		nos2a (pp) parp1	2	2										slc26a4	slc26a4, dfnb4, pds	2		tcf7 (pp) hnf4a	3	3						il6 (pp) tnpo1	1	1
tnfrsf4	cd134, act35, ox40, txgp1l, tnfrsf4	8		tnfaip3 (pp) card15	1	1										pcsk9	narc1, pcsk9, hchola3, fh3	3		iapp (pp) pcsk2	1	1						il2 (pp) il1r1	1	1
tnfrsf25	ddr3, apo-3, wsl-lr, wsl-1, dr3, tnfrsf12, tnfrsf25, lard	1		mmp1 (pp) card15	1	1										ppgb	ctsa, ngbe, glb2, gsl, ppgb, ppca	1		acacb (pp) dgat1	1	1						ptgs2 (pp) vegf	4	5
tnfrsf21	dr6, tnfrsf21, bm-018	4		tlr2 (pp) nos2a	1	1										ccl20	ckb4, mip-3a, ccl20, st38, scya20, larc	4		abcb1 (pp) abcg2	2	2						plg (pp) 2.6.1.77	3	4
tnfrsf1b	tnfbr, tnfr2, tnf-r75, tbpii, cd120b, tnf-r-ii, tnfr80, p75tnfr, tnfrsf1b	15		klrb1 (pp) klrc1	1	1										ambp	itil, ambp, iti, hcp, uti	1		tnfrsf6 (pp) abca1	1	1						ifng (pp) il5	3	3
tnfrsf1a	tnf-r, tnfar, tnfr1, tnf-r55, tnf-r-i, cd120a, tnfr60, tnfr55, mgc19588, p60, tnfrsf1a, p55-r	60		tyk2 (pp) ifna1	1	1										gpr55	gpr55	3		renbp (pp) pik3ca	1	1						avp (pp) gnrh1	1	1
tnfrsf18	gitr, aitr, gitr-d, tnfrsf18	7		cd4 (pp) mdm	1	1										cyp3a4	cp33, cp34, nf-25, p450pcn1, hlp, cyp3a3, cyp3a4, p450c3	3		gng11 (pp) fzd4	5	5						ifng (pp) cd4	2	2
tnfrsf14	hvem, hvea, lightr, atar, tnfrsf14	1		fbxo8 (pp) il8	1	1										nr2f6	nr2f6, erbal2, ear2, ear-2	8		ace (pp) ang	6	9						hpse (pp) cpp	1	1
tnfrsf13c	tnfrsf13c, baffr	4		il2ra (pp) il1b	1	1										igkv2d-19	igkv2d19, a12, igkv2d-19	2		itgax (pp) cd80	1	1						nf-kappab (pp) ptgs2	3	3
tnfrsf13b	tnfrsf13b, taci	4		il15 (pp) ifnb1	1	1										trpm3	trpm3, ltrpc3, mlsn2	4		pcsk1 (pp) pcsk2	1	1						htr4 (pp) htr5a	1	1
tnfrsf12a	tnfrsf12a, fn14, tweakr	9		3.1.4.3 (pp) ccr5	1	1										adra2a	alpha2aar, adra2, adrar, adra2a, adra2r	2		hdac1 (pp) fzd9	1	1						cd4 (pp) cd8a	13	13
tnfrsf11b	tnfrsf11b, mgc29565, tr1	9		irf6 (pp) jak3	1	2										fbxo25	mgc20256, mgc51975, fbx25, fbxo25	4		akt1 (pp) gsk3b	2	2						ptgs2 (pp) nos2a	13	16
tnfrsf11a	rank, odfr, tnfrsf11a, eof, ofe, trancer	21		phf20 (pp) map3k7ip2	1	1										xrcc5	xrcc5, nfiv, karp1, ku86, ku80, karp-1	2		atf1 (pp) atf2	2	3						lbr (pp) ifng	2	3
tnfrsf10d	tnfrsf10d, trundd, trailr4	7		ccr2 (pp) bax	1	1										hpt	hypx, ba1-647, haptoglobin, hpt, hptx	16		ddit3 (pp) bax	1	1						cyp3a7 (pp) cyp27b1	1	1
tnfrsf10c	dcr1, tnfrsf10c, trid, trailr3, lit	7		pvrl1 (pp) trif	2	2										nkrf	nkrf, itba4, nrf	2		tlr2 (pp) ccl2	2	3						defa1 (pp) bcl2a1	2	2
tnfrsf10b	trail-r2, tnfrsf10b, killer/dr5, ztnfr9, trickb, trick2, dr5, killer, trailr2, trick2a, trick2b	23		il7r (pp) cd38	1	1										arsf	arsf, asf	3		pparg (pp) cryab	1	1						ifng (pp) cd8a	1	1
tnfrsf10a	mgc9365, tnfrsf10a, apo2, trailr-1, dr4, trailr1	36		psmc1 (pp) cd4	2	3										tek	vmcm, tie2, tie-2, cd202b, tek, vmcm1	6		asip (pp) lipe	1	1						nf-kappab (pp) jun	5	6
tnfaip6	tnfaip6, tsg6	8		card15 (pp) tnfa	3	4										psme2	psme2, pa28b, regbeta, pa28beta	6		axpc1 (pp) ppara	1	1						cnr1 (pp) prkcb1	1	1
tnfaip3	tnfaip3, a20, tnfa1p2	67		ccl7 (pp) ccl17	2	2										or6a2	i7, or11-55, or6a1, or6a2, i.7, or6a2p	2		apoe (pp) vldlr	1	1						ptgir (pp) cse1l	1	1
tnfaip2	tnfaip2, b94	16		itgal (pp) il1b	2	2										igf2r	cd222, mpri, ci-mpr, cimpr, igf2r, m6p-r	3		ing1 (pp) zmpste24	1	1						lypla3 (pp) il6	1	1
tnfa	tnfalpha, tumor-necrosis-factor-alpha, tnf alpha, tnf-alpha, tnfa	329		lbp (pp) cd14	10	12										rassf1	nore2a, reh3p21, rassf1, rda32, rassf1a, 123f2	26		crp (pp) il6	5	5						cck (pp) il4	1	1
tnf	tnfsf2, dif, tnf	268		irf3 (pp) irak4	1	1										rbs	rbs	1		il6 (pp) plg	3	3						ifng (pp) tnfa	5	6
tmd	tmd	4		ebp (pp) rel	1	1										nrcam	kiaa0343, nrcam	7		pdlim4 (pp) gstp1	2	2						sod1 (pp) prkcb1	1	1
tm9sf4	dj836n17.2, kiaa0255, tm9sf4	3		trem1 (pp) irak3	1	2										klf11	fklf1, klf11, fklf, tieg2	2		vcam1 (pp) serpine1	1	1						htr1a (pp) htr2c	1	5
tm9sf2	tm9sf2, p76	3		ly96 (pp) irak1	3	3										arhgef7	cool1, dkfzp761k1021, arhgef7, kiaa0142, p85cool1, p85spr, pixb, p85, beta-pix, p50bp	5		pik3ca (pp) rac1	1	1						sod1 (pp) cnr1	1	1
tm9sf1	tm9sf1, hmp70	2		il7 (pp) il17c	2	2										gcm2	hgcmb, gcmb, gcm2	1		ntrk1 (pp) ntrk2	1	1						htr2a (pp) htr7	1	2
tlr9	tlr9	63		jak3 (pp) tyk2	3	3										trpv1	dkfzp434k0220, trpv1, vr1	2		atp8a2 (pp) abcc2	2	2						il4 (pp) il1b	1	1
tlr8	tlr8	33		fkbp4 (pp) il5	1	1										myb	c-myb, myb	6		nf-kappab (pp) map3k7	2	3						prl (pp) htr2c	1	2
tlr7	tlr7	64		rpe (pp) cxcl9	1	3										rad51	hsrad51, reca, hst16930, hrad51, rad51a, rad51	2		eif2ak3 (pp) atf6	1	2						il2 (pp) il1a	1	1
tlr6	tlr6	40		apaf1 (pp) ripk2	1	1										matn1	crtm, matn1, cmp	1		tnfrsf5 (pp) cd80	1	1						serpine1 (pp) 2.6.1.77	2	2
tlr5	tlr5, til3	30		th1l (pp) ccl24	1	1										nox4	nox4, kox, kox-1, renox	4		foxa2 (pp) sox17	1	1						irf6 (pp) cd4	1	1
tlr4	htoll, tlr4, toll	220		mal (pp) traf6	1	5										fut1	hh, fut1, hsc	4		lpl (pp) ppara	4	5						htr4 (pp) htr7	1	3
tlr3	tlr3	102		stat4 (pp) cd81	1	1										kcnj2	irk1, hhirk1, kcnj2, lqt7, kir2.1, hhbirk1	2		hnf4a (pp) usf1	2	2						ace (pp) prkcb1	1	1
tlr2	tlr2, til4	150		spg7 (pp) irf6	5	6										dcn	slrr1b, pgii, pgs2, pg40, dspg2, dcn	13		ing1 (pp) dnmt3b	1	1						tnfb (pp) il10	1	1
tlr10	tlr10	12		il2 (pp) il7r	1	1										gsn	gelsolin, gsn	1		ptgs2 (pp) mapk3	1	1						irf6 (pp) il1r1	1	1
tlr1	rsc786, kiaa0012, dkfzp547i0610, tlr1, til, dkfzp564i0682	33		bcl2a1 (pp) bcl2l11	1	1										bnip3l	bnip3a, bnip3l, nix	1		lpl (pp) pparg	4	4						1.5.1.19 (pp) nos2a	4	4
tjp1	zo-1, tjp1	4		irak1 (pp) nfatc2	1	2										cd244	nkr2b4, nail, cd244, 2b4, nmrk, slamf4	1		dgat2 (pp) lpl	1	1						lbr (pp) il10	2	3
tirap	tirap, wyatt	29		psen1 (pp) ad8	1	2										nedd4l	nedd4l, rsp5, kiaa0439, hnedd4-2	6		lif (pp) fgf2	1	1						il13 (pp) il6	1	1
timp2	timp2, csc-21k	3		hck (pp) ptk2b	1	1										sels	vimp, sels, mgc2553, ad-015, sbbi8	3		tff1 (pp) hoxa11	1	1						sc (pp) ptgir	1	1
timp1	timp1, clgi, timp, hci, epa	25		tlr2 (pp) stat1	1	1										scnn1a	enacalpha, scnn1, scnea, enac-alpha, enaca, scnn1a	26		sirt3 (pp) tp53	1	1						avp (pp) htr1a	1	1
timm8a	ddp1, mgc12262, timm8a, ddp, dfn1, mts	1		sqstm1 (pp) pb1	1	1										mip	mp26, mip26, aqp0, mip	1		cpe (pp) arsb	1	1						ifng (pp) cd14	1	1
tiam1	tiam1	7		phgdh (pp) il6	1	1										lyn	jtk8, lyn	10		creb1 (pp) crebbp	3	4						ptgs2 (pp) tnfa	4	6
thrb	nr1a2, erba-beta, erba2, thr1, thrb, thrb2, thrb1, grth	6		hrb2 (pp) irf3	1	1										gpr74	npff2, npgpr, gpr74	4		mapk3 (pp) iapp	1	1						ifng (pp) cxcl10	1	1
thra	mgc43240, nr1a1, c-erba-alpha-2, erba, erba1, tr-alpha-1, ear-7.2, ear-7.1, c-erba-1, thra, mgc000261, ar7, erba-alpha, ear7, thra3, thra2, thra1, erb-t-1	6		cd8a (pp) ifng	7	9										ctbp2	ctbp2	1		sp1 (pp) lef1	1	1						cd8a (pp) cd14	1	1
thbs1	thbs1, thbs, tsp1, tsp	11		ccr2 (pp) ccl25	1	1										aip	ara9, aip, xap2, fkbp37	1		irs1 (pp) mapk8	7	9						htr2a (pp) htr5a	1	1
thbd	cd141, thrm, thbd	1		il1b (pp) il6st	1	1										ugt1a7	ugt1g, ugt1a7, ugt1*7	4		trpc1 (pp) trpc6	1	1						nf-kappab (pp) app	1	1
th1l	hspc130, th1l, nelf-c, nelf-d, th1	129		f2 (pp) th1l	1	1										foxm1	hnf-3, hfh-11, hfh11, fkhl16, foxm1, ins-1, trident, foxm1b, mpp-2, mphosph2	2		gip (pp) pik3ca	2	5						tnfa (pp) il6	13	15
tgm1	li, icr2, tgase, tgm1, li1, tgk	4		cd86 (pp) tnfsf7	1	1										mycn	mycn, n-myc, nmyc	7		lef1 (pp) pkd1	1	1						il2 (pp) il1b	1	1
tgfbr2	riic, tgfbr2, tbeta, hnpcc6	3		trex1 (pp) irf3	1	1										bsg	ok, m6, cd147, 5f7, tcsf, bsg, emmprin	3		rage (pp) syt1	2	2						vwf (pp) 2.6.1.77	1	1
tgfb1	tgfb1, dpd1, ced	15		gas (pp) nox4	1	2										gba	gluc, gba1, gc-b, gcb, gba	3		tek (pp) pecam1	1	1						nos2a (pp) fos	1	1
tgfb	tgf-beta, tgfbeta, tgfb	102		aicda (pp) il4	1	1										gdf15	nag-1, mic-1, gdf15, ptgfb, mic1, gdf-15, plab	2		stat1 (pp) igf1	1	1						atr (pp) cnr1	1	1
tfrc	cd71, tfrc, trfr, tfr	4		klrk1 (pp) lamp1	1	1										ipf1	iuf1, ipf1, idx-1, ipf-1, mody4, pdx-1, stf-1, pdx1	6		srf (pp) lef1	1	1						il13 (pp) irf6	1	1
tfpi2	tfpi-2, tfpi2	8		mapk14 (pp) cox2	1	1										birc2	birc2, mihb, hiap-2, rnf48, ciap1, api1, hiap2	5		eif4ebp1 (pp) foxo1a	2	2						ptgir (pp) prb4	1	1
tfpi	tfpi, epi, laci	6		fy (pp) rnu83a	1	1										arx	issx, mrxs1, arx, prts	1		ppara (pp) th1l	1	1						app (pp) ptgs2	1	2
tff2	sp, sml1, tff2	1		tlr9 (pp) tnfrsf5	1	1										sp3	spr-2, sp3	2		mapk3 (pp) socs2	1	1						avp (pp) hpse	2	2
tff1	hp1.a, d21s21, bcei, pnr-2, tff1, hps2	3		prkaa2 (pp) cox5a	1	1										lipg	el, edl, lipg	5		ccl5 (pp) cxcl9	2	2						1.5.1.19 (pp) fos	1	1
tfap2a	tfap2, ap-2, ap2tf, tfap2a	2		tnfrsf10a (pp) tnfrsf10c	2	2										tnfrsf10c	dcr1, tnfrsf10c, trid, trailr3, lit	6		cd34 (pp) cd68	1	1						htr1b (pp) htr5a	1	1
tf	tf, pro1557, transferrin, pro2086	1		src (pp) msr1	1	3										zfpm1	zfpm1, fog1, fog	1		cd36 (pp) ppara	3	3						il18 (pp) pomc	1	1
tert	hest2, est2, tcs1, tert, trt, tp2	5		egf (pp) mapk3	1	1										ifngr2	ifngr2, ifngt1, af-1, ifgr2	1		th1l (pp) cxcl10	1	1						lypla3 (pp) il8	1	1
tep1	vault2, p240, tep1, tlp1, tp1	7		il1r1 (pp) sigirr	1	1										ceacam1	ceacam1, cd66a, bgpi, bgp1, cd66	1		sod1 (pp) decr1	2	2						il6 (pp) nos2a	3	4
tek	vmcm, tie2, tie-2, cd202b, tek, vmcm1	28		csf3 (pp) il18	1	1										usp2	ubp41, usp2, usp9	6		hmgb1 (pp) cd8a	1	2						ifng (pp) il1b	2	2
tec	tec, psctk4	9		myd88 (pp) cd14	5	6										per2	fasps, kiaa0347, per2	2		rasa1 (pp) grlf1	1	1						ace (pp) cnr1	1	1
tcrim	hspc062, tcrim, trim	5		flj20071 (pp) plau	1	2										tgfb1	tgfb1, dpd1, ced	8		myc (pp) cd44	2	2						tnfb (pp) il6	1	1
tcirg1	a3, tirc7, tcirg1, atp6i, atp6v0a3, atp6n1c, oc116, oc-116kda	8		tnfaip3 (pp) tnfrsf1a	3	3										pax8	pax8	4		stx1a (pp) ambp	1	1						tnf (pp) il10	1	1
tcf7l2	tcf7l2	6		ifn-alpha (pp) atm	1	3										nlk	nlk	2		ppara (pp) abca1	1	1						prl (pp) avp	1	1
tcf4	itf2, e2-2, sef2-1b, sef2-1a, sef2, tcf4, tcf-4, sef2-1	10		bcl2l1 (pp) vegf	2	2										stub1	hspabp2, chip, stub1, sdccag7, ny-co-7	6		znfn1a1 (pp) tcf3	1	1						aprt (pp) adrb2	2	2
tcdd	dioxin, tcdd, agent orange	3		irf8 (pp) trim63	4	5										hshin1	hshin1, kiaa1046, hin1, dkfzp434i0721	26		pth (pp) il6	1	1						sc (pp) pomc	1	1
tbx21	tblym, tbx21, t-bet, t-pet	3		pdcd1 (pp) zap70	1	2										ak2	adk2, ak2	15		scd (pp) lmna	1	1						il10 (pp) il1r1	1	1
tbx1	vcfs, tbx1c, cafs, tbx1, dorv, tga	2		epha3 (pp) matp	1	1										fbn1	mfs1, mass, octd, fbn1, fbn, sgs, wms	7		hnf4a (pp) bcatenin	18	28						serpine1 (pp) plg	17	17
tbp	gtf2d, sca17, gtf2d1, tfiid, tbp	3		mapk14 (pp) apcs	1	1										exosc4	rrp41a, rrp41p, ski6, rrp41, p12a, hrrp41p, flj20591, ski6p, exosc4	1		stat4 (pp) th1l	1	1						tnfa (pp) nf-kappab	5	5
tbk1	tbk1, t2k, nak, flj11330	63		casp8ap2 (pp) rnasel	1	1										aldh2	aldh2, aldhi, aldh-e2, mgc1806, aldm	1		csnk2a1 (pp) c8orf4	1	1						il1a (pp) cd14	1	1
tax1bp1	t6bp, tax1bp1, txbp151	6		icam1 (pp) tnfaip3	2	2										fbxo9	fbxo9, ny-ren-57, fbx9, dkfzp434c0118	2		ppargc1a (pp) dll1	1	1						avp (pp) htr2c	1	1
tat	tat	5		flt3 (pp) nfatc4	1	1										ndufa3	b9, ndufa3, b-9	1		gata3 (pp) znfn1a1	2	3						atr (pp) prkcb1	1	1
tas2r14	t2r14, trb1, tas2r14	1		klrk1 (pp) mapk3	1	1										tead1	tead1, tef-1, tcf13	1		srf (pp) tcf2	1	1						mapk14 (pp) il18	1	1
tank	i-traf, tank	27		tnf (pp) card4	1	2										gsta1	gsta1, gsta1-1, gth1, gst2	5		cd68 (pp) map3k12	1	1						ptgs2 (pp) pparg	1	2
tam	myeloproliferative syndrome, transient (transient abnormal myelopoiesis), tam	13		abca1 (pp) jak2	2	5										tle1	esg1, tle1, grg-1, esg, grg1	2		irf6 (pp) il10	5	6						ros1 (pp) phex	1	1
tag	tag	3		fadd (pp) map3k14	1	1										pdlim4	pdlim4, ril	26		pcnp (pp) npr3	1	1						creb1 (pp) crh	1	1
tacr1	tacr1, tac1r, nk1r	6		cxcl13 (pp) ccl20	1	1										ca3	ca3, caiii	1		ppard (pp) cd44	1	1						cd4 (pp) il1a	1	1
tac4	tac4, hk-1, pptc, ppt-c	1		cxcl11 (pp) cx3cl1	1	1										rtel1	bk3184a7.3, rtel, dkfzp434c013, kiaa1088, c20orf41, nhl, rtel1	1		ephb2 (pp) mmp1	1	1						cck (pp) vip	1	1
tac1	nkna, tac1, tac2, nk2, hs.2563	5		6.2.1.7 (pp) itgae	1	1										fkbpl	fkbpl, dir1, ng7	1		abcb1 (pp) abcc3	2	2						nf-kappab (pp) pparg	3	3
tab3	mgc45404, tab3	8		txnl6 (pp) dvl1	1	1										il5	il-5, il5, edf, trf	9		trpc4 (pp) tyrp1	1	1						pomc (pp) htr4	1	1
syt1	svp65, syt1, p65	167		itgal (pp) olr1	1	1										apoe	mgc1571, ad-2, apolipoprotein e, apoe, ad2	3		foxa2 (pp) cutl1	1	1						nf-kappab (pp) cyp1a1	1	1
syk	syk	93		cd44 (pp) cxcr3	1	1										grk4	it11, grk4a, gprk2l, gprk4, grk4	1		rps6 (pp) pparg	1	1						cd8a (pp) il1a	1	1
sumo3	sumo3, smt3a, sumo-3, smt3h1	4		tlr9 (pp) pik3ca	1	2										arnt	tango, hif1beta, hif-1beta, arnt, hif1b	1		sat (pp) ucp3	1	1						traf3 (pp) nos2a	1	1
sumo2	hsmt3, sumo2, smt3b, smt3h2	4		birc3 (pp) tnfa	3	3										il2ra	il-2ra, il2r, cd25, il-2r, tcgfr, il2ra, il-2ralpha	4		rps6 (pp) ppargc1a	1	1						avp (pp) ptgir	1	1
sumo1	sumo1, smt3c, smt3, gmp1, pic1, smt3h3, ubl1	6		ccr5 (pp) ccr3	1	1										ggt1	d22s732, d22s672, cd224, ggt1, gtg, ggt	2		nfkbia (pp) bcl2	1	1						tnfa (pp) jun	1	1
sult1a3	tl-pst, hast3, m-pst, sult1a3, stm, hast	5		il1r1 (pp) tnfsf11	1	1										wnt3a	wnt3a	3		pparg (pp) srebf1	2	2						irf6 (pp) il4	1	1
stub1	hspabp2, chip, stub1, sdccag7, ny-co-7	6		tnfrsf5 (pp) il3	1	1										prdm16	mel1, prdm16, pfm13, kiaa1675	2		ddah1 (pp) 1.5.1.19	1	3						npy (pp) vip	1	1
sts-1	mgc15437, sts-1, kiaa1959, p70	20		cxcr3 (pp) cxcl14	1	1										g6pd	g6pd1, g6pd	17		lhx1 (pp) pax8	1	1						hpse (pp) crh	2	2
sts	es, ssdd, arsc, asc, sts, arsc1	49		snap23 (pp) foxo3a	1	1										krt19	k1cs, ck19, mgc15366, krt19, k19	7		atp8a2 (pp) slc2a2	2	2						il1b (pp) il6	14	15
stot	stot, stp	1		tlr9 (pp) hdac5	1	1										vegfc	vegf-c, flt4-l, vegfc, vrp	3		lef1 (pp) kpna2	1	1						vip (pp) tnfa	1	1
sth	sth	7		bmx (pp) mapk8	1	1										ms4a1	ms4a1, cd20, leu-16, mgc3969	3		igf1r (pp) dnmt3a	1	1						agtr1 (pp) ptgir	1	1
stat6	stat 6, stat-6, stat6c, stat6b, stat6, il-4-stat, d12s1644	85		defb103a (pp) egfr	1	1										pxe	pxe1, pxe	2		gng11 (pp) calca	1	1						cox1 (pp) ptgs2	8	9
stat5b	stat5b	11		smad7 (pp) tab3	1	2										mbd4	med1, mbd4	7		scd (pp) dnmt3b	1	1						ifn-alpha (pp) bdnf	1	1
stat5a	stat 5, stat-5, stat5a, stat5	62		p2ry2 (pp) tnfa	1	1										fkbp4	hsp56, fkbp4, hbi, p52, fkbp52, fkbp59	2		ppard (pp) nrcam	1	1						crh (pp) gnrh1	1	2
stat4	stat 4, stat-4, stat4	38		osm (pp) il6r	2	2										ing1	ing1, p33ing1b, p33ing1, p24ing1c	21		nox4 (pp) ros1	1	5						prkcb1 (pp) timp1	1	1
stat3	mgc16063, stat 3, stat-3, stat3, flj20882, aprf	161		il1b (pp) uts2r	1	1										gses	gses	2		bak1 (pp) birc6	1	1						prl (pp) htr2a	1	2
stat2	mgc59816, stat113, stat 2, stat-2, p113, stat2	23		nfkbia (pp) stat6	1	1										psmb8	d6s216, psmb8, ring10, mgc1491, d6s216e, lmp7	6		add1 (pp) adrb1	1	1						npy (pp) tnfa	1	1
stat1	stat 1, stat-1, isgf-3, stat91, stat1	147		ripk2 (pp) map3k7	2	2										eos	eos	6		irs1 (pp) arhgef7	3	5						pomc (pp) htr2a	1	2
st2	st2	5		erbb2 (pp) ets1	1	1										glp1r	glp-1r, glp1r	3		ucp2 (pp) lmna	1	1						ccl2 (pp) tnfa	2	2
sst	smst, sst	7		stat3 (pp) itgam	1	1										mmp13	mmp13, clg3, mmp-13	1		mapk8 (pp) cox5a	2	2						dst (pp) pomc	1	1
ssfa2	cs-1, krap, spag13, kiaa1927, cs1, ssfa2	4		sumo2 (pp) sumo3	1	1										dsp	dpii, dpi, dsp, kpps2, ppks2	1		tnfrsf6 (pp) bcl2	2	2						lbr (pp) il1r1	1	1
srm	sps1, srm, srml1	1		bcl2l11 (pp) pmaip1	1	1										kntc2	kntc2, hec, hec1	2		sirt3 (pp) ucp2	1	1						nos2a (pp) tnfa	1	1
srebf2	srebf2, srebp2	3		ccl4 (pp) il6	3	3										klk3	klk2a1, klk3, psa	2		pou5f1 (pp) usf1	1	1						prl (pp) pomc	1	1
src	p60-src, c-src, src1, asv, src	129		mapk3 (pp) clecsf12	1	1										socs5	cis6, kiaa0671, socs5, cish5, cish6, socs-5, cis-6	4		thra (pp) rxrg	1	1						apc (pp) nf-kappab	1	1
sra1	steroid receptor rna activator 1 (complexes with ncoa1), steroid receptor coactivator, sra1, sra, straa1, steriod receptor rna activator 1	7		pkc (pp) il1b	1	1										smo	smoh, smo	1		dll1 (pp) cryab	1	1						prl (pp) htr1a	1	2
sr-a1	sr-a1	4		csf2 (pp) nf-kappab	4	6										nts	nt, nn, nmn-125, nts1, nt/n, nts	3		stx1a (pp) ern1	1	2						il1b (pp) il8	2	2
sqstm1	sqstm1, zip3, pdb3, p62	18		il15 (pp) il2rb	2	2										kcna5	hpcn1, kcna5, pcn1, hck1, kv1.5	1		tnf (pp) irf6	3	5						cyp1a1 (pp) cyp3a7	1	1
spp1	spp1, bspi, eta-1, opn	22		ccl11 (pp) ccl17	2	2										ercc1	ercc1, uv20	1		flt1 (pp) il8	1	1						il2 (pp) tnfb	1	1
spn	cd43, gpl115, spn, lsn	8		nat2 (pp) klrk1	1	1										heyl	heyl	6		cd4 (pp) th1l	2	2						lypla3 (pp) ccl2	2	2
spink5	spink5, lekti, vakti, letki	14		3.1.4.3 (pp) cxcl9	1	1										por	cypor, por	2		sirt1 (pp) dnmt3b	1	1						ifng (pp) il1a	1	1
spib	spib, spi-b	4		rap1a (pp) akt1	1	2										cntf	cntf, hcntf	4		tnfrsf5 (pp) il6	1	1						lbr (pp) il2	1	1
spi1	of, spi1, pu.1	20		nos2a (pp) traf6	1	2										mc2r	mc2r, acthr	2		apob (pp) tp53	1	1						ifng (pp) il10	7	10
sphk2	sphk2	3		jak1 (pp) tyk2	5	7										prom1	cd133, prom1, proml1, ac133	1		cyp4a11 (pp) tnfrsf6	1	1						tnfa (pp) pparg	2	3
sphk1	sphk, sphk1	15		sts (pp) ephb2	1	1										hars	flj20491, hrs, hars	1		itgal (pp) icam1	1	3						ptgir (pp) pomc	1	1
spg7	cmar, spg7, pgn	34		card15 (pp) pglyrp1	1	1										il8	lynap, il-8, nap1, 3-10c, scyb8, gcp-1, nap-1, cxcl8, tsg-1, amcf-i, b-enap, gcp1, monap, k60, il8, luct, naf, lect, mdncf	24		tcf1 (pp) bcatenin	4	4						ptgs2 (pp) fos	1	1
sparc	on, sparc	10		il2 (pp) mmp9	1	1										nfkbia	ikba, ikappab-alpha, nfkbia, ikappabalpha, mad-3, nfkbi	8		lcat (pp) hsd11b1	4	6						vwf (pp) plg	2	2
sp2	kiaa0048, sp2	3		casp8ap2 (pp) olr1	1	1										sfn	sfn	26		vcam1 (pp) ssfa2	1	3						il2 (pp) ifn-alpha	1	1
sp1	sp-1, sp1	15		irf3 (pp) map3k7	2	2										maz	zf87, zif87, saf-2, saf-1, pur1, pur-1, maz	5		irs2 (pp) bad	1	1						htr2c (pp) htr7	1	3
sox9	cmd1, sox9	4		il13 (pp) mmp9	1	1										pthlh	pthrp, pthlh, hhm, pthr, mgc14611	2		irs2 (pp) slc2a2	1	1						il8 (pp) ccl2	4	4
sost	sost	2		mycn (pp) ereg	1	1										crh	crf, crh	1		il2ra (pp) cd38	4	4						hpse (pp) pomc	1	1
sod3	sod3	7		il18r1 (pp) myd88	1	1										agtr2	agtr2, at2	8		pparg (pp) ucp2	2	3						cxcl10 (pp) stat1	2	2
sod2	ipo-b, sod2, mnsod	17		nf-kappab (pp) aprt	4	4										nedd5	nedd5, hnedd5, kiaa0158, sept2	10		nf-kappab (pp) tnfsf11	2	2						htr1a (pp) htr7	1	3
sod1	ipoa, sod1, als1, homodimer, sod	21		ifit3 (pp) ifit5	1	1										cxcl11	ip-9, h174, ip9, scyb9b, scyb11, cxcl11, b-r1, i-tac	3		tfap2a (pp) lef1	1	1						avp (pp) htr4	1	1
socs3	cis3, mgc71791, socs3, ssi-3, cish3, socs-3	49		hlf (pp) tlr4	1	3										hla-drb4	hla-dr, hla-drb4, hla-dr4b	4		rassf1 (pp) runx3	2	2						il2 (pp) cd14	1	1
socs2	cis2, stati2, ssi2, socs2, ssi-2, cish2, socs-2	14		il6st (pp) lif	4	6										dnci2	dnci2, ic2	2		il1b (pp) tnf	3	3						pomc (pp) htr7	1	1
socs1	cis1, ssi1, tip3, socs1, jab, ssi-1, cish1, socs-1	49		myc (pp) tnfa	2	2										mdm2	mdm2, mgc71221, hdm2	1		ppard (pp) nbs1	1	1						htr5a (pp) htr7	1	1
soat1	acact, stat, soat1	96		muc1 (pp) muc3a	1	1										cebpb	crp2, il6dbp, gd:cebpb, mgc32080, nf-il6, tcf5, cebpb, c/ebp-beta	1		thrb (pp) thra	1	1						1.13.11.17 (pp) tyrp1	1	1
snrpd2	smd2, snrpd2	6		rfp (pp) trim16	1	1										plunc	splunc1, nasg, plunc, spurt, ba49g10.5, lunx	2		tp53 (pp) ing1	1	1						ifng (pp) stat1	2	3
snf1lk	sik, snf1lk, msk	7		il6 (pp) muc2	1	1										drd3	d3dr, drd3	17		nox4 (pp) atic	1	3						cyp2e1 (pp) cyp27b1	1	1
sncg	sncg, bcsg1	7		il1r2 (pp) il6	1	1										csf3	csf3, g-csf, mgc45931, gcsf	4		hdac9 (pp) aes	1	1						lbr (pp) tnfa	1	1
snap23	snap23, snap23a, snap23b, hst17016	5		syt1 (pp) nr0b1	1	1										syvn1	syvn1, mgc40372, kiaa1810, hrd1	1		fxyd2 (pp) 3.6.1.8	1	1						sc (pp) crh	1	1
smurf1	kiaa1625, smurf1	1		tp53 (pp) cdkn1a	6	6										slc2a2	slc2a2, glut2, glut-2	6		sirt1 (pp) notch1	1	1						nf-kappab (pp) cyp2e1	1	1
sms	mrsr, spmsy, sms	4		ahr (pp) ebp	1	1										upf2	dkfzp434d222, hupf2, kiaa1408, upf2, rent2	1		ets1 (pp) tfap2a	2	2						il10 (pp) il1b	1	1
smpd3	flj22593, smpd3, nsmase2	5		na (pp) il5	1	1										akr1b1	aldr1, akr1b1, mgc1804, adr	1		frap1 (pp) cd8a	1	1						ccl2 (pp) il6	6	8
smpd2	smpd2, nsmase	11		cd4 (pp) tlr8	1	1										pawr	par-4, pawr	5		klrk1 (pp) il9	1	1
smpd1	smpd1, asm, npd	12		dpp4 (pp) ccr1	2	3										slc25a20	cact, cac, slc25a20	1		tcf7 (pp) eomes	1	1
smg1	smg1, kiaa0421, lip	9		spi1 (pp) irf3	3	3										tnfrsf10a	mgc9365, tnfrsf10a, apo2, trailr-1, dr4, trailr1	1		ewsr1 (pp) bcatenin	1	5
smc2l1	hcap-e, cape, smc2l1, cap-e	1		tnfrsf10b (pp) il8	1	1										cd207	cd207, langerin	2		ing1 (pp) dnmt3a	1	1
smad7	smad7, madh8	10		mib1 (pp) tbk1	1	1										dmt1	ftd3, dem, dmt1	3		grb10 (pp) snrpn	2	2
smad6	smad6, hst17432, madh6, madh7	6		rage (pp) icam1	1	3										gpr39	gpr39	2		set (pp) pik3ca	1	1
smad4	smad4, madh4, dpc4	2		pim1 (pp) nf-kappab	1	1										rev3l	rev3, polz, rev3l	3		neurog3 (pp) onecut1	2	2
smad3	hspc193, mgc60396, smad3, dkfzp586n0721, hst17436, jv15-2, madh3	12		il10 (pp) nkrf	1	1										ptger4	ep4r, ptger4, ep4	1		npr2 (pp) npr3	3	3
smad2	smad2, jv18, mgc22139, jv18-1, mgc34440, hmad-2, madh2, madr2	24		f2rl1 (pp) mapk14	2	5										lpa	lp, ak38, lpa	1		tcf7 (pp) kpna2	1	1
smad1	smad1, jv41, jv4-1, bsp1, madh1, madr1	3		irf6 (pp) timp1	1	1										pitx2	rs, mgc20144, ihg2, igds, idg2, rieg1, rieg, pitx2, brx1, igds2, arp1, irid2, otlx2, ptx2, rgs	2		npr3 (pp) mect1	1	1
sma@	sma@, sma	5		il23a (pp) stat1	1	1										msx1	msx1, hyd1, ofc5, hox7	16		ccl2 (pp) tnf	1	1
slpi	wfdc4, husi-i, husi, wap4, blpi, slpi	6		dpep1 (pp) pvrl1	1	1										ccl16	scyl4, lcc-1, ckb12, ccl16, ilinck, ncc4, hcc-4, mtn-1, ncc-4, lmc, lec, scya16	3		nr2f2 (pp) sf1	1	1
slit3	slit-3, slit3, slil2, megf5	5		pdcd1 (pp) il2	1	1										tbx5	tbx5, hos	1		sox2 (pp) foxa2	1	1
slco6a1	oatpy, mgc26949, gst, slco6a1, oatp6a1	4		bcl2 (pp) gadd45a	1	1										pip5k2a	pip5kii-alpha, pip5k2a, pipk	12		myc (pp) ifi27	2	3
slc9a3r1	nherf, slc9a3r1, ebp50	14		par1 (pp) cxcl5	1	1										igfbp3	ibp3, igfbp-3, igfbp3	15		cyp1b1 (pp) ahr	2	2
slc9a1	slc9a1, nhe1, apnh	1		akt1 (pp) nf-kappab	2	3										col12a1	dj234p15.1, ba209d8.1, col12a1, col12a1l	3		dgat1 (pp) fasn	1	1
slc7a8	slc7a8, lpi-pc1, lat2	2		ighe (pp) tnfsf5	3	3										set	phapii, igaad, taf-ibeta, set, i2pp2a, 2pp2a	2		aprt (pp) irs2	1	1
slc6a3	slc6a3, dat1, dat	3		tnfa (pp) bcl2a1	1	1										col17a1	bp180, lad-1, col17a1, bpag2, ba16h23.2	1		dusp1 (pp) nos2a	1	3
slc5a1	slc5a1, d22s675, nagt, sglt1	1		cxcl14 (pp) xcl1	1	1										pkd2	apkd2, pkd4, pkd2	1		ucp3 (pp) hspb2	1	1
slc3a2	slc3a2, nacae, mdu1, 4f2, cd98, 4f2hc, 4t2hc	1		il17c (pp) il23a	3	5										arhgef2	arhgef2, gefh1, kiaa0651, dkfzp547l106, gef-h1, gef, lfp40	5		actin (pp) havcr1	1	1
slc2a1	slc2a1, glut1, glut	2		vegf (pp) pdr	1	1										cd1a	cd-1, cd1a, cd1	2		kdr (pp) pecam1	1	1
slc26a3	slc26a3, cld, dra	5		cxcr4 (pp) sdc2	1	1										birc3	birc3, mihc, haip1, rnf49, ciap2, api2, malt2, hiap1	2		e2f1 (pp) creb1	1	1
slc25a20	cact, cac, slc25a20	3		nppa (pp) nppb	2	2										tjp1	zo-1, tjp1	2		ifitm3 (pp) spp1	1	5
slc25a13	citrin, ctln2, slc25a13, aralar2	3		il18rap (pp) myd88	1	1										lif	d-factor, cdf, lif, hilda	2		e2f1 (pp) pdk4	1	2
slc25a10	dic, slc25a10	3		ifng (pp) tnfsf10	1	1										axin2	axin2, axil, axin-2	7		irs2 (pp) pi3	3	3
slc22a5	octn2, slc22a5	4		ccl2 (pp) ccl11	1	1										dnah5	dnahc5, dnah5, cild3, kiaa1603, hl1, pcd	1		cd86 (pp) th1l	1	1
slc22a4	octn1, slc22a4, mgc34546	17		nos2a (pp) itgam	1	1										mknk1	mnk1, mknk1	1		has1 (pp) has2	1	1
slc17a5	issd, slc17a5, siasd, ast, sialin, sld, nsd	8		cd57 (pp) cd80	1	1										plg	plg, plasminogen	9		pik3ca (pp) gys1	1	1
slc16a2	slc16a2, mct8, dxs128, dxs128e, xpct	6		sma@ (pp) smad2	1	1										pkd1	pkd1	9		bmp2 (pp) gla	1	1
slc16a1	slc16a1, mct	2		gab2 (pp) ighe	1	1										cdk4	cmm3, cdk4, psk-j3, mgc14458	3		ptgs2 (pp) 1.5.1.19	1	1
slc15a4	slc15a4, pht1, ptr4	1		lnk (pp) vcam1	1	1										pcld	pcld, pld	2		il6 (pp) tnfrsf6	2	2
slc15a1	slc15a1, hpept1, pept1, hpect1	2		nf-kappab (pp) casp8	3	3										igfbp1	igf-bp25, igfbp-1, igfbp1	15		hsp40 (pp) dnaja2	1	1
slc11a1	slc11a1, nramp1, nramp	3		lck (pp) jak3	1	1										c2f	c2f	1		nrcam (pp) tcf7	1	1
slamf7	19a, cracc, slamf7	2		abl2 (pp) egf	1	1										casp12p1	casp12p1, caspase-12	2		foxo1a (pp) irs1	3	5
slamf1	cd150, cdw150, slam, slamf1	2		ppp2r4 (pp) ptprc	1	1										fprl1	fmlpx, fprl1, fprh1, fprh2, fpr2a, alxr, lxa4r, hm63, fmlp-r-ii	2		apln (pp) aprt	1	2
sirt2	sir2l2, sir2l, sirt2	1		vav1 (pp) irf6	1	1										nos3	nos-3, nos3, ecnos, enos	17		retn (pp) ebp	1	2
sirt1	sir2l1, sirt1	14		stat6 (pp) ptpn1	1	3										tef	tef	1		dnmt3a (pp) dnmt3b	2	2
sil	sil	2		mmp9 (pp) serpine1	2	2										tlx3	hox11l2, tlx3, rnx	7		mapk3 (pp) mapk8	6	7
siglec9	obbp-like, siglec9	1		gng11 (pp) ccl7	1	1										ercc8	ckn1, ercc8, csa	1		sox2 (pp) hnf4a	2	2
siglec8	saf2, siglec8, siglec-8, siglec8l	4		tlr2 (pp) nfe2	1	1										atp8a2	ib, ml-1, atpib, dkfzp434b1913, atp8a2, atp	3		ppara (pp) ros1	2	3
siglec10	slg2, siglec-10, siglec10	3		tlr4 (pp) cad	1	1										cyp7a1	cp7a, cyp7, cyp7a1	2		pik3ca (pp) edn1	1	1
sigirr	sigirr	2		syk (pp) sts	1	1										mif	mmif, glif, mif	3		cyp11b2 (pp) cyp11b1	11	19
siat8b	hst19690, st8sia-ii, stx, siat8b	4		ccr6 (pp) setbp1	1	1										tp53	trp53, tp53, p53	24		tcf2 (pp) lhx1	1	3
siat4c	st3galiv, cgs23, st3gal iv, sat3, siat4, nanta3, stz, flj11867, siat4c	1		hla-drb4 (pp) ifn-alpha	1	1										mapk1	prkm2, prkm1, p41mapk, ert1, erk2, mapk2, mapk1, p42mapk, p41	2		dsp (pp) ros1	1	1
shh	smmci, hlp3, hpe3, shh, hhg1	2		fut3 (pp) il6st	1	1										dapk3	zipk, dapk3, zip	3		irs1 (pp) gys1	1	1
shfm1	shfd1, shfm1, shsf1, shfdg1, sem1, ecd, dss1	1		il6 (pp) ghr	1	2										slc27a2	fatp2, vlcs, slc27a2, hfacvl1, hst17226, vlacs, facvl1	15		vcam1 (pp) kntc2	1	1
shc1	shc1, shca, shc	11		mmp1 (pp) timp1	1	1										tnfrsf25	ddr3, apo-3, wsl-lr, wsl-1, dr3, tnfrsf12, tnfrsf25, lard	1		fos (pp) iapp	1	1
shbg	shbg, abp	2		crp (pp) serpine1	1	1										cyp2d6	cpd6, cyp2dl1, p450-db1, cyp2d6	6		ppara (pp) pdk4	1	1
sharpin	dkfzp434n1923, sharpin	2		tnfsf12 (pp) tnfrsf12a	21	31										ddb2	ddb2	7		gab1 (pp) ptpn11	1	1
sh3bp2	crbm, crpm, res4-23, sh3bp2	1		il1b (pp) ccl18	1	1										fyb	pro0823, adap, fyb, slap-130	3		il10 (pp) il13	1	1
sh2d3a	nsp1, sh2d3a	1		mapk8 (pp) ccl2	4	6										brd4	mcap, hunki, brd4	2		slco6a1 (pp) cav1	1	1
sh2d1a	imd5, sh2d1a, dshp, lyp, ebvs, xlp, xlpd	4		tlr4 (pp) ifnb1	9	9										kcnn1	kca2.1, hsk1, kcnn1, sk1, skca1	4		extl3 (pp) il2ra	3	3
sgk	sgk1, sgk	6		il23r (pp) tnfrsf5	1	1										gnaq	gnaq, galphaq, g-alpha-q	2		cshl1 (pp) znfn1a1	1	1
sgcb	lgmd2e, sgcb, a3b, sgc	4		ccl2 (pp) relb	1	1										ifi27	isg12, ifi27, p27	1		1.5.1.19 (pp) nos2a	2	2
sftpd	sp-d, colec7, sftp4, sftpd	6		mapk10 (pp) ikbkb	1	1										rara	nr1b1, rara, rar	1		apc (pp) rarb	2	3
sftpb	psp-b, sp-b, sftb3, sftp3, sftpb	2		2.6.1.77 (pp) pdcd1lg1	1	1										pyy	pyy	1		pparg (pp) frap1	1	1
sftpa1	sftpa1, sp-a, colec4, sftp1, pspa, sp-a1	8		apaf1 (pp) nalp1	2	2										gstz1	maai, mgc2029, gstz1, gstz1-1, mai	1		nr4a2 (pp) sf1	1	1
sfrp1	frp-1, sarp2, frza, sfrp1	3		frap1 (pp) sts-1	1	1										smad2	smad2, jv18, smad-2, mgc22139, jv18-1, mgc34440, hmad-2, madh2, madr2	10		tcf1 (pp) tcf4	2	2
sfn	sfn	5		il10 (pp) ccl5	3	3										cybb	gp91phox, gp91-phox, cybb, nox2, gp91-1, cgd	6		lipg (pp) hsd11b1	1	1
sf1	zfm1, d11s636, sf1, znf162	1		ptpn1 (pp) tyk2	1	1										app	cvap, prea4, abpp, appi, ad1, aaa, app, pn2, abeta	6		cish (pp) lef1	1	1
setbp1	setbp1, kiaa0437, seb	16		il27ra (pp) th1l	1	1										tlx2	hox11l1, tlx2, enx, ncx	1		mapk8 (pp) pik3ca	3	5
serping1	serping1, c1-inh, c1in, c1nh, hae2, hae1	10		tnfsf10 (pp) stat1	1	1										fez1	fez1	2		pde5a (pp) nos3	1	2
serpinf1	serpinf1, epc-1, pedf	3		ifng (pp) tlr3	4	4										tes	mgc1146, testin, tess-2, tess, dkfzp586b2022, tes	5		decr1 (pp) plek	3	3
serpine1	serpine1, pai-1, pai1, planh1, pai	41		cxcl9 (pp) cd81	1	1										atf2	cre-bp1, atf-2, atf2, treb7, hb16	2		igf1r (pp) dnmt3b	1	1
serpind1	d22s673, serpind1, hc-ii, hls2, hc2, hcf2, ls2	3		kitlg (pp) nf-kappab	1	3										mica	mica	4		ang (pp) bdnf	2	7
serpinb3	serpinb3, hst1196, scca1, t4-a, scca-pd, scc	4		tnf (pp) tnfrsf10b	2	2										cyp2a6	cyp2a6, cyp2a3	1		cd4 (pp) sla	1	1
serpinb2	serpinb2, hst1201, pai2, planh2	4		stat1 (pp) nos2a	1	1										sfrp2	frp-2, sdf-5, sarp1, sfrp2	5		mft (pp) iapp	1	1
serpina5	serpina5, proci, pai3, planh3, pci	2		ccl2 (pp) s100a9	1	1										jag1	jag1, jagl1, ahd, ags, aws, hj1	3		ctsl (pp) bcl2	1	2
serpina2	serpina2, psiatr, args, pil	2		ccr5 (pp) vil2	1	1										c20orf67	pcif1, c20orf67	2		gpr30 (pp) src	1	1
serpina1	serpina1, a1at, mgc9222, mgc23330, a1a, aat, pi1	4		s100a10 (pp) jak1	1	1										kcnq1	atfb1, kcna9, kcnq1, kvlqt1, lqt1, lqt, kv7.1, kv1.9, wrs	3		dgat2 (pp) fabp1	1	1
serp1	serp1, ramp4	8		lta (pp) il1b	2	3										tead3	dtef-1, tead3, tead5, tef-5, etfr-1, tef5	1		irs1 (pp) pi3	2	2
sema7a	h-sema-l, cd108, cdw108, h-sema-k1, h-sema k1, semal, sema7a, semak1	1		anpep (pp) hdac4	1	2										btf3l1	ocif, lambda h27a, humbtfb, btf3 homologue, btf3l1, opg	4		acaca (pp) ucp3	2	3
sels	vimp, sels, mgc2553, ad-015, sbbi8	2		jun (pp) bcl2	1	1										irf7	irf7, irf7a, irf-7	3		igf1r (pp) scd	1	1
selplg	psgl-1, cd162, psgl1, selplg	20		il2ra (pp) cd57	1	1										spr	spr	1		agrp (pp) cd163	1	1
selp	cd62p, cd62, selp, padgem, psel, gmp140, grmp	4		pkd1 (pp) pkc	1	1										dusp1	hvh1, dusp1, ptpn10, mkp-1, cl100	4		agt (pp) ren	1	1
sell	lam-1, plnhr, cd62l, lecam1, lyam1, sell, lyam-1, hlhrc, lnhr, lsel, leu-8, lam1, tq1	17		cd4 (pp) cdkn1b	1	1										cebpd	crp3, celf, cebpd, nf-il6-beta, c/ebp-delta	4		bcatenin (pp) mycn	1	2
sec5l1	sec5l1, sec5p, exoc2, sec5, flj11026	4		mapk14 (pp) pkc	4	5										thbs1	thbs1, thbs, tsp1, tsp	8		nr2f1 (pp) sf1	1	1
sea	sea	6		egf (pp) tyk2	1	1										4.4.1.22	glutathione-dependent formaldehyde-activating enzyme, 4.4.1.22, s-(hydroxymethyl)glutathione synthase, gfa	3		ros1 (pp) mmp1	1	1
sds	sds	2		mls (pp) ptx3	1	2										slc6a3	slc6a3, dat1, dat	17		ucp3 (pp) ing1	1	1
sdhc	sdh3, sdhc, pgl3	1		sarm1 (pp) trif	2	2										csf3r	cd114, gcsfr, g-csf-r, csf3r	2		mapk8 (pp) prkaa2	1	1
sdf1	sdf-1alpha, sdf-1a, sdf1, sdf1-alpha	66		ifna1 (pp) ifit3	1	1										yars	tyrrs, yars, yts, yrs	2		gnas (pp) agtr1	1	1
sdc2	hspg, synd2, hspg1, sdc2	8		crs (pp) ccl5	1	1										glis1	glis1, flj36155	3		jak2 (pp) src	2	2
scyl1	scyl1, ht019, ntkl, p105, nktl, gklp, tapk	19		ifna1 (pp) tlr4	5	5										flnb	fln1l, tabp, filamin b, flnb, aoi, fh1, tap, abp-278	17		cdkn2a (pp) cryab	1	1
scye1	scye1, emap-ii, p43, emap2, emapii, emap-2, emap ii	8		ccl2 (pp) ccl18	3	3										atp2a3	serca3, atp2a3	14		vpreb1 (pp) ms4a1	1	1
sctr	sr, sctr	1		nova2 (pp) cad	1	1										pon1	pon, pon1	7		neurod1 (pp) neurog3	2	2
scp2	nsl-tp, nltp, scpx, scp2	3		tlr4 (pp) sftpa1	1	1										hsd3b2	hsdb, hsd3b2	13		tpo (pp) mpl	1	1
scgb1a1	ccsp, cc16, cc10, scgb1a1, ugb	10		ccl5 (pp) copd	1	1										jak3	jakl, jak3, jak-3, jak3_human, l-jak, ljak	1		pgs (pp) ptgs2	2	2
scd	scd	6		socs1 (pp) th1l	1	1										nse1	nse1	1		prkaa2 (pp) decr1	1	1
scap2	scap2, ra70, saps, prap, skap55r, mgc33304, mgc10411, skap-hom	3		grb2 (pp) pkb	1	1										hoxa1	hoxa1, hox1f, mgc45232, hox1	16		sp1 (pp) tfap2a	2	3
scap1	scap1, skap55	1		adam11 (pp) sdf1	1	1										eomes	eomes, tbr2	3		slc2a4 (pp) ang	1	2
sat	ssat, sat	8		atp8a2 (pp) ep300	1	1										il11	il11, agif, il-11	2		lipe (pp) ppara	2	2
sarm1	kiaa0524, sarm, samd2, sarm1	1		cyld (pp) tnfrsf11a	1	1										aqp10	aqp10, aqpa_human	3		tcf7 (pp) mss	1	1
sardh	dmgdhl1, sard, sardh, sar, sdh	7		syk (pp) comp	1	1										cd97	tm7ln1, cd97	2		cdk4 (pp) cdk6	2	3
samhd1	dcip, sbbi88, samhd1, mop-5, dkfzp564a032	4		map3k3 (pp) traf6	1	1										sh3bp5	sa-b, sh3bp5, sab	4		yars (pp) jph3	1	1
sac	sac, hca2	5		map3k3 (pp) nf-kappab	3	3										sah	sa, sah	3		apob (pp) cdkn2a	1	1
saa@	saa@, serum amyloid a cluster, saa	22		apc (pp) vcam1	1	2										aom	aom	4		vdr (pp) bcatenin	2	3
saa3p	saa3, saa3p	10		casp8ap2 (pp) numb	1	1										mapt	mstd, mapt, ddpac, maptl, mtbt2, mtbt1, ftdp-17, tau, ppnd, flj31424	5		pparg (pp) cog2	1	1
saa1	tp53i4, saa1, pig4	2		egr1 (pp) egr2	1	1										pen2	mds033, pen2	6		irf6 (pp) pgd	1	1
s100b	s100b, nef	11		gata3 (pp) stat5a	1	1										blmh	bh, blmh, bmh	1		ccl2 (pp) tlr9	1	1
s100a9	mrp14, cglb, s100a9, cagb, mac387, liag	18		ccl20 (pp) il22	1	1										cnr2	cnr2, cb2, cx5	3		itk (pp) mapk8	2	3
s100a8	ma387, mrp8, cgla, cfag, l1ag, s100a8, 60b8ag, caga, nif, cp-10	30		klrk1 (pp) il17	1	1										slc25a16	ml-7, d10s105e, mgc39851, hgt.1, hml7, gdc, ml7, slc25a16	4		ucp2 (pp) ppara	2	2
s100a7	psor1, s100a7, s100a7c	9		tnfa (pp) il15	2	2										c8orf4	c8orf4, htc-1, tc-1	1		gpr77 (pp) fabp1	1	1
s100a6	5b10, s100a6, cabp, cacy, 2a9, pra	1		th1l (pp) il4	9	9										pole3	chrac17, pole3, ybl1, p17, charac17	3		il6 (pp) f2rl1	1	1
s100a4	18a2, pel98, p9ka, s100a4, capl, 42a	1		jak2 (pp) il11	1	1										nrf1	nrf1, alpha-pal, nrf-1	2		kcnd2 (pp) stx1a	1	5
s100a12	s100a12, enrage, caaf1	3		iddm2 (pp) dr1	1	1										slc25a10	dic, slc25a10	2		apob (pp) notch1	1	1
s100a10	clp11, anx2lg, 42c, gp11, anx2l, s100a10, ca[1], p10, cal1l	5		cit (pp) cxcr4	1	1										dkk3	reic, dkk3	5		serpine1 (pp) ren	1	1
s100a1	s100, s100a1, s100a	8		ccl4 (pp) ifi27	1	1										cxcl12	tlsf-b, tlsf-a, sdf-1b, sdf1b, sdf1a, tpar1, pbsf, scyb12, cxcl12	3		irs2 (pp) pten	3	4
ryr1	mhs1, ryr1, rydr, cco, ryr, mhs	2		tnfa (pp) il10	20	22										vsx1	rinx, vsx1, ktcn	3		cish (pp) mitf	1	1
rxrg	nr2b3, rxrc, rxrg	6		irf2 (pp) ptgs2	1	1										ikbkg	nemo, fip3, ip2, ikk-gamma, fip-3, fip3p, ikbkg	3		pparg (pp) lgals4	1	1
rxra	rxr-alpha, nr2b1, rxra, rxralpha	9		anpep (pp) hspca	3	5										dtnbp1	mgc20210, dkfzp564k192, dtnbp1, my031, hps7, flj30031, sdy	2		becn1 (pp) hspb2	1	1
rusc1	rusc1, nesca	3		il6 (pp) saa1	1	1										ptms	ptms	1		irs1 (pp) akt2	1	1
runx3	runx3, pebp2ac, cbfa3, aml2	1		flj20071 (pp) icam1	1	1										cpi1	cpi1, cpi-21, thyroid hormone-regulated protein, contrapsin-like protease inhibitor 1, spi-2.3, kallikrein-binding protein, spi-2, kbp, growth hormone-regulated proteinase inhibitor, serine protease inhibitor 2, ghr-p63	1		gata5 (pp) cdx2	1	3
runx2	runx2, pebp2a1, pebp2a2, pebp2aa, cbfa1, ccd1, osf2, aml3, ccd, pebp2aa1	5		pkc (pp) cd28	2	2										ddx41	ddx41, abs, mgc8828	1		nfkbia (pp) mapk3	2	2
runx1	runx1, pebp2ab, cbfa2, amlcr1, aml1	14		apc (pp) nr1i2	1	2										slc5a6	slc5a6, smvt	1		tff1 (pp) bmp3	1	1
rtn4rl2	rtn4rl2, ngr2, ngrh1	9		dock2 (pp) vcam1	1	1										synj1	inpp5g, synj1	12		ern1 (pp) eif2ak3	1	2
rtn2	rtn2, nspl1, nsp2	1		ptprc (pp) tnfrsf5	1	1										cyp3a	cytochrome p450, subfamily iiia (niphedipine oxidase), cyp3, cyp3a	5		hla-drb4 (pp) il2ra	2	3
rtel1	bk3184a7.3, rtel, dkfzp434c013, kiaa1088, c20orf41, nhl, rtel1	14		cdk9 (pp) traf6	1	1										prnp	prp33-35c, ascr, mgc26679, prip, prnp, prpc, cjd, prp, prp27-30	2		vegf (pp) 1.5.1.19	1	2
rps6kb1	p70-alpha, s6k1, p70(s6k)-alpha, ps6k, stk14a, p70-s6k, s6k, rps6kb1	2		stat2 (pp) tnfaip3	1	1										arfgap1	hrihfb2281, arf1gap, mgc39924, arfgap1	2		egf (pp) erbb2	2	2
rps6ka5	msk1, rlpk, mspk1, mgc1911, rps6ka5	11		edg4 (pp) elk1	1	1										prkcabp	mgc15204, pick1, prkcabp	3		glp1r (pp) plg	1	1
rps6ka3	p90-rsk3, s6k-alpha3, hu-3, rsk2, ispk-1, mapkapk1b, pp90rsk2, rps6ka3	6		il17d (pp) ccl20	1	1										lepr	ob-r, obr, lepr	6		tgfb (pp) smad2	3	3
rps6ka1	s6k-alpha 1, rsk1, mapkapk1a, rsk, rps6ka1	6		cd80 (pp) cd83	4	4										dnmt3a	m.hsaiiia, dnmt3a2, dnmt3a	21		fzd4 (pp) egf	2	2
rps19	rps19, dba	5		klf4 (pp) stat6	1	1										arf6	arf6	7		rage (pp) ager	2	2
rpe	mgc2636, rpe	4		tlr2 (pp) ncr3	1	1										nr2e3	nr2e3, escs, rnr, mgc49976	4		slc16a2 (pp) ncor2	1	1
ros1	mcf3, ros1, ros	105		vegf (pp) ctgf	2	2										nr1h2	rip15, ner-i, nr1h2, lxr-b, ner	8		cd4 (pp) gal	1	1
rorc	nr1f3, rzrg, rorg, rorc	7		aadac (pp) il2	1	2										pgd	pgd, 6pgd	2		jak2 (pp) stat3	5	6
rock2	kiaa0619, rock2	6		pgds (pp) mapk8	1	1										slc6a19	slc6a19	1		dll1 (pp) lmna	1	1
rock1	p160rock, rock1	6		sdf1 (pp) tnfaip2	1	1										gpr10	prrpr, gr3, gpr10	2		syt1 (pp) ccl20	1	1
rnu83a	u83a, u83a small nucleolar rna, u83a snorna, rnu83a	3		tgfb (pp) tnfa	6	6										snrpf	smf, snrpf	1		pik3ca (pp) stx1a	1	1
rnp	flj20008, flj25070, kiaa1839, rnp	3		ccl8 (pp) mmp1	1	1										hspa8	hsp73, hsp71, hsc71, hsc70, hsc54, hspa8, mgc29929, hspa10	2		map2k1 (pp) fos	1	1
rngtt	rngtt, hce, hce1, hcap, cap1a	8		traf2 (pp) ube2d3	1	1										h19	d11s813e, asm1, h19, mgc4485	2		mapk8 (pp) atp8a2	2	3
rnf36	rnf36	4		cd38 (pp) cd14	1	1										ltc4s	ltc4s, mgc33147	1		saa1 (pp) cyp1a1	2	2
rnf31	flj10111, rnf31, zibra, flj23501, mgc19975	1		ucp2 (pp) pgd	1	1										cyp1a1	cp11, cyp1, ahh, cyp1a1, p450-c, p1-450, p450dx	8		stat6 (pp) th1l	1	1
rnf11	mgc51169, rnf11, sid1669, cgi-123	1		rac1 (pp) stat3	1	1										mcam	cd146, mcam, muc18	26		ucp2 (pp) ing1	1	1
rnasel	rnasel	13		ccl19 (pp) map3k14	1	1										trpv4	vrl-2, vroac, vrl2, otrpc4, trpv4, trp12	3		ephb2 (pp) frap1	4	5
rnase3	rns3, ecp, rnase3	14		f2 (pp) procr	1	1										ercc3	gtf2h, btf2, tfiih, ercc3, rad25, xpb	1		gnb3 (pp) agt	1	1
rnase2	rns2, edn, rnase2	9		ccl18 (pp) il8	3	3										hhat	mart-2, flj10724, ski1, mart2, skn, hhat	1		gch1 (pp) nos2a	1	1
ripk3	ripk3, rip3	13		hrk (pp) mirnlet7d	1	1										mmp9	mmp-9, mmp9, clg4b, gelb	4		sox2 (pp) creb1	1	1
ripk2	ripk2, rip2, rick, cardiak, card3	54		tnfsf5 (pp) il13	2	2										sirt1	sir2l1, sirt1	21		mapk3 (pp) aga	1	1
ripk1	ripk1	2		map2k7 (pp) gadd45b	1	1										fgr	src2, p55c-fgr, fgr	2		notch1 (pp) zmpste24	1	1
rip	rip, mgc4189	34		raf1 (pp) clecsf12	1	1										frap1	mtor, frap1, frap2, frap, rapt1, raft1	27		aqp10 (pp) ppara	1	1
rig	rig	12		icam1 (pp) tlr3	2	2										rad51ap1	rad51ap1, pir51	7		iapp (pp) pcsk1	1	1
rhoh	rhoh, arhh, ttf	4		nox5 (pp) ephb2	1	1										tap1	tap-1, ring4, tap1, psf1, d6s114e, abcb2, abc17	3		mapk8 (pp) iapp	1	2
rhoa	rhoa, rho12, arha, arh12, rhoh12	24		ebp (pp) smg1	1	2										ptpn3	ptph1, ptpn3	1		ptk2 (pp) mapk3	2	2
rhd	rhii, rh30, diiic, rhpii, rhced, rhxiii, rhk562-ii, rhd, cd240d, rhdva(tt)	2		stat6 (pp) 6.2.1.7	2	2										ucp1	slc25a7, ucp1, ucp-1, ucp	37		tcf7 (pp) etv5	1	1
rfp	rnf76, rfp, trim27	1		csf1 (pp) tlr9	1	1										pgc	pgc	4		ccl3 (pp) ccl5	1	1
rest	rest, nrsf, xbr	5		prkr (pp) tnf	1	1										gata5	gata-5, bb379o24.1, gata5	3		ppargc1a (pp) tp53	1	1
relb	relb, i-rel	28		mapk8 (pp) il1a	2	3										opcml	obcam, opcm, opcml	6		ros1 (pp) mapk8	2	4
rela	rela, nfkb3	79		socs1 (pp) jak1	1	2										rtn4	nsp-cl, rtn4-c, rtn4-a, rtn4, nogo, ni220/250, asy, rtn-x, rtn4-b1, rtn4-b2	3		snai2 (pp) tcf7	1	1
rel	c-rel, rel	41		gata3 (pp) mapk14	2	2										cbx5	cbx5, hp1hs-alpha, hp1, hp1-alpha	1		nr2f1 (pp) nr2f6	1	1
reg1a	reg1a, icrf, mgc12447, psps1, psps, ptp	3		tlr1 (pp) btk	1	1										top2a	top2a, top2, tp2a	3		tlr4 (pp) icam1	2	2
rea	bap, rea	2		cxcl11 (pp) cxcl5	1	1										ide	insulysin, ide	3		cd4 (pp) il2ra	12	12
rcbtb1	flj10716, clll7, clld7, rcbtb1, glp	1		cxcl13 (pp) xcl1	1	1										cd34	cd34	11		gpr77 (pp) ces1	1	1
rbpsuh	mgc61669, rbpsuh, cbf1, igkjrb, igkjrb1, kbf2, rbp-j, rbpjk	4		mapk14 (pp) psmc6	10	11										kcnj9	girk3, kcnj9, kir3.3	6		siat8b (pp) stx1a	6	6
rbp4	rbp4	1		ncam1 (pp) ncr3	1	1										usf2	fip, usf2	6		ctla4 (pp) foxp3	5	6
rbp1	crbp, rbpc, rbp1, crbp1	1		ppyr1 (pp) nfe2	1	1										cr1	cd35, c3br, cr1	5		hspa5 (pp) dnaja2	1	1
rbm9	rbm9, hrnbp2, rta	4		pdgfa (pp) pdgfb	1	1										tnfrsf7	mgc20393, s152, cd27, tp55, t14, tnfrsf7	2		cyp4a11 (pp) abcg1	1	1
rassf1	nore2a, reh3p21, rassf1, rda32, rassf1a, 123f2	3		irf6 (pp) cxcl11	1	1										evi1	prdm3, evi1, mds1-evi1	3		ucp1 (pp) ucp3	4	4
rarres3	rarres3, rig1, tig3	4		il4 (pp) cxcl9	1	1										cop1	cop1, flj10416	2		map3k7 (pp) bcatenin	1	2
rarg	nr1b3, rarg, rarc	9		cd33 (pp) ifng	1	1										dtr	hegfl, hbegf, dtr, dts, hb-egf	2		plau (pp) lamr1	1	2
rarb	nr1b2, rarb, rrb2, hap	9		nr1h4 (pp) vdr	1	1										avo3	mgc39830, avo3, kiaa1999, rictor	2		ces1 (pp) fabp3	1	1
rara	nr1b1, rara, rar	11		tgfb (pp) map3k7	13	15										dusp4	mkp2, hvh2, dusp4, mkp-2, typ	3		gnb3 (pp) gnas	1	1
rapgef5	rapgef5, kiaa0277, mr-gef, gfr, repac	1		foxp3 (pp) th1l	2	2										php	ghdx, phpx, php	1		hnf4a (pp) pkd1	1	1
rapgef3	rapgef3, epac1, camp-gefi, epac, mgc21410, bcm910	8		vcam1 (pp) vegf	3	4										klf15	kklf, klf15	2		gpr77 (pp) cd36	1	1
rap1a	rap1, krev1, krev-1, smgp21, rap1a	9		spg7 (pp) pik3ca	2	3										fgf19	fgf19	1		pcsk9 (pp) ldlr	2	5
ralbp1	rip1, rlip76, ralbp1	30		eif2ak3 (pp) hspa5	1	1										dnmt1	mcmt, dnmt1, cxxc9, dnmt	1		jun (pp) sp1	2	2
ralb	ralb	4		birc3 (pp) psmd12	1	1										angpt1	kiaa0003, agp1, agpt, ang1, angpt1, ang-1	1		creb1 (pp) tcf2	1	1
rala	mgc48949, rala, ral	3		tp53 (pp) jun	2	2										hca	ah, hca	3		sirt3 (pp) ing1	1	1
rage	rage, mok, rage1	24		tnf (pp) rac1	2	2										htr1a	htr1a, adrbrl1, adrb2rl1, 5-ht1a	3		bcatenin (pp) ctnnb1	1	1
rag1	rag1, rnf74	3		irf6 (pp) hypb	1	4										agrp	agrt, agrp, asip2, art	9		nos3 (pp) agtr1	1	1
raf1	raf1	46		nr0b1 (pp) tnfa	1	1										corin	corin, tmprss10, atc2, crn	2		thrb (pp) ncor2	1	1
rac2	gx, hspc022, rac2, en-7	10		ifna1 (pp) irak4	1	1										gca	gca	2		nr3c2 (pp) sla	1	1
rac1	tc-25, rac1, p21-rac1	37		mapk1 (pp) kcna2	1	1										wisp1	ccn4, wisp1	9		plg (pp) nos2a	1	1
rab6ip2	mgc12974, erc1, elks, rab6ip2, kiaa108	2		vegf (pp) il2	1	1										foxl2	bpes, pinto, foxl2, pfrk, bpes1, pof3	4		sirt3 (pp) scd	1	1
rab5a	rab5, rab5a	2		mybbp1a (pp) atp8a2	1	1										gipr	gipr	15		nf-kappab (pp) ros1	2	2
rab4a	rab4, rab4a	3		sms (pp) tlr7	1	1										yy1	yin-yang-1, nf-e1, yy1, ucrbp	2		ucp2 (pp) bcl2	1	1
rab27a	rab27a, hst18676, gs2, ram, rab27	2		tnfrsf5 (pp) rnasel	1	1										birc4	ilp1, birc4, miha, api3, xiap	1		apob (pp) frap1	1	1
qrsl1	flj10989, flj13447, gata, flj12189, qrsl1, dkfzp564c1278	7		mmp2 (pp) ikka	1	1										me3	me3	2		akt1 (pp) slc2a1	1	1
pycard	pycard, tms1, mgc10332, card5	7		ifnb1 (pp) il1b	10	10										mafa	ripe3b1, mafa, hmafa	2		cpe (pp) hmgb1	1	1
pvrl2	cd112, hveb, pvrl2, pvrr2, prr2	1		ephb2 (pp) pdcd1lg1	1	1										opa1	largeg, kiaa0567, opa1, flj12460, ntg, npg	2		scd (pp) zmpste24	1	1
pvrl1	cd111, hvec, sk-12, pvrl1, pvrr1, clped1, pvrr, ed4, prr, higr	19		sqstm1 (pp) tnfrsf11a	1	1										atp2b1	pmca1, atp2b1, pmca-1	1		slc7a1 (pp) slc29a1	1	1
ptx3	ptx3, tsg-14	10		nf-kappab (pp) nr4a2	1	2										nptxr	nptxr, npr	7		rel (pp) ptgs2	1	3
pts	ptps, pts	2		ptgs2 (pp) mmp1	1	1										tnfrsf8	d1s166e, cd30, ki-1, tnfrsf8	1		pcsk1 (pp) cpe	1	1
ptprv	ptprv, ost-ptp, protein tyrosine phosphatase receptor type v pseudogene, esp	3		il6 (pp) ifn-alpha	4	4										parp1	adprt1, parp-1, adprt, parp1, parp, padprt-1, ppol	4		cd83 (pp) il6	1	1
ptprj	ptprj, hptpeta, cd148, dep1, scc1, r-ptp-eta	2		stat5a (pp) il17c	1	1										cebpa	cebp, cebpa, c/ebp-alpha	2		sirt1 (pp) ros1	1	1
ptprc	ptprc, t200, cd45, gp180, ly5, b220	26		cd8a (pp) lifr	1	1										alox12	log12, alox12	7		dspp (pp) iapp	1	1
ptpns1	sirpalpha2, sirpalpha, ptpns1, shps1, sirp, sirp-alpha-1, bit, mfr, shps-1, myd-1	2		camp (pp) irf3	1	1										shprh	flj90837, shprh, ba545i5.2, kiaa2023	5		notch1 (pp) dll1	1	1
ptpn6	ptpn6, shp-1, sh-ptp1, shp-1l, hptp1c, hcph, ptp-1c	40		ccr3 (pp) ccl13	4	4										cad	cad	4		lef1 (pp) bcatenin	7	11
ptpn22	ptpn22, lyp2, lyp1	2		ikbke (pp) trim63	1	1										defa1	def1, hnp-1, defa1, hp-1, mrs	1		tcf7 (pp) klk2	1	1
ptpn2	ptpn2, tc-ptp, tcptp, tcellptp, ptpt	6		mcl1 (pp) myc	2	2										plek	plek, p47	6		slc2a4 (pp) gsk3b	1	1
ptpn11	ptp2c, sh-ptp2, sh-ptp3, shp2, ptpn11, bptp3, cfc, ns1, ptp-1d, mgc14433	44		tcrim (pp) nedd8	1	1										ren	ren	3		ptgs2 (pp) cd38	2	2
ptpn1	ptp1b, ptpn1	12		mapk14 (pp) ccl5	1	1										id3	heir-1, id3	6		npr2 (pp) slc6a1	1	1
ptp4a3	prl-r, prl-3, ptp4a3	5		il17d (pp) il1a	1	1										rrbp1	es/130, rrbp1, hes, es130	9		pdlim4 (pp) ptgs2	2	2
ptk2b	ptk2b, cakb, fak2, fadk2, pyk2, cadtk, ptk, raftk	34		ly96 (pp) tnf	1	1										pkhd1	fcyt, pkhd1, tigm1, arpkd	1		plau (pp) serpine1	3	3
ptk2	pp125fak, fadk, fak1, ptk2, fak	23		il24 (pp) stat3	1	3										gpsm1	dkfzp727i051, ags3, gpsm1	1		ppara (pp) ucp1	1	1
pth	pth	2		il5 (pp) pik3ca	1	1										scarf1	scarf1, kiaa0149, srec, mgc47738	1		pik3ca (pp) slc2a4	1	1
ptgs2	phs-2, cox-2, ptgs2, hcox-2, pghs-2	136		cd80 (pp) ifn-alpha	1	1										uchl1	uch-l1, pgp9.5, park5, uchl1	6		slc2a1 (pp) slc2a4	1	1
ptgir	ip, ptgir, pripr	5		ccl7 (pp) egr1	1	1										dkk4	hdkk-4, dkk-4, dkk4	1		mcp (pp) sla	1	2
ptger4	ep4r, ptger4, ep4	3		pparg (pp) tnfa	1	1										tam	myeloproliferative syndrome, transient (transient abnormal myelopoiesis), tam	5		grb2 (pp) 1.5.1.19	1	1
ptger3	mgc27302, ep3-ii, ep3-i, ptger3, ep3	1		tlr7 (pp) pi3	1	1										grb2	grb3-3, grb-2, egfrbp-grb2, ash, grb2	7		scd (pp) becn1	1	1
ptger2	ptger2, ep2	3		epha3 (pp) cyp1a2	1	1										aldh1a2	raldh2, aldh1a2, raldh2-t, raldh(ii), mgc26444	1		crp (pp) vcam1	1	1
ptgds	ptgds, pgd2, pgds2	2		gpr109b (pp) csf2	1	1										kcnj5	girk4, katp1, kcnj5, kir3.4	3		foxa2 (pp) mafa	2	2
pten	mgc11227, pten1, mmac1, mham, bzs, pten	11		icam1 (pp) crp	2	2										ptpn1	ptp1b, ptpn1	1		ogg1 (pp) bmp3	1	1
ptafr	ptafr, pafr	3		irak1 (pp) ros1	1	1										ccat	ccat, ulg3	2		igf1r (pp) frap1	1	1
pstpip1	pstpip, h-pip, cd2bp1l, cd2bp1s, cd2bp1, papas, pstpip1	5		bat2 (pp) creb1	1	1										cxcl2	scyb2, mip-2a, mip2, mip2a, mip-2, cxcl2, cinc-2a, mgsa-b, gro2, grob	3		cxcl10 (pp) ccl20	1	1
psmd12	p55, psmd12	9		trem1 (pp) il1r1	2	2										wnt5a	hwnt5a, wnt5a	13		tcf7 (pp) eif4e	1	1
psmd10	p28, psmd10	7		cxcr3 (pp) pf4	2	2										tgfb	tgf-beta, tgfbeta, tgfb	8		eif4e (pp) mknk1	1	1
psmc6	cadp44, psmc6, mgc12520, sug2, p42, p44	47		decr1 (pp) nox4	4	5										dntt	dntt, tdt	4		igf2r (pp) igf1	1	1
psmc4	s6, psmc4, mip224, mgc23214, tbp7, mgc13687, mgc8570	3		irf8 (pp) irf6	1	6										tfcp2	cp-2, tfcp2c, tfcp2, lbp-1c, cp2, lsf	1		ephb2 (pp) mmp3	1	1
psmc1	s4, mgc24583, psmc1, p26s4, p56, mgc8541	12		ifi16 (pp) brca1	1	1										ednrb	hscr2, hscr, ednrb, etrb, etb, abcds	26		nppa (pp) npr3	6	9
psmb9	psmb9, ring12, lmp2	2		itgal (pp) cr2	1	1										snurf	snurf	3		neo1 (pp) neurod1	1	1
psmb8	d6s216, psmb8, ring10, mgc1491, d6s216e, lmp7	3		il2 (pp) cflar	1	1										soat1	acact, stat, soat1	4		sat (pp) ncor2	1	1
psma7	hspc, psma7, mgc3755, rc6-1, xapc7	10		mcl1 (pp) traf1	1	1										3.6.1.8	atp diphosphohydrolase [ambiguous], 3.6.1.8, adenosine triphosphate pyrophosphatase, atpase, atp diphosphatase, atp pyrophosphatase	8		stat1 (pp) stat5b	1	1
psma6	iota, mgc2333, psma6, mgc23846, p27k, mgc22756, pros27	1		il6 (pp) cetp	1	1										phgdh	phgdh, sera, mgc3017, 3pgdh, pgad, pgdh, pdg	2		apln (pp) klf2	1	1
psma5	psma5, zeta, psc5	36		rxra (pp) il10	1	1										tas2r13	t2r13, trb3, tas2r13	1		pik3ca (pp) nrg1	1	1
psma2	pmsa2, psma2, psc2, hc3	3		pycard (pp) irf6	1	1										mbnl1	mbnl, exp42, exp40, exp35, mbnl1, kiaa0428, exp	1		ucp2 (pp) tp53	1	1
psen1	s182, psen1, ad3, ps1	6		ca2 (pp) itgal	1	1										foxe1	titf2, ttf-2, hfkh4, hfkl5, fkhl15, foxe2, foxe1	16		tcf7 (pp) cd2	1	1
pscd1	d17s811e, pscd1, sec7, cytohesin-1, b2-1	2		sigirr (pp) tlr7	1	3										torc2	torc2	7		pomc (pp) nr5a1	1	2
prv1	cd177, prv1, nb1, hna2a	2		ifnb1 (pp) zbp1	1	1										ace	cd143, dcp1, ace-1, ace1, mgc26566, ace, dcp	22		ces1 (pp) fabp1	1	1
prss25	htra2, prss25, omi	2		p2rx7 (pp) il1b	2	2										fabp5	pafabp, pa-fabp, e-fabp, fabp5, efabp	10		cxcl9 (pp) cxcl10	7	8
prom1	cd133, prom1, proml1, ac133	4		il18 (pp) tnfsf6	3	4										psen2	psen2, stm2, ad3l, ad4, ps2, ps-2	11		icam1 (pp) tnfrsf5	2	3
procr	ba42o4.2, ccca, ccd41, mgc23024, procr, epcr	10		cdc42 (pp) th1l	1	1										lch	lch	5		tnfsf6 (pp) tnfrsf6	5	6
proc	proc	1		il8rb (pp) bcar1	1	1										gpr103	aq27, sp9155, gpr103	1		nfkb1 (pp) mss	1	1
prnp	prp33-35c, ascr, mgc26679, prip, prnp, prpc, cjd, prp, prp27-30	4		il5 (pp) il7	2	2										hic1	zbtb29, hic1	5		nrcam (pp) mycn	1	1
prl	prl	4		ripk2 (pp) tlr4	1	1										rnu1a3	hsd1, u1a1, rnu1a3	4		trpc3 (pp) trpc6	1	1
prkra	prkra, pact	2		kdr (pp) egf	1	1										ada	ada	5		stat1 (pp) icam1	2	2
prkr	eif2ak1, prkr, pkr	24		mkks (pp) mapk1	1	1										serpinf2	serpinf2, a2ap, alpha-2-pi, similar to alpha-2-antiplasmin, aap, api, pli, loc287527	5		cog2 (pp) tnfa	1	1
prkdc	hyrc, xrcc7, dnpk1, prkdc, dnapk, hyrc1, p350	4		saa@ (pp) il23a	1	2										p2ry6	mgc15335, p2ry6, p2y6	2		il23a (pp) il22	2	2
prkcd	may1, npkc-delta, prkcd, mgc49908	3		irf2 (pp) nf-kappab	1	2										mest	mest, peg1, mgc8703	1		pparg (pp) dll1	1	1
prkag2	h91620p, wpws, aakg, aakg2, prkag2	7		traf2 (pp) irf6	1	1										mtss1	mimb, mima, kiaa0429, mtss1, mim	2		cd36 (pp) fabp1	2	2
prkaa2	prkaa, ampk, prkaa2, ampk2	25		cd4 (pp) tnfsf6	2	2										il10	csif, il10, il10a, il-10	4		icam1 (pp) ephb2	2	2
prkaa1	mgc57364, mgc33776, prkaa1	7		raf1 (pp) cxcl5	1	1										pdgfrb	pdgfr, pdgfrb, pdgfr1, jtk12, pdgf-r-beta, cd140b	3		vcam1 (pp) itgal	1	3
prim1	prim1, mgc12308, p49	2		ptpn6 (pp) siglec10	1	1										4.1.3.16	4-hydroxy-2-ketoglutaric aldolase, 4-hydroxy-2-oxoglutarate aldolase, 2-keto-4-hydroxyglutaric aldolase, 2-keto-4-hydroxyglutarate aldolase, hydroxyketoglutarate aldolase, 4-hydroxy-2-ketoglutarate aldolase, 2-oxo-4-hydroxyglutarate aldolase, dl-4-hydroxy-2-ketoglutarate aldolase, 4.1.3.16, 2-keto-4-hydroxybutyrate aldolase, hydroxyketoglutaric aldolase, 2-oxo-4-hydroxyglutaric aldolase	1		ucp3 (pp) ros1	3	3
preb	sec12, mgc3467, preb	4		il10 (pp) il10ra	1	1										hrmt1l2	ir1b4, hrmt1l2, prmt1, anm1	3		slc7a1 (pp) slc29a2	1	1
prdx2	prdx2, nkefb, prxii, tdpx1, mgc4104, tsa	10		ros1 (pp) ccl17	1	2										hdac6	jm21, kiaa0901, hdac6	3		gata3 (pp) lck	1	1
prdm1	prdi-bf1, prdm1, blimp1	5		lbr (pp) tnfrsf6	1	1										arfrp1	arfrp1	1		s100a1 (pp) ager	1	1
prb1	pm, prb1l, prb1m, prb1, pms, pmf, ps 2, ps 1	10		bgn (pp) adam11	1	2										gli2	gli2, thp2	19		ucp3 (pp) dnmt3b	1	1
pr@	spc, pr@	1		syt1 (pp) opa1	1	2										il4r	il4r, cd124, il-4r	2		myc (pp) lef1	1	1
ppyr1	npy4r, y4, ppyr1, pp1	38		pkca (pp) cd28	1	2										abcb10	abcb10, est20237, mtabc2, m-abc2	6		ppargc1a (pp) zmpste24	1	1
ppy	ppy	6		mmrn1 (pp) mmp14	1	1										angptl4	pp1158, hfarp, angptl4, pgar, fiaf	4		cga (pp) hsd11b2	1	1
ppp5c	pp5, ppp5, ppp5c	1		mybbp1a (pp) carm1	1	1										bak1	cdn1, bak1, bak, bcl2l7	3		nr4a1 (pp) cyp11b2	2	3
ppp2r4	mgc2184, ppp2r4, ptpa, pp2a, pr53	8		cd86 (pp) il10	3	3										slc6a12	bgt1, slc6a12, bgt-1	1		lef1 (pp) tfe3	1	1
ppp1r14a	cpi-17, ppp1r14a, ppp1inl	2		ptprc (pp) mapk3	2	2										fbxw11	btrcp2, fbw11, fbw1b, kiaa0696, btrc2, fbxw11, fbxw1b	4		sirt1 (pp) apob	1	1
ppp1r12a	ppp1r12a, mypt1	2		anpep (pp) stat1	1	1										hmgn3	pnas-24, trip7, hmgn3	2		pou5f1 (pp) creb1	1	1
ppm1b	ppc2betax, pp2c-beta-x, pp2cb, pp2cbeta, mgc21657, ppm1b	3		mif (pp) il1r1	1	1										slc1a1	eaat3, eaac1, slc1a1	1		smad2 (pp) ctgf	2	3
ppig	srcyp, cars-cyp, cyp, ppig	19		fut1 (pp) il6	1	1										cga	fsha, tsha, hcg, cga, lha, cg-alpha, gpha1, gpha	2		gcg (pp) gip	3	3
ppia	cypa, cyph, mgc12404, ppia	1		ros1 (pp) icam1	2	2										cyp19a1	cpv1, cyar, cyp19, p-450arom, aro1, aro, cyp19a1	12		sod2 (pp) bcl2l11	1	1
pph1	pht, pph1	1		il13 (pp) ccl8	1	1										npdc1	npdc1, cab-, dkfzp586j0523, cab-1	3		timp2 (pp) timp3	2	2
ppbp	b-tg1, scyb7, mdgf, nap-2, cxcl7, ctap3, beta-tg, thbgb, nap-2-l1, tgb1, ctapiii, thbgb1, tc2, tc1, ppbp, ldgf, tgb, la-pf4	32		bat2 (pp) itgb3	1	1										acat2	acat2	1		nr4a1 (pp) nor1	2	2
pparg	nr1c3, humpparg, ppar-gamma, ppargamma, pparg, pparg1, pparg2	38		dicer1 (pp) il1b	1	1										rxrg	nr2b3, rxrc, rxrg	24		bcatenin (pp) tcf3	1	1
pparbp	ppargbp, rb18a, drip205, drip230, trip2, crsp1, trap220, pparbp, crsp200	1		cd226 (pp) lamp1	1	1										mig-6	mig-6, mig6, ralt, gene-33	4		irs1 (pp) pik3ca	11	15
ppara	nr1c1, mgc2452, mgc2237, ppar-alpha, hppar, pparalpha, ppara, ppar	30		il6 (pp) elk3	1	1										f2rl2	par-3, par3, f2rl2	5		syt1 (pp) soat1	1	1
pou5f1	oct4, oct3, mgc22487, otf4, otf3, pou5f1	4		itgam (pp) copd	1	1										notch1	notch1, tan1	21		ptk2 (pp) cdk5	1	4
pou2f1	oct1, otf1, pou2f1	4		tradd (pp) traf6	1	1										4.1.1.49	pepck (atp), phosphoenolpyruvate carboxykinase (atp), 4.1.1.49, pepck, phosphoenolpyruvate carboxylase (atp), pepk, phosphopyruvate carboxykinase (adenosine triphosphate), phosphopyruvate carboxylase (atp)	6		nos2a (pp) irf6	7	7
postn	pn, osf-2, postn, periostin	1		epo (pp) mapk14	1	1										picalm	clth, calm, picalm	4		il8 (pp) nf-kappab	3	4
pomc	clip, acth, poc, pomc	1		ifnb1 (pp) ptpn11	1	1										ang	ang, rnase5	8		tcf2 (pp) hnf4a	2	2
polk	dinb1, dinp, polk	4		tlr4 (pp) card4	8	8										socs1	cis1, ssi1, tip3, socs1, jab, ssi-1, cish1, socs-1	4		cshl1 (pp) tcf12	1	1
pole3	chrac17, pole3, ybl1, p17, charac17	1		tnfa (pp) kcnh2	1	2										tle2	esg2, tle-2, tle2	2		il17 (pp) il8	2	2
pnn	sdk3, drs, pnn	2		cd1a (pp) foxp3	1	1										apln	apln, xnpep2, apelin	2		rarb (pp) bcl2	2	3
pmps	pmps	1		il17c (pp) vcam1	1	1										fgf21	fgf21	3		cetp (pp) lipg	1	1
pml	rnf71, pml, trim19, myl	1		ccl5 (pp) tubb3	1	1										ppara	nr1c1, mgc2452, mgc2237, ppar-alpha, hppar, pparalpha, ppara, ppar	3		foxm1 (pp) msmb	1	1
pmch	pmch, mch	2		runx1 (pp) il1r1	1	1										g22p1	ctcbf, ctc75, g22p1, ku70, tlaa, ml8	2		ptgs2 (pp) pgf	2	2
pmaip1	pmaip1, noxa	7		irf8 (pp) irf1	3	7										apbb1	apbb1, fe65, rir, mgc:9072	5		ucp1 (pp) abcg1	1	1
pltp	pltp	2		rel (pp) ikbkb	1	1										psma5	psma5, zeta, psc5	3		dnmt3a (pp) zmpste24	1	1
pln	plb, pln	2		il1b (pp) trif	7	7										ptn	hbgf8, negf1, ptn, hbnf, harp	3		tcf7 (pp) pou1f1	1	1
plk1	stpk13, plk, plk1	4		ptgs2 (pp) pik3ca	1	2										epha4	epha4, tyro1, hek8, sek	2		osr2 (pp) lhx1	1	1
plg	plg, plasminogen	60		il17r (pp) itgam	1	1										igkv4-1	b3, igkv41, b-3, igkv4-1	1		ppargc1a (pp) lmna	1	1
plekhm1	b2, kiaa0356, ap162, plekhm1	5		clecsf12 (pp) sqstm1	1	1										procr	ba42o4.2, ccca, ccd41, mgc23024, procr, epcr	8		gab1 (pp) 1.5.1.19	1	2
plek	plek, p47	34		eya1 (pp) il18	1	1										igfbp2	ibp2, igf-bp53, igfbp-2, igfbp2	4		il4 (pp) il13	6	10
pld2	pld2	6		bax (pp) cflar	3	3										tspyl2	hrihfb2216, tspyl2, cda1, ctcl, dentt, cinap, se20-4	1		nos2a (pp) mapk3	1	1
plcg1	plcgamma1, plc148, plc-ii, plc1, plcg1	5		il18 (pp) fcgr1a	1	1										cnksr1	cnk1, cnksr1	6		myc (pp) klk2	1	1
plcb3	plcb3	1		psma7 (pp) c5r1	1	3										ptf1a	ptf1a, ptf1-p48	2		1.13.11.17 (pp) tnfrsf11b	1	1
plaur	cd87, plaur, upar, urkr	31		irf6 (pp) tnfaip2	1	1										cox5a	va, cox5a, cox, cox-va	13		cat (pp) lef1	1	1
plau	plau, urk, upa	26		sat (pp) slc16a2	1	1										postn	pn, osf-2, postn, periostin	2		npr2 (pp) npr1	5	5
plat	t-pa, plat	2		ptpn1 (pp) il4	1	1										fabp2	fabpi, fabp2, i-fabp	6		nr2f2 (pp) nr2f6	1	1
plac8	c15, plac8	2		ccl5 (pp) ccl1	4	4										cyp11a1	cyp11a1, cyp11a, p450scc	2		tff1 (pp) ogg1	1	1
pla2g1b	pla2g1b, pla2, pla2a, ppla2	2		par1 (pp) nr1i2	1	2										slc29a1	slc29a1, ent1	2		bcatenin (pp) letmd1	1	1
pkd1	pkd1	2		gas (pp) tlr2	1	1										syt1	svp65, syt1, p65	5		bax (pp) stx1a	1	1
pkca	pkc-alpha, pkc alpha, pkcalpha, pkca	24		raf1 (pp) igf1	1	1										fkbp5	ptg-10, fkbp5, fkbp51, fkbp54	1		slc2a4 (pp) gys1	1	1
pkc	dyt10, pkc	77		cxcr3 (pp) icos	1	1										cfh	hf, hf1, hf2, hus, cfh	1		mmp3 (pp) vegf	1	1
pkb	pkb, pkbalpha	29		ripk2 (pp) ephb2	3	4										slc25a14	bmcp1, ucp5, slc25a14	2		casp9 (pp) bak1	1	1
pitx1	pitx1, bft, potx	5		cxcl5 (pp) ccl20	2	2										kcna4	hpcn2, hukii, kcna4, kcna8, pcn2, hbk4, kv1.4, kcna4l	2		rbbp7 (pp) bcatenin	1	1
pip	gp17, gcdfp-15, pip	5		myd88 (pp) il1b	22	24										sas	sas	3		ucp3 (pp) cish	1	1
pin1	dod, pin1	5		ptprc (pp) lyn	1	1										mip1a	mip1a, mip-1alpha, mip1-alpha, mip1 alpha	5		abcb1 (pp) abcc1	2	2
pim1	pim1, pim	18		mmp12 (pp) cxcl6	1	1										ahrr	ahhr, ahrr, kiaa1234	2		azgp1 (pp) acaca	1	2
pik3ca	pik3ca, pi3k, p110-alpha	175		il13 (pp) nox4	1	1										foxl1	freac7, fkhl11, foxl1, fkh6	16		kcnj11 (pp) syn1	1	1
pias3	pias3, flj14651	7		fut4 (pp) fut5	1	1										abcg2	mxr1, bmdp, bcrp, abcp, est157481, mxr, abcg2, abc15	3		aprt (pp) prkaa2	33	33
pias1	pias1, ddxbp1, gu/rh-ii	12		cdkn1a (pp) slc25a10	1	1										sod1	ipoa, sod1, als1, homodimer, sod	1		add1 (pp) cyp11b2	1	1
pi3	wap3, wfdc14, mgc13613, esi, skalp, pi3	44		tlr6 (pp) selplg	1	1										fabp4	a-fabp, fabp4	4		mapk3 (pp) jun	2	2
php	ghdx, phpx, php	3		pbef1 (pp) il8	2	2										vldlr	vldlr	3		tcf4 (pp) cd97	1	1
phgdh	phgdh, sera, mgc3017, 3pgdh, pgad, pgdh, pdg	14		vegf (pp) egfr	1	1										rad23b	rad23b, hr23b, hhr23b	2		lef1 (pp) spp1	1	1
phf20	glea2, hca58, phf20, nzf, c20orf104, tzp	5		ikbkg (pp) irak4	1	1										bri3	i3, bri3, i.3	2		irf6 (pp) ephb2	2	2
pgp	pgp	8		ppbp (pp) cxcl9	1	1										ccr3	ckr3, ccr3, cc-ckr-3, cmkbr3	2		ppargc1a (pp) sirt1	1	1
pglyrp1	tnfsf3l, pgrp-s, tag7, pgrp, pglyrp, pgrps, pglyrp1	3		tirap (pp) casp12p1	1	1										mhc2ta	ciita, c2ta, mhc2ta	1		fabp2 (pp) apoc3	2	2
pgf	plgf-2, plgf, pgf	2		esx1l (pp) sts	1	2										qrsl1	flj10989, flj13447, gata, flj12189, qrsl1, dkfzp564c1278	5		creb1 (pp) hnf4a	2	2
pgea1	pigea14, hs508i15a, cby, c22orf2, pigea-14, pgea1	1		cd1a (pp) il3ra	1	1										btk	at, imd1, agmx1, bpk, btk, atk, xla, psctk1	1		prkaa2 (pp) slc2a2	1	1
pgds	pgds	4		smpd2 (pp) mapk14	1	2										hsp40	hsp40	2		sirt3 (pp) becn1	1	1
pgd	pgd, 6pgd	4		jak1 (pp) stat6	3	3										nfkb1	nfkb-p50, nfkb-p105, nf-kappa-b, kbf1, mgc54151, ebp-1, nfkb1	1		iapp (pp) foxm1	1	1
pfkfb3	ipfk2, pfkfb3	2		psmc6 (pp) map2k1	3	3										ca1	ca1	2		rip (pp) siat8b	1	1
pfc	properdin, bfd, pfd, pfc	3		pi3 (pp) cxcl11	1	2										psarl	psarl, psenip2, psarl1, parl, pro2207	1		etv5 (pp) tbx21	1	1
pf4	scyb4, cxcl4, pf4	31		il16 (pp) cd14	1	1										bcl2	bcl2, bcl-2	41		sod2 (pp) decr1	1	1
pes1	pes1, pes	1		clecsf12 (pp) sts	1	1										osr2	osr2	4		dbh (pp) iapp	1	1
pepd	prolidase, pepd, mgc10905	7		ncr1 (pp) il23a	2	2										pgr	pr, nr3c3, pgr	2		slc2a1 (pp) gys1	1	1
peli1	peli1	6		il13 (pp) mapk14	2	2										copd	copd	9		ppara (pp) ucp3	3	3
pecam1	pecam1, cd31	4		crp (pp) ccl5	1	1										alkbh	alkbh, alkb, abh, habh	1		src (pp) npy6r	4	5
pdlim4	pdlim4, ril	2		rapgef3 (pp) vav2	1	2										calca	ct, kc, cgrp, cgrp-i, cgrp1, calca, calc1	2		onecut1 (pp) usf1	1	1
pdk4	pdk4	3		soat1 (pp) nox4	1	2										mll2	mll2	4		il6 (pp) tgfb	2	2
pdk1	pdk1	2		fcgr3a (pp) cd19	1	1										rnu1g2	hsd2, rnu1g2	1		lpl (pp) fabp3	1	1
pdgfrb	pdgfr, pdgfrb, pdgfr1, jtk12, pdgf-r-beta, cd140b	2		icam1 (pp) ephb2	2	2										sts	es, ssdd, arsc, asc, sts, arsc1	2		tcf7 (pp) tbx21	1	1
pdgfra	pdgfralpha, pdgfra, pdgfr2, pdgf-ralpha, cd140a	1		nf-kappab (pp) tnf	86	149										sgk	sgk1, sgk, sgk-1	1		pik3ca (pp) prkaa2	2	5
pdgfb	pdgf2, pdgfb, c-sis, sis, ssv	12		eec1 (pp) trr	1	1										hla-dqb3	d6s205, d6s205e, hla-dqb3, hla-dvb, dqb3, dvbeta, dvb	1		lpl (pp) ces1	1	1
pdgfa	pdgf1, pdgfa, pdgf-a	12		ppig (pp) ccr7	1	1										esr1	nr3a1, esra, esr1, esr, era	26		igf1r (pp) notch1	1	1
pdf	pdf	1		foxp3 (pp) ctla4	2	3										stat6	stat 6, stat-6, stat6c, stat6b, stat6, il-4-stat, d12s1644	6		cpe (pp) mx1	1	1
pde4b	pde4b, pdeivb, dpde4	2		osm (pp) flj20071	1	3										inhbe	inhbe, mgc4638	15		ddit3 (pp) bak1	1	1
pdcd8	pdcd8, aif	1		smad2 (pp) stat6	1	2										snrpn	snurf-snrpn, sm-d, hcern3, snrnp-n, snrpn	3		map2k1 (pp) ephb2	6	9
pdcd1lg2	pdcd1l2, ba574f11.2, btdc, pd-l2, pdl2, pdcd1lg2, b7dc	12		cd2 (pp) icam1	2	2										lbp	mgc22233, lbp	2		irs1 (pp) sod2	1	1
pdcd1lg1	pdcd1l1, pd-l1, pdl1, pdcd1lg1, b7h1, b7-h	15		cxcr4 (pp) vegf	4	6										sumo1	sumo1, smt3c, smt3, sumo-1, gmp1, pic1, smt3h3, ubl1	1		icam1 (pp) serpine1	1	1
pdcd1	pdcd1, hpd-l, pd1	21		mapkap1 (pp) fut1	1	1										pak6	pak6, pak5	7		pax5 (pp) cd19	1	1
pdc	meka, phlop, pdc	31		dusp1 (pp) rps6ka5	1	1										tbx20	tbx20	5		tcf4 (pp) cdx1	1	1
pcsk9	narc1, pcsk9, hchola3, fh3	3		src (pp) mapk14	7	7										cd9	mrp-1, mic3, drap-27, cd9, ba2, p24	2		sirt1 (pp) abca1	1	1
pcsk7	pcsk7, spc7, pc8, pc7, lpc	4		gata3 (pp) ccl1	1	1										hspb2	mkbp, hs.78846, hspb2	21		elf4 (pp) slamf1	1	1
pcsk5	pcsk5, spc6, pc6a, pc6, pc5	3		ptpn6 (pp) nf-kappab	1	3										elspbp1	elspbp1, e12, he12	1		hat (pp) cd36	1	1
pcsk2	pcsk2, spc2, nec2	3		myd88 (pp) irf7	4	5										f11r	pam-1, jam1, jcam, jam-1, jam, f11r	3		mapk3 (pp) aprt	2	2
pcsk1	pcsk1, spc3, nec1, pc3, pc1	3		mas1 (pp) ccl18	1	1										retn	retn, rstn, adsf, retn1, fizz3, xcp1	2		crp (pp) icam1	2	2
pcs	pcs	3		ppbp (pp) cmd1b	1	1										cyp3a5	cp35, p450pcn3, pcn3, cyp3a5	9		cpeb1 (pp) cpe	1	1
pcna	pcna, mgc8367	5		spg7 (pp) card4	2	2										calcrl	crlr, calcrl, cgrpr	3		srf (pp) tcf1	1	1
pcld	pcld, pld	8		fadd (pp) chuk	1	1										src	p60-src, c-src, src1, asv, src	7		hat (pp) fasn	1	1
pcaf	gcn5l, pcaf, caf, p/caf	6		tnf (pp) cdk9	2	2										fat	cdhf7, fat, me5	20		nr1i2 (pp) ppara	2	2
pbt	pbt	2		cxcl6 (pp) cxcl12	1	1										par4	par4	1		frap1 (pp) lmna	1	1
pbp	rkip, pbp	3		irf3 (pp) xbp1	1	1										aif1	iba1, aif1, irt-1, aif-1	3		lrpprc (pp) cox1	1	1
pbef1	pbef1, pbef	7		mapk8 (pp) cxcr4	1	3										3.1.4.3	alpha-toxin, clostridium welchii alpha-toxin, phosphatidase c, clostridium oedematiens beta- and gamma-toxins, 3.1.4.3, lecithinase c, phospholipase c, lipophosphodiesterase i, lipophosphodiesterase c, heat-labile hemolysin	1		foxa2 (pp) crebbp	1	1
pb1	baf180, pb1	2		tlr2 (pp) ncam1	1	1										irs2	irs2, irs-2	6		mapk8 (pp) irf6	2	2
pax7	hup1, pax7	4		ncam1 (pp) ifng	1	1										rab4a	rab4, rab4a	3		kcnq1ot1 (pp) cdkn1c	1	1
pax5	bsap, pax5	2		irf6 (pp) parp1	2	3										igf2	igf2, igf-2	6		qrsl1 (pp) tfap2a	2	2
pawr	par-4, pawr	4		cdc42 (pp) ikka	1	1										wnt2b	xwnt2, wnt13, wnt2b	8		cdkn2a (pp) dnmt3b	1	1
parp1	adprt1, parp-1, adprt, parp1, parp, padprt-1, ppol	23		cxcl10 (pp) mapk14	4	4										tlr4	htoll, tlr4, toll, tlr-4	11		lef1 (pp) tcf3	3	5
parc	h7ap1, kiaa0708, parc	11		unc119 (pp) il4	1	1										casp8	mach, mch5, flice, casp8	2		ptgs2 (pp) tnf	2	2
par1	par1, d15s227e	16		irf6 (pp) mmp3	1	1										hccs	cchl, hccs	2		acacb (pp) nkrf	1	1
pak1	pakalpha, pak1	13		traf2 (pp) birc2	2	2										slc22a12	oat4l, urat1, slc22a12, rst	1		gata3 (pp) tcf3	1	1
pah	pah, pku, pku1	1		tlr2 (pp) ccr2	1	2										eef1a2	eef1al, eef1a2, hs1, ef-1-alpha-2	3		calca (pp) iapp	1	2
paep	paep, gds, pep, pp14	5		cyld (pp) ephb6	2	4										fut8	fut8, mgc26465	2		prkaa2 (pp) irs1	2	4
padi4	padi4, padi5, pdi5, pdi4, pad	19		sts (pp) fadd	1	1										cav3	lgmd1c, cav3, vip-21, cav-3	1		ucp3 (pp) zmpste24	1	1
pacap	pacap, flj32987	8		cd8a (pp) tnfa	1	1										tcf4	itf2, e2-2, sef2-1b, sef2-1a, sef2, tcf4, tcf-4, sef2-1	1		serpinf1 (pp) casp8	1	1
p2ry6	mgc15335, p2ry6, p2y6	5		ifnb1 (pp) irf7	5	6										hrmt1l6	flj10559, hrmt1l6, prmt6	2		wnt3a (pp) gsk3b	1	1
p2ry5	p2ry5, p2y5	1		f2rl1 (pp) ccl5	1	1										krthbp1	hba, psihhba hair keratin pseudogene, krthbp1	2		slc2a4 (pp) prkaa2	2	2
p2ry2	p2y2r, mgc20088, p2ru1, p2ry2, p2y2, p2ur, p2u1, mgc40010, hp2u, p2u	3		plg (pp) hla-drb4	1	1										lrig1	lrig1, dkfzp586o1624, lig-1	4		itk (pp) mapk3	3	3
p2ry11	p2y11, p2ry11	1		ccl13 (pp) ccl3	1	1										gal3st1	gal3st1, cst	2		egfr (pp) ephb2	8	17
p2ry1	p2ry1, p2y1	5		tnf (pp) tnfrsf5	6	8										csf1	csf1, mcsf, mgc31930, m-csf	4		nf-kappab (pp) stat3	2	2
p2rx7	mgc20089, p2rx7, p2x7	4		smpd3 (pp) tnf	1	2										cd28	cd28, tp44	2		klrk1 (pp) il10	1	1
oxt	ot, gd:oxt, ot-npi, oxt	4		tnfrsf11b (pp) c19orf10	1	1										ack1	ack-1, ack1, ack	10		myb (pp) tcf12	1	1
osmr	osmr, osmrb	8		socs2 (pp) socs3	2	2										g0s2	g0s2	7		tcf1 (pp) afm	1	2
osm	mgc20461, osm	47		dhx36 (pp) dhx9	1	4										c6orf18	c6orf18, sbp	3		nts (pp) cga	1	2
oscar	oscar, pigr3, mgc33613	5		nr5a2 (pp) 1.5.1.19	1	2										nr0b1	dax1, nr0b1, dax-1, ahch, nrob1, ahx, ahc, gtd, dss	1		dll1 (pp) zmpste24	1	1
orm1	agp-a, orm1	6		runx1 (pp) lag3	1	1										acdc	acrp30, apm-1, acdc, apm1, adipoq, gbp28	3		itgax (pp) cd83	1	1
opn1sw	bcp, cbt, opn1sw	1		sts (pp) cd4	1	2										mgp	mglap, nti, mgp	4		ucp3 (pp) apob	1	1
opa1	largeg, kiaa0567, opa1, flj12460, ntg, npg	3		spib (pp) irf7	1	1										fcp1	fcpx, fcp1, fcp	1		ucp2 (pp) scd	1	1
olr1	scare1, olr1, lox1	12		apex1 (pp) gal	1	1										spn	cd43, gpl115, spn, lsn	1		tcf1 (pp) lipg	1	1
odf1	odfpgb, odfpga, odfp, odf1, sodf, odf27, odfpg, rt7, odf, hspb10	7		il17rc (pp) traf6	1	1										pax6	mgda, wagr, d11s812e, pax6, an2, pax-6	2		casp9 (pp) bcl2	1	1
oas1	oas1, oias, oiasi	5		pf4 (pp) ccr2	1	1										smurf1	kiaa1625, smurf1	5		ppargc1a (pp) sirt3	1	1
numbl	numbl, numbr, tnrc23, ctg3a, numb-r, cag3a, nbl	7		g1p2 (pp) pin1	1	1										ugt1a10	ugt1j, udpgt, ugt1a10	4		ins (pp) g6pc2	1	1
numb	s171, numb	9		il6 (pp) syk	1	2										tpcn1	tpcn1, tpc-1, flj20612, kiaa1169, tpc1	1		neurog3 (pp) isl1	2	2
nudt6	fgf-as, fgf2as, asfgf2, nudt6, fgf-2, gfg-1, gfg	6		bcl10 (pp) irf6	2	8										acta2	acta2, actsa	7		3.5.1.4 (pp) aicda	2	2
nucb2	nucb2, nefa	2		lsm1 (pp) il1b	1	1										tnfsf11	tnfsf11, trance, opgl, hrankl2, rankl	2		ppara (pp) lgals4	1	1
nubp1	nbp1, nubp1, nbp	2		flj20071 (pp) mmrn1	1	1										ptpn11	ptp2c, shp-2, sh-ptp2, sh-ptp3, shp2, ptpn11, bptp3, cfc, ns1, ptp-1d, mgc14433	1		asip (pp) hat	1	1
ntsr1	ntsr1, ntr	5		ccr1 (pp) ccr2	6	8										pbef1	pbef1, pbef	1		dgat2 (pp) fasn	1	1
ntrk1	p140-trka, ntrk1, trka, trk	1		trr (pp) ifng	1	1										ccl28	cck1, ccl28, mec, scya28	1		scd (pp) frap1	1	1
nthl1	nth1, octs3, nthl1	1		map2k6 (pp) map2k4	1	1										fts	flj13258, fts, ft1	1		h19 (pp) igf2	2	3
nsmaf	nsmaf, fan	7		gata3 (pp) mapk8	1	1										rbp1	crbp, rbpc, rbp1, crbp1	1		foxa2 (pp) 4.1.1.49	2	5
ns	ns, mgc800, e2ig3	5		tlr4 (pp) cd36	2	2										rent1	norf1, kiaa0221, hupf1, pnorf1, upf1, rent1	1		tlr4 (pp) myd88	2	3
nrtn	nrtn, ntn	1		map2k1 (pp) pkc	1	1										npr2	nprbi, npr-b, npr2, nprb, anprb, guc2b	8		tcf3 (pp) tcf1	2	2
nrf1	nrf1, alpha-pal	6		fyn (pp) lyn	8	13										trpm8	trpp8, trpm8, ltrpc6, mgc2849	3		ebp (pp) ddit3	2	2
nr5a2	ftz-f1beta, nr5a2, ftz-f1, lrh-1, b1f, ftf, cpf, hb1f-2, hb1f, b1f2	5		ros1 (pp) nox4	4	5										mmp10	mmp10, sl-2, stmy2	3		ucp1 (pp) tnfrsf6	1	1
nr4a2	tinur, hzf-3, nr4a2, not, nurr1	4		cd4 (pp) mip1a	1	1										dicer1	herna, dicer, kiaa0928, dicer1	1		cd2 (pp) lck	1	1
nr3c2	mr, nr3c2, mlr	3		il13 (pp) cxcl2	1	1										mss	mss	4		lipe (pp) fabp1	1	1
nr1i2	nr1i2, onr1, parq, bxr, sxr, par, pxr	45		cd28 (pp) il17c	1	1										hmgcs2	hmgcs2	1		il8 (pp) ccl20	3	3
nr1h4	rip14, hrr-1, hrr1, nr1h4, fxr	7		prkag2 (pp) kras2	1	1										me1	humndme, me1, mes	3		rxrg (pp) ncor2	1	1
nr1h3	rld-1, nr1h3, lxr-a, lxra	5		trim63 (pp) stat3	1	1										ssfa2	cs-1, krap, spag13, kiaa1927, cs1, ssfa2	1		soat1 (pp) stat1	2	2
nr1h2	rip15, ner-i, nr1h2, lxr-b, ner	5		il1b (pp) mapk14	17	19										arhgef12	kiaa0382, arhgef12, pro2792, l-arg, larg	3		ppara (pp) fabp4	2	2
nr0b2	nr0b2, shp1, shp	15		map3k5 (pp) il6	1	1										cox2	cox2, mtco2	5		itgax (pp) il10	1	1
nr0b1	dax1, nr0b1, ahch, nrob1, ahx, ahc, gtd, dss	22		ikbke (pp) nf-kappab	6	10										klf2	klf2, lklf	2		letmd1 (pp) gsk3b	1	1
npy6r	npy6r, npy1rl, pp2, y2b	16		ifn-alpha (pp) th1l	1	1										sufu	sufuxl, sufuh, sufu	12		ptgs2 (pp) bgn	6	7
npr1	npr1, npra, anpa, anpra, guc2a	10		eif2a (pp) atf4	1	1										nr2f1	svp44, nr2f1, coup-tfi, tfcoup1, tcfcoup1, erbal3, ear3, ear-3	8		pparg (pp) notch1	1	1
nppb	nppb, bnp	2		ccl2 (pp) traf5	2	2										gstp1	pi, gstp1, faees3, dfn7, p.i, gst3	26		sp1 (pp) tcf7	2	2
nppa	cdd-anf, nppa, anp, anf, pnd	9		2.6.1.77 (pp) ccl2	1	1										gsc	gsc	1		bcatenin (pp) tjp1	1	1
npc1	npca1, npc1, npc	9		cxcl12 (pp) sdc2	1	1										abl1	jtk7, v-abl, c-abl, p150, abl1, abl	2		1.4.1.20 (pp) vdr	1	1
nox5	nox5b, nox5a, nox5	8		tbk1 (pp) hspca	1	1										cpn2	cpn2, acbp	3		nr2f6 (pp) cyp11b2	1	1
nox4	nox4, kox, kox-1, renox	22		itgax (pp) cd83	1	1										kcna3	hukiii, hpcn3, kcna3, hlk3, hgk5, mk3, kv1.3, mgc41884	4		jak1 (pp) stat3	3	5
nox1	noh-1, nox1, noh1, gp91-2	20		il1b (pp) cybb	1	3										gli3	gli3, gcps, papa1, papa, papb, pap-a, ppdiv, phs	2		irs1 (pp) bcl2	2	2
nova2	nova2, nova3, anova	5		tlr4 (pp) tp53	1	1										hrb	hrb, rab	1		lipe (pp) fabp4	1	1
nos3	nos3, ecnos, enos	2		tnfa (pp) vwf	1	1										cdc42	cdc42hs, g25k, cdc42	2		ptgs2 (pp) ephb2	1	1
nos2a	inos, nos2a, hep-nos, nos2	78		b1 (pp) prdm1	1	1										saa@	saa@, serum amyloid a cluster, saa	23		tcf7 (pp) tcf1	2	2
nnat	mgc1439, nnat, peg5	7		il23a (pp) nfkbia	1	1										mogat2	flj22644, mogat2, dgat2l5	3		gpr77 (pp) dgat1	1	1
nkrf	nkrf, itba4, nrf	6		scyl1 (pp) mapk8	1	1										icam1	cd54, icam1, bb2, icam-1	6		fadd (pp) casp8	1	1
nid	entactin, nid1, nid	1		raf1 (pp) ephb2	2	3										pdlim2	flj34715, pdlim2	4		asip (pp) fabp3	1	1
nhs	nhs	1		cct (pp) tlr7	1	1										syne2	syne-2, syne2, nesprin-2, nuance, kiaa1011, dkfzp434h2235, nua	1		jun (pp) mapk8	14	23
ngfr	p75(ntr), ngfr, tnfrsf16	5		ccl2 (pp) kitlg	2	2										xrcc1	xrcc1, rcc	5		azgp1 (pp) ucp3	1	2
ngfb	ngfb, ngf	20		soat1 (pp) nox1	1	2										ror2	ror2, bdb1, bdb, ntrkr2	2		notch1 (pp) ing1	1	1
nfkbiz	inap, ikbz, mail, nfkbiz	6		fos (pp) mmp9	1	1										aplp1	aplp1, aplp	2		prkaa2 (pp) ppara	2	2
nfkbib	ikbb, trip9, nfkbib	5		ccl20 (pp) il11	1	1										dlx6	dlx6	8		apob (pp) becn1	1	1
nfkbia	ikba, ikappab-alpha, nfkbia, ikappabalpha, mad-3, nfkbi	114		egr1 (pp) nf-kappab	1	1										prkwnk4	pha2b, prkwnk4, wnk4	1		3.1.4.3 (pp) hspg2	2	2
nfkb2	lyt10, lyt-10, nfkb2	10		il8ra (pp) ccr2	1	1										gadd45a	ddit1, gadd45a, gadd45	20		atp8a2 (pp) ros1	4	7
nfkb1	nfkb-p50, nfkb-p105, nf-kappa-b, kbf1, mgc54151, ebp-1, nfkb1	21		il3 (pp) il7	2	2										sts-1	mgc15437, sts-1, kiaa1959, p70	2		kdr (pp) il8	1	1
nfe2l2	nfe2l2	6		psmc6 (pp) card4	1	1										becn1	becn1	21		edn1 (pp) nos2a	1	1
nfe2	nfe2, nf-e2	16		nf-kappab (pp) epd	1	1										gata6	gata-6, gata6	7		igf1r (pp) igf2r	2	2
nfatc4	nf-atc4, nfat3, nfatc4	7		mapk8 (pp) ripk2	1	1										efs	efs, hefs, sin, efs1, efs2	2		lef1 (pp) dct	1	3
nfatc2	nfat1, nfatp, nfatc2	11		mmp9 (pp) traf2	1	1										cdon	cdon, orcam, cdo	5		mbp (pp) mbl2	1	1
nfatc1	nfat2, nfatc, nf-atc, nfatc1	15		cdkn1a (pp) pik3ca	1	3										mlc1	vl, mlc1, kiaa0027, mlc	2		npr2 (pp) gba	1	1
nf2	merlin, banf, acn, sch, nf2	7		il7 (pp) ccl2	2	2										akr1c1	ddh1, mbab, hakrc, akr1c1, 2-alpha-hsd, h-37, mgc8954, dd1, ddh, 20-alpha-hsd	6		atic (pp) hspca	1	1
nf-kappab	nfkappa b, nfkb, nf-kappab, nf-kappa b, nfkappab	491		nf-kappab (pp) btk	1	1										p2ry2	p2y2r, mgc20088, p2ru1, p2ry2, p2y2, p2ur, p2u1, mgc40010, hp2u, p2u	1		decr1 (pp) atic	1	1
neurod1	beta2, neurod1, neurod, bhf-1	19		il17d (pp) cxcr3	1	1										wnt11	wnt-11, hwnt11, wnt11	8		ccl5 (pp) il8	4	4
neu4	neu4, mgc18222	5		ccl4 (pp) cxcl12	1	1										klrd1	cd94, klrd1	1		frap1 (pp) hspb2	1	1
neu1	neu1, sial1	3		mapk8 (pp) chuk	1	1										star	stard1, star	3		slc3a1 (pp) hk2	1	1
nedd9	nedd9, casl, hef1, cas-l	4		sphk1 (pp) mbtps1	1	1										hist2h2aa	hist2h2aa, h2a-615, h2a/o, h2afo, h2a	1		hdac1 (pp) bmp3	1	1
nedd8	nedd8, nedd-8	2		ccl2 (pp) il16	2	2										snap25	dj1068f16.2, snap25, snap, snap-25, flj23079, ba416n4.2	1		mbd2 (pp) bcl2	1	1
ndufb6	ci, ndufb6, mgc13675, b17	4		tnfsf12 (pp) relb	1	1										nanog	nanog	12		cd80 (pp) il6	1	1
ndufab1	sdap, ndufab1, acp	4		hmox1 (pp) nfe2l2	1	2										abca8	kiaa0822, abca8	7		myc (pp) pkd1	1	1
ndp52	mgc17318, ndp52	2		lbp (pp) myd88	1	1										tagln	tagln, sm22, ws3-10	7		crp (pp) ccl5	2	2
ncr3	nkp30, 1c7, ncr3, ly117	2		rhoa (pp) rock2	1	3										spdef	spdef, ba375e1.3, pdef	5		nr2f1 (pp) nr2f2	2	2
ncr2	nk-p44, nkp44, ncr2, ly95	5		il13 (pp) bax	1	1										s100a2	s100a2, s100l, can19	2		irs1 (pp) pten	2	2
ncr1	nk-p46, nkp46, ncr1, ly94	11		cspg2 (pp) cd14	1	1										1.13.11.17	indole 2,3-dioxygenase, 1.13.11.17, indole-oxygen 2,3-oxidoreductase (decyclizing), indoleamine 2,3-dioxygenase, ido, indole oxidase, indole:o2 oxidoreductase	7		nr1i2 (pp) ebp	1	1
ncor2	trac-1, smrte, smrt, ncor2	6		mip1a (pp) vcam1	1	1										hspd1	hsp60, hucha60, cpn60, hspd1, groel	2		vegf (pp) ephb2	2	4
ncoa3	tnrc16, tnrc14, ctg26, cagh16, src3, tram-1, ncoa3, actr, aib1, pcip	2		atp8a2 (pp) p2ry11	1	1										ifngr1	cd119, ifngr1, ifngr	1		3.5.1.4 (pp) hnf4a	1	1
ncf2	p67phox, noxa2, ncf2, p67-phox	4		ephb2 (pp) mmp1	2	2										csf2	csf2, gmcsf, gm-csf	2		bad (pp) foxo1a	1	1
ncf1	noxo2, ncf1, p47phox	13		tnfrsf5 (pp) card15	1	1										timp3	timp3, timp-3, hsmrk222, sfd, k222ta2	8		irf6 (pp) th1l	1	1
ncam1	msk39, cd56, ncam, ncam1	10		cd36 (pp) cd63	1	1										foxf1	freac1, fkhl5, foxf1	16		igfbp1 (pp) igfbp4	1	1
nbs1	nbs1, atv, nbs, nibrin, at-v1, at-v2	3		pcsk7 (pp) tnfrsf12a	1	3										met	rccp2, hgfr, met	15		myd88 (pp) trif	2	3
nat2	nat2, aac2	11		plg (pp) eda	1	1										hes1	hes-1, flj20408, hhl, hry, hes1	6		frap1 (pp) tnfrsf5	1	1
nape-pld	nape-pld	1		nf-kappab (pp) ly96	8	8										gabpa	e4tf1a, gabp-alpha, nft2, nrf2, e4tf1-60, gabpa, gapbalpha, nrf2a, nrf-2	2		apc (pp) bcatenin	3	3
napa	napa, snapa	3		il7r (pp) gpi	1	1										tert	hest2, est2, tcs1, tert, trt, tp2	6		cyp2b6 (pp) cyp2c9	3	3
nalp6	nalp6, pypaf5	6		il1b (pp) ifna1	3	3										cd5	cd5, leu1	2		bcatenin (pp) mitf	1	1
nalp2	nalp2, pypaf2, flj20510	1		slc11a1 (pp) irf8	1	2										irf5	irf5, irf-5	2		eif4e (pp) sumo3	1	1
nalp12	rno2, pypaf7, nalp12	6		padi4 (pp) slc22a4	1	1										commd1	mgc27155, commd1, c2orf5, murr1	1		fasn (pp) pparg	1	1
nalp1	pp1044, nalp1, defcap, kiaa0926, dkfzp586o1822, defcap-l/s, card7	18		procr (pp) ephb2	1	1										ramp3	ramp3	2		cdc42 (pp) actin	2	2
na	na, nac	27		map3k14 (pp) traf5	1	1										mgmt	mgmt	15		sod1 (pp) sod2	1	2
myog	myf4, myog, myogenin	5		ptgs2 (pp) gtf2i	1	1										drd2	d2dr, d2r, drd2	2		irs2 (pp) mcl1	1	1
myod1	myf3, myod, myod1	4		th1l (pp) 1.13.11.17	1	1										ptprc	ptprc, t200, cd45, gp180, ly5, b220	1		crebbp (pp) ep300	6	7
myh9	myh9, dfna17, nmmhca	1		ifn-alpha (pp) il13	1	1										dbh	dbh	2		gng11 (pp) gnas	1	1
myh11	smhc, smmhc, myh11	1		kitlg (pp) mip1a	1	1										timp2	timp2, csc-21k, timp-2	3		edn1 (pp) serpine1	1	1
myd88	myd88	150		pf4 (pp) ccr1	1	1										aga	agu, aga	3		igf1 (pp) foxo1a	2	2
mycn	mycn, nmyc	2		ddx58 (pp) lgp2	3	4										mbtps1	pcsk8, mbtps1, kiaa0091, s1p, ski-1	4		mcp (pp) gal	1	2
myc	c-myc, myc	46		cxcl5 (pp) mip3a	1	1										foxq1	foxq1, hfh1	12		pik3ca (pp) ccl20	1	1
mybbp1a	mybbp1a, p160	7		cxcl9 (pp) cyp3a4	1	1										dpysl2	dpysl2, drp-2, crmp2, dhprp2	17		cd19 (pp) ms4a1	1	1
myb	c-myb, myb	1		psmc6 (pp) il17	1	1										pde4d	pde4d, dpde3	2		flt1 (pp) kdr	1	1
mx2	mxb, mx2	3		tlr4 (pp) ccl20	1	1										stat4	stat 4, stat-4, stat4	3		myc (pp) creb1	1	1
mx1	mx, ifi-78k, ifi78, mxa, mx1	20		ikbkb (pp) tlr4	1	1										edn1	et-1, et1, edn1	4		cdh1 (pp) esr1	2	2
mut	mcm, mut	5		ccl5 (pp) sts-1	1	1										lcs1	chls, chsl, lcs, lcs1	1		myc (pp) tcf7	4	4
muc5ac	muc5, muc5ac, hsapomucn	9		itgal (pp) cblb	1	4										ddit3	ddit3, chop, gadd153, chop10, mgc4154	3		cxcl10 (pp) soat1	1	1
muc4	muc4, hsa276359	7		csf1r (pp) flt3	1	1										twsg1	twsg1, tsg	1		ebp (pp) pparg	2	3
muc3a	muc3, muc3a	3		hla-drb4 (pp) icam1	1	1										tcf7	mgc47735, tcf7, tcf-7, tcf-1	60		bmp4 (pp) gla	1	1
muc2	muc2	10		sod1 (pp) dsp	1	1										chaf1b	caf-ip60, chaf1b, caf1p60, caf1, caf1a, caf-1, mphosph7	1		nts (pp) iapp	3	3
muc1	muc1, cd227, pem, pum	8		mmp1 (pp) il1b	1	4										letmd1	dkfzp586a011, hccr1, letmd1, 1110019o13rik, hccr-2, hccr-1	5		kir2ds4 (pp) neurod1	1	1
mtx1	mtxn, mtx1, mtx	8		slc3a2 (pp) jun	1	1										tnfaip8	scc-s2, mdc-3.13, tnfaip8, gg2-1	7		prkr (pp) foxo1a	1	1
mtss1	mimb, mima, kiaa0429, mtss1, mim	4		il1b (pp) casp8	1	1										fcer1g	fcer1g	1		cox1 (pp) ptgs2	7	7
mtp	mtp	3		il16 (pp) il5	2	3										bcar1	crkas, p130cas, bcar1	10		ppargc1a (pp) ucp3	1	1
mtb	flj20311, mtb	8		ifna1 (pp) tnfrsf6	1	1										clca1	cacc, clca1	3		hdac1 (pp) hoxa11	1	1
mt4	mtiv, mt4	1		ikbkb (pp) csf2	1	1										il7	il-7, il7	7		irf6 (pp) stat1	3	9
mt2a	mt2a, mt2	6		rac1 (pp) actin	1	1										casp8ap2	rip25, flash, ced-4, kiaa1315, casp8ap2, flj11208	4		nr4a2 (pp) nr2f2	1	1
mt1a	mt1a, mgc32848, mt1, mtc	5		par1 (pp) mapk14	1	2										padi4	padi4, padi5, pdi5, pdi4, pad	1		1.5.1.19 (pp) nos3	1	1
mst1	mst1, nf15s2, hgfl	1		il2ra (pp) il9r	1	1										zap70	zap-70, zap70, tzk	3		nos2a (pp) tnf	3	3
msr1	msr1, scara1, phsr2, phsr1, sr-a	3		ccr3 (pp) tnfrsf9	1	1										grk5	gprk5, grk5	1		slc1a1 (pp) clathrin	1	1
msp	msp	3		il23a (pp) cd8a	1	2										thrb	nr1a2, erba-beta, erba2, thr1, thrb, thrb2, thrb1, grth	32		grk5 (pp) rarres1	1	1
msc	myor, abf1, msc, abf-1	25		rhoa (pp) rock1	1	3										rab5a	rab5, rab5a	1		brca1 (pp) brca2	2	2
ms4a2	ms4a2, fcer1b	14		ccl5 (pp) th1l	4	4										lmnb1	lmnb1, lmn, lmn2, lmnb	2		jun (pp) spp1	1	1
ms4a1	ms4a1, cd20, leu-16, mgc3969	2		ifn-alpha (pp) ccl3	2	2										avpr2	adhr, avpr2, di1, dir, dir3, ndi, v2r	15		asip (pp) cd36	1	1
mrc1	mrc1	2		hmox1 (pp) apex1	1	1										gpr40	gpr40	1		gpr77 (pp) hat	1	1
mpz	p0, cmt1, cmtdi3, cmt2j, cmt2i, cmt1b, hmsnib, mpp, mpz	6		tlr4 (pp) c1qtnf3	1	2										bok	bokl, bok, mgc4631, bcl2l9	2		agrp (pp) cd4	2	3
mpo	mpo	7		il2 (pp) tyk2	1	1										pi3	wap3, wfdc14, pi-3, mgc13613, esi, skalp, pi3	1		foxo3a (pp) mllt7	2	2
mpn	mpn, caph2	1		blr1 (pp) pdcd1	1	1										tgfb2	tgfb2	15		edn1 (pp) ephb2	2	2
mpl	cd110, mplv, c-mpl, tpor, mpl	1		il8 (pp) hck	1	1										eif4e	eif4e, eif4el1	7		il2ra (pp) tnfsf5	3	3
mpe	emp, mpe	2		mll (pp) il13	1	1										apoc3	apoc3, apoc-iii, apociii, apo-c-iii, apolipoprotein c-iii precursor	3		stx1a (pp) il8	1	1
mmrn1	mmrn, mmrn1, ecm, gpia*, emilin4	15		il1b (pp) hmgb1	2	2										gclc	glclc, gd:gclc, glcl, gclc, gcs	4		cga (pp) tgfbr3	1	1
mmp9	mmp9, clg4b, gelb	96		tsc2 (pp) tp53	1	1										tbx3	tbx3, tbx3-iso, xhl, ums	15		jun (pp) tcf7	2	2
mmp8	clg1, mmp8, pmnl-cl, hnc	12		rps19 (pp) il18	1	1										pdcd1lg1	pdcd1l1, pd-l1, pdl1, pdcd1lg1, b7h1, b7-h, b7-h1	8		ace (pp) gnas	1	1
mmp7	mmp-7, mmp7, pump-1, mpsl1	9		stat6 (pp) irs2	2	2										fli1	sic-1, fli1	5		notch1 (pp) lmna	1	1
mmp3	mmp3, sl-1, str1, stmy, stmy1, transin	33		tnfa (pp) cyp3a4	1	1										sox4	sox4, sox-4, evi16	1		prkaa2 (pp) frap1	3	6
mmp2	clg4, mmp2, tbe-1, clg4a	38		il2ra (pp) ctla4	4	4										cplx1	cpx1, cplx1	1		siat8b (pp) ppgb	1	1
mmp14	mmp14, mmp-x1, mtmmp1, mt1-mmp	20		soat1 (pp) cxcl10	1	1										egf	egf, urg	3		tcf2 (pp) pkd1	1	1
mmp13	mmp13, clg3	25		ccl5 (pp) card4	1	3										ccl4	ccl4, scya4, mip-1b, mip1b, act-2, mip-1-beta, act2, g-26, lag1, at744.1	2		sirt3 (pp) cryab	1	1
mmp12	mmp12, hme	5		hypb (pp) decr1	1	1										cbfa2t1	mtg8, cbfa2t1, zmynd2, mgc2796, eto, cdr, aml1t1	1		tcf7 (pp) pkd1	1	1
mmp10	mmp10, sl-2, stmy2	8		mt2a (pp) cdkn2a	1	1										pscd1	d17s811e, pscd1, sec7, cytohesin-1, b2-1	2		cdkn1c (pp) igf2	1	1
mmp1	mmp1, clg	37		cop (pp) nf-kappab	1	1										crp	c-reactive protein, petaxin related, crp	15		cish (pp) atp2a2	1	1
mmd2	mmd2, paqr10	2		nf-kappab (pp) card12	2	2										slit2	slit-2, slit2, slil3	27		hmgcs2 (pp) ppara	2	2
mls	midas, mls	10		tnf (pp) mcp	1	1										rad18	rnf73, rad18	7		acox1 (pp) ucp1	1	1
mll	all-1, htrx1, cxxc7, trx1, mll	7		jun (pp) fadd	2	3										saa1	tp53i4, saa1, pig4	32		actin (pp) ephb2	2	2
mlh1	mgc5172, coca2, hnpcc, mlh1, fcc2, hnpcc2, hmlh1	3		il17c (pp) mapk3	1	2										tyr	ocaia, oca1a, tyr	4		abca1 (pp) lipg	1	1
mlc1	vl, mlc1, kiaa0027, mlc	8		traf3 (pp) tbk1	1	2										brd2	ring3, kiaa9001, brd2, fsrg1, d6s113e, nat	2		myc (pp) tcf2	1	1
mks1	mks1, mks	1		myd88 (pp) tollip	1	1										tu3a	tu3a, drr1	10		bmp4 (pp) mgp	1	1
mknk1	mnk1, mknk1	7		sdf1 (pp) mip1a	2	2										ghr	ghr	1		tcf7 (pp) tcf12	1	1
mkks	mkks, gd:mkks, bbs6, hmcs	10		ppy (pp) nf-kappab	1	1										c5r1	cd88, c5r1, c5ar, c5a	1		serpinf1 (pp) mapk8	1	1
mirnlet7d	mirnlet7d, hsa-let-7d	7		th1l (pp) il5	3	3										cutl1	coy1, casp, p110, p100, cux, cdp, cutl1, p75	3		syt1 (pp) il8	1	1
mip3a	mip3 alpha, mip3a, mip-3alpha, mip3-alpha	24		cxcl10 (pp) sdf1	1	1										neurod1	beta-2, neuro-d, beta2, neurod1, neurod, bhf-1	9		tcf1 (pp) tead1	1	1
mip1a	mip1a, mip-1alpha, mip1-alpha, mip1 alpha	49		cish (pp) jag1	1	1										adhd	adhd	4		gnb3 (pp) ace	1	1
mip	mp26, mip26, aqp0, mip	23		mapk14 (pp) cxcl11	1	1										spock	testican, spock, tic1, spock1	7		bak1 (pp) bcl2	1	1
mig-6	mig-6, mig6, ralt, gene-33	3		tlr7 (pp) il17d	1	1										kns2	kns2a, klc1, kns2, klc	4		ahr (pp) il23a	1	1
mif	mmif, glif, mif	32		traf1 (pp) tnfa	3	4										cnp	cnp1, cnp	3		s100a1 (pp) rage	1	1
mica	mica	2		cd86 (pp) ifn-alpha	1	1										hmgcr	hmgcr	3		ins (pp) fcn2	1	1
mib1	mib1, dip-1, kiaa1323, mib	2		mapk14 (pp) irf3	3	3										lgals3bp	90k, mac-2-bp, lgals3bp	4		gata3 (pp) etv5	1	1
mia	cd-rap, mia	1		il6 (pp) vcam1	5	5										pax5	bsap, pax5	3		trpc1 (pp) trpc4	1	1
mhc2ta	ciita, c2ta, mhc2ta	8		abo (pp) icam1	1	1										gpx1	gshpx1, gpx-1, mgc14399, gpx1	6		cish (pp) nos2a	1	1
mgat3	gnt-iii, gnt3, mgat3	1		trex1 (pp) cd4	1	1										aqp2	aqp-2, wch-cd, aqp-cd, mgc34501, aqp2	21		icam1 (pp) mapk8	2	4
mft	mft, tem	2		adam33 (pp) nfkb1	1	1										pdzk3	pdzd2, pdzk3, kiaa0300, aipc, papin	2		lmna (pp) hspb2	1	1
met	rccp2, hgfr, met	14		ifna1 (pp) tlr3	7	7										tag	tag	5		il6 (pp) cyp1a1	2	2
mertk	c-mer, mertk, mer	7		mapk3 (pp) syt1	4	4										mcr	control region, d-loop, mcr	1		slc16a2 (pp) thrb	1	1
meox2	mox2, meox2, gax	1		nfe2l2 (pp) il1r1	1	2										braf	b-raf, braf1, braf, rafb1	2		bcl2 (pp) mcl1	1	1
mefv	mefv, fmf, trim20	1		tcf4 (pp) irf8	1	1										tjp3	zo-3, tjp3	1		ikbkg (pp) hnf4a	1	1
mdm2	mdm2, mgc71221, hdm2	4		atm (pp) ifna1	1	1										abcb1	clcs, mdr1, cd243, p-gp, gp170, pgy1, abcb1, abc20	3		nppa (pp) npr2	1	1
mdm	mdm	7		il1b (pp) cxcl9	3	3										stard7	stard7, gtt1	3		cd80 (pp) th1l	1	1
mdcr	mdcr, mds, lis1	2		mtb (pp) bcl3	1	3										cat	cat	4		azgp1 (pp) slc2a4	1	1
mcs	mrxs4, miles-carpenter syndrome (mental retardation, x-linked, syndromic-4, with congenital contractures and low fingertip arches), mcs	15		card8 (pp) syt1	1	1										fea	fea	12		nppa (pp) npr1	14	23
mcp	mic10, cd46, mgc26544, tra2.10, mcp, tlx	52		il23a (pp) il2	1	1										gabrq	theta, gabrq	2		1.13.11.17 (pp) c19orf10	1	1
mcl1	tm, mcl1s, mcl1l, mcl1, mgc1839, eat	34		tnfrsf10b (pp) rip	1	1										fgfr3	cek2, jtk4, fgfr3, ach, hsfgfr3ex	5		kdr (pp) tek	1	1
mc1r	mc1r, msh-r, mgc14337	1		irf6 (pp) cd80	2	2										slc9a3	slc9a3, nhe3	2		nr3c2 (pp) gal	1	1
mbtps1	pcsk8, mbtps1, kiaa0091, s1p, ski-1	19		cse (pp) mapk14	2	2										l1cam	hsas1, cd171, hsas, mic5, spg1, l1cam, s10, n-caml1, caml1	2		mitf (pp) dct	2	4
mbp	mbp	2		orm1 (pp) f2	1	1										trpc3	trpc3	4		sirt1 (pp) pkb	1	2
mbl2	mbl2, mbp1, colec1, mbl	6		irf6 (pp) tra1	1	3										lcn2	ngal, lcn2	3		ifnb1 (pp) mmp9	1	1
matp	matp, 1a1	6		tnf (pp) il16	1	1										hdac2	hdac2, yaf1	3		irf6 (pp) cd83	1	1
masp2	map19, masp2	1		kng1 (pp) bdkrb1	1	1										adrb2	beta2ar, adrb2, adrbr, adrb2r, bar, b2ar	4		tnfrsf11b (pp) c19orf10	1	1
mas1	mas1, mas	6		sftpd (pp) ly96	2	5										abcg5	abcg5	4		srf (pp) creb1	2	2
mark2	emk1, mark2, par-1	17		egf (pp) dtr	3	3										prkr	eif2ak1, prkr, pkr	1		slc2a4 (pp) ucp3	2	2
marcks	80k-l, macs, marcks, mracks, pkcsl, prkcsl	1		tgfbr2 (pp) bak1	1	3										id2	id2h, id2a, mgc26389, id2	6		nr1i2 (pp) ahr	3	3
mapkapk2	mapkapk2	8		tlr2 (pp) defb103a	1	1										frizzled	fz, frizzled, fzd	1		hspa4 (pp) nos2a	1	1
mapkap1	sin1g, sin1b, sin1, mgc2745, mapkap1	10		pik3ca (pp) cbl	1	1										igf1r	igf-1r, jtk13, igf1r	21		map2k1 (pp) hsd11b1	1	2
mapk9	jnk-55, prkm9, jnk2, mapk9, jnk2alpha, p54asapk, jnk2a, jnk2b, jnk2beta	23		stat5a (pp) cd69	1	1										kcnq1ot1	kvlqt1-as, kcnq1ot1, kcnq10t1, long qt intronic transcript 1, kvdmr1, lit1	3		src (pp) pik3ca	2	2
mapk8ip1	jip-1, mapk8ip1, ib1, prkm8ip	3		bbc3 (pp) tnfa	1	2										lcp2	slp-76, slp76, lcp2	3		cd36 (pp) fasn	1	1
mapk8	jnk1a2, jnk21b1/2, prkm8, jnk1, sapk1, mapk8, jnk	223		rela (pp) rcbtb1	1	3										syt8	dkfzp434k0322, syt8	1		abca1 (pp) stat3	1	1
mapk7	bmk1, prkm7, erk4, erk5, mapk7	4		irf2 (pp) trim63	1	1										nfatc1	nfat2, nfatc, nf-at2, nf-atc, nfatc1	1		grb2 (pp) gab1	1	2
mapk3	p44mapk, prkm3, erk1, mapk3, p44erk1	155		cd44 (pp) ptk2b	1	1										etv5	etv5, erm	5		iapp (pp) mbl2	1	1
mapk14	mxi2, rk, cspb1, exip, mapk14, csbp1, csbp2, prkm15, prkm14, p38alpha, p38, sapk2a	276		ad5 (pp) mcp	1	1										lypla3	dkfzp564a0122, lypla3, acs, llpl	3		3.5.1.4 (pp) bcatenin	1	1
mapk10	jnk3, p493f12, mapk10, prkm10, flj12099, p54bsapk, jnk3a	4		ifna1 (pp) cish	1	1										slc16a1	slc16a1, mct	1		cort (pp) kdr	1	1
mapk1	prkm2, prkm1, p41mapk, ert1, erk2, mapk2, mapk1, p42mapk, p41	34		trim63 (pp) irf5	1	1										smad3	hspc193, mgc60396, smad3, dkfzp586n0721, hst17436, jv15-2, madh3	2		fli1 (pp) tcf4	1	1
map4k4	map4k4, flh21957, kiaa0687, flj20373, hgk	3		tnfa (pp) ifng	43	56										mckd1	admckd1, mckd, mckd1, medullary cystic kidney disease, autosomal dominant, admckd, mcd	7		ephb2 (pp) irs2	3	6
map3k8	map3k8, c-cot, estf, tpl-2, tpl2, est, cot	35		f10 (pp) nfkbia	1	1										tcdd	dioxin, tcdd, agent orange	3		sirt3 (pp) notch1	1	1
map3k7ip2	flj21885, kiaa0733, map3k7ip2, tab2	22		egfr (pp) igf1r	1	3										lhcgr	lhcgr, lcgr, lgr2	9		sox2 (pp) usf1	1	1
map3k7ip1	map3k7ip1, mgc57664, tab1	19		dpp4 (pp) ccl11	2	5										ros1	mcf3, ros1, ros	3		azgp1 (pp) ucp1	1	1
map3k7	map3k7, tgf1a, tak1	89		ptk2b (pp) ccl2	1	4										arsb	mps6, arsb, g4s	1		sirt1 (pp) igf1r	1	1
map3k5	map3k5, mekk5, ask1, mapkkk5	28		vegf (pp) pdgfb	1	1										aqp9	hst17287, ssc1, aqp9	5		srf (pp) myc	1	1
map3k4	mtk1, map3k4, kiaa0213, mekk4, mapkkk4	6		fut1 (pp) fut3	1	1										sucla2	sucla2, a-beta	2		cd83 (pp) th1l	1	1
map3k3	map3k3, mekk3, mapkkk3	16		cd83 (pp) tlr3	1	1										acox1	mgc1198, acox1, acox, palmcox	6		casp9 (pp) birc6	1	1
map3k2	map3k2, mekk2, mekk2b	5		fcgr3a (pp) fut1	1	1										c1qtnf4	ctrp4, c1qtnf4, zacrp4	2		cdk5 (pp) pik3ca	1	2
map3k14	hs, hsnik, nik, map3k14, ftdcr1b	51		s100a9 (pp) mmp3	1	1										ctsl	ctsl, catl, mep	3		igf1r (pp) apob	1	1
map3k12	dlk, muk, zpk, map3k12	2		herc5 (pp) irf3	1	3										xbp1	xbp-1, treb5, xbp1, xbp2	3		stat4 (pp) il4	1	1
map3k11	mlk3, mgc17114, sprk, ptk1, mlk-3, map3k11	4		ephb2 (pp) tnf	5	5										nfatc4	nf-atc4, nfat3, nfatc4	1		sox4 (pp) sry	1	1
map3k1	map3k1, mekk, mekk1, mapkkk1	38		plaur (pp) c5r1	1	1										cspg2	cspg2, versican	7		usf2 (pp) creb1	1	1
map2k7	map2k7, mkk7, prkmk7, mapkk7, jnkk2	25		mmp2 (pp) pepd	1	1										slc2a1	slc2a1, glut1, glut	8		vegf (pp) il8	2	2
map2k6	map2k6, mek6, mkk6, prkmk6, mapkk6, sapkk3	11		clecsf12 (pp) casp12p1	1	1										shh	smmci, hlp3, hpe3, shh, hhg1	11		nr4a2 (pp) nr5a1	1	1
map2k4	map2k4, mek4, mkk4, jnkk, sek1, serk1, prkmk4, mapkk4, jnkk1	25		card4 (pp) irak3	1	1										map3k1	map3k1, mekk, mekk1, mapkkk1	5		alox5ap (pp) ltc4s	1	2
map2k3	map2k3, mek3, mkk3, prkmk3, mapkk3	12		mif (pp) mapk14	1	2										ick	kiaa0936, ick, mgc46090, mrk, lck2	4		cd3z (pp) sh3bp2	1	1
map2k2	map2k2, mek2, mkk2, prkmk2, mapkk2	9		tslp (pp) ccl22	1	1										ptgs1	ptghs, ptgs1, pgg/hs, phs1, pcox1, pghs1, pghs-1	7		bcatenin (pp) nbs1	1	2
map2k1	map2k1, mek1, mkk1, prkmk1, mapkk1	51		igf1 (pp) igfbp3	1	1										adamts13	vwfcp, adamts13, dkfzp434c2322, vwf-cp, c9orf8	1		rasa1 (pp) rhoa	1	1
malt1	mlt1, malt1, mlt, dkfzp434l132	18		tollip (pp) tirap	1	1										pcsk7	pcsk7, spc7, pc8, pc7, lpc	5		e2f1 (pp) hnf4a	1	1
malat1	alpha gene, metastasis associated in lung adenocarcinoma transcript 1, malat1, malat-1	7		cd69 (pp) extl3	1	1										slb	dkfzp434a163, kiaa1179, slb	1		siat8b (pp) cfh	5	8
mal	mal	25		irf1 (pp) dst	1	2										tcf7l1	tcf7l1, tcf-3	1		foxo1a (pp) iapp	1	1
mafd2	mafd2, mdi, mdx	2		stat2 (pp) soat1	5	5										agt	serpina8, anhu, agt, angiotensinogen	2		plg (pp) plau	5	7
lypla3	dkfzp564a0122, lypla3, acs, llpl	10		il3 (pp) il6	3	3										pols	lak-1, trf4-1, trf4, pols	6		wnt1 (pp) map3k7	1	2
lyn	jtk8, lyn	55		pdcd1lg2 (pp) tnfsf5	1	1										cd163	cd163, m130, mm130	3		sp1 (pp) sp3	5	11
ly96	md-2, ly96	45		mapk14 (pp) ifna1	2	2										ldb1	clim2, nli, ldb1	3		ifnb1 (pp) timp1	1	1
ly86	md-1, rp1-80n2.1, ly86, dj80n2.1	6		cxcr4 (pp) mmp14	1	1										ugt1a3	ugt1c, ugt1a3, ugt1*3	1		akr1c2 (pp) bcatenin	1	4
ly64	cd180, rp105, ly64, ly78	9		cias1 (pp) casp1	2	2										gip	gip	1		apoa1 (pp) lipg	1	1
lu	au, lu, msk19	1		jun (pp) cd69	1	1										cyp27b1	cp2b, cyp27b1, vdd1, vddr, vddri, vddr i, pddr, cyp27b, p450c1	4		gstp1 (pp) rassf1	2	2
ltc4s	ltc4s, mgc33147	1		il10 (pp) cish	4	4										csnk2a1	ckii, gd:csnk2a1, csnk2a1, ck2a1	1		cyp1b1 (pp) cyp1a1	5	7
ltb4r	cmkrl1, ltb4r1, p2ry7, bltr, ltbr1, ltb4r, p2y7, gpr16	6		spp1 (pp) mapk14	1	1										mbl2	mbl2, mbp1, colec1, mbl	2		tcdd (pp) cyp1a1	2	3
ltb	tnfsf3, tnfc, p33, ltb	13		hgf (pp) tnfrsf5	1	1										il6st	gp130-raps, cd130, il6r-beta, cdw130, gp130, il6st	3		ppargc1a (pp) cdkn2a	1	1
lta4h	lta4h	4		pacap (pp) ifng	1	2										nucb2	nucb2, nefa	7		il1b (pp) cxcl10	4	5
lta	lt, tnfsf1, cytokine, lta	29		cd8a (pp) itgb2	1	1										ccl24	mpif-2, ckb-6, ccl24, mpif2, scya24	3		dnmt3b (pp) lmna	1	1
lsp1	wp34, lsp1, pp52	12		irf6 (pp) il6	39	44										adamts5	adamts5, adamts-5, adamts11, admp-2	8		becn1 (pp) dnmt3a	1	1
lsm1	casm, yjl124c, lsm1	6		cd36 (pp) itgal	1	1										col1a2	col1a2	7		sirt3 (pp) ucp3	1	1
lsamp	lamp, lsamp	2		hspa5 (pp) mapk14	2	2										trr	trr	1		tnfrsf1b (pp) tnf	1	1
lrp8	hsz75190, lrp8, apoer2	5		map3k8 (pp) actin	1	1										snai2	slug, ws2d, slugh1, mgc10182, snai2	6		pik3ca (pp) pi3	1	1
lrp1	a2mr, apoer, cd91, apr, lrp1	4		src (pp) cd74	1	2										muc5b	muc9, mg1, muc5b	1		sirt1 (pp) slc2a4	1	1
lpl	lpl, lipd	9		gtf3a (pp) cox1	1	1										e2f1	e2f1, gd:e2f1, e2f-1, rbbp3	2		icam1 (pp) mapk14	2	2
lpa	lp, ak38, lpa	28		tnfa (pp) pik3ca	4	5										ilf3	ilf3, mmp4, nfar, nf90, tcp80, drbp76, nf-at-90, mphosph4, nfar-1	3		plg (pp) shfm1	1	1
lox	lox	3		ddx58 (pp) cish	1	1										dag1	156dag, agrnr, dag1, a3a, dag	5		fasn (pp) fabp3	1	1
lnk	lnk	3		nf-kappab (pp) ifih1	1	1										hbg1	hsggl1, hbg1, hbga, hbgr	1		agt (pp) cyp11b2	1	1
lms	lms	1		il16 (pp) il4	3	5										nr0b2	nr0b2, shp1, shp	6		pomc (pp) cpe	2	2
lmna	cmt2b1, emd2, fpld, fpl, hgps, lfp, ldp1, lmn1, lmnc, lmna	6		mapk14 (pp) pgds	1	1										cdkn2c	cdkn2c, p18-ink4c, ink4c, p18	20		snai2 (pp) gsk3b	1	1
lipa	cesd, lal, lipa	1		card15 (pp) adam33	1	1										cdh1	cdhe, cdh1, arc-1, ecad, lcam, uvo	26		myc (pp) nbs1	1	2
lin9	bara, barpsv, tgs1, lin-9, tgs, lin9	5		actin (pp) decr1	1	1										lmo2	rhom2, rbtn2, ttg2, lmo2, rbtnl1	2		nptxr (pp) gba	1	1
lin28	lin-28, lin28, flj12457, zcchc1	2		stat6 (pp) apcs	1	1										tgfbr3	tgfbr3	1		lef1 (pp) gsk3b	1	1
lims1	pinch, pinch1, lims1	5		3.1.4.3 (pp) il6	1	1										atp2c1	pmr1l, bcpm, spca1, kiaa1347, spc-a1, atp2c1a, hhd, hspca1, atp2c1	2		f2 (pp) mark2	3	5
lim	l9, enh, lim	3		hla-drb4 (pp) ccr7	1	1										arfip2	arfip2, por1	1		ahr (pp) gabpa	1	1
lilrb4	ilt3, lilrb4, cd85k, lir-5, hm18, lir5	14		tcf7l2 (pp) kcnn4	1	1										ptk2b	ptk2b, cakb, fak2, fadk2, pyk2, cadtk, ptk, raftk	1		ptn (pp) ppargc1a	1	1
lilrb3	ilt5, lilrb3, cd85a, lir-3, hl9, lir3	8		ptprc (pp) pla2g1b	1	1										lsm11	flj38273, lsm11	4		igf1r (pp) hspb2	1	1
lilrb1	ilt2, lilrb1, cd85j, mir7, mir-7, cd85, lir-1, lir1	8		il1b (pp) saa3p	1	2										srebf1	srebp-1, srebf1, srebp1	2		mapk14 (pp) tnf	3	3
lifr	sjs2, stws, sws, leukemia inhibitory factor receptor, lifr	11		s100a8 (pp) mmp9	1	1										f8	f8, fviii, ahf, f8b, f8c, hema, dxs1253e	6		itgax (pp) tnfrsf5	1	1
lif	d-factor, cdf, lif, hilda	24		nox5 (pp) mapk8	1	1										tcf1	hnf1a, mody3, tcf1, hnf1, lfb1	12		irs1 (pp) mapk3	6	6
lgp2	lgp2, flj11354	6		map2k1 (pp) mapk3	2	2										sox2	mgc2413, sox2, anop3	8		e2f1 (pp) tcf1	1	1
lgals8	po66-cbp, gal-8, pcta-1, lgals8	2		il6 (pp) vegf	8	10										gas1	gas1	5		gpr77 (pp) dgat2	1	1
lgals3	cbp35, mac2, gal3, galbp, lgals3	13		pawr (pp) pik3ca	1	2										actn2	actn2	15		qrsl1 (pp) cdx2	1	1
lgals12	lgals12, galectin-12	7		prdx2 (pp) smpd1	1	3										pc	pc, pcb, p.c	2		btf3l1 (pp) tnfsf10	2	4
ldlr	fhc, ldlr	5		ifn-alpha (pp) cxcl10	4	5										ccrl2	ckrx, ccrl2, cram-a, cram-b, hcr	2		cish (pp) creb1	1	1
lcs1	chls, chsl, lcs, lcs1	7		pcsk7 (pp) tnfrsf5	1	1										sdhd	cbt1, sdh4, sdhd, pgl1, pgl	1		ang (pp) ctgf	1	1
lcp2	slp-76, slp76, lcp2	8		parp1 (pp) cgn	1	1										mpl	cd110, mplv, c-mpl, tpor, mpl	1		ifng (pp) kntc2	1	2
lcp1	cp64, lc64p, l-plastin, pls2, lcp1	2		tnfrsf5 (pp) irf7	1	1										cecr	cecr, ces	3		dkk1 (pp) fli1	1	2
lcn2	ngal, lcn2	7		icam1 (pp) ptgs2	5	6										mvd	mpd, mvd	2		renbp (pp) flj12541	1	1
lck	lck	34		top2b (pp) rarg	1	1										mut	mcm, mut	2		cyp17a1 (pp) cyp11b1	2	5
lch	lch	5		gstp1 (pp) ifna1	1	1										pak1ip1	flj20624, hpip1, pip1, pak1ip1, ba421m1.5	2		cyp17a1 (pp) cyp19a1	3	3
lbr	mgc9041, pro0650, lmn2r, pha, lbr	8		tat (pp) rela	1	2										shc1	shc1, shca, shc	3		aqp9 (pp) aqp10	1	1
lbp	mgc22233, lbp	17		app (pp) mcp	1	1										mas1	mas1, mas	2		nr2f2 (pp) cyp11b2	1	1
lat	lat	29		apcs (pp) tlr4	3	3										sds	sds	1		sod2 (pp) foxo1a	1	1
lasp1	lasp1, lasp-1, mln50	11		ly64 (pp) ly86	2	2										dspp	dfna39, dspp, dpp, dgi1	1		lpl (pp) lipe	2	2
lap	lap	2		abl1 (pp) ifng	1	1										ifna1	ifna@, ifna1, ifn, ifl	3		e2f1 (pp) lef1	1	1
lag3	cd223, lag3	14		ccl1 (pp) ccl17	4	4										pah	pah, pku, pku1	1		cpe (pp) map2k2	1	1
l1cam	hsas1, cd171, hsas, mic5, spg1, l1cam, s10, n-caml1, caml1	2		ccl2 (pp) sac	1	1										pou1f1	ghf-1, pit-1, pou1f1, pit1	2		pcsk1 (pp) prcp	1	1
ksr	rsu2, ksr1, ksr	1		atf3 (pp) mcp	1	1										thy1	cd90, thy1	1		spi1 (pp) tbx21	1	1
krthbp1	hba, psihhba hair keratin pseudogene, krthbp1	5		tnfrsf11a (pp) csf1	4	4										cyp2e1	cpe1, cyp2e, cyp2e1, p450-j, p450c2e	6		bax (pp) bak1	3	3
krt6b	ck6b, krt6b, krtl1, k6b, pc2	3		il23a (pp) cyp1a1	1	1										was	imd2, wasp, was, thc	3		il4 (pp) soat1	2	2
krt5	k5, krt5a, krt5, ck5, ebs2	2		na (pp) tnfsf6	1	1										cd3z	cd3z, cd3q, cd3h, tcrz, cd3-zeta	7		fts (pp) fah	1	1
krt19	k1cs, ck19, mgc15366, krt19, k19	1		pvrl1 (pp) il8	1	1										cxcl9	scyb9, cxcl9, humig, crg-10, cmk, mig	15		nf2 (pp) adfp	1	1
krt14	ck14, krt14, k14, ebs4, ebs3	4		tlr2 (pp) ctmp	1	3										fzd4	fzd4s, mgc34390, fz-4, fzd4, fze4, gpcr	2		serpinf1 (pp) fadd	1	1
krt12	krt12, k12	1		ikbkb (pp) sod1	1	1										arhi	noey2, arhi	20		ucp3 (pp) hk2	1	4
kras2	ki-ras, kras2, k-ras4b, k-ras4a, k-ras2b, k-ras2a, c-k-ras, kras, rask2	10		ptk2b (pp) rac2	1	1										rac1	tc-25, rac1, p21-rac1, rac-1	5		aqp10 (pp) rara	1	1
kntc2	kntc2, hec, hec1	2		cxcl3 (pp) mip3a	1	1										tnfsf10	tnfsf10, apo-2l, apo2l, trail, tl2	3		bcatenin (pp) cd44	1	1
kng1	kng1, kininogen, kininogen 1, kng	2		lsamp (pp) nf-kappab	1	1										psfl	pro1328, taav688, dkfzp564d0372, aph1b, psfl, aph-1b	6		cat (pp) hnf4a	1	1
klrk1	nkg2d, d12s2489e, klrk1, klr, nkg2-d	19		irf6 (pp) il13	1	1										nck1	mgc12668, nck1, nckalpha, nck	2		irs1 (pp) ephb2	6	6
klrd1	cd94, klrd1	10		s100a8 (pp) jag1	1	3										il18	il18, igif, mgc12320, il-1g, il-18, il1f4	4		pparg (pp) lmna	2	2
klrc1	mgc59791, nkg2a, nkg2, mgc13374, klrc1, cd159a	10		tnfaip3 (pp) ier3	1	1										irf8	irf8, icsbp1, irf-8, icsbp, h-icsbp	2		nr4a2 (pp) nr2f1	1	1
klrb1	cd161, nkr-p1a, nkr-p1, klrb1, nkr, hnkr-p1a, nkrp1a	6		cd2 (pp) hla-drb4	1	1										gpa33	a33, gpa33	1		nfkb1 (pp) tcf7	1	1
klra1	ly49l, klra1, klra#, ly49	5		tnfrsf6 (pp) fadd	13	13										ntrk1	p140-trka, ntrk1, trka, trk	2		irf6 (pp) cd86	2	2
klk6	neurosin, mgc9355, sp59, bssp, prss9, klk6, prss18	4		il10 (pp) ccl18	1	1										scn5a	nav1.5, scn5a, sss1, ivf, lqt3, hh1	1		ramp3 (pp) loxl2	1	3
klk3	klk2a1, klk3, psa	8		timp1 (pp) ptgs2	1	1										tshr	tshr, lgr3	2		sirt1 (pp) zmpste24	1	1
klf4	klf4, gklf, ezf	1		jun (pp) creb1	3	3										lpl	lpl, lipd	14		il4 (pp) il10	3	3
klf2	klf2, lklf	12		ifn-alpha (pp) ifnar1	1	1										ccl21	ckb9, 6ckine, ccl21, mgc34555, tca4, ecl, slc, scya21	3		pkc (pp) fos	2	3
kitlg	kitlg, kitl, kl-1, scf, mgf	29		irf6 (pp) tgfb	2	2										adh1b	adh1b, adh2	3		ppara (pp) pparg	5	5
kit	cd117, scfr, kit	1		rock1 (pp) ptk2	1	2										cetp	cetp	5		nr1i2 (pp) nfe2	1	1
kir3dl1	cl-2, amb11, kir3ds1, kir3dl1, nkb1, nkb1b, nkat3, cd158e1, cd158e2, cl-11, nkat10, cd158e1/2	2		tnfrsf6 (pp) mcl1	1	1										his1	clp1, maq1, hexim1, his1	2		bdnf (pp) grpr	2	2
kir2ds2	kir2ds2, nkat5, 183acti, cl-49, cd158j, p50.2	4		xcl1 (pp) cd69	1	1										insr	insr	3		plg (pp) lamr1	1	1
kir2ds1	kir2ds1, eb6actii, cd158h, p50.1, eb6acti	2		il10 (pp) stat3	8	9										ccr2	mcp-1-r, ckr2, ckr2b, ckr2a, ccr2, ccr2b, ccr2a, cc-ckr-2, cmkbr2	1		il6 (pp) nr1i2	1	1
kir2dl2	kir2dl2, nkat6, cd158b1, cl-43, p58.2	8		map3k8 (pp) map3k7	2	2										acaca	acaca, acac, acc1, acca, acc	8		cxadr (pp) nfe2	1	1
kir2dl1	kir2dl1, nkat1, 47.11, cl-42, cd158a, p58.1	10		ccl3l1 (pp) ccr3	1	2										gstt2	gstt2	1		mitf (pp) lef1	1	3
keap1	mgc1114, mgc20887, keap1, mgc9454, kiaa0132, inrf2, mgc4407, mgc10630	1		isgf3g (pp) fgf9	1	1										zfyve9	madhip, zfyve9, smadip, sara	2		thra (pp) ncor2	1	1
kdr	vegfr2, flk1, kdr, vegfr	16		rps6ka1 (pp) fut1	1	2										maoa	maoa	4		ptgs2 (pp) prkaa2	1	1
kcs	kcs1, kcs	3		il8 (pp) syt1	13	17										nppb	nppb, bnp	1		tnfrsf5 (pp) ptgs2	2	2
kcnn4	kca3.1, hsk4, hkca4, kcnn4, kca4, ik1, sk4, hikca1, ikca1	6		irf2 (pp) itga2b	1	1										dyrk2	dyrk2	13		add1 (pp) agt	1	1
kcnj11	phhi, bir, kir6.2, ikatp, kcnj11	2		mcl1 (pp) bcl2l1	8	9										irf3	irf3	2		socs2 (pp) il6	1	1
kcnh2	herg1, erg1, kcnh2, lqt2, kv11.1, herg	7		hspca (pp) irak4	1	2										map2k1	map2k1, mek1, mkk1, prkmk1, mapkk1	1		acox1 (pp) abca1	1	1
kcng1	mgc12878, kcng1, kcng, kh2, k13, kv6.1	9		ccl3l1 (pp) ccl5	2	3										pnmt	pent, pnmt	1		ebp (pp) stx1a	1	1
kcna3	hukiii, hpcn3, kcna3, hlk3, hgk5, mk3, kv1.3, mgc41884	5		stat3 (pp) apex1	1	1										rab22a	rab22a, mgc16770	4		lmna (pp) zmpste24	1	1
kcna2	rbk2, ngk1, hukiv, kcna2, hbk5, mk2, kv1.2	11		c21orf64 (pp) ptpn11	1	4										cdkn2a	cmm2, ink4, cdkn2a, mts1, cdkn2, cdk4i, ink4a, tp16, p16ink4, arf, p16, p14, p19, mlm, p14arf	21		rhoa (pp) cav1	2	2
jund	jund	5		lmna (pp) epha3	1	1										tcf3	itf1, tcf3, e2a	10		cd83 (pp) il10	1	1
junb	junb	7		ccl16 (pp) vcam1	1	1										titf1	titf1, ttf-1, nkx2.1, nkx2a, nk-2, bch, bhc	7		dgat1 (pp) lpl	1	1
jun	ap1, jun	141		junb (pp) lif	1	1										actg2	actg2, acta3, actl3, actsg, acte	7		adrb1 (pp) agt	1	1
jip	jps, jip, pji	2		ahr (pp) fcer2	1	1										acp5	acp5, trap	3		fgf2 (pp) runx2	1	1
jak3	jakl, jak3, jak-3, jak3_human, l-jak, ljak	37		ifna1 (pp) stat2	10	13										ibd5	ibd5	2		3.5.1.4 (pp) adar	1	1
jak2	jak2	72		spg7 (pp) ripk2	1	1										ptop	24432, ptop	1		rab5a (pp) rab7	1	1
jak1	jak1, jak1b, jak1a	46		syt1 (pp) mtb	1	1										itln1	itln, itln1, flj20022, hl-1, lfr, hintl	2		ppara (pp) acox1	1	1
jag1	jag1, jagl1, ahd, ags, aws, hj1	20		tnf (pp) mapk14	10	10										cdc45l	cdc45l, cdc45l2, cdc45, porc-pi-1	3		nor1 (pp) sf1	1	1
iv	iv, siv	9		il19 (pp) il6	1	2										rbx1	ba554c12.1, rbx1, mgc1481, rnf75, mgc13357	1		lef1 (pp) ada	1	2
its	its	2		tnf (pp) smpd2	2	3										mitf	mitf	5		irs1 (pp) slc2a1	1	1
itk	itk, emt, lyk	36		syt1 (pp) mapk14	9	9										cd68	scard1, cd68	8		siat8b (pp) nf-kappab	1	3
itgb8	itgb8	3		fyn (pp) pkb	1	1										csnk1a1	csnk1a1, pro2975, ck1, hlcdgp1	4		ppargc1a (pp) dnmt3b	1	1
itgb3	cd61, gpiiia, gp3a, itgb3	17		cdk2 (pp) cdk6	1	1										tmeff2	tenb2, hpp1, tmeff2	16		slc7a1 (pp) cat	1	1
itgb2	mf17, lcamb, mfi7, cd18, itgb2	47		tnfaip3 (pp) il10	1	1										cdx2	cdx2, cdx3, cdx-3	1		ucp2 (pp) dnmt3b	1	1
itgb1bp3	mibp, itgb1bp3	1		itgal (pp) mapk8	1	1										tgfbi	csd1, csd2, csd3, cdg2, cdb1, bigh3, cdgg1, tgfbi, csd, lcd1	7		nrcam (pp) nbs1	1	1
itgax	cd11c, itgax	28		tnfrsf18 (pp) ccl27	1	1										gyg	gyg	1		hat (pp) fabp3	1	1
itgam	cr3a, cd11b, mo1a, mac-1, mac1a, itgam	61		tnfrsf5 (pp) tnfb	1	1										pbx1	pbx1	6		acox1 (pp) abcg1	1	1
itgal	cd11a, lfa-1, lfa1a, itgal	58		cd44 (pp) pik3ca	2	2										cyp4a11	cp4y, cyp4a2, cyp4aii, cyp4a11	6		nr4a1 (pp) nr2f2	1	1
itgae	cd103, huminae, itgae	8		klrk1 (pp) il4	1	1										cd69	cd69	8		il1b (pp) mapk8	3	6
itga4	cd49d, itga4	7		cybb (pp) faah	1	1										tat	tat	6		igf1 (pp) igfbp2	2	2
itga2b	cd41b, itga2b, cd41, gp2b, gpiib	7		tnfsf14 (pp) ccl5	1	1										nfatc2	nfat1, nfatp, nf-at1, nfatc2	3		ppargc1a (pp) dnmt3a	1	1
itga1	vla1, cd49a, itga1	3		ephb2 (pp) mmp3	2	2										sox14	sox28, sox14	2		creb1 (pp) tcf7	1	1
isgf3g	irf9, irf-9, isgf3g, isgf3	15		tram1 (pp) tbk1	1	1										pacap	pacap, flj32987	5		ace (pp) ren	1	1
irs2	irs2	5		tgfb (pp) mapk8	1	1										actin	actin	2		esr1 (pp) bcl2	2	2
irs1	irs1, hirs-1	13		hspa5 (pp) xbp1	1	1										itgae	cd103, huminae, itgae	2		plek (pp) cybb	1	1
irf8	irf8, icsbp1, irf-8, icsbp, h-icsbp	29		tlr4 (pp) th1l	4	4										mmp7	mmp-7, mmp7, pump-1, mpsl1	3		tnfsf10 (pp) stx1a	1	1
irf7	irf7, irf7a	74		trip6 (pp) ephb2	1	2										dll1	delta1, dll1	21		cish (pp) stub1	1	1
irf6	irf6, ofc6, pit, pps, lps	313		c4b (pp) cd59	1	1										wnt4	wnt4, wnt-4	18		ucp2 (pp) dnmt3a	1	1
irf5	irf5	14		flna (pp) crp	5	5										junb	jun-b, junb	4		tnfrsf5 (pp) cd86	1	1
irf4	irf4, lsirf	15		creb1 (pp) stat3	1	1										birc6	apollon, bruce, birc6, kiaa1289	6		hras (pp) scarb1	1	1
irf3	irf3	107		socs1 (pp) sigirr	1	1										eif2a	eif2alpha, cda02, eif2a, mstp004	2		frap1 (pp) cryab	1	1
irf2	irf2, irf-2	13		ikka (pp) irf3	1	1										npr1	npr1, npra, anpa, anpra, guc2a	35		fabp3 (pp) fabp4	4	5
irf1	irf1, irf-1, mar	76		asf1a (pp) btk	1	1										slc38a5	jm24, sn-2, slc38a5, sn2	1		ptgs2 (pp) ptger3	1	1
irak4	irak4, ny-ren-64, ren64	28		nf-kappab (pp) il4	4	4										stard4	stard4	1		sp1 (pp) nppc	1	1
irak3	irak3, irak-m	28		birc2 (pp) ube2n	1	1										serpina5	serpina5, proci, pai3, planh3, pci	1		agtr1 (pp) bdkrb2	1	1
irak2	irak2, irak-2	7		pparg (pp) bcl2l1	2	2										gtf3a	gtf3a, tfiiia, ap2	3		ccl2 (pp) ptgs2	2	2
irak1bp1	irak1bp1, simpl, aip70	2		trim63 (pp) bic	1	1										scp	scp	1		gng11 (pp) clathrin	1	1
irak1	irak, irak1, pelle	74		asip (pp) ptprv	1	1										opn1mw	cbd, gcp, dcb, opn1mw	3		gcg (pp) glp1r	3	4
ins	ins	6		fnbp1 (pp) was	1	1										acat1	t2, acat1, acat, thil, t-2, mat	6		asip (pp) dgat1	1	1
inpp5d	hp51cn, inpp5d, ship	3		il6st (pp) src	1	1										abcb8	mabc1, est328128, abcb8	6		dll1 (pp) dnmt3a	1	1
inhba	inhba, frp	4		il6 (pp) csf2	10	12										ager	mgc22357, ager	3		ghr (pp) igf1r	1	1
ing4	ing4, mgc12557, my036, p29ing4	4		card8 (pp) cias1	3	3										foxa2	hnf3b, foxa2, tcf3b, mgc19807	100		csf1 (pp) tnfsf11	2	2
inca	inca	3		nox4 (pp) duox2	1	1										il18bp	il-18bp, il18bpa, il18bp	1		pparg (pp) ppargc1a	2	2
immt	immt, p87/89, hmp, p89, p87	1		sat (pp) acaca	1	1										ctla4	cd152, ctla4, ctla-4	3		gpr77 (pp) fasn	1	1
ilt7	ilt7, lilra4	2		mif (pp) ccr3	1	1										nor1	nor1, mgc26685	2		cdkn2a (pp) lmna	1	1
ilt10	lilra5, ilt10	2		il19 (pp) il13	1	1										aih2	ada-i, adai, aih2, amelogenesis imperfecta 2, hypoplastic, local (autosomal dominant)	1		mapk8 (pp) ephb2	15	21
ilk	ilk, p59	14		aprt (pp) pten	1	1										sry	sry, tdy	2		agtr1 (pp) ace	6	8
il9r	il9r	5		stat3 (pp) tyr	1	1										tnfrsf11a	rank, odfr, tnfrsf11a, eof, ofe, trancer	1		nts (pp) dbh	1	1
il9	il-9, il9, hp40, p40	49		syk (pp) ighe	6	6										crsp3	drip130, dkfzp434h0117, sur2, crsp3, med23, crsp130, crsp133	1		sat (pp) thrb	1	1
il8rb	cdw128b, cxcr2, il8rb, il8r2, cmkar2	33		ccl20 (pp) il10	2	2										map3k11	mlk3, mgc17114, sprk, ptk1, mlk-3, map3k11	2		agt (pp) agtr1	3	3
il8ra	c-c ckr-1, cd128, cdw128a, cxcr1, c-c-ckr-1, il8rba, il8ra, il8r1, cmkar1	15		il1rl2 (pp) il1b	1	1										plcg1	plcgamma1, plc148, plc-ii, plc1, plcg1	12		abcb1 (pp) nr1i2	2	5
il8	lynap, il-8, nap1, 3-10c, scyb8, gcp-1, nap-1, cxcl8, tsg-1, amcf-i, b-enap, gcp1, monap, k60, il8, luct, naf, lect, mdncf	312		stat1 (pp) cxcl10	9	14										foxa3	hnf3g, fkhh3, foxa3, tcf3g, mgc10179	6		snai2 (pp) bcatenin	1	1
il7r	il7r, cd127, cdw127, il-7r-alpha	19		bcl2l1 (pp) cd19	1	1										cyp1b1	glc3a, cp1b, cyp1b1	7		sirt3 (pp) igf1r	1	1
il7	il-7, il7	44		il6 (pp) sftpb	1	2										apoc2	loc292697, apoc2, similar to apolipoprotein c2	5		il6 (pp) ptgs2	3	3
il6st	gp130-raps, cd130, il6r-beta, cdw130, gp130, il6st	59		2.7.7.48 (pp) tep1	1	1										prkdc	dna-pk, hyrc, xrcc7, dnpk1, prkdc, dnapk, hyrc1, p350	1		tp53 (pp) cdkn1a	4	6
il6ra	il-6ralpha, il6ra	6		cflar (pp) stat3	1	1										hspg2	hspg2, sja, sjs, plc	5		hsd11b1 (pp) saa@	6	7
il6r	il6r, cd126, il-6r-1, il-6r-alpha	15		ccl24 (pp) ccl28	1	1										rhoa	rhoa, rho12, arha, arh12, rhoh12	4		qrsl1 (pp) il4	1	1
il6	il-6, bsf2, ifnb2, il6, hsf	340		pacap (pp) stat1	1	2										amh	amh, mis	2		zmpste24 (pp) hspb2	1	1
il5ra	il5r, hsil5r3, cdw125, mgc26560, il5ra	2		tnf (pp) map2k1	2	2										nr1h4	rip14, hrr-1, hrr1, nr1h4, fxr	8		wnt3a (pp) bcatenin	1	1
il5	il-5, il5, edf, trf	78		runx2 (pp) btf3l1	1	1										tlr2	tlr2, til4	3		plau (pp) plaur	2	2
il4ra	il-4ralpha, il4ra	11		traf2 (pp) bcl3	1	1										phldb1	flj00141, phldb1, kiaa0638, ll5a	3		il9 (pp) il13	2	2
il4r	il4r, cd124	17		il2ra (pp) ncr2	1	1										bst1	cd157, bst1	4		egfr (pp) egf	5	12
il4i1	fig1, il4i1	6		il7 (pp) il17	1	1										ctcf	ctcf	1		nr4a2 (pp) nor1	2	2
il4	il-4, bsf1, il4	143		cd4 (pp) cr1	1	1										ddr1	ntrk4, ptk3a, cd167, mck10, ddr1, eddr1, rtk6, cak, trke, ptk3, ddr, nep	1		nanog (pp) foxa2	1	1
il3ra	il3r, cd123, mgc34174, il-3ralpha, il3ray, il3ra, il3rx, il3ry, hil-3ra	8		sell (pp) tnfrsf5	1	1										tnfrsf1b	tnfbr, tnfr2, tnf-r75, tbpii, cd120b, tnf-r-ii, tnfr80, p75tnfr, tnfrsf1b	1		ctbs (pp) iapp	1	1
il31	il31, il-31	13		scye1 (pp) cdkn2a	1	2										gpi	sa-36, gnpi, amf, gpi, phi	1		il17 (pp) il10	4	4
il3	il-3, mcgf, multi-csf, il3	31		tlr3 (pp) tlr7	12	12										gpr	gpr	1		mapk14 (pp) irf6	3	3
il2rg	imd4, scidx1, cd132, scidx, il2rg	8		bdkrb1 (pp) cox1	1	1										kdr	vegfr2, vegfr-2, flk1, kdr, vegf-r2, vegfr	1		sirt1 (pp) ing1	1	1
il2rb	il2r-beta, p70-75, il-2rbeta, il2rbeta, il2rb	14		mmp3 (pp) il6	4	5										cd24	cd24a, cd24	2		sh3bp2 (pp) eif4e	1	1
il2ra	il2r, cd25, tcgfr, il2ra, il-2ralpha	65		nf-kappab (pp) irs1	1	1										dmd	dxs206, dxs230, dxs239, dxs272, dxs270, dxs268, dxs269, dxs142, dxs164, bmd, dmd	1		prkaa2 (pp) ros1	1	1
il29	il29, il-29, ifnl1	1		il9 (pp) myd88	2	2										apoa5	rap3, apoav, apoa5, apoa-v	2		creb1 (pp) lef1	1	1
il27ra	crl1, zcytor1, il27ra, wsx1, tccr, il27r	8		phgdh (pp) tlr6	1	2										casr	casr, gprc2a, nshpt, hhc, fhh, pcar1, hhc1	3		gip (pp) pkb	2	7
il24	il24, mda-7, mda7, mob-5, st16, il10b, c49a, fisp, il-24	13		dhx9 (pp) tnfa	1	1										fancb	fancb, flj34064, faap95, facb, fab, fa2	6		pkc (pp) pik3ca	2	3
il23r	il23r	26		ccr6 (pp) il10	1	1										gata3	mgc5199, mgc5445, gata-3, mgc2346, gata3	15		cxcl10 (pp) ccl5	6	6
il23a	sgrf, il23a, il-23, il23p19, il-23a	64		tlr2 (pp) ccl2	9	11										cri1	cri1, pnas-22, ptd014, c15orf3, rbp21, eid-1, iro45620, eid1	1		il8rb (pp) tcdd	1	1
il22	il22, il-d110, zcyto18, iltif, tifil-23, il-tif, il-22	39		cd44 (pp) rhoh	1	1										slco6a1	oatpy, mgc26949, gst, slco6a1, oatp6a1	3		il1b (pp) nf-kappab	4	4
il21r	nilr, il21r, mgc10967	17		cxcr3 (pp) cxcl3	1	1										pbp	rkip, pbp	1		ucp2 (pp) igf1r	1	1
il2	il-2, tcgf, il2	112		brca1 (pp) irf7	1	1										ugt1a@	ugt1a, ugt1a@, gnt1	4		hk2 (pp) creb1	2	2
il1rn	irap, icil-1ra, il1f3, il1rn, mgc10430	24		ifna1 (pp) icam1	2	2										bmp4	bmp4, zyme, bmp2b, bmp-4, bmp2b1	2		ang (pp) irs1	2	2
il1rl2	il1rrp2, il1rl2, il1r-rp2	3		mcp (pp) cd4	1	1										mgll	hu-k5, mgll, mgl	1		tnfrsf10b (pp) stx1a	1	1
il1rl1	der4, il1rl1, mgc32623, st2l, st2v, fit-1	6		creb1 (pp) nr4a2	1	2										mefv	mefv, fmf, trim20	1		sirt3 (pp) cdkn2a	1	1
il1rap	il1rap, il-1racp, il1r3	17		saa@ (pp) sts	1	1										kpna2	ipoa1, rch1, srp1alpha, kpna2, qip2	2		rbp4 (pp) cd36	1	1
il1r2	mgc47725, il1r2, il1rb	10		3.1.4.3 (pp) btk	1	1										ask	dbf4, ask	1		ephb2 (pp) cdc42	1	1
il1r1	il1r, il-1r-alpha, d2s1473, cd121a, il1r1, p80, il1ra	123		cdkn1a (pp) mdm2	1	1										nup88	nup88, mgc8530	1		foxo1a (pp) foxa2	6	11
il1f9	il1e, il1rp2, il-1rp2, il-1f9, il-1h1, il1f9, il1h1	3		jak2 (pp) il6st	1	1										mir	c-mir, mir, march-viii	4		atp8a2 (pp) abca1	42	45
il1b	il-1 beta, il1b, il-1, il1 beta, il1beta, il-1beta, il1f2, il1-beta	276		ccl8 (pp) ccl6	1	1										pcs	pcs	5		npr1 (pp) gba	1	1
il1a	il1a, il-1alpha, il-1a, il1-alpha, il1, il1f1	58		traf1 (pp) creb1	1	1										lmna	cmt2b1, emd2, fpld, fpl, hgps, lfp, ldp1, lmn1, lmnc, lmna	33		atic (pp) prkaa2	7	11
il19	il19, mda1, ng.1, zmda1, il-10c	14		cd69 (pp) tgfb	1	1										mllt7	afx1, foxo4, afx, mllt7	2		npr1 (pp) cnp	1	1
il18rap	il18rap, acpl	15		irf6 (pp) tnfrsf8	1	1										irf1	irf1, irf-1, mar	1		bcl2 (pp) pik3ca	1	1
il18r1	il1rrp, il-1rrp, il18r1	19		map3k7 (pp) mapk8	9	11										havcr1	timd1, tim-1, kim-1, havcr, kim1, havcr1, havcr-1	2		il8 (pp) cxcl10	7	7
il18bp	il18bpa, il18bp	5		pik3ca (pp) nr1i2	1	1										pfkfb2	pfkfb2	2		ptk2 (pp) cdc42	2	2
il18	il18, igif, mgc12320, il-1g, il-18, il1f4	104		il9 (pp) tnpo1	1	1										slco4c1	oatpx, oatp-h, slco4c1, pro2176, oatp-m1, slc21a20, oatp4c1	2		dct (pp) bcatenin	1	1
il17rc	il17-rl, mgc10763, il17rc	6		p2ry1 (pp) ccl5	1	1										pgrmc1	pgrmc1, mpr, hpr6.6	3		mapk3 (pp) irs2	4	4
il17r	il-17ra, il17r, mgc10262, il17ra, hil-17r	24		trem1 (pp) stat5a	1	1										unc84a	kiaa0810, sun1, unc84a, flj12407	1		casp7 (pp) bak1	1	1
il17f	il17f, il-17f, ml1	26		il8 (pp) ngfb	1	1										bche	e1, che1, bche	1		s100a8 (pp) s100a9	2	2
il17d	il17d, il-27, il-17d	53		ptgs2 (pp) il1b	7	8										hif1a	hif-1alpha, mop1, hif1-alpha, pasd8, hif1a	1		irs2 (pp) akt2	1	1
il17c	il17c, il-21, cx2, il-17c	36		flii (pp) myd88	1	2										hdac1	rpd3l1, rpd3, hdac-1, hdac1, hd1	7		stub1 (pp) nos2a	1	2
il17b	zcyto7, il17b, il-20, il-17b	9		cxcr4 (pp) psma7	1	1										pak1	pakalpha, pak-1, pak1	3		gata3 (pp) cd2	1	1
il17	il17, ctla8, il-17, il-17a	111		hmox1 (pp) nfe2	1	1										saa3p	saa3, saa3p	3		sod2 (pp) abcg1	1	1
il16	il16, pril-16, hst19289, il-16, lcf	51		tlr2 (pp) irak4	1	1										furin	pcsk3, spc1, furin, pace, fur	7		map2k1 (pp) mapk8	2	2
il15ra	il15r-alpha, il15ralpha, il-15ralpha, il15ra	3		gata3 (pp) stub1	1	1										dlec1	f56, dlec1	16		cd3z (pp) sumo3	1	1
il15	il15, mgc9721, il-15	58		ppbp (pp) il4	1	1										pgs	mrxs5, pettigrew syndrome (mental retardation, x-linked, with dandy-walker malformation, basal ganglia disease, and seizures), pgs	3		usf1 (pp) creb1	1	1
il13ra2	il-13ralpha2, il13ra2, il-13r-alpha2, il13ralpha2, il-13r, il13r-alpha2, il13bp	9		prdx2 (pp) nf-kappab	1	1										maf	maf	1		mapk3 (pp) pik3ca	5	6
il13	il13, p600, il-13	125		cxcl10 (pp) mip1a	2	2										cdh13	cdhh, cdh13	26		hsd11b2 (pp) lhcgr	1	1
il12b	nksf2, clmf2, nksf, il12b, il-12b	2		stat3 (pp) jak2	21	35										col6a1	col6a1	3		ccl3 (pp) il8	1	1
il12a	clmf, nksf1, nfsk, il12a, il-12a	4		decr1 (pp) map2k1	1	1										tnip1	naf-1, tnip1, naf1, kiaa0113, abin-1, van	2		creb1 (pp) tre	1	1
il11	il11, agif, il-11	34		plg (pp) plau	6	7										kfm	klip-feil malformation, klippel-feil syndrome, kfm, kfs	2		tndm (pp) igf2r	1	1
il10ra	cdw210a, il-10r1, il10r, il10ra, hil-10r	1		cxcl10 (pp) ccl3l1	1	1										cryab	ctpp2, hspb5, crya2, cryab	21		ahr (pp) nfe2	1	1
il10	csif, il10, il10a, il-10	170		il2 (pp) stat5a	5	5										renbp	rnbp, rbp, renbp	1		itgax (pp) cd86	1	1
il-12rbeta2	il-12rbeta2	15		vegf (pp) lif	1	1										tnfrsf18	gitr, aitr, gitr-d, tnfrsf18	4		aprt (pp) 4.1.1.49	1	1
ikka	ikka, ikkalpha, ikk-alpha	39		tnfsf11 (pp) cd4	1	1										vdr	nr1i1, vdr	4		stx1a (pp) nf-kappab	1	1
ikbkg	nemo, fip3, ip2, ikk-gamma, fip-3, fip3p, ikbkg	51		il10 (pp) ccl17	2	2										pprc1	kiaa0595, prc, mgc74642, pprc1	1		tcf2 (pp) tcf1	8	9
ikbke	ikke, ikki, kiaa0151, ikk-i, ikbke	29		mif (pp) cd74	3	9										pign	mdc4, mcd4, pig-n, mgc26427, pign	1		hnf4a (pp) tcf4	5	5
ikbkb	ikk2, ikkb, ikk-beta, nfkbikb, ikbkb	44		nfe2 (pp) csf3	1	1										inppl1	ship2, inppl1	2		bmp4 (pp) alk	1	1
igkv1-16	l1, igkv116, igkv1-16	2		mapk3 (pp) ifi27	1	1										lmcd1	lmcd1	2		cd8a (pp) klrk1	1	2
ighe	ighe, immunoglobulin epsilon, constant region of heavy chain of ige, ige	55		mip (pp) ccl17	1	1										rela	rela, nfkb3	4		nppa (pp) pcnp	1	1
igfbp3	ibp3, igfbp3	1		lrp1 (pp) irf6	1	1										mtp	mtp	3		akt1 (pp) akt2	2	2
igfals	als, igfals	5		fcgr3a (pp) adam11	1	1										cd4	cd4	5		calca (pp) ramp1	1	1
igf1r	jtk13, igf1r	17		ifn-alpha (pp) jak1	2	2										spp1	spp1, bspi, eta-1, opn	10		tre (pp) ucp1	1	1
igf1	igf1, igfi	46		anpep (pp) smg1	3	5										cdk5	cdk5, pssalre	4		nanog (pp) usf1	1	1
igan	igan	3		mapk14 (pp) sdf1	1	1										mos	mos, msv	1		itgax (pp) il6	1	1
ifnw1	ifnw1	4		ptpn22 (pp) sh2d1a	1	1										hipk2	pro0593, hipk2	1		il8rb (pp) ahr	1	1
ifngr2	ifngr2, ifngt1, af-1, ifgr2	2		bgn (pp) irf6	1	1										ptgir	ip, ptgir, pripr, i.p	1		mapk3 (pp) bcl2	3	4
ifngr1	cd119, ifngr1, ifngr	4		il7r (pp) tnfrsf7	1	1										parg	parg	3		cd69 (pp) il2ra	2	3
ifng	ifng, ifngamma, ifn gamma, ifn-gamma, ifg, ifi	203		socs1 (pp) il13	1	4										fgfr4	mgc20292, jtk2, fgfr4, tkf	1		cd8a (pp) tnfrsf5	2	2
ifnb1	ifnb, ifnbeta, interferon-beta, ifn beta, mgc96956, interferon beta, ifn-beta, ifnb1, iff, ifb	106		ifna1 (pp) mapk8	2	2										flj20071	flj90130, flj20071, dmc, smc	2		kcnj11 (pp) abcc8	11	13
ifnar2	ifnabr, ifnarb, ifnar2, ifn-r	6		fgg (pp) rtel1	1	1										dlx3	dlx-3, tdo, dlx3	1		tcf2 (pp) pax8	1	1
ifnar1	ifrc, ifnar1, ifn-alpha-rec, ifnbr, ifnar	16		lat (pp) actin	1	1										ppat	atase, ppat, gpat	3		notch1 (pp) cryab	1	1
ifna2	infa2, ifna2	2		stat1 (pp) bcl2l11	1	2										ces1	ces1, ses1, hmse, ceh, hmse1	13		apoe (pp) hsd11b1	5	7
ifna1	ifna@, ifna1, ifn, ifl	160		ralbp1 (pp) hspca	1	2										sphk1	sphk, sphk1	2		esr1 (pp) rarb	2	2
ifn-alpha	ifna, ifn-alpha, ifn alpha, ifnalpha, interferon-alpha, interferon alpha	91		il6 (pp) cdkn1b	1	1										tspy1	tspy1, dys14, tspy, pja923	20		mapk14 (pp) il6	2	2
ifitm1	cd225, ifitm1, 9-27, ifi17, leu13	4		akt1 (pp) jag1	1	3										mkks	mkks, gd:mkks, bbs6, hmcs	1		mx1 (pp) timp1	1	1
ifit5	ri58, ifit5	8		tlr4 (pp) ros1	4	5										mfn1	mfn1, flj20693, mgc41806	2		lipe (pp) pparg	4	4
ifit3	irg2, rig-g, garg-49, isg60, cig-49, ifit4, ifit3, ifi60	8		csf2 (pp) nfkbia	3	3										tbx2	flj10169, tbx2	15		flj12541 (pp) soat1	1	1
ifit2	garg-39, cig42, ifit2, ifi54, g10p2, ifi-54, isg-54k	8		stat1 (pp) fyn	1	3										bmp7	bmp7, bmp-7, op-1	2		tcf7 (pp) sumo3	1	1
ifit1	garg-16, ifnai1, ifit1, ifi56, g10p1, rnm561, ifi-56	12		isgf3g (pp) ifn-alpha	6	6										grin1	nmdar1, grin1, nr1, nmda1	12		prkaa2 (pp) stk11	2	3
ifih1	mda-5, mda5, ifih1, hlcd	29		tyro3 (pp) axl	1	1										cyp27a1	cp27, cyp27a1, cyp27, ctx	1		ucp2 (pp) prkaa2	3	4
ifi30	ip30, mgc32056, gilt, ifi30, ifi-30	10		zap70 (pp) itk	4	4										ret	mtc1, hscr1, cdhf12, men2b, men2a, ret, ret51	2		dll1 (pp) hspb2	1	1
ifi27	isg12, ifi27, p27	23		card6 (pp) bax	1	1										rod1	rod1	1		ccl20 (pp) soat1	1	1
ifi16	ifi16, ifngip1	13		f2 (pp) ppbp	1	1										ifnb1	ifnb, ifnbeta, interferon-beta, ifn beta, mgc96956, interferon beta, ifn-beta, ifnb1, iff, ifb	5		cd8a (pp) il10	2	2
if	fi, if, factor i	7		tnfaip3 (pp) ifn-alpha	1	1										ephb2	ephb2, epht3, tyro5, erk, drt, hek5	12		tcf7 (pp) znfn1a1	2	2
ier3	iex1, ier3, gly96, dif-2, iex-1l, iex-1, dif2	2		ptgs2 (pp) tam	1	4										tnfrsf4	cd134, act35, ox40, txgp1l, tnfrsf4	8		pik3ca (pp) 1.5.1.19	2	2
ids	mps2, sids, ids	1		lifr (pp) il11	1	1										drd1	drd1a, dadr, drd1	16		nf-kappab (pp) mapk8	4	4
ide	insulysin, ide	1		znf300 (pp) cdkn1a	1	1										pip	gp17, gcdfp-15, pip	1		nf-kappab (pp) stat1	2	2
icosl	icosl, b7rp1, kiaa0653, b7rp-1, gl50, licos, icos-l, icoslg, b7h2, b7-h2	1		lyn (pp) tnfsf5	1	1										mpe	emp, mpe	2		map3k7 (pp) ikbkg	1	2
icos	icos, mgc39850, ailim	16		igkv1-16 (pp) il6	1	1										mcl1	tm, mcl-1, mcl1s, mcl1l, mcl1, mgc1839, eat	2		ramp3 (pp) mapk14	1	1
iceberg	iceberg	2		decr1 (pp) mmp9	1	1										apba1	d9s411e, x11a, mint1, apba1, x11alpha, x11	3		bcatenin (pp) myc	1	3
icam3	cd50, icam3, cdw50, icam-r	4		il6 (pp) pkc	5	6										slc6a1	slc6a1, gat1, gabathg, gabatr	4		tcf7 (pp) tcf4	4	5
icam2	cd102, icam2	5		ptprc (pp) syk	1	1										aps	aps	1		foxp3 (pp) extl3	3	3
icam1	cd54, icam1, bb2	123		crygc (pp) ccl16	1	1										porcn	mg61, porcn, mgc29687, ppn	1		cdkn2a (pp) dnmt3a	1	1
ibd5	ibd5	14		fkbp4 (pp) syt1	5	5										ighv@	ighv@, ighv, immunoglobulin heavy polypeptide, variable region (cluster), immunoglobin heavy polypeptide, variable region (many genes)	2		tcdd (pp) ahr	7	9
iapp	amylin, iapp	10		ccl13 (pp) icam1	1	1										gcg	glp-1, glp-2, glp1, glp2, gcg, grpp	2		bst1 (pp) src	1	1
hypb	flj22472, hypb, kiaa1732, hif1	5		gata3 (pp) nfatc2	1	3										traf6	rnf85, mgc:3310, traf6	5		gstp1 (pp) rarb	2	4
hspg2	hspg2, sja, sjs, plc	15		foxo1a (pp) klf2	1	1										aldh3a1	aldhiii, aldh3, aldh3a1, mgc10406	2		vegf (pp) flt1	1	1
hspca	hsp86, hsp89, hsp90, hspn, hspca, hspc1, hsp90a, flj31884, lap2	25		ccl3 (pp) lbr	1	1										cidea	cidea, cide-a	1		prkaa2 (pp) acaca	2	2
hspb1	hsp25, hsp28, hsp27, hspb1, hs.76067	22		egfr (pp) ephb2	2	3										kiaa1210	kiaa1210	10		ogg1 (pp) fzd9	1	1
hspa5	mif2, hspa5, grp78, bip	16		il15 (pp) foxp3	1	1										1.5.1.19	d-nopaline dehydrogenase, nopaline synthase, d-nopaline synthase, 1.5.1.19, nopaline dehydrogenase, nos	1		gata3 (pp) cshl1	1	1
hspa4	hsp70, ry, apg-2, hspa4, hsp70ry	19		cyp1a1 (pp) cyp1b1	1	1										ptgis	ptgis, cyp8, pgis, ptgi, cyp8a1, pgi-s	29		gata3 (pp) tbx21	1	1
hspa12b	c20orf60, hspa12b, dj1009e24.2	4		lcn2 (pp) tnf	1	1										pecam1	cd-31, pecam1, cd31	2		lap (pp) smg1	2	2
hsf1	hsf1	4		il13 (pp) jak3	1	3										dusp16	mkp7, dusp16, mkp-7, kiaa1700	4		igf1r (pp) tp53	1	1
hsd11b1	11-dh, 11-beta-hsd1, hsd11b1, hsd11l, mgc13539, hdl	24		itgal (pp) rnasel	1	1										pkb	pkb, pkbalpha	6		gnb3 (pp) agtr1	1	1
hrk	harakiri, hrk, dp5	9		csf3 (pp) tnpo1	2	2										ibd2	ibd2	2		tnfrsf5 (pp) ifng	1	2
hres1	hres1	7		fcgr1a (pp) egf	1	1										farp2	farp2, kiaa0793, frg, fir	1		ucp3 (pp) scd	1	1
hrb2	rip-1, hrb2	9		ly96 (pp) tlr4	46	70										tsc2	uberin, tuberin, tsc4, tsc2	2		nr1i2 (pp) f2rl1	1	1
hras	rash1, hras, hras1	4		tnfa (pp) gnpda1	1	1										ugt2b4	ugt2b4	6		prkaa2 (pp) bcl2	1	1
hoxa9	hoxa9, hox1g, mgc1934, hox1.7, abd-b	1		cd81 (pp) itgal	1	1										sox17	flj22252, sox17	4		tlr4 (pp) tlr2	3	3
hnrpd	auf1a, hnrpd, hnrnpd0, auf1	5		trim63 (pp) nf-kappab	8	12										map3k7	map3k7, tgf1a, tak1	6		nr1h4 (pp) cxadr	4	4
hnf4a	hnf4a, nr2a21, nr2a1, hnf4a9, tcf14, hnf4, tcf	3		ros1 (pp) dnah5	1	1										hip1r	kiaa0655, hip3, hip12, hip1r	17		nor1 (pp) nr2f6	1	1
hmox1	ho-1, hmox1, bk286b10	38		il6 (pp) il17c	2	2										foxc2	mfh1, fkhl14, mfh-1, foxc2	21		socs3 (pp) irs1	3	4
hmgb1	hmg1, hmg3, sbp-1, hmgb1	26		tnfrsf11a (pp) tnfsf12	1	1										onecut1	hnf-6, hnf6a, onecut1, hnf6	12		vcam1 (pp) icam1	4	7
hlf	hlf	6		txnip (pp) jun	1	2										ppyr1	npy4r, y4, ppyr1, pp1, pp-1	1		gab1 (pp) vegf	1	5
hlcs	hlcs, hcs	12		syt1 (pp) il13	1	1										arntl	mop3, mgc47515, jap3, bmal1, pasd3, tic, arntl	2		prkr (pp) il8	2	3
hla-drb4	hla-dr, hla-drb4, hla-dr4b	52		hla-drb1 (pp) il4	1	1										git2	kiaa0148, mgc760, git2	2		agtr1 (pp) usf2	1	1
hla-drb1	hla-drb1, hla-dr1b	11		tnfsf11 (pp) fkbp4	1	1										sfrs3	sfrs3, srp20	4		parp1 (pp) bak1	1	1
hla-dra	hla-dra1, hla-dra	2		mcs (pp) siglec8	1	1										alk	alk	4		pomc (pp) pcsk1	1	1
hla-dqa1	celiac1, hla-dq, hla-dqa1, hla-dqa, dqa1	4		sth (pp) rnase3	1	1										spi1	of, spi1, pu.1	5		creb1 (pp) atf2	3	4
hla-dpa1	hla-dpa1, hla-dp1a, hlasb, hladp	4		snf1lk (pp) creb1	1	1										mapk8ip3	flj00027, jip3, syd2, kiaa1066, mapk8ip3, jsap1	6		sirt1 (pp) hspb2	1	1
hk2	hxk2, hk2, hkii	7		ifng (pp) ccl3	5	5										abcb4	mdr3, mdr2/3, pfic-3, pgy3, abcb4, abc21	4		dgat1 (pp) nkrf	1	1
hivep3	hivep3, kiaa1555, kbp1, krc	4		irf6 (pp) bax	1	3										lss	osc, lss	6		ephb2 (pp) hk2	5	6
hif1an	dkfzp762f1811, flj22027, hif1an, fih1, flj20615	1		jun (pp) tnfa	5	7										igkv2d-29	igkv2d29, a2c, a2a, igkv2d-29	2		hnf4a (pp) letmd1	1	1
hif1a	hif-1alpha, mop1, hif1-alpha, pasd8, hif1a	10		cxcr3 (pp) ifna1	2	2										flna	nhbp, opd1, opd2, abpx, filamin a, flna, fln1, fln, fmd, opd, mns, abp-280	4		il1b (pp) tnfa	7	7
hgf	hgf, hpta	27		il8 (pp) mft	1	1										ntrk2	ntrk2, gp145-trkb, trkb	5		c2f (pp) snap25	1	2
herc5	ceb1, herc5	3		il4 (pp) il5	13	13										aplp2	appl2, aplp2, cdebp, apph	2		pten (pp) myc	2	4
hdc	hdc	2		prkr (pp) hars	1	2										stx1a	p35-1, hpc-1, stx1a, stx1	19		nbs1 (pp) mycn	1	2
hdac9	mitr, kiaa0744, hdac9b, hdac7b, hdac9, hdac7, hd7, hdrp, hdac, hdac9fl	16		hla-drb4 (pp) il1b	1	1										fzd9	fzd9	5		stat4 (pp) stat6	1	1
hdac5	kiaa0600, hdac5, hd5, ny-co-9	6		ifna1 (pp) soat1	8	11										slc15a1	slc15a1, hpept1, pept1, hpect1	3		parp1 (pp) birc6	1	1
hdac4	ha6116, kiaa0288, hdac-a, hdac4, hdaca, hd4	3		tlr8 (pp) il8	1	1										bid	mgc15319, bid, mgc42355	5		add1 (pp) gnas	1	1
hdac3	rpd3-2, hdac3, hd3	7		olr1 (pp) rtn4rl2	1	1										1.2.2.2	pyruvic (cytochrome b1) dehydrogenase, pyruvic dehydrogenase, pyruvate dehydrogenase (cytochrome), pyruvate oxidase, 1.2.2.2, pyruvate:ubiquinone-8-oxidoreductase, pyruvate dehydrogenase	3		fshr (pp) lhcgr	1	1
hdac2	hdac2, yaf1	9		tnfsf12 (pp) sost	1	1										smpd1	smpd1, asm, npd	2		fgf21 (pp) mapk3	1	1
hdac1	rpd3l1, rpd3, hdac1, hd1	9		tgfb (pp) timp1	1	1										peg3	kiaa0287, peg3, pw1	12		mmp1 (pp) mmp3	2	3
hcst	pik3ap, kap10, dap10, hcst	1		csf1r (pp) tnf	2	2										rb1	rb, osrc, rb1	3		ppp2r4 (pp) set	1	2
hck	jtk9, hck	15		aicda (pp) apc	2	2										atm	atdc, ata, atm, ate, atc	2		ucp3 (pp) dll1	1	1
hccs	cchl, hccs	1		tp53 (pp) ptk2	1	1										dyrk1a	mnbh, dyrk1, hp86, dyrk1a, mnb, dyrk	15		becn1 (pp) notch1	1	1
hbe1	hbe1	1		thrb (pp) ncor2	1	1										kcnj4	hirk2, kcnj4, hir, hrk1, kir2.3	3		spi1 (pp) eomes	1	2
havcr2	timd3, tim-3, kim-3, flj14428, tim3, havcr2	4		il8 (pp) stat2	1	3										actr2	actr2, arp2	2		ifnb1 (pp) mx1	1	1
hat	hat	3		ripk2 (pp) card4	7	13										sf1	zfm1, d11s636, sf1, znf162	15		igf1 (pp) egf	2	3
hars	flj20491, hrs, hars	3		tgfb (pp) bmp4	1	1										hsd11b2	hsd11b2, ame1, hsd11k, ame	3		becn1 (pp) ing1	1	1
gzmm	met1, lmet1, gzmm	1		ctd (pp) cxcr3	1	2										tnf	tnfsf2, dif, tnf	13		tnfsf5 (pp) mcp	1	1
gzmh	csp-c, cgl-2, ccp-x, ctla1, ctsgl2, gzmh	3		tnfrsf1a (pp) nf-kappab	16	20										hras	h-ras, rash1, hras, hras1	2		ros1 (pp) pkc	1	1
gzmb	cspb, cgl1, ccpi, csp-b, cgl-1, sect, ctsgl1, gzmb	2		soat1 (pp) csf3	1	1										elavl1	elav1, melg, hua, hur, elavl1	3		aqp3 (pp) aqp9	1	1
gtpbp1	mgc20069, hspc018, gtpbp1, gp-1, gp1	1		decr1 (pp) tnfsf11	1	1										etv1	etv1, er81	2		il6 (pp) il6st	2	2
gtf3a	gtf3a, tfiiia, ap2	4		crs (pp) il6	1	1										nr1i2	nr1i2, onr1, parq, bxr, sxr, par, pxr	1		apob (pp) dll1	1	1
gtf2i	ib291, gtf2i, btkap1, bap135, bap-135, tfii-i, wbscr6, diws	6		rip (pp) il1b	1	1										slc25a4	slc25a4, ant1, peo3, peo2, ant	2		ern1 (pp) atf6	1	2
gta	ggtb1, gta	3		cd86 (pp) trem2	1	1										pmps	pmps	2		aprt (pp) nr0b2	1	2
gstt1	gstt1	7		vwf (pp) ccl2	1	1										cpsf3	cpsf, cpsf3, cpsf-73, cpsf73	4		ace (pp) ace2	2	2
gstp1	pi, gstp1, faees3, dfn7, gst3	2		plg (pp) tnfrsf5	3	3										suv39h1	suv39h1, suv39h	2		decr1 (pp) ros1	5	7
gstm1	mu, mu-1, gstm1-1, gstm1, gstm1b-1b, mgc26563, h-b, gstm1a-1a, gtm1, gth4	1		irf7 (pp) rnp	1	1										duox1	duox1, noxef1, lnox1, thox1	7		lipe (pp) fabp3	2	2
gsta2	gsta2, gsta2-2, mgc10525, gth2, gta2	3		adam11 (pp) tnfsf5	1	1										kcnn4	kca3.1, hsk4, hkca4, kcnn4, kca4, ik1, sk4, hikca1, ikca1	3		ppara (pp) ctsl	1	1
gsta1	gsta1, gsta1-1, gth1, gst2	3		rag2 (pp) il22	1	1										brd3	kiaa0043, ring3l, brd3, orfx	2		nr4a1 (pp) nr2f1	1	1
gsk3b	gsk-3beta, gsk3beta, gsk3b, gsk3-beta	8		ccl3 (pp) ptx3	1	1										mtap	msap, mtap, c86fus	20		hnf4a (pp) hist2h2be	1	1
gsc	gsc	3		kcng1 (pp) fcn2	1	1										ptpn6	ptpn6, shp-1, sh-ptp1, shp-1l, hptp1c, hcph, ptp-1c	2		ros1 (pp) mmp3	1	1
grpr	grpr	1		ppyr1 (pp) ep300	1	1										tfap2a	tfap2, ap-2, ap2tf, tfap2a	5		ppargc1a (pp) igf1r	1	1
grp	grp	2		cpm (pp) bdkrb2	1	1										lhx3	m2-lhx3, lhx3	8		etv5 (pp) eomes	1	1
grk5	gprk5, grk5	2		bcr (pp) ifn-alpha	1	1										allc	allc, alc	1		lef1 (pp) tcf2	1	1
grip1	grip1, grip	1		ephb2 (pp) tnfrsf1a	1	1										cdx4	cdx4	1		notch1 (pp) dnmt3a	1	1
grin1	nmdar1, grin1, nr1, nmda1	1		lyn (pp) pkc	1	1										xrcc3	xrcc3	1		cd36 (pp) lipe	1	1
grb2	grb3-3, egfrbp-grb2, ash, grb2	31		vav1 (pp) tyr	1	1										dlg1	sap97, hdlg, dlg1	1		cyp1a1 (pp) ahr	16	20
grb10	irbp, grb-ir, meg1, kiaa0207, grb10	7		ppig (pp) il6	1	1										atf6	atf6	3		slc2a4 (pp) aprt	2	3
grap2	mona, grb2l, gads, grblg, grap2, grf40, grap-2, grbx, grid, grpl	4		cd36 (pp) cd59	1	1										s100a1	s100, s100a1, s100a	3		kcnq1 (pp) kcnq1ot1	1	1
gpx3	gpx3	5		tnfsf13b (pp) tlr7	1	1										dhs	dhs	2		nr1h4 (pp) nr1i2	5	6
gpx1	gshpx1, mgc14399, gpx1	7		ccl2 (pp) ns	1	1										phip	ndrp, phip, flj20705	3		cish (pp) hspa4	1	1
gpsn2	gpsn2, sc2, ter	5		gfi1 (pp) tnf	1	1										abcc8	hi, sur-1, sur1, hrins, sur, abcc8, abc36	3		prkr (pp) mapk8	1	1
gpr44	crth2, gpr44	1		irf6 (pp) itgax	1	1										hoxa9	hoxa9, hox1g, mgc1934, hox1.7, abd-b	8		dkk1 (pp) ewsr1	1	2
gpr43	ffa2r, gpr43	2		mapk14 (pp) map2k3	4	5										msx2	crs2, msx2, pfm1, fpp, hox8, msh	1		cxadr (pp) ebp	1	1
gpr41	gpr41	5		irak1 (pp) rip	1	1										pitx1	pitx1, bft, potx	3		bad (pp) bcl2l11	1	1
gpr40	gpr40	2		tlr2 (pp) tra1	2	3										hist2h2be	hist2h2be, h2bfq, h2b/q, gl105, h2b	1		myc (pp) mycn	1	2
gpr109b	gpr109b, hm74, puma-g, pumag	4		appl1 (pp) prkaa2	1	2										abca2	abc2, abca2	7		cetp (pp) hsd11b1	8	11
gpr	gpr	4		birc1 (pp) tep1	2	2										hln2	hln2, hdl3	4		atp8a2 (pp) abcg2	2	2
gpi	sa-36, gnpi, amf, gpi, phi	3		allc (pp) tlr9	1	1										cpt1a	cpt1, cpt1a, cpt-1, l-cpt1, cpt1-l	4		il2 (pp) il2ra	3	3
gnpda1	gnpda1, kiaa0060, gnpda, hln	3		ppyr1 (pp) syt1	2	2										sma@	sma@, sma	2		cd80 (pp) cd86	6	6
gng11	g protein, gng11	42		cxcl11 (pp) tnfa	2	2										p2rx3	p2rx3, p2x3	1		vdr (pp) tjp2	1	1
gnb2l1	h12.3, hlc-7, gnb2l1, gnb2-rs1, rack1	5		ifng (pp) il-12rbeta2	2	3										nag	dkfzp586g1219, nag	4		il6 (pp) 1.5.1.19	1	1
gmds	gmds, gmd	2		pias1 (pp) stat1	1	1										vegf	vegf, vegfa	2		abcb1 (pp) atp8a2	5	5
gli3	gli3, gcps, papa1, papa, papb, pap-a, ppdiv, phs	5		par1 (pp) pik3ca	1	2										znfn1a1	pro0758, ikaros, lyf-1, znfn1a1, hs.54452, lyf1, hik-1	7		ucp3 (pp) frap1	1	1
gja1	cx43, sdty3, odod, oddd, gja1, gjal, odd	5		cmrf-35h (pp) il1b	1	1										adrb1	beta1ar, adrb1, adrb1r, rhr, b1ar	8		cdk5 (pp) ins	1	1
gimap5	ian5, ian4, gimap5, imap3, himap3, ian4l1, hian5, flj11296	1		ccl28 (pp) psmc6	1	1										il31ra	crl3, glm-r, il31ra, glmr, il-31ra, gpl, crl	1		nos3 (pp) cyp11b2	1	1
ghr	ghr	6		tnfrsf10a (pp) rip	1	1										pgf	plgf-2, plgf, pgf	2		foxm1 (pp) extl3	1	1
gfi1	gfi1, znf163	6		pacap (pp) vipr1	1	1										lrp5	bmnd1, oppg, vbch2, lrp7, lrp5, ops, lr3	15		cplx1 (pp) cplx2	1	1
gfer	herv1, gfer, alr, hpo, hss, hpo2, hpo1	1		cutl1 (pp) sts-1	1	1										lrp1b	lrpdit, lrp1b, lrp-dit	1		irs2 (pp) gys1	1	1
gfap	gfap	9		stat2 (pp) ephb2	1	1										edn2	et2, edn2	8		il6 (pp) il8	10	13
gdnf	gdnf	3		cmrf-35h (pp) ifng	1	1										pf4	scyb4, cxcl4, pf4	4		scd (pp) ing1	1	1
gclc	glclc, gd:gclc, glcl, gclc, gcs	3		csf3 (pp) ccl3	1	1										smad7	smad7, madh8	4		4.1.1.38 (pp) 4.1.1.49	2	2
gcg	glp1, glp2, gcg, grpp	2		map2k1 (pp) mapk9	3	3										apc	gs, dp2.5, apc, fpc, dp3, dp2	27		dll1 (pp) tp53	1	1
gca	gca	4		myd88 (pp) pip	1	1										mapk8ip1	jip-1, mapk8ip1, ib1, prkm8ip	27		tnfrsf5 (pp) cd83	1	1
gbp2	gbp2	2		crp (pp) cfh	3	3										sod2	ipo-b, sod2, mnsod	13		plg (pp) plaur	2	2
gbp1	gbp1	8		tnfaip3 (pp) edar	1	1										dnmt3b	m.hsaiiib, icf, dnmt3b	21		cshl1 (pp) tcf3	1	1
gata6	gata6	10		cflar (pp) bckdhb	1	1										slc5a3	slc5a3, smit2, smit	1		igf1r (pp) igf2	1	1
gata4	gata4	9		ddx41 (pp) ifng	2	2										akr1c2	ddh2, akr1c-pseudo, hakrd, akr1c2, babp, dd2, hbab	2		gch1 (pp) nos3	2	2
gata3	mgc5199, mgc5445, mgc2346, gata3	23		il1r1 (pp) ccl4	1	1										dlg4	psd-95, psd95, sap90, dlg4	2		slc2a4 (pp) acaca	1	1
gas6	axllg, gas6, axsf	1		apc (pp) tlr9	1	1										bad	bbc2, bad, bcl2l8	6		src (pp) stat3	2	2
gas	gast, gas	28		cd38 (pp) hla-drb4	2	2										cyp1a2	cp12, p3-450, p450(pa), cyp1a2	7		slc2a1 (pp) gsk3b	1	1
galt	galt	7		il6 (pp) il10	36	36										gnaz	gnaz	17		mapk8 (pp) bcl2	3	4
gal3st1	gal3st1, cst	3		creb1 (pp) bcl2l1	1	1										siat4c	st3galiv, cgs23, st3gal iv, sat3, siat4, nanta3, stz, flj11867, siat4c	3		tcf7 (pp) sh3bp2	1	1
gal	glnn, galn, mgc40167, gal	9		tat (pp) ppbp	1	1										ppp1r1b	darpp-32, ppp1r1b, flj20940, darpp32	2		igf1r (pp) cryab	1	1
gadd45b	gadd45beta, gadd45b, dkfzp566b133, myd118	10		tgfb (pp) cd80	1	1										scnn1b	scneb, enacbeta, enac-beta, enacb, scnn1b	7		il2ra (pp) foxp3	6	6
gadd45a	ddit1, gadd45a, gadd45	5		crh (pp) ly96	1	1										ae2	dkfzp434d177, ae2	2		il6 (pp) icam1	1	1
gad2	gad2, gad65	2		mapk14 (pp) ambp	1	1										slc7a1	slc7a1, rec1l, hcat-1, atrc1, hcat1, err, cat-1	3		hat (pp) lipe	1	1
gad1	gad1, gad25, gad67, gad	1		mkks (pp) siglec8	1	1										fgf9	fgf9, gaf, hbfg-9	1		azgp1 (pp) ucp2	1	2
gabrq	theta, gabrq	6		tlr4 (pp) mapk3	6	7										dusp6	mkp3, dusp6, mkp-3, pyst1	17		plg (pp) mmp3	1	1
gabpa	e4tf1a, gabp-alpha, nft2, nrf2, e4tf1-60, gabpa, gapbalpha, nrf2a	29		il1b (pp) s100a9	1	1										cyp2b	cyp2b, cytochrome p450, subfamily iib (phenobarbital-inducible)	3		myc (pp) ppard	1	1
gab2	kiaa0571, gab2	9		tnfaip3 (pp) egr1	1	1										abcb9	tapl, kiaa1520, est122234, abcb9	6		gstp1 (pp) hmgb1	1	1
gab1	gab1	9		il13 (pp) ahr	1	1										sdc2	hspg, synd2, hspg1, sdc2	1		creb1 (pp) tcf1	2	2
g3bp	hdh-viii, g3bp	2		il1r1 (pp) il1rap	2	2										cpt1b	cpt1b, cpt-1b, kiaa1670, cpt1-m, m-cpt1	1		apob (pp) zmpste24	1	1
g1p2	isg15, g1p2, ifi15	10		nox1 (pp) ncf1	1	1										scarb1	scarb1, srb1, cla-1, sr-bi, sr-b1, cd36l1	3		tp53 (pp) bax	3	3
fzd4	fzd4s, mgc34390, fz-4, fzd4, fze4, gpcr	19		fcgr3a (pp) il2ra	1	1										cyp11b2	aldos, p-450c18, p450aldo, cyp11b2, cyp11bl	8		ptgs2 (pp) mmp9	3	5
fyn	mgc45350, fyn, syn	36		lbp (pp) il10	1	1										hey2	herp1, hey2	6		il10 (pp) il9	1	1
fyb	pro0823, adap, fyb, slap-130	1		cd4 (pp) ifi27	1	1										th1l	hspc130, th1l, nelf-c, nelf-d, th1	5		creb1 (pp) pkd1	1	1
fy	fy, darc, ccbp1, gpd	3		tnfsf10 (pp) bax	2	2										cck	cck	1		ucp2 (pp) frap1	1	1
fxr1	fxr1	4		padi4 (pp) cxcr3	1	1										slc5a2	slc5a2, sglt2	1		ephb2 (pp) rac1	1	1
fut5	fuc-tv, fut5	7		tbk1 (pp) ikka	3	3										epha3	epha3, etk1, hek, tyro4, hek4	1		add1 (pp) agtr1	1	1
fut4	fuc-tiv, fct3a, elft, fut4	7		traf6 (pp) hmox1	1	1										tnfrsf6	fastm, apo-1, cd95, alps1a, apt1, fas1, fas, tnfrsf6	1		il2ra (pp) il10	2	2
fut3	le, fut3, les	7		tnf (pp) csf1	1	1										mapk8	jnk1a2, jnk21b1/2, prkm8, jnk1, sapk1, mapk8, jnk, jnk-1	8		cd69 (pp) sell	2	2
fut2	se, fut2	7		pim1 (pp) il3	1	1										gys2	gys2, gys-2	2		ptgs2 (pp) syt1	4	5
fut1	hh, fut1, hsc	28		iceberg (pp) ripk2	1	1										ctsc	cppi, ctsc, pals, dppi, dpp1, hms, pls	4		preb (pp) pbef1	1	1
furin	pcsk3, spc1, furin, pace, fur	6		cybb (pp) irf3	1	1										gpsn2	gpsn2, sc2, ter	1		hnf4a (pp) foxa2	2	3
fubp3	fubp3, fbp3	2		ros1 (pp) tp53	2	3										rage	rage, mok, rage1	10		cxcl10 (pp) il18	2	2
fstl1	fsl1, fstl1	5		cox2 (pp) nos2a	2	4										sc	sc, s.c	3		cish (pp) bcatenin	1	1
fscn1	snl, fscn1, fascin	1		il17 (pp) c6orf4	5	7										fgf23	fgf-23, hpdr2, fgf23	2		ghr (pp) irs1	1	1
frizzled	fz, frizzled, fzd	1		eec1 (pp) stat3	1	1										tlr3	tlr3, tlr-3	4		pou5f1 (pp) sox2	1	1
frap1	mtor, frap1, frap2, frap, rapt1, raft1	31		nbs1 (pp) card15	1	1										frzb	frp-3, fritz, frzb-pen, fzrb, frzb, sfrp3, frzb-1, fre, hfiz, frzb1	1		irs2 (pp) pik3ca	9	12
fprl1	fmlpx, fprl1, fprh1, fprh2, fpr2a, alxr, lxa4r, hm63, fmlp-r-ii	3		bcr (pp) cd4	1	2										itk	itk, emt, lyk	3		onecut1 (pp) creb1	1	1
fpr1	fmlp, fpr1, fpr	20		flii (pp) dvl1	1	1										tnfa	tnfalpha, tumor-necrosis-factor-alpha, tnf alpha, tnf-alpha, tnfa	6		cdkn2a (pp) hspb2	1	1
fpf	fhf, fpf, traps	7		mmp3 (pp) map3k7	1	1										dvl1	dvl-1, mgc54245, dvl1, dvl	4		irs1 (pp) gsk3b	1	1
foxp3	ipex, dieter, aiid, foxp3, jm2, pidx, xpid	55		syk (pp) blnk	1	1										id1	id, id1	6		il1b (pp) ephb2	2	2
foxo3a	af6q21, fkhrl1p2, mgc31925, fkhrl1, mgc12739, foxo3a	5		tnfrsf5 (pp) soat1	1	1										cugbp1	nab50, hnab50, cugbp, cug-bp, cugbp1, cug-bp1, brunol2	4		nf-kappab (pp) gabpa	1	1
foxo1a	foxo1, fkhr, fkh1, foxo1a	9		hspb1 (pp) cgn	1	1										plvap	plvap, gp68, fels, pv-1, pv1	7		tcf7 (pp) cdx1	1	1
foxa1	hnf3a, foxa1, tcf3a, mgc33105	5		ifna1 (pp) tnfrsf5	2	3										cacna1h	cacna1hb, cacna1h	3		nppb (pp) npr1	5	5
fos	fos	18		syt1 (pp) scyl1	3	3										trhr	trhr	5		nr4a1 (pp) sf1	1	1
fnbp1	fnbp1, fbp17, kiaa0554	4		adam11 (pp) ccl22	6	7										pnck	mgc45419, pnck	6		pou5f1 (pp) onecut1	1	1
flt4	vegfr3, flt4, pcl	4		vav1 (pp) creb1	1	1										cldn4	cper, cpetr, cpe-r, cldn4, wbscr8, hcpe-r, cldn-4, cpetr1	3		slc5a1 (pp) qrsl1	1	1
flt3	cd135, flt3, flk2	19		il1r1 (pp) cd14	4	4										smg1	smg1, kiaa0421, lip	1		irs2 (pp) prkaa2	3	3
flt1	vegfr1, flt1, flt	13		adam11 (pp) ifn-alpha	1	1										epd	epd, pde	2		vcam1 (pp) plg	1	1
flnb	fln1l, tabp, filamin b, flnb, aoi, fh1, tap, abp-278	7		ptpn11 (pp) tyk2	1	1										bucs1	bucs1, macs1	3		nr5a1 (pp) sf1	1	1
flna	nhbp, opd1, opd2, abpx, filamin a, flna, fln1, fln, fmd, opd, mns, abp-280	38		eif2a (pp) hars	1	1										lrpprc	clone-23970, lrpprc, lrp130, lsfc	1		pik3ca (pp) aprt	2	2
flj20071	flj90130, flj20071, dmc, smc	24		tnfsf10 (pp) pdcd8	1	1										golga1	golgin-97, golga1, mgc33154	5		becn1 (pp) tp53	1	1
fkbp5	ptg-10, fkbp5, fkbp51, fkbp54	2		lgals3 (pp) c5r1	1	3										myd88	myd88	3		vcam1 (pp) ifng	1	1
fkbp4	hsp56, fkbp4, hbi, p52, fkbp52, fkbp59	26		c5r1 (pp) rpe	1	1										tlr7	tlr7	3		igf2r (pp) ins	1	1
fkbp1a	fkbp1, pkci2, pkc12, fkbp12c, ppiase, fkbp-12, fkbp1a, fkbp12	2		ccl12 (pp) cxcl1	1	1										nfic	mgc20153, ctf5, nfic, nf-i, ctf, nfi	3		notch1 (pp) tp53	2	2
fgr	src2, p55c-fgr, fgr	3		tnfaip3 (pp) ralbp1	3	4										sema7a	h-sema-l, cd108, cdw108, h-sema-k1, h-sema k1, semal, sema7a, semak1	1		tnfrsf5 (pp) syt1	3	3
fgg	fgg	12		il6 (pp) parp1	2	3										pofut2	fut13, c21orf80, pofut2	1		acdc (pp) rbp4	1	1
fgfr4	mgc20292, jtk2, fgfr4, tkf	1		mapk1 (pp) cdkn2c	1	1										preb	sec12, pre-b, mgc3467, preb	1		npr1 (pp) dst	1	1
fgfr2	k-sam, cfd1, cek3, fgfr2, bfr-1, tk14, tk25, bek, kgfr, jws, ect1	1		cd4 (pp) il18	1	1										arl1	arl1, arfl1	5		pkc (pp) ephb2	4	4
fgfr1	h5, h4, h3, h2, n-sam, fgfr1, c-fgr, bfgfr, flt2, cek	2		mmp14 (pp) serpine1	1	1										loxl2	loxl2, ws9-14	2		glp1r (pp) serpine1	1	2
fgf9	fgf9, gaf, hbfg-9	5		ifng (pp) cd1d	1	1										wif1	wif1, wif-1	1		nanog (pp) creb1	1	1
fgf7	hbgf-7, fgf7, kgf	4		tlr4 (pp) cdc42	1	1										sorbs1	r85fl, dkfzp586p1422, flaf2, sh3p12, kiaa1296, sorb1, sorbs1, flj12406, sh3d5	29		irf1 (pp) stx1a	1	1
fgf2	hbgh-2, bfgf, fgf2, fgfb	3		il1r1 (pp) tlr3	3	3										hoxb5	hu-1, hho.c10, hoxb5, hox2a, hox2.1	11		fos (pp) ephb2	1	1
fgf19	fgf19	1		osm (pp) il17	1	1										bik	bip1, bbc1, bik, nbk	2		stat3 (pp) socs3	2	4
fgf10	fgf10	3		rel (pp) scyl1	1	1										card15	ibd1, blau, card15, nod2, acug	3		nr0b2 (pp) nr5a2	2	2
fgb	fgb	4		egfr (pp) erbb2	1	1										msc	myor, abf1, msc, abf-1	2		asip (pp) lpl	1	1
fes	fes	3		smad3 (pp) il1b	1	1										abcc6	mrp6, mlp1, moate, est349056, ara, abcc6, abc34	2		mapk14 (pp) bcl2	1	1
fcn2	ebp-37, fcn2, fcnl, p35	7		ucp2 (pp) il6	1	1										hps1	mgc5277, hps, hps1	5		ptn (pp) rps6	1	1
fcgr3a	fcgr3a, igfr3, fcgr3, cd16, fcg3	20		itgax (pp) tslp	1	1										aatf	che-1, aatf, ded	3		pparg (pp) zmpste24	1	1
fcgr2b	fcgr2b	2		vegf (pp) il6st	1	1										myod1	myf3, myod, myod1	6		apc (pp) rassf1	2	3
fcgr2a	fcgr2a, igfr2, fcgr2a1, fcgr2, mgc23887, cd32, cdw32, fcg2, fcgr, mgc30032	6		sqstm1 (pp) decr1	1	1										mal	mal	26		agtr1 (pp) cyp11b2	1	1
fcgr1a	fcgr1a, igfr1, cd64, fcri	21		soat1 (pp) irf1	3	3										agr2	hag-2, agr2, gob-4, ag2, xag-2	7		il22 (pp) cyp1a1	1	1
fcer2	cd23a, fcer2, cd23, igebf, fce2	5		fnbp1 (pp) dynamin-2	1	1										tbxas1	cyp5, tbxas1, cyp5a1, txas, txs	11		tp53 (pp) cryab	1	1
fcar	cd89, fcar	1		il15 (pp) stat5a	3	3										gab1	gab1	4		qrsl1 (pp) stat6	1	1
fbxo8	dc10, fbxo8, fbx8, fbs	5		cd86 (pp) il23a	1	1										msmb	msmb, mspb, igbf, psp57, psp94, psp-94, prps, psp, pn44	2		sucla2 (pp) prnp	1	1
fbp2	fbp2	2		il13 (pp) il2	4	4										atp2a2	dd, serca-2, atp2b, mgc45367, serca2, atp2a2	7		atp8a2 (pp) 3.6.1.8	2	2
fbn2	fbn2, cca	2		rhoh (pp) csf2	1	1										alox5	alox5, log5	1		nos3 (pp) ace	1	1
fastk	fastk, flj13079, fast	1		3.1.4.3 (pp) vav1	1	1										ctbp1	ctbp1	3		tnfrsf11b (pp) il2	1	1
fap	seprase, fapa, fap	2		ctbs (pp) cmd1a	1	1										pvrl1	cd111, hvec, sk-12, pvrl1, pvrr1, clped1, pvrr, ed4, prr, higr	2		ppard (pp) mycn	1	1
fancf	fancf, faf	1		mip3a (pp) cx3cl1	1	1										fxyd2	mgc12372, homg2, fxyd2, atp1g1	2		nor1 (pp) cyp11b2	1	1
fancb	fancb, flj34064, faap95, facb, fab, fa2	9		havcr2 (pp) cd4	1	1										ddb1	ddba, ddb1, xpe-bf, uv-ddb1, xpce, xap1	3		add1 (pp) gnb3	1	1
faim2	faim2, kiaa0950, ngp35, nmp35, lfg	1		jun (pp) tlr2	2	2										nf2	merlin, banf, acn, sch, nf2	2		ucp2 (pp) becn1	1	1
fadd	fadd, mort1, mgc8528	32		app (pp) cxcr3	1	1										plin	peri, plin	2		cyp3a4 (pp) atp8a2	2	2
fabp4	a-fabp, fabp4	2		hsd11b1 (pp) irf6	2	2										dlx5	dlx5	1		aprt (pp) ipf1	1	1
fabp3	o-fabp, mdgi, h-fabp, fabp11, fabp3	2		tlr8 (pp) il10	2	2										gria1	hbgr1, gluh1, glura, glur1, gria1, glur-a	2		mgp (pp) alk	1	1
fabp1	l-fabp, fabpl, fabp1	9		lck (pp) rac1	1	1										ccnd2	kiak0002, ccnd2	26		tcf7 (pp) tjp1	1	1
faah	faah	4		il6st (pp) ephb2	1	1										1.1.1.51	3(or 17)beta-hydroxysteroid dehydrogenase, beta-hydroxy steroid dehydrogenase, 17beta-hydroxy steroid dehydrogenase, 3beta-hydroxy steroid dehydrogenase, 17-ketoreductase, 3beta-hydroxysteroid dehydrogenase, 1.1.1.51	11		atp8a2 (pp) hsd11b1	13	15
f9	f9, fix, hemb, ptc	3		pf4 (pp) tubb3	1	1										hoxc5	hoxc5, hox3d	7		plg (pp) plat	2	2
f8	f8, fviii, ahf, f8b, f8c, hema, dxs1253e	2		cxcl12 (pp) jak3	1	1										tmd	tmd	3		soat1 (pp) stat5b	1	1
f2rl2	par3, f2rl2	2		ccr7 (pp) tlr2	1	1										trim22	staf50, rnf94, trim22, gpstaf50	3		irs1 (pp) irs2	17	30
f2rl1	par2, gpr11, f2rl1	22		irf6 (pp) flj20071	1	1										hadhb	hadhb, mstp029	2		parp1 (pp) bcl2	5	5
f2r	tr, cf2r, f2r	6		ercc8 (pp) cd8a	1	1										rarres1	rarres1, tig1	26		gcg (pp) apoe	1	1
f2	f2, pt, thrombin	37		il18 (pp) traf1	1	1										gnpta	gnpta, icd	2		ros1 (pp) atic	1	3
f12	haf, f12	10		il15 (pp) egf	1	1										itgal	cd11a, lfa-1, lfa1a, itgal	2		hsd11b1 (pp) lipe	1	1
f11r	pam-1, jam1, jcam, jam-1, jam, f11r	1		plg (pp) plek	1	1										cbl	cbl2, c-cbl, rnf55, cbl	5		hat (pp) lpl	1	1
f10	fx, fxa, f10	5		ifn-alpha (pp) il10	2	3										bmp3	bmp3, bmp-3	5		pik3ca (pp) pten	15	25
eya1	eya1, bop, bor	2		ifn-alpha (pp) ccl22	1	1										ednra	ednra, etra, eta	2		casp9 (pp) bax	1	1
extl3	extl3, extr1, kiaa0519, reg, rpr	12		cd163 (pp) il8rb	1	1										rps6ka1	s6k-alpha 1, rsk1, mapkapk1a, rsk, rps6ka1	3		serpine1 (pp) nos2a	1	1
etv5	etv5, erm	7		il17c (pp) il17d	1	1										nfya	cbf-a, cbf-b, nfya, nf-ya, hap2	5		il8rb (pp) apoe	1	1
ets1	ewsr2, ets1	6		tgfb (pp) nf-kappab	8	13										znf185	znf185	2		il6 (pp) tnf	4	4
esx1l	esx1l, esxr1, esx1	2		ccl13 (pp) ccl22	2	2										rras	rras, r-ras	1		tcf2 (pp) 3.6.1.8	1	1
esr2	nr3a2, er-beta, esrb, esr2, 5p152, esr-beta, erb	1		ccl17 (pp) creb1	1	2										nkx2-5	csx1, nkx2-5, nkx2.5, nkx2e, csx	26		pth (pp) 1.5.1.19	1	1
esr1	nr3a1, esra, esr1, esr, era	11		tyrp1 (pp) il27ra	1	1										atbf1	atbf1, zfhx3	3		cryab (pp) hspb2	1	1
esm1	esm1	5		nfkbia (pp) syt1	33	43										gfer	herv1, gfer, alr, hpo, hss, hpo2, hpo1	2		tnfrsf6 (pp) acaca	3	3
ern1	ire1, ire1p, ern1, flj30999	4		ncr1 (pp) il18	2	2										map3k12	dlk, muk, zpk, map3k12	2		pparg (pp) cdkn2a	1	1
ereg	er, ereg	2		tradd (pp) rac1	1	1										sumo3	sumo3, smt3a, sumo-3, smt3h1	5		cetp (pp) apoe	2	2
ercc8	ckn1, ercc8, csa	8		alpi (pp) card15	1	2										1.14.13.12	benzoate-p-hydroxylase, 1.14.13.12, benzoic acid 4-hydroxylase, benzoate 4-hydroxylase, benzoate 4-monooxygenase, p-hydroxybenzoate hydroxylase, benzoic 4-hydroxylase	1		actin (pp) ppara	1	1
erbb4	erbb4, her4	3		hla-drb4 (pp) apc	1	2										pomc	clip, acth, poc, pomc	2		hmgb1 (pp) s100a1	1	1
erbb2	erbb2, tkr1, her2, ngl, neu	11		tlr1 (pp) tnfa	2	2										il2	il-2, tcgf, il2	4		ptk2 (pp) ephb2	1	1
epo	ep, epo	10		tnfsf6 (pp) cyld	1	1										fadd	fadd, mort1, mgc8528	2		il10 (pp) th1l	4	5
ephb6	ephb6, hep	8		gata3 (pp) gpr44	1	1										osr1	osr1	4		pik3ca (pp) gsk3b	1	1
ephb2	ephb2, epht3, tyro5, erk, drt, hek5	219		psmc6 (pp) cd69	1	1										saa2	saa2	12		myc (pp) tcf1	1	1
epha3	epha3, etk1, hek, tyro4, hek4	29		ube2n (pp) ube2d1	1	1										chek2	chk2, pp1425, chek2, hucds1, rad53	3		iapp (pp) krt6b	1	1
epd	epd, pde	5		nfatc1 (pp) acp5	1	1										abl2	abl2, abll, arg	1		dscam (pp) cpe	1	1
ep300	p300, ep300	34		il5 (pp) itgb2	1	1										dhrs3	dhrs3, sdr1, rsdr1, retsdr1	7		nr4a1 (pp) nr2f6	1	1
eos	eos	6		nf-kappab (pp) tlr6	4	7										cd80	cd28lg1, cd80, cd28lg, lab7	11		il4 (pp) th1l	2	2
eomes	eomes, tbr2	3		stat1 (pp) ephb2	4	5										pdcd8	pdcd8, aif	5		irf6 (pp) tnfrsf5	1	1
enpp3	pdnp3, npp3, enpp3, pd-ibeta, b10, cd203c	2		il5 (pp) il8	4	4										itgb2	mf17, lcamb, mfi7, cd18, itgb2	3		pik3ca (pp) cdc42	1	1
eng	cd105, orw1, eng, end, hht1, orw	10		vegfc (pp) ifng	1	1										drpla	d12s755e, drpla, atn1, b37, nod	3		tp53 (pp) lmna	2	2
emp1	emp1, cl-20, tmp	3		tnfrsf10a (pp) nos2a	1	2										aes	esp1, aes, grg, aes-2, aes-1	1		hln2 (pp) hsd11b1	3	4
emd	emd, sta, edmd	2		cse (pp) decr1	1	2										lck	lck	3		pparg (pp) dnmt3b	1	1
elk3	sap2, elk3, erp, net	3		il2 (pp) timp1	1	1										cdc2	cdk1, cdc2	8		nr0b2 (pp) atic	1	1
elk1	elk1	17		stat3 (pp) ifnar1	1	1										tal1	tcl5, tal1	2		pou5f1 (pp) hnf4a	1	1
elf5	ese2, elf5	6		fut1 (pp) ikbkb	1	1										tardbp	tardbp, tdp-43	1		cd4 (pp) pdcd1	2	2
elf4	elf4, elfr, mef	2		cxcl6 (pp) cxcl16	1	1										mcf2l	mcf2l, kiaa0362, arhgef14, flj12122, dbs	1		sirt1 (pp) lmna	1	1
elavl1	elav1, melg, hua, hur, elavl1	7		cd69 (pp) tnfsf5	1	1										bdkrb2	bkr2, bk-2, brb2, bdkrb2, b2r, bk2	25		ifna1 (pp) socs3	2	2
eif4g1	eif4g1, p220, eif4g	1		myd88 (pp) tnfrsf1b	1	1										ramp1	ramp1	2		tcf4 (pp) tcf3	3	4
eif4e	eif4e, eif4el1	4		tlr2 (pp) cd14	17	21										alox5ap	alox5ap, flap	7		grb10 (pp) kcnq1ot1	2	2
eif4a1	eif-4a, ddx2a, eif4a1, eif4a	1		traf6 (pp) ripk2	2	2										hrc	hrc	2		bcatenin (pp) cd97	1	1
eif2c2	eif2c2, mgc3183, ago2, q10	1		tlr6 (pp) lsp1	1	1										pik3ca	pik3ca, pi3k, pi3-k, p110-alpha	11		sp3 (pp) nppc	1	1
eif2b5	eif2b5, cach, eif2bepsilon, cle	2		il1b (pp) ccl7	2	2										xpc	xp-c, xpcc, xp3, xpc	9		dgat2 (pp) ces1	1	1
eif2ak3	eif2ak3, perk, pek	12		cd79a (pp) fancb	1	1										sirt3	sir2l3, sirt3	21		il1b (pp) ptgs2	2	2
eif2a	eif2alpha, cda02, eif2a, mstp004	10		cse (pp) defb4	1	1										smad1	smad1, jv41, jv4-1, bsp1, madh1, madr1	4		3.1.4.3 (pp) pkc	3	3
egr1	ngfi-a, g0s30, krox-24, tis8, egr1, at225, zif-268	18		itgam (pp) dtr	1	1										entpd1	entpd1, cd39, ntpdase-1, atpdase	1		sod2 (pp) bax	1	1
egln3	hifph3, flj21620, phd3, egln3	4		il6 (pp) mapk8	15	19										kcnk3	oat1, tbak1, kcnk3, task, task-1	3		dscam (pp) cpeb1	1	1
egfr	mena, erbb, erbb1, egfr	57		s100b (pp) raf1	1	1										clathrin	clathrin-hc, clathrin	1		tnfrsf5 (pp) tnfsf5	2	3
egf	egf, urg	40		il17 (pp) nfkbiz	1	1										chad	chad, slrr4a	1		ccl3 (pp) il6	1	1
efs	efs, hefs, sin, efs1, efs2	3		tnfa (pp) tnfrsf1b	4	5										cyp2c19	cpcj, cyp2c, cyp2c19, p450iic19, p450c2c	2		ucp2 (pp) apob	1	1
eed	wait1, eed, heed	5		chia (pp) egf	1	1										s100a8	ma387, mrp8, cgla, cfag, l1ag, s100a8, 60b8ag, caga, nif, cp-10	10		vdr (pp) hnf4a	1	1
eec1	eec, ectrodactyly, ectodermal dysplasia, cleft lip/palate, 1, eec1	6		icam1 (pp) mx2	1	1										vwf	f8vwf, vwd, vwf	10		iapp (pp) stat3	1	2
ednrb	hscr2, hscr, ednrb, etrb, etb, abcds	2		il1b (pp) il4	6	7										prss8	prss8, prostasin	2		cd3z (pp) cpt1b	1	1
ednra	ednra, etra, eta	8		bax (pp) atp6ap1	1	1										psmb10	mgc1665, lmp10, mecl1, psmb10	10		foxp3 (pp) nr3c2	1	1
edn1	et1, edn1	23		cxcl10 (pp) mmp1	1	1										dhx16	dhx16, dbp2, ddx16, prp8	1		ephb2 (pp) nf-kappab	2	2
edg4	lpar2, edg-4, lpa2, edg4	3		ccl17 (pp) cxcl12	1	1										bdkrb1	bkr1, bradyb1, bdkrb1, b1r, b1bkr	1		il8 (pp) ptgs2	3	5
edar	dl, eda1r, eda-a1r, ed3, ed5, eda3, edar, ed1r	4		tnfsf10 (pp) fadd	1	1										php1b	php1b	2		nfkb1 (pp) klk2	1	1
eda	xlhed, ed1-a2, ed1-a1, hed, ed1, eda, eda1, eda2, xhed	4		il17 (pp) il22	10	11										apom	hspc336, ng20, mgc22400, apom, g3a	2		srf (pp) tcf7	1	1
ecm1	ecm1	2		il18 (pp) cxcl11	2	4										ksr	rsu2, ksr1, ksr	1		trpc6 (pp) tyrp1	1	1
ece1	ece, ece1	5		nf-kappab (pp) map2k1	4	5										lrpap1	mrap, hbp44, lrpap1, a2mrap, a2rap, rap	2		letmd1 (pp) epha3	1	1
ebp	cpxd, cho2, cdpx2, ebp	44		socs1 (pp) cdkn2a	1	1										itgax	cd11c, itgax	3		crebbp (pp) cutl1	1	1
ebi3	ebi3	3		fyn (pp) ephb2	1	2										ampd1	mada, ampd1	8		foxa2 (pp) nr0b2	1	1
ebf	coe1, o/e-1, olf1, ebf, ebf1	7		rara (pp) rxra	1	1										ddit4	ddit4, redd-1, redd1, rtp801, flj20500, dig2	3		mapk14 (pp) jun	2	3
e2f4	e2f4, e2f-4	2		il6st (pp) ptgs2	1	1										prss21	test1, esp-1, test-1, prss21	1		cd4 (pp) il7r	3	3
e2f1	e2f1, gd:e2f1, e2f-1, rbbp3	1		il10 (pp) il4	16	20										tnc	tn, hxb, tnc	8		neo1 (pp) kir2ds4	1	1
dynamin-2	dynamin-2, dynamin2	3		nfkbia (pp) ebp	1	1										mpo	mpo	5		frizzled (pp) gsk3b	1	1
dynamin	dynamin-1, dynamin, dynamin1	5		tnpo1 (pp) sdf1	2	2										nppc	nppc	3		slc6a1 (pp) mect1	1	1
dusp6	mkp3, dusp6, pyst1	2		itgax (pp) il3ra	1	1										ndrg2	ndrg2, syld, kiaa1248	1		pparg (pp) igf1r	1	1
dusp4	mkp2, hvh2, dusp4, mkp-2, typ	2		mcs (pp) tnfsf10	1	1										fasn	oa-519, mgc15706, fasn, mgc14367	12		prkaa2 (pp) tsc2	4	7
dusp2	pac-1, dusp2	12		cd81 (pp) cd4	1	1										slc2a5	slc2a5, glut5	8		mapk3 (pp) nf-kappab	4	6
dusp1	hvh1, dusp1, ptpn10, mkp-1, cl100	16		ccl2 (pp) fut1	1	2										dnase1l1	dnase1l1, dnl1l, dnas1l1, xib	4		tnf (pp) tnfsf10	2	2
duox2	duox2, p138-tox, noxef2, lnox2, thox2	5		rock2 (pp) mapk14	1	1										cyp17a1	cpt7, cyp17, s17ah, cyp17a1, p450c17	8		nf-kappab (pp) icam1	3	3
duox1	duox1, noxef1, lnox1, thox1	7		diablo (pp) birc3	1	1										pres	slc26a5, pres	1		map2k2 (pp) ephb2	1	1
dtr	hegfl, hbegf, dtr, dts	16		gng11 (pp) sdf1	1	1										saa4	csaa, saa4, c-saa	4		bcl2l11 (pp) bax	1	1
dst	catx-15, bp240, flj21489, kiaa0728, flj13425, flj32235, bpa, macf2, flj30627, bpag1, dst	2		il18 (pp) tnfsf12	1	1										ddc	aadc, ddc	2		hat (pp) pparg	1	1
dspp	dfna39, dspp, dpp, dgi1	8		vcam1 (pp) plg	1	1										il12b	nksf2, clmf2, nksf, il12b, il-12b	2		s100a8 (pp) s100a12	2	3
dsp	dpii, dpi, dsp, kpps2, ppks2	13		ccr7 (pp) cxcr3	1	1										htr2b	htr2b, 5-ht(2b), 5-ht2b	1		apoe (pp) lrp1	1	1
dsipi	gilz, tsc-22r, dsipi, dip, hdip	2		map3k14 (pp) map3k8	1	1										tnfaip1	mgc2317, tnfaip1, edp1	3		actin (pp) mapk14	3	3
dscr1	csp1, mcip1, dscr1, adapt78	1		ifnb1 (pp) ccl2	1	1										myc	c-myc, myc	5		esr1 (pp) myc	1	1
dsc3	cdhf3, ht-cp, dsc4, dsc, dsc3	5		sdf1 (pp) xcl1	1	1										bdnf	bdnf, mgc34632	20		add1 (pp) ace	1	1
drpla	d12s755e, drpla, atn1, b37, nod	42		stat3 (pp) tnfrsf6	2	2										hnrpc	hnrpc, hnrnp, hnrnpc	1		jak2 (pp) stat1	3	4
dpt	dpt, tramp	1		grb2 (pp) ephb2	2	2										brca1	brca1, rnf53, pscp	4		abca1 (pp) abcg1	20	29
dpp4	tp103, cd26, adcp2, adabp, dpp4, dppiv	11		zfp91 (pp) tnfrsf5	1	1										nkx6-1	nkx6.1, nkx6-1, nkx6a	3		tnfa (pp) irs2	2	2
dpm1	gd:dpm1, mpds, cdgie, dpm1	1		tnfsf10 (pp) tra1	1	1										scnn1g	scneg, enacgamma, enacg, pha1, scnn1g	7		s100b (pp) ptgs2	1	1
dpep1	rdp, mdp, dpep1	17		il1b (pp) ikbke	1	1										snai1	snah, dj710h13.1, slugh2, sna, snai1	4		nppc (pp) gnrh1	1	1
dock2	kiaa0209, dock2	4		il8 (pp) rela	4	7										dr1	dr1, nc2, nc2-beta	4		tlr4 (pp) irf6	5	8
dntt	dntt, tdt	2		irf6 (pp) sdf1	1	1										otub1	otb1, otu1, flj20113, otub1	5		bad (pp) bax	2	2
dnmt3b	m.hsaiiib, icf, dnmt3b	1		cd36 (pp) ikbkg	1	1										dgat2	hmfn1045, dgat2	12		tp53 (pp) zmpste24	1	1
dnmt1	mcmt, dnmt1, cxxc9, dnmt	3		irf7 (pp) src	1	2										fgf2	hbgh-2, bfgf, fgf2, fgfb	2		ephb2 (pp) mapk14	16	18
dncl2a	hspc162, mgc15113, bith, dncl2a, blp, dnlc2a	3		slc26a3 (pp) cd14	1	2										c21orf63	pred34, sue21, c21orf63	10		irs2 (pp) slc2a1	1	1
dnai1	dnai1, cild1, mgc26204, ics	2		rps6ka1 (pp) ang	1	1										bax	bax	2		ppargc1a (pp) apob	1	1
dnah5	dnahc5, dnah5, cild3, kiaa1603, hl1, pcd	9		syk (pp) zap70	4	4										cmd1a	cddc, cdcd1, cmd1a, idc	2		frap1 (pp) notch1	1	1
dmt1	ftd3, dem, dmt1	3		flj20071 (pp) mmp14	1	1										ccl22	dc/b-ck, abcd-1, ccl22, a-152e5.1, mgc34554, stcp-1, scya22	3		tnfsf11 (pp) nfatc1	1	3
dmd	dxs206, dxs230, dxs239, dxs272, dxs270, dxs268, dxs269, dxs142, dxs164, bmd, dmd	1		ctsd (pp) actin	1	1										nt5e	e5nt, en, cd73, nt5e, ent, nt5	2		sirt1 (pp) becn1	1	1
dlg5	kiaa0583, pdlg, dlg5	4		c5r1 (pp) sac	1	1										kras2	ki-ras, kras2, k-ras4b, k-ras4a, k-ras2b, k-ras2a, c-k-ras, kras, rask2, k-ras	2		cxadr (pp) nr1i2	12	15
dkk1	sk, dkk-1, dkk1	4		hspb1 (pp) irf6	1	3										mlph	ln, mlph, l1rk3, l(1)-3rk, melph, flj12145, mgc2771, l-n, slac2-a, slac-2a	1		nfkbia (pp) nf-kappab	2	2
dicer1	herna, dicer, kiaa0928, dicer1	8		syt1 (pp) tnfaip3	1	1										gata1	gata-1, nfe1, gata1, eryf1, gf1	1		decr1 (pp) cd34	1	1
diablo	flj10537, smac3, diablo, smac, diablo-s, flj25049	8		cd38 (pp) il8	1	2										ugt1a8	ugt1h, ugt1a8	6		atp8a2 (pp) lcat	3	3
dhx9	ddx9, ndh ii, ndhii, rha, dhx9, lkp	7		il4r (pp) il13	4	4										gsk3b	gsk-3beta, gsk3beta, gsk3b, gsk3-beta	12		apoa5 (pp) yars	1	1
dhx36	dhx36, ddx36, kiaa1488, mlel1	7		card15 (pp) ripk2	10	13										rheb	rheb, rheb2	2		nf-kappab (pp) syt1	8	9
dhcr7	slos, dhcr7	1		bat2 (pp) selplg	1	1										diablo	flj10537, smac3, diablo, smac, diablo-s, flj25049	4		apoa5 (pp) jph3	1	1
dgkb	kiaa0718, dagk2, dgk-beta, dgk, dgkb	2		akt1 (pp) tnfrsf12a	1	1										ly96	md-2, ly96	1		casp7 (pp) bcl2	1	1
dffa	icad, dff-45, dff1, dffa	4		ephb2 (pp) fos	1	1										wnt5b	wnt5b, mgc2648	1		sirt1 (pp) cdkn2a	2	2
defb4	hbd-2, defb4, defb-2, sap1, defb102	27		tnfrsf21 (pp) tnfrsf1a	1	1										pthr1	pthr1	4		pkc (pp) cox5a	1	1
defb103a	hbp-3, hbd-3, defb103a, defb3, hbp3, hbd3, defb103	12		ifng (pp) cdkn1a	1	1										trh	trh	2		ppara (pp) aqp3	1	2
defb1	defb1, mgc51822, defb-1, bd1, hbd1, defb101	2		tnf (pp) ccl18	1	1										map2k4	map2k4, mek4, mkk4, jnkk, sek1, serk1, prkmk4, mapkk4, jnkk1	13		aprt (pp) ucp2	1	1
defa6	defa6, hd-6	3		il17d (pp) il10	2	3										mbp	mbp	2		havcr1 (pp) ppara	1	1
defa5	def5, defa5, hd-5	3		ifnb1 (pp) irf3	29	31										bas	bas	3		lmna (pp) cryab	1	1
defa1	def1, hnp-1, defa1, hp-1, mrs	4		c5r1 (pp) atp8a2	1	1										pgea1	pigea14, hs508i15a, cby, c22orf2, pigea-14, pgea1	2		tcf7 (pp) tcf3	1	1
decr1	nadph, decr, decr1	72		cd1b (pp) csf2	1	1										cdkn1a	cdkn1a, cip1, mda-6, waf1, sdi1, cdkn1, p21, cap20	1		il6 (pp) serpine1	1	1
ddx58	rig-i, ddx58, flj13599	60		hla-dra (pp) mhc2ta	1	1										kcnj11	phhi, bir, kir6.2, ikatp, kcnj11	3		ccl2 (pp) il6	5	7
ddx41	ddx41, abs, mgc8828	30		cd14 (pp) tlr3	1	1										bdp1	bdp-1, bdp1, taf3b1, kiaa1241, hsa238520, tfnr, tfc5, kiaa1689, tfiiib150	2		ipf1 (pp) slc2a2	3	3
ddx3x	ddx3, ddx14, ddx3x, hlp2, dbx	4		hgf (pp) vegf	1	2										npr3	npr-c, npr3, nprc, anprc	7		tcf1 (pp) tm4sf1	1	1
ddr1	ntrk4, ptk3a, cd167, mck10, ddr1, eddr1, rtk6, cak, trke, ptk3, ddr, nep	3		pvrl1 (pp) card15	4	5										stat5a	stat 5, stat-5, stat5a, stat5	2		sirt1 (pp) sirt3	1	1
ddit4	ddit4, redd-1, redd1, rtp801, flj20500, dig2	2		tnfrsf6 (pp) chuk	1	1										pdk4	pdk-4, pdk4	6		reln (pp) vldlr	1	1
ddit3	ddit3, chop, gadd153, chop10, mgc4154	10		il13 (pp) il15	1	1										gnrh1	gnrh, gnrh1, lnrh, grh, lhrh	2		ucp2 (pp) ucp3	9	14
dct	tyrp2, dct	1		calml3 (pp) il6	1	1										timeless	htim, timeless	17		lhx1 (pp) tcf1	1	1
daxx	daxx, dap6, bing2	1		hspa4 (pp) nf-kappab	1	1										hand1	hand1, thing1, hxt, ehand	4		tcf1 (pp) hnf4a	7	7
dag1	156dag, agrnr, dag1, a3a, dag	3		bcl2l1 (pp) mmp9	2	2										pknox1	prep1, pknox1	4		msmb (pp) extl3	1	2
daf	cr, tc, cd55, daf	9		egfr (pp) syt1	1	1										abcc3	mrp3, mlp2, moat-d, est90757, cmoat2, abcc3, abc31	5		1.2.2.2 (pp) pdk4	2	2
cysltr2	hpn321, hgpcr21, cysltr2, cyslt2r, psec0146, hg57, cyslt2	1		ifngr1 (pp) ifng	1	1										slamf1	cd150, cdw150, slam, slamf1	2		cd4 (pp) extl3	2	2
cysltr1	hmtmf81, cysltr1, cyslt1r, hg55, mgc46139, cysltr, cyslt1	2		prkr (pp) irf7	1	1										hdac3	rpd3-2, hdac3, hd3	1		cyp11b1 (pp) cyp11a1	2	2
cyr61	cyr61, gig1, igfbp10	2		tnfsf10 (pp) vcam1	1	1										hnmt	hnmt	2		nr2e3 (pp) lif	1	2
cyp3a4	cp33, cp34, nf-25, p450pcn1, hlp, cyp3a3, cyp3a4, p450c3	10		brca1 (pp) ifng	1	1										syp	syp	4		casp7 (pp) bax	1	1
cyp2e1	cpe1, cyp2e, cyp2e1, p450-j, p450c2e	2		tlr3 (pp) casp8	1	1										siat8b	hst19690, st8sia-ii, stx, siat8b	6		ucp2 (pp) notch1	1	1
cyp2b6	cpb6, iib1, cypiib6, p450, cyp2b6	10		cox2 (pp) tlr2	1	2										fto	mgc5149, kiaa1752, fto	6		becn1 (pp) cdkn2a	1	1
cyp27b1	cp2b, cyp27b1, vdd1, vddr, vddri, vddr i, pddr, cyp27b, p450c1	1		f2 (pp) tfpi2	1	4										adrbk2	bark2, adrbk2, grk3	1		map2k1 (pp) irs2	1	1
cyp1b1	glc3a, cp1b, cyp1b1	6		smpd1 (pp) prkaa2	1	1										1.2.1.13	nadp-dependent glyceraldehyde phosphate dehydrogenase, glyceraldehyde phosphate dehydrogenase (nicotinamide adeninedinucleotide phosphate) (phosphorylating), dehydrogenase, glyceraldehyde phosphate (nicotinamide adeninedinucleotide phosphate) (phosphorylating), nadp-triose phosphate dehydrogenase, nadp-glyceraldehyde-3-phosphate dehydrogenase, 1.2.1.13, glyceraldehyde-3-phosphate dehydrogenase (n…	1		myb (pp) tcf7	1	1
cyp1a2	cp12, p3-450, p450(pa), cyp1a2	6		apcs (pp) icam1	1	1										dci	dci	1		4.1.1.49 (pp) ppara	2	2
cyp1a1	cp11, cyp1, ahh, cyp1a1, p450-c, p1-450, p450dx	8		ifna1 (pp) mapk3	1	1										tm4sf1	l6, taal6, m3s1, tm4sf1, h-l6	2		sirt1 (pp) dnmt3a	1	1
cyld	cyld1, cdmt, hspc057, cyld, kiaa0849, eac	31		nf-kappab (pp) sirt1	1	2										enpp1	pdnp1, npps, npp1, enpp1, m6s1, pca1, pc-1	2		nanog (pp) onecut1	1	1
cybb	gp91phox, gp91-phox, cybb, nox2, gp91-1, cgd	19		plau (pp) serpine1	2	2										cd2	srbc, cd2, t11	3		ucp2 (pp) ipf1	1	1
cxcr6	cxcr6, bonzo, strl33, tymstr	6		ccl2 (pp) axpc1	1	1										vhll	vhll, vlp	1		ing1 (pp) lmna	1	1
cxcr4	npy3r, cxcr4, d2s201e, whim, hsy3rr, npyy3r, hm89, lestr	74		adra1d (pp) tlr9	1	1										npy	npy	1		ptgs2 (pp) vegf	4	5
cxcr3	ip10, cd183, mig-r, migr, cxcr3, ckr-l2, ip10-r, gpr9, cmkar3	66		ccl1 (pp) ccr8	4	5										fes	fes	1		mapk3 (pp) bdnf	2	3
cxcl9	scyb9, cxcl9, humig, crg-10, cmk, mig	104		tp53 (pp) birc3	1	2										hoxa4	hoxa4, hox1d	2		foxo1a (pp) foxo3a	2	2
cxcl6	scyb6, gcp-2, cka-3, cxcl6	27		abl1 (pp) nf-kappab	1	1										pik3c3	pik3c3, vps34	12		abca1 (pp) cetp	2	2
cxcl5	scyb5, cxcl5, ena-78	46		anpep (pp) egf	1	1										lefty2	lefty2, leftya, lefta, tgfb4, mgc46222, ebaf	7		nor1 (pp) nr2f2	1	1
cxcl3	scyb3, mip-2b, mip2b, cxcl3, cinc-2b, gro3, grog	30		ifna1 (pp) mx2	1	1										ptk6	brk, ptk6	3		tcf7 (pp) nbs1	1	1
cxcl2	scyb2, mip-2a, mip2, mip2a, cxcl2, cinc-2a, mgsa-b, gro2, grob	53		setbp1 (pp) il1r1	1	1										ddr2	tyro10, ddr2, ntrkr3	1		jun (pp) mmp9	1	1
cxcl16	sr-psox, srpsox, cxclg16, cxcl16	25		itgal (pp) cd58	2	2										tcf2	vhnf1, hnf1beta, hnf1b, hnf-1beta, mody5, hnf-1b, hnf1-b, tcf2, hnf2, lfb3	9		pomc (pp) prcp	1	1
cxcl14	mip-2g, bmac, njac, brak, bolekine, kec, ks1, scyb14, cxcl14, mgc10687	21		syk (pp) tlr2	1	1										ighd	ighd, constant region of heavy chain of igd, immunoglobulin delta	1		ptgs2 (pp) tnfa	3	5
cxcl13	bca1, bca-1, angie2, blc, angie, scyb13, blr1l, cxcl13	28		sirt1 (pp) gfer	1	1										hesx1	hesx1, rpx	1		ppargc1a (pp) frap1	1	1
cxcl12	tlsf-b, tlsf-a, sdf-1b, sdf1b, sdf1a, tpar1, pbsf, scyb12, cxcl12	76		cpm (pp) bdkrb1	1	1										plaur	cd87, plaur, upar, urkr	2		btf3l1 (pp) tnfsf11	4	4
cxcl11	ip-9, h174, ip9, scyb9b, scyb11, cxcl11, b-r1, i-tac	67		tnfaip3 (pp) cd44	1	1										ndrg1	rit42, targ1, ndrg1, ndr1, nmsl, cmt4d, tdd5, gc4, hmsnl, proxy1, rtp, cap43	1		tcf12 (pp) tcf3	1	1
cxcl10	mob-1, gip-10, ip-10, inp10, ifi10, scyb10, cxcl10, crg-2	132		igf1 (pp) nos2a	1	1										ldlr	ldl-r, fhc, ldlr	4		il6 (pp) stat3	7	12
cxcl1	scyb1, mgsa, nap-3, cxcl1, mgsa-a, gro1, groa	50		il23a (pp) ccr6	1	1										ramp	ramp, l2dtl	1		rbp4 (pp) mapk3	1	1
cxadr	cxadr, car, hcar	13		irf8 (pp) myd88	1	1										qpct	qc, qpct, gct	1		fabp3 (pp) ppara	1	1
cx3cr1	cx3cr1, gprv28, gpr13, cmkbrl1, v28, cmkdr1	7		ros1 (pp) traf6	2	3										ervk2	herv-k, ervk2	2		scd (pp) notch1	1	1
cx3cl1	scyd1, abcd-3, cx3cl1, cxc3, cxc3c, c3xkine	28		ppbp (pp) cxcl12	1	1										adm	am, adm	1		cat (pp) bcatenin	1	1
cutl1	coy1, casp, p110, p100, cux, cdp, cutl1, p75	41		cd44 (pp) mapk3	1	1										rrad	rem3, rrad, rad	1		acdc (pp) fabp4	1	1
ctsl	ctsl, catl, mep	3		ifna1 (pp) irf8	2	4										tcf7l2	tcf7l2	1		osr1 (pp) pax8	1	1
ctsb	cpsb, ctsb, apps	10		stat1 (pp) il1a	1	2										mark2	emk1, mark2, par-1	4		sirt1 (pp) hdac9	1	1
ctla4	cd152, ctla4	57		psmd10 (pp) myd88	1	1										gpr77	c5l2, gpr77	12		gata3 (pp) tcf12	1	1
ctgf	ccn2, ctgf, nov2, igfbp8	23		ccl21 (pp) cd1c	1	1										bcatenin	beta-catenin, bcatenin, beta catenin	39		crp (pp) ccl2	3	3
ctf1	ct-1, ctf1, ct1	14		sdf1 (pp) mmp9	1	1										rps7	rps7	1		hk2 (pp) agtr1	1	1
ctd	ctd	9		pf4 (pp) cxcl3	1	1										cse	cse, dyt9	6		ifng (pp) il10	2	2
ctbs	ctbs, ctb	9		tlr5 (pp) mmp9	1	3										atp2a1	atp2a, serca1, atp2a1	4		mapk8 (pp) mapk9	3	4
cspg2	cspg2, versican	4		tbk1 (pp) pdk1	1	2										reln	rl, reln	7		sirt3 (pp) apob	1	1
csn1s1	csn1, casa, csn1s1	2		pias1 (pp) thbs1	1	1										foxo1a	foxo1, fkhr, fkh1, foxo1a	4		serpinf1 (pp) mapk14	1	3
csk	csk	32		mapk8 (pp) mmp1	2	3										iapp	amylin, iapp	29		sucla2 (pp) iapp	1	2
csf3r	cd114, gcsfr, csf3r	1		irs1 (pp) pten	1	1										dhh	mgc35145, hhg-3, dhh	5		hmgb1 (pp) ager	1	1
csf3	csf3, g-csf, mgc45931, gcsf	43		pvrl2 (pp) ighe	1	1										eif2s1	eif-2a, eif2s1, eif2, eif-2, eif-2alpha	2		snai2 (pp) lef1	1	2
csf2rb	cd131, cdw131, csf2rb, il5rb, il3rb	1		rac2 (pp) vav2	1	1										serpinb5	serpinb5, maspin, pi5	26		cpe (pp) timp1	1	1
csf2ra	cd116, cdw116, csf2ry, csf2rx, csf2ra, gmcsfr, csf2r, gmr, mgc4838, gm-csf-r-alpha, csf2rax, csf2ray, mgc3848	1		abo (pp) tnfa	1	2										pgp	pgp	3		osr1 (pp) tcf2	1	1
csf2	csf2, gmcsf	103		hla-drb4 (pp) il2rb	1	1										nos2a	inos, nos2a, hep-nos, nos2	6		tle1 (pp) tle2	1	1
csf1r	csfr, cd115, c-fms, fim2, csf1r, fms	33		irak4 (pp) pik3ca	1	2										abcc2	mrp2, cmrp, cmoat, djs, abcc2, abc30	3		rarb (pp) rassf1	2	2
csf1	csf1, mcsf, mgc31930	26		malt1 (pp) ube2n	1	1										cplx2	cpx2, cplx2, 921-l	1		lpl (pp) fabp1	1	1
cse1l	cse1, cse1l, cas, xpo2, gd:cse1l	1		nkrf (pp) gabpa	1	1										rxra	rxr-alpha, nr2b1, rxra, rxralpha	2		apoe (pp) lpl	2	2
cse	cse, dyt9	33		serp1 (pp) plau	1	1										1.6.6.9	trimethylamine oxide reductase, 1.6.6.9, tmao reductase, trimethylamine-n-oxide reductase, trimethylamine n-oxide reductase, tor	1		hras (pp) map2k1	1	1
crygc	crygc, cryg3, ccl	10		adam11 (pp) dpp4	1	1										ddef1	ddef1, zg14p, asap1, kiaa1249, pag2	6		tnfsf11 (pp) tnfrsf11a	3	4
crx	cord2, crd, crx	6		cd36 (pp) daf	1	1										cfhl1	cfhl1, cfhl, hfl-1, fhr1, h36-1, hfl1	4		ipf1 (pp) neurog3	4	4
crs	crs, cso	11		birc3 (pp) tnfrsf5	2	2										rgs5	rgs5, mstp032	2		asip (pp) fabp1	1	1
crp	c-reactive protein, petaxin related, crp	63		vip (pp) ifng	1	2										eln	ws, svas, eln	7		acdc (pp) cd36	1	1
crlf2	crl2, tslpr, crlf2y, crlf2	7		psmb8 (pp) ifng	1	1										hoxa10	hox1h, hoxa10, mgc12859, hox1.8	15		tcf7 (pp) 3.5.1.4	1	1
crk	crkii, crk	6		tnf (pp) mmp3	1	1										ns	ns, mgc800, e2ig3, n.s	5		dgat2 (pp) fabp3	1	1
crhr1	crf1, crhr, crf-r, crhr1, crfr1	5		il1b (pp) map3k14	1	1										ptger1	ptger1, ep1	1		il8 (pp) c5r1	1	1
crh	crf, crh	11		abcb1 (pp) il8	1	1										ikbkb	ikk2, ikkb, ikk-beta, nfkbikb, ikk-2, ikbkb	5		igf2 (pp) kcnq1ot1	2	2
crem	crem, icer, mgc17881, mgc41893	3		ccl20 (pp) ifng	2	2										leprotl1	my047, leprotl1	4		irf6 (pp) cd80	2	2
crebbp	rsts, cbp, crebbp, rts	16		il1b (pp) ltb	1	2										sox6	sox6, sox-6, hssox6	3		nanog (pp) tcf1	1	1
creb1	creb, mgc9284, creb1	63		traf1 (pp) icam1	1	1										nbs1	nbs1, atv, nbs, nibrin, at-v1, at-v2	7		apoe (pp) abca1	8	9
cr2	cd21, c3dr, cr2	17		tnf (pp) hsd11b1	2	2										krt7	k7, k2c7, mgc3625, krt7, ck7, scl	2		tnfa (pp) tgfb	2	2
cr1	cd35, c3br, cr1	9		irf6 (pp) ltb	1	1										sag	arrestin, sag	5		cdc42 (pp) akt1	2	2
cpm	cpm	2		tlr1 (pp) card4	2	4										ier5l	mgc70833, ier5l	7		dll1 (pp) dnmt3b	1	1
cpi1	cpi1, cpi-21, thyroid hormone-regulated protein, contrapsin-like protease inhibitor 1, spi-2.3, kallikrein-binding protein, spi-2, kbp, growth hormone-regulated proteinase inhibitor, serine protease inhibitor 2, ghr-p63	2		cmrf-35h (pp) klrd1	1	1										serpine1	serpine1, pai-1, pai1, planh1, pai	16		irf6 (pp) ros1	2	2
cpb2	cpb2, tafi, cpu	2		il8 (pp) prdx2	1	1										ncor2	trac-1, smrte, smrt, ncor2	6		rxrg (pp) ucp3	1	1
cox5a	va, cox5a, cox, cox-va	31		map3k8 (pp) 2.6.1.77	1	1										pes1	pes1, pes	1		tcf7 (pp) spp1	1	1
cox2	cox2, mtco2	17		tnfrsf5 (pp) cd36	1	1										skp2	fbxl1, skp2, mgc1366, flb1, fbl1	3		ppargc1a (pp) cryab	1	1
cox1	cox1, mtco1	10		irak1 (pp) il1a	2	2										nfat5	nfat5, kiaa0827, tonebp, nfatl1	5		ppara (pp) abcg1	1	1
cord1	crd1, cord, cord1	5		il1b (pp) cmd1b	1	1										pde3b	pde3b	1		tardbp (pp) igfals	2	2
copd	copd	23		frap1 (pp) nf-kappab	1	1										slco1a2	oatp, slc21a3, oatp-a, slco1a2, oatp1a2	3		tre (pp) atp2a2	1	1
cop	clto, cop	3		irs1 (pp) il6	1	1										cp	cp, ceruloplasmin, loc294942	4		creb1 (pp) ucp1	1	1
comp	comp, psach, epd1, edm1	1		rhoa (pp) ptk2	2	4										ccl2	ccl2, scya2, mcp1, mcaf, mcp-1, mgc9434, ccl-2, gdcf-2, smc-cf, gdcf-2 hc11, hc11	17		foxa2 (pp) creb1	2	2
col2a1	col2a1, sedc, col11a3	1		stat6 (pp) ep300	1	1										cd19	b4, cd19, mgc12802	3		mx1 (pp) mmp9	1	1
cntf	cntf, hcntf	8		mal (pp) tram1	5	5										rieg2	rieg2, ars	1		ucp3 (pp) dnmt3a	1	1
cnr2	cnr2, cb2, cx5	2		irf6 (pp) il7	2	2										abcd1	aldp, ald, abcd1, abc42	1		cd86 (pp) il6	1	1
cnot8	hcaf1, cnot8, pop2, calif	2		mertk (pp) il6	1	1										irf6	irf6, ofc6, pit, pps, lps	17		itgax (pp) th1l	1	1
cmrf-35h	irc1, irc2, cmrf-35h, cmrf35h, cmrf-35-h9, irp60, cmrf35h9	20		ccl20 (pp) ccr6	4	4										chx10	ret1, hox10, chx10	4		ppargc1a (pp) hspb2	1	1
cmklr1	cmklr1, chemr23, dez	3		ebp (pp) ddit3	2	2										limk1	limk1, limk	5		sirt3 (pp) lmna	1	1
cmd1a	cddc, cdcd1, cmd1a, idc	6		itgax (pp) th1l	1	1										cd86	cd28lg2, cd86, lab72, mgc34413, b70, b7-2	8		fat (pp) cd36	3	3
clybl	clybl, ba134o15.1, clb	1		map3k3 (pp) map3k4	1	1										tas1r2	t1r2, tas1r2, gpr71	4		sas (pp) porcn	1	1
clecsf7	clecsf7, clecsf11, pro34150, hecl, bdca2, dlec	6		ifng (pp) cxcl9	12	15										grik2	glur6, glr6, grik2, eaa4	4		nos3 (pp) gnas	1	1
clecsf12	clecsf12, dectin1	23		cxcr4 (pp) mmp9	1	1										pcsk5	pcsk5, spc6, pc6a, pc6, pc5	7		creb1 (pp) atp2a2	1	1
clec2	clec2	2		ccl2 (pp) tnpo1	7	7										rps6kb2	s6k2, p70-beta, p70-beta-2, p70-beta-1, p70s6kb, kls, stk14b, srk, p70(s6k)-beta, s6k-beta2, rps6kb2	2		abca1 (pp) apoa1	1	1
clc	lppl_human, bsf3, clc, lgals10	8		socs3 (pp) rel	1	2										eif4ebp1	4e-bp1, 4ebp1, phas-i, eif4ebp1, 4ebp-1	4		cnp (pp) npr3	1	1
clathrin	clathrin-hc, clathrin	8		nfkbia (pp) ccl17	1	1										egfr	mena, erbb, erbb1, egf-r, egfr	9		gcg (pp) iapp	1	2
cklf	cklf1, cklf4, cklf3, cklf2, cklf, hspc224, c32, uck-1	3		cxcl16 (pp) xcl1	1	1										adcy8	hbac1, adcy8	2		igf1r (pp) ing1	1	1
cit	crik, kiaa0949, stk21, cit	4		traf6 (pp) map3k7	13	21										tpr	tpr	5		dnmt3a (pp) lmna	1	1
cish	cish, socs, g18, cis, cis-1	44		il5 (pp) il1b	1	1										rbp4	rbp4	8		icam1 (pp) plg	1	1
cimt	cimt	2		nf-kappab (pp) ryr1	1	1										wnt16	wnt16	7		ucp3 (pp) becn1	1	1
cic	kiaa0306, cic	5		tlr4 (pp) mdm	1	1										ndnl2	ndnl2, magel3, mageg1, hca4	2		ifng (pp) tnfa	2	3
cias1	nalp3, c1orf7, agtavprl, pypaf1, cias1, fcas, fcu, aii/avp, mws	19		map2k1 (pp) syt1	3	3										erbb2	her-2, erbb2, erbb-2, tkr1, her2, ngl, neu	2		tcdd (pp) apoe	1	1
chuk	chuk, ikk1, tcf16, nfkbika, ikbka	13		th1l (pp) vegf	1	1										rab8a	rab8, mel, rab8a	2		atf3 (pp) jun	1	1
chst10	hnk1st, mgc17148, hnk-1st, chst10	1		cd4 (pp) ephb2	1	1										tri	tri	1		cd36 (pp) dgat2	1	1
chrm3	chrm3, hm3	2		nf-kappab (pp) tp53	8	10										dusp23	dusp23, flj20442	7		sirt1 (pp) frap1	1	1
chia	chia, amcase, tsa1902, ecf-l	3		arhgef2 (pp) akt1	1	1										ptk2	pp125fak, fadk, fak1, ptk2, fak	4		frap1 (pp) dnmt3b	1	1
chi3l1	hc-gp39, ykl40, chi3l1, hcgp-3p	4		hmox1 (pp) il10	1	1										lep	obs, lep	6		tnfrsf5 (pp) th1l	2	2
cgn	kiaa1319, cgn	6		cd8a (pp) foxp3	3	4										lef1	lef-1, tcf1alpha, lef1	1		cyp2d6 (pp) cyp3a4	2	2
cftr	cf, mrp7, cftr, abcc7, abc35	3		il4 (pp) acp5	1	1										mrpl28	mrpl28, maat1, mgc8499	1		nos3 (pp) adrb1	1	1
cflar	mrit, cflar, usurpin, i-flice, cash, flame, clarp, flame-1, flip, casper, casp8ap1	29		ifng (pp) il6	22	26										slc29a2	hnp36, slc29a2, der12, ent2	2		srf (pp) pkd1	1	1
cfhl1	cfhl1, cfhl, fhr1, h36-1, hfl1	6		asf1a (pp) tnf	1	1										rars	rars, argrs, mgc8641	2		map2k1 (pp) map2k2	1	2
cfh	hf, hf1, hf2, hus, cfh	20		card8 (pp) rip	1	1										sfrp1	frp-1, sarp2, frza, sfrp1	5		ptgs2 (pp) il2	1	1
cetp	cetp	7		stat1 (pp) socs1	8	9										ar	ar, kd, nr3c4, smax1, sbma, humara, dhtr, tfm	1		sox2 (pp) nanog	1	1
cenpj	cpap, bm032, cenpj	1		cfh (pp) lag3	1	1										rps6kb1	p70-alpha, s6k1, p70(s6k)-alpha, ps6k, stk14a, p70-s6k, s6k, rps6kb1	2		tff1 (pp) fzd9	1	1
celsr3	hfmi1, cdhf11, fmi1, egfl1, resda1, megf2, celsr3	2		cxcl2 (pp) nf-kappab	3	3										tmprss2	prss10, tmprss2	2		cd34 (pp) map3k12	1	1
celp	carboxyl ester lipase-like (bile salt-stimulated lipase-like), celp, bile salt-stimulated lipase-like, flj25862, cel-like gene, cell2, cell3, cell1	3		rig (pp) drpla	1	1										ifn-alpha	ifna, ifn-alpha, ifn alpha, ifnalpha, interferon-alpha, interferon alpha	2		hdac1 (pp) nr2e3	1	1
cebpd	crp3, celf, cebpd, nf-il6-beta, c/ebp-delta	2		mmp12 (pp) cxcl1	1	1										rag1	rag1, rnf74, rag-1	1		stat3 (pp) aprt	2	2
cebpb	crp2, il6dbp, gd:cebpb, mgc32080, nf-il6, tcf5, cebpb, c/ebp-beta	16		ikka (pp) ephb2	2	2										tmem35	flj14084, tmem35	10		chga (pp) crp	1	1
cebpa	cebp, cebpa, c/ebp-alpha	6		il2ra (pp) cdkn1b	1	1										s100a4	18a2, pel98, p9ka, s100a4, capl, 42a	1		stx1a (pp) atf6	1	2
ceacam3	cgm1, ceacam3, cd66d	3		tnfrsf1a (pp) ccl5	1	2										mcf2	mcf2, dbl	1		ewsr1 (pp) tcf4	1	1
cdkn2c	cdkn2c, p18-ink4c, ink4c, p18	3		il1r1 (pp) cox1	1	1										scd	scd	21		ppard (pp) tcf7	1	1
cdkn2a	cmm2, ink4, cdkn2a, mts1, cdkn2, cdk4i, ink4a, tp16, p16ink4, arf, p16, p14, p19, mlm, p14arf	12		ros1 (pp) cias1	1	1										pir	pir	1		fgf2 (pp) nr2e3	1	1
cdkn1b	cdkn1b, p27kip1, cdkn4, kip1	17		cd69 (pp) cd28	2	2										rasa1	rasgap, p120gap, rasa, cmavm, rasa1, gap, pkws	2		slc2a4 (pp) ucp2	1	1
cdkn1a	cdkn1a, cip1, mda-6, waf1, sdi1, cdkn1, p21, cap20	31		zap70 (pp) nedd9	1	1										crygc	crygc, cryg3, ccl	2		pparg (pp) gtf3a	2	2
cdk9	cdk9, cdc2l4, c-2k, pitalre, tak	17		matp (pp) ahr	1	1										nt5c	dnt-1, p5n2, nt5c, umph2, dnt1, cdn, dnt, pn-i, pn-ii	2		aqp9 (pp) rara	1	1
cdk6	mgc59692, cdk6, plstire	5		map3k8 (pp) il17b	1	1										raptor	raptor, kiaa1303	3		edn1 (pp) plg	1	1
cdk5	cdk5, pssalre	1		irak3 (pp) casp6	1	5										meg3	meg3, pro0518, pro2160, gtl2	10		pax5 (pp) vpreb1	1	1
cdk4	cmm3, cdk4, psk-j3, mgc14458	8		sels (pp) il1b	1	1										c4a	c4a, c4s, co4	1		ighe (pp) phgdh	2	2
cdk2	cdk2, p33(cdk2)	7		setbp1 (pp) apcs	1	1										cpb2	cpb2, tafi, cpu	1		timp3 (pp) tnfa	1	1
cdipt	mgc1328, cdipt, pis1, pis	1		tnfrsf6 (pp) bax	5	5										prl	prl	4		tndm (pp) mest	1	1
cdh1	cdhe, cdh1, arc-1, ecad, lcam, uvo	1		irf6 (pp) rngtt	2	2										pparg	nr1c3, humpparg, ppar-gamma, ppargamma, pparg, pparg1, pparg2	22		slc2a4 (pp) mapk3	1	1
cdc42	cdc42hs, g25k, cdc42	24		bhlhb4 (pp) il8	1	1										klrk1	nkg2d, d12s2489e, klrk1, klr, nkg2-d	5		agtr1 (pp) ace2	2	2
cdc37	p50cdc37, cdc37	3		ang (pp) decr1	1	1										cldn3	hrvp1, c7orf1, rvp1, cpe-r2, cldn3, cpetr2	3		irf6 (pp) il6	4	5
cdc25a	cdc25a, cdc25a2	2		foxp3 (pp) cxcl9	1	1										cxadr	cxadr, car, hcar	1		ebp (pp) tnfrsf10b	1	1
cdc2	cdk1, cdc2	6		cib1 (pp) itgb3	1	1										angpt2	ang2, angpt2, ang-2	6		src (pp) ephb2	3	3
cdan1	codanin, cdai, cda-i, cdan1	2		igf1r (pp) il8	1	1										b2m	b2m	3		rhoa (pp) cdc42	2	2
cda	cdd, cda	3		tlr8 (pp) ifn-alpha	1	1										ern1	ire1, ire1p, ern1, flj30999	3		hnf4a (pp) lef1	11	14
cd8a	cd8 alpha, cd8a, cd8alpha, cd8-alpha, cd8, leu2	75		tlr5 (pp) il1r1	1	1										kcnq2	hnspc, kcnq2, enb1, kvebn1, kv7.2, kcna11	17		sts-1 (pp) rps6kb1	4	4
cd86	cd28lg2, cd86, lab72, mgc34413, b70, b7-2	66		nfkbia (pp) mapk8	3	3										rilp	rilp	1		aprt (pp) irs1	1	1
cd83	bl11, cd83, hb15	23		defb4 (pp) stat1	1	2										sympk	sympk, spk, sym	1		tpo (pp) pik3ca	1	1
cd81	tapa1, s5.7, cd81	13		mapk14 (pp) emp1	1	1										zfp36	tis11, nup475, rnf162a, zfp36, gos24, ttp	2		ppargc1a (pp) notch1	1	1
cd80	cd28lg1, cd80, cd28lg, lab7	50		irak1 (pp) csk	1	2										apoa1	apoa1	4		tnfrsf6 (pp) cox5a	1	2
cd79a	mb-1, cd79a, iga	13		ros1 (pp) tgfa	1	1										mip3a	mip3 alpha, mip3a, mip-3alpha, mip3-alpha	3		ucp2 (pp) dll1	1	1
cd74	dhlag, cd74, hladg, ia-gamma	21		il7r (pp) tnfrsf4	1	1										lrp8	hsz75190, lrp8, apoer2	3		timp1 (pp) vegf	1	1
cd7	gp40, cd7, tp41, tp40, leu-9	4		cxcl1 (pp) ccl7	2	2										bcl2l1	bclx, bcl-xl/s, bcl-x, bcl2l1, bcl2l, bcl-xl, bcl-xs	2		il8 (pp) ephb2	3	3
cd69	cd69	26		ddit3 (pp) hspa5	3	3										krt6b	ck6b, krt6b, krtl1, k6b, pc2	3		gsk3b (pp) epha3	1	2
cd68	scard1, cd68	16		igfbp1 (pp) nppb	1	2										runx2	runx2, pebp2a1, pebp2a2, pebp2aa, cbfa1, ccd1, osf2, aml3, ccd, pebp2aa1	2		irs2 (pp) igf1	3	5
cd63	lamp-3, me491, oma81h, mla1, cd63	5		ccl8 (pp) cxcl12	1	1										pld2	pld2	2		trnp (pp) tm4sf1	1	1
cd59	mic11, min1, min2, min3, mgc2354, msk21, cd59, protectin	10		ms4a2 (pp) runx1	1	1										pias4	piasy, piasg, pias4, mgc35296, flj12419	1		loxl2 (pp) mapk14	1	1
cd58	cd58, lfa3	13		2.6.1.77 (pp) vwf	2	2										sncg	sncg, bcsg1	2		ccl2 (pp) ifna1	1	1
cd57	hnk-1, nk-1, cd57, leu7	11		stat1 (pp) 1.13.11.17	1	1										atic	aicarft, atic, purh, impchase, aicar	6		ace (pp) adrb1	1	1
cd5	cd5, leu1	1		bcl2 (pp) gata4	1	1										prkcb1	pkc-beta, prkcb, pkcb, prkcb1, prkcb2, mgc41878	2		akt1 (pp) pten	3	3
cd47	mer6, cd47	11		pin1 (pp) cish	1	1										znf198	scll, fim, mym, znf198	15		sdhd (pp) cpe	1	2
cd44	in, mdu2, mdu3, mc56, mic4, cd44, ecmr-iii, pgp1, cdw44, lhr, mgc10468, mutch-i	35		ifng (pp) tnf	4	4										cd81	tapa1, s5.7, cd81	8		adrb1 (pp) agtr1	1	1
cd4	cd4	175		trim5 (pp) jun	1	1										mcp	mic10, cd46, mgc26544, tra2.10, mcp, tlx	2		irs1 (pp) akt1	5	5
cd3e	cd3e, tcre, t3e	2		soat1 (pp) hmox1	1	1										kar	kar	4		sirt1 (pp) ucp3	1	1
cd38	cd38, t10	16		sardh (pp) itgb2	1	1										pop1	mgc17365, kiaa0061, pop-1, pop1	4		scd (pp) cryab	1	1
cd36	scarb3, cd36, gp3b, pasiv, gp4, gpiv	47		il6st (pp) tec	1	1										ccnd1	u21b31, bcl1, prad1, ccnd1, d11s287e	20		tcf7 (pp) npdc1	1	1
cd34	cd34	17		tnpo1 (pp) ngfb	1	1										fcgr3a	fcgr3a, igfr3, fcgr3, cd16, fcg3	3		aqp9 (pp) ppara	1	1
cd33	cd33, siglec-3, p67	10		phgdh (pp) tlr2	1	1										gamt	tp53i2, gamt, pig2	15		cd80 (pp) il10	1	1
cd28	cd28, tp44	59		thra (pp) rxrg	1	1										hoxa11	hox1i, hoxa11	5		il6 (pp) socs3	2	2
cd226	dnam-1, cd226, dnam1, tlisa1, pta1	3		il8ra (pp) gng11	1	1										rbbp7	rbap46, rbbp7	1		il13 (pp) stat6	5	7
cd22	cd22, siglec-2	15		lta (pp) cd4	1	1										relb	relb, i-rel	3		cd44 (pp) mycn	1	1
cd209	dc-sign, cd209, cdsign, dc-sign1	2		mapk14 (pp) fbp2	1	1										sp1	sp-1, sp1	8		runx2 (pp) tcf7	1	1
cd207	cd207, langerin	2		1.2.2.2 (pp) syt1	1	1										cdipt	mgc1328, cdipt, pis1, pis	4		foxo1a (pp) ipf1	5	8
cd200r1	mox2r, cd200r, cd200r1	1		ephb2 (pp) mmp9	1	1										trpc6	trpc6, trp6	4		arhgef7 (pp) pik3ca	2	3
cd200	cd200, ox-2, mrc	6		il2 (pp) tec	1	1										alcam	memd, cd166, alcam	2		apob (pp) cryab	1	1
cd2	srbc, cd2, t11	15		mmp2 (pp) cxcl2	1	1										cshl1	cs-5, hcs-l, cshl1, cshp1, csl	6		fabp1 (pp) fabp3	1	1
cd1d	cd1d	2		ccr5 (pp) ephb2	1	1										dcx	dc, dbcn, sclh, dcx, xlis, lisx	3		mmp3 (pp) timp1	1	1
cd1b	cd1b	3		psmc6 (pp) irf6	2	2										hspca	hsp86, hsp89, hsp90, hspn, hspca, hspc1, hsp90a, flj31884, lap2	4		glp1r (pp) shfm1	1	1
cd1a	cd1a, cd1	5		ifi16 (pp) tp53	2	8										ins	ins	5		tcf1 (pp) epha3	1	1
cd19	b4, cd19, mgc12802	17		sat (pp) rbp4	1	1										gck	hxkp, niddm, mody2, hk4, hkiv, glk, gck	10		map3k7 (pp) hnf4a	1	3
cd163	cd163, m130, mm130	17		stat1 (pp) il27ra	1	2										pgam1	pgam1, pgama	6		slc2a4 (pp) akt2	1	1
cd14	cd14	91		cxcl9 (pp) csf3	1	1										atf1	atf-1, treb36, atf1	1		igf1 (pp) igfbp3	5	9
cct	cct	1		cxcl9 (pp) ifit1	1	1										pth	pth	4		myb (pp) znfn1a1	1	1
ccrl2	ckrx, ccrl2, cram-a, cram-b, hcr	3		il1b (pp) cyp3a4	1	1										slc6a7	slc6a7, prot	3		ifnb1 (pp) ifna1	2	2
ccr9	ccr9, gpr-9-6, gpr28	1		tslp (pp) adam11	1	1										gfi1	gfi1, gfi-1, znf163	3		vldlr (pp) lrp8	1	2
ccr8	gpr-cy6, ckrl1, ccr8, ckr-l1, ter1, cy6, cmkbrl2, cmkbr8	10		th1l (pp) ccl19	1	1										socs4	socs4	4		dgat2 (pp) pparg	1	1
ccr7	ccr7, blr2, cdw197, ebi1, cmkbr7	28		fgr (pp) lyn	1	1										cpeb1	cpeb, cpeb1, flj13203	2		myc (pp) tjp1	1	1
ccr6	gpr-cy4, ckr6, ckrl3, ccr6, dcr2, bn-1, dry-6, ckr-l3, gprcy4, gpr29, strl22, cmkbr6	23		bcl2 (pp) mapk14	2	2										slc39a14	kiaa0062, slc39a14, lzt-hs4	3		cetp (pp) slc2a4	1	1
ccr5	ckr5, ckr-5, ccr5, cd195, cc-ckr-5, ccckr5, cmkbr5	46		ctla4 (pp) pdcd1lg2	1	1										gcgr	gcgr, ggr	12		stx1a (pp) eif2ak3	1	2
ccr4	k5-5, ckr4, ccr4, mgc88293, cc-ckr-4, chemr13, hgcn:14099, cmkbr4	16		saa@ (pp) cdkn2a	1	2										pou3f1	oct6, scip, otf6, pou3f1	15		e2f1 (pp) pkd1	1	1
ccr3	ckr3, ccr3, cc-ckr-3, cmkbr3	43		cxcr3 (pp) mmp10	1	1										rxrb	nr2b2, rxrb, daudi6, mgc1831, rcor-1, h-2riibp	2		lpl (pp) cetp	1	1
ccr2	mcp-1-r, ckr2, ckr2b, ckr2a, ccr2, ccr2b, ccr2a, cc-ckr-2, cmkbr2	33		cad (pp) eya1	1	1										bmp2	bmp2, bmp2a, bmp-2	4		cpe (pp) cldn4	2	2
ccr10	ccr10, gpr2	4		cdc2 (pp) gtf2i	1	1										map2k7	map2k7, mkk7, prkmk7, mapkk7, jnkk2	8		atp2c1 (pp) ins	1	2
ccr1	ckr-1, ccr1, mip1ar, hm145, cmkbr1, scyar1	24		il15 (pp) klrc1	1	1										kir2ds4	kir2ds4, kir1d, nkat8, kka3, cl-39, pax, cd158i	5		pparg (pp) dnmt3a	1	1
ccna2	ccna, ccn1, ccna2	5		tcf4 (pp) spib	1	1										slc5a1	slc5a1, d22s675, nagt, sglt1, sglt-1	3		adrb1 (pp) cyp11b2	1	1
ccl8	ccl8, scya8, mcp2, mcp-2, hc14, scya10	64		cxcl10 (pp) irf1	3	4										hes5	hes5	6		apob (pp) scd	1	1
ccl7	nc28, ccl7, scya7, marc, mcp3, mcp-3, fic	42		ifna1 (pp) spg7	1	1										nr3c1	gr, nr3c1, grl, gcr	1		dnmt3b (pp) cryab	1	1
ccl6	ccl6, scya6, c10	6		ccl5 (pp) sod2	1	1										canp	canp, c-anp	4		kcnq1 (pp) cdkn1c	1	1
ccl5	tcp228, ccl5, scya5, rantes, mgc17164, d17s136e, sisd	163		src (pp) cxcl10	1	1										ace2	dkfzp434a014, aceh, ace2	3		fpr1 (pp) c5r1	1	1
ccl4	ccl4, scya4, mip1b, act-2, mip-1-beta, act2, g-26, lag1, at744.1	54		il6 (pp) ns	1	1										acr	acr	1		cdkn2a (pp) ing1	1	1
ccl3l1	g0s19-2, ld78beta, scya3l1, 464.2, d17s1718, ccl3l1, scya3l, ld78	14		tlr2 (pp) cd69	1	1										tgfbr1	alk-5, tgfbr1	7		gnas (pp) adrb1	1	1
ccl3	g0s19-1, ccl3, scya3, ld78alpha, mip-1-alpha	74		mtx1 (pp) map3k7	1	1										meis2	mrg1, meis2, mgc2820, hst18361	15		nkx6-1 (pp) neurog3	1	1
ccl28	cck1, ccl28, mec, scya28	5		mapk3 (pp) mapk1	2	3										jag2	jag2, hj2	24		ins (pp) mest	1	1
ccl27	eskine, ctak, pesky, ccl27, ctack, ilc, scya27	5		tnfsf11 (pp) mcp	1	1										pnn	sdk3, drs, pnn	2		frap1 (pp) pik3ca	9	18
ccl26	imac, mip-4a, ccl26, tsc-1, mip-4alpha, scya26	25		btk (pp) hspg2	1	1										camk1	camk1, camki	3		abl1 (pp) elf4	1	1
ccl25	ckb15, ccl25, teck, scya25	7		il6 (pp) ifnb1	3	3										hspb8	hsp22, e2ig1, hspb8, h11	3		bcatenin (pp) dkk1	1	2
ccl24	mpif-2, ckb-6, ccl24, mpif2, scya24	31		s100a8 (pp) akt1	1	5										arhgap4	c1, rgc1, arhgap4, kiaa0131, rhogap4, p115	1		ppara (pp) tnfrsf6	1	1
ccl23	mpif-1, ckb8, mip3, ckb-8, mip-3, ck-beta-8, ccl23, ckb-8-1, scya23	7		jun (pp) tnfrsf6	4	5										txnl6	txnl6, rdcvf	1		fli1 (pp) bcatenin	1	5
ccl22	dc/b-ck, abcd-1, ccl22, a-152e5.1, mgc34554, stcp-1, scya22	29		pik3ca (pp) btk	3	3										fus	fus1, fus, tls	14		cyp2b6 (pp) iapp	1	1
ccl21	ckb9, 6ckine, ccl21, mgc34555, tca4, ecl, slc, scya21	10		tnfrsf18 (pp) ccl17	1	1										slc3a1	slc3a1, nbat, rbat, csnu1, atr1, d2h	1		sat (pp) slc16a2	1	1
ccl20	ckb4, mip-3a, ccl20, st38, scya20, larc	67		tnfrsf5 (pp) ccl4	1	1										alpp	alpp, alp, plap	2		ucp2 (pp) cdkn2a	1	1
ccl2	ccl2, scya2, mcp1, mcaf, mcp-1, mgc9434, gdcf-2, smc-cf, gdcf-2 hc11, hc11	202		csf2 (pp) ephb2	1	1										foxa1	hnf3a, foxa1, tcf3a, mgc33105	4		acaca (pp) ucp2	1	2
ccl19	mip-3b, mip3b, ckb11, ccl19, mgc34433, elc, scya19	14		ddx3x (pp) ifna1	1	3										ccl18	ckb7, dcck1, mip-4, dc-ck1, ccl-18, ccl18, scya18, amac-1	2		thra (pp) ucp3	1	1
ccl18	ckb7, dcck1, mip-4, dc-ck1, ccl18, scya18, amac-1	38		tlr2 (pp) fabp1	1	1										cpp	cpp	4		apoe (pp) ppara	2	2
ccl17	abcd-2, ccl17, a-152e5.3, tarc, scya17	80		arhgef12 (pp) cad	1	1										rip	rip, mgc4189	1		apc (pp) gstp1	2	3
ccl16	scyl4, lcc-1, ckb12, ccl16, ilinck, ncc4, hcc-4, mtn-1, ncc-4, lmc, lec, scya16	16		map3k14 (pp) ptgs2	1	1										fah	fah	1		tp53 (pp) cdkn2a	2	2
ccl14	ckb1, scyl2, mcif, ccl14, cc-3, cc-1, ncc2, hcc-1, hcc-3, sy14, ncc-2, scya14	2		src (pp) gabpa	1	2										fgf10	fgf10	2		siat8b (pp) pik3ca	1	2
ccl13	ckb10, mcp-4, mgc17134, ccl13, ncc1, ncc-1, scya13	42		pdc (pp) cd4	3	3										tyrp1	b-protein, catb, cas2, gp75, tyrp, tyrp1, trp	1		nfkbia (pp) mapk8	2	2
ccl12	ccl12, scya12	12		cxcl16 (pp) ccl20	1	1										aicda	cda2, aid, aicda, higm2	8		cish (pp) pin1	2	3
ccl11	ccl11, mgc22554, scya11	44		elavl1 (pp) cdc42	1	1										pcna	pcna, mgc8367	3		casp7 (pp) casp9	1	1
ccl1	ccl1, scya1, p500, sise, i-309, tca3	37		card4 (pp) irf6	3	3										ryr1	mhs1, ryr1, rydr, cco, ryr, mhs	2		aprt (pp) slc2a2	1	1
cck	cck	2		pdcd1 (pp) iv	1	1										il1b	il-1 beta, il1b, il-1, il1 beta, il1beta, il-1beta, il-1b, il1f2, il1-beta	22		il6 (pp) il2	2	2
cbs	cbs, hip4	2		vcam1 (pp) ccr5	1	1										ppard	nr1c2, nucii, gd:ppard, nuci, nuc1, ppar-beta, faar, pparb, ppard, mgc3931	2		tcf1 (pp) lef1	3	3
cblb	cblb, rnf56	4		map3k8 (pp) il6	1	2										xpa	xpac, xp1, xpa	3		hnf4a (pp) tle2	1	1
cbl	cbl2, c-cbl, rnf55, cbl	17		il6 (pp) birc4	1	1										rab7	rab7, pro2706	1		bcl2 (pp) bax	16	17
casp8ap2	rip25, flash, ced-4, kiaa1315, casp8ap2, flj11208	10		il8 (pp) saa3p	1	1										ncstn	kiaa0253, ncstn, aph2	6		cxadr (pp) ahr	2	2
casp8	mach, mch5, flice, casp8	34		ncr3 (pp) ncr2	2	2										srm	sps1, srm, srml1	3		cd83 (pp) cd86	1	1
casp6	mch2, casp6	1		bcl2 (pp) alpi	3	3										mapk10	jnk3, p493f12, mapk10, prkm10, flj12099, p54bsapk, jnk3a	6		gal (pp) sla	1	2
casp4	tx, icerel-ii, ich-2, mih1/tx, ice(rel)ii, casp4	7		gzmh (pp) gzmb	1	2										cnr1	cnr1, cb1a, cb-r, cb1, cb1k5, cnr, cann6	3		gata3 (pp) il4	1	1
casp3	sca-1, cpp32, cpp32b, apopain, casp3	1		gas (pp) il17c	1	2										cd83	bl11, cd83, hb15	8		dgat1 (pp) ces1	1	1
casp2	nedd2, ich1, ich-1l/1s, ich-1l, casp-2, casp2	3		cxcl3 (pp) mapk14	1	1										has1	has, has1	1		cish (pp) dct	1	1
casp12p1	casp12p1, caspase-12	16		ifnb1 (pp) mip1a	1	1										sulf1	hsulf-1, sulf1, sulf-1, kiaa1077	1		kcnq1ot1 (pp) snrpn	2	2
casp1	ice, il1bc, p45, casp1	14		tlr3 (pp) mmp9	2	4										nppa	cdd-anf, nppa, anp, anf, pnd	2		dgat2 (pp) lipe	1	1
carm1	prmt4, carm1	6		chi3l1 (pp) il8	1	1										pcsk6	pcsk6, pace4, spc4	4		sirt3 (pp) dnmt3b	1	1
carhsp1	carhsp1, crhsp-24	2		ncr2 (pp) klrk1	1	1										zp2	zpa, zp2	1		gpr77 (pp) asip	1	1
card9	hcard9, card9	10		il6 (pp) plg	4	4										slc9a2	slc9a2, nhe2	2		hnf4a (pp) dkk1	2	3
card8	ndpp1, kiaa0955, dacar, cardinal, tucan, card8	16		cse (pp) tlr3	1	1										hey1	chf2, hesr1, herp2, hrt-1, chf-2, hesr-1, hey1	6		gabpa (pp) ebp	1	1
card6	cincin1, card6	11		kitlg (pp) cxcl10	1	2										tpo	msa, tpx, tpo	2		gpr77 (pp) fabp3	1	1
card4	nod1, card4	49		mcp (pp) mip	2	2										gtf3c1	tfiiicalpha, gtf3c1, tfiiic, tfiiic220	5		acox1 (pp) tnfrsf6	1	1
card15	ibd1, blau, card15, nod2, acug	91		ccl21 (pp) relb	1	1										chga	chga	1		bcl2 (pp) birc6	1	1
card12	clan, ipaf, card12, clana, clanc, clanb, cland, clan1	19		pik3ca (pp) il31	2	2										jph3	cagl237, jph3, jp-3, tnrc22, jp3, hdl2	2		parp1 (pp) bax	6	6
card11	bimp3, card11, carma1	9		csf1 (pp) csf1r	6	8										set8	set8, set07	4		ptgs2 (pp) nos2a	9	10
card10	bimp1, card10, carma3	4		ilk (pp) lck	1	1										ugt1a6	hlugp1, ugt1f, ugt1a6, ugt1*6, hlugp, mgc29860	7		atp8a2 (pp) cetp	2	2
caps	caps, caps1	3		bcl2l1 (pp) tp53	4	4										adh4	adh-2, adh4	3		igf1r (pp) dll1	1	1
camp	fall39, fall-39, camp, cap18, ll37	21		ly96 (pp) mmrn1	1	1										ogt	o-glcnac, hrnt1, mgc22921, flj23071, ogt	4		tcf1 (pp) apoe	1	1
camlg	caml, camlg	2		irf6 (pp) s100b	1	1										prdx2	prdx2, nkefb, prxii, tdpx1, mgc4104, tsa	2		nr2f1 (pp) nr5a1	1	1
calr	ro, calr, ssa, cc1qr	1		p2ry1 (pp) cxcl10	1	1										jmjd1a	jmjd1, kiaa0742, jmjd1a, tsga	5		cyp4a11 (pp) acox1	1	1
calml3	calml3, clp	5		il5 (pp) flna	1	1										mllt3	yeats3, af9, mllt3	4		syt1 (pp) e2f1	1	1
calcr	ctr1, ctr, crt, calcr	5		nfkb2 (pp) nfkbia	1	2										socs3	cis3, mgc71791, socs3, ssi-3, cish3, socs-3	3		gnb3 (pp) adrb1	2	2
calca	ct, kc, cgrp, cgrp-i, cgrp1, calca, calc1	5		nf-kappab (pp) card11	2	2										fcn2	ebp-37, fcn2, fcnl, p35	2		ccl5 (pp) ccl2	3	3
cad	cad	15		card4 (pp) rig	1	1										ctbs	ctbs, ctb	1		bcl2 (pp) tnfrsf10b	1	1
ca5a	cava, ca5a, ca5, cav	2		defb4 (pp) stat3	1	3										npy6r	npy6r, npy1rl, pp2, y2b	4		map2k1 (pp) cpe	1	1
ca2	ca2, ca-ii	8		irf6 (pp) rac2	1	1										mapk3	p44mapk, prkm3, erk1, mapk3, p44erk1	3		prkaa2 (pp) ipf1	1	1
c9	c9, complement component 9	6		cxcl12 (pp) cxcl9	2	2										klk15	aco, hsrnasph, klk15	5		cd36 (pp) dgat1	1	1
c6orf4	ciks, dkfzp586g0522, mgc3581, act1, c6orf6, c6orf5, c6orf4	25		mmp9 (pp) crp	1	1										nos1	nos1	1		cetp (pp) tcf1	1	1
c5r1	cd88, c5r1, c5ar, c5a	49		tek (pp) egf	1	1										otor	mial, otor, fdp	2		insr (pp) igf1	5	6
c4b	c4b1, c4f, c4b	7		il2ra (pp) ifi27	1	1										creb1	creb, mgc9284, creb1	3		mapk14 (pp) nf-kappab	2	2
c4a	c4a, c4s, co4	2		il15 (pp) itgam	1	1										lta	lt, tnfsf1, cytokine, lta	1		hnf4a (pp) snai2	1	1
c3ar1	c3ar1, c3ar, az3b, hnfag09	5		defb4 (pp) tlr5	1	1										enpep	enpep, gp160, apa	1		dnmt3a (pp) cryab	1	1
c21orf64	b19, c21orf64	8		rnf36 (pp) nf-kappab	1	1										htatip	tip60, cpla2, htatip, htatip1, tip	1		osr2 (pp) tcf2	1	1
c1qtnf4	ctrp4, c1qtnf4, zacrp4	2		tnfsf10 (pp) birc3	1	1										nqo1	nqo1, dtd, nmor1, nmori, dhqu, dia4, qr1	6		cdk5 (pp) fcn2	1	1
c1qtnf3	cors, ctrp3, corcs, c1qtnf3, flj37576, cors26	3		flna (pp) il6	4	4										fbxw7	sel-10, cdc4, fbx30, fbxw6, fbxw7, sel10, ago, fbw7, flj11071	2		dgat1 (pp) fabp3	1	1
c1qr1	c1qr(p), cd93, dj737e23.1, c1qrp, c1qr1	1		nfkbia (pp) ccl2	3	3										gal	glnn, galn, mgc40167, gal	7		sod2 (pp) abca1	1	1
c1qbp	habp1, c1qbp, gc1qr, sf2p32, gc1q-r, p32, gc1qbp	5		mapk14 (pp) nr1i2	1	1										tnfsf5	imd3, cd154, cd40l, cd40lg, gp39, tnfsf5, hcd40l, igm, t-bam, higm1	8		apoc3 (pp) apoe	4	9
c19orf10	c19orf10, il25, sf20, il27w, euroimage1875335, il-25, r33729_1	4		fkbp1a (pp) ctd	1	1										lrdd	mgc16925, lrdd, pidd	2		wnt1 (pp) ikbkg	1	1
c14orf32	c14_5346, c14orf32, miss, mgc23138	1		tnfa (pp) ltb	1	2										map4k4	map4k4, flh21957, kiaa0687, flj20373, hgk	2		akt1 (pp) rbp4	1	1
c14orf10	c14orf10, g5pr, g4-1, flj20644	1		pik3ca (pp) ebp	1	1										ighe	ighe, immunoglobulin epsilon, constant region of heavy chain of ige, ige	1		il6 (pp) il10	6	6
btla	btla, btla1	7		cftr (pp) irf6	1	1										csrp3	mgc61993, csrp3, cmd1m, mlp, mgc14488	10		ifng (pp) il2	3	3
btk	at, imd1, agmx1, bpk, btk, atk, xla, psctk1	42		ctbs (pp) gad1	1	1										nr4a2	tinur, hzf-3, nr4a2, not, nurr1	2		ppp2r4 (pp) fzd4	1	1
btf3l1	ocif, lambda h27a, humbtfb, btf3 homologue, btf3l1, opg	19		padi4 (pp) flna	1	1										reg1a	reg1a, icrf, mgc12447, psps1, psps, ptp	2		dffa (pp) cidea	1	1
bst2	bst2	4		bcl2 (pp) mmp9	4	4										hop	mgc20820, necc1, smap31, toto, hop, ob1, cameo, lagy	2		cyp11b2 (pp) cyp17a1	2	2
brd4	mcap, hunki, brd4	2		tyk2 (pp) ikbke	1	1										prb3	g1, prb3, g-1, prg	4		bcl2 (pp) abcb1	3	3
brca1	brca1, rnf53, pscp	6		smad3 (pp) tnfa	1	1										sfrs1	srp30a, sfrs1, sf2	3		igf1 (pp) socs3	2	2
braf	braf1, braf, rafb1	3		gpr41 (pp) bax	1	1										klrc2	nkg2c, klrc2, nkg2-c	1		lpl (pp) cog2	1	1
bpi	bpi	2		csk (pp) ephb2	1	1										nt5c2	cn-ii, nt5b, nt5c2, gmp, pnt5	5		crp (pp) serpine1	2	2
bnip2	bnip2, nip2, bnip-2	6		itgal (pp) ctla4	1	1										rnf128	rnf128, grail, flj23516	5		cd36 (pp) lpl	1	1
bmx	bmx, etk, psctk3, psctk2	9		cxcl9 (pp) b4galt1	1	1										fabp1	l-fabp, fabpl, fabp1	12		sat (pp) thra	1	1
bmp7	bmp7, op-1	2		c6orf4 (pp) nf-kappab	4	7										htr2a	htr2, htr2a, 5-ht2a	8		tcf1 (pp) foxa2	1	1
bmp4	bmp4, zyme, bmp2b, bmp2b1	9		sat (pp) thrb	1	1										ptgs2	phs-2, cox-2, ptgs2, hcox-2, pghs-2	2		qrsl1 (pp) gata3	1	1
bmp2	bmp2, bmp2a	6		ripk2 (pp) defa6	1	1										jun	ap-1, ap1, jun	14		actin (pp) plg	2	2
blr1	blr1, cxcr5, mdr15	5		cxcl13 (pp) cxcl16	1	1										ifng	ifng, ifngamma, ifn gamma, ifn-gamma, ifg, ifi	2		cga (pp) fshr	1	1
blnk	slp-65, slp65, blnk, blnk-s, ly57	1		alpi (pp) rig	1	1										p2rx2	p2rx2, p2x2	1		creb1 (pp) aprt	2	2
blm	bs, recq2, recql2, recql3, blm	2		il1b (pp) tnfrsf6	5	6										pnpla2	pnpla2, 1110001c14rik, tts-2.2	2		ahr (pp) ebp	1	1
bjs	bjs, ptd	3		mapk14 (pp) map2k4	1	1										sgcb	lgmd2e, sgcb, a3b, sgc	4		cd4 (pp) il10	3	3
birc4	ilp1, birc4, miha, api3, xiap	30		il23a (pp) stat3	2	2										s100b	s100b, nef	1		myc (pp) nrcam	1	1
birc3	birc3, mihc, haip1, rnf49, ciap2, api2, malt2, hiap1	35		il8 (pp) cdkn1a	2	2										cd33	cd33, siglec-3, p67	3		kcnip2 (pp) kcnd2	1	2
birc2	birc2, mihb, hiap-2, rnf48, ciap1, api1, hiap2	28		cd4 (pp) tnfsf5	4	5										insm1	ia-1, insm1, ia1	1		cyp1a2 (pp) ahr	3	3
birc1	naip, birc1	10		syt1 (pp) stat3	1	1										rea	bap, rea	9		slc16a2 (pp) ucp3	1	1
bid	mgc15319, bid, mgc42355	7		il4 (pp) cd14	2	2										gpbar1	bg37, gpbar1, tgr5, gpr131	1		prcp (pp) ros1	1	1
bic	bic	3		tnf (pp) plau	1	1										gp2	zap75, gp2	2		nppa (pp) cnp	1	1
bhlhb5	beta3, tnrc20, cagl85, bhlhb5	3		cic (pp) cish	1	1										smad6	smad6, hst17432, madh6, madh7	3		rac1 (pp) cdc42	4	8
bhlhb4	ba305p22.3, beta4, bhlhb4	5		rac1 (pp) cdc42	2	3										sdpr	ps-p68, sdpr, sdr	1		kcnq1 (pp) igf2	1	1
bgn	slrr1a, pg-s1, dspg1, bgn, pgi	7		dhx36 (pp) il6	1	1										hspa4	hsp70, ry, apg-2, hspa4, hsp70ry	1		ccl5 (pp) il6	3	3
bdnf	bdnf, mgc34632	6		myd88 (pp) syt1	6	6										foxp3	ipex, dieter, aiid, foxp3, jm2, pidx, xpid	2		il17 (pp) il6	3	3
bdkrb2	bkr2, bk-2, brb2, bdkrb2, b2r, bk2	7		tslp (pp) mip3a	1	1										dnai1	dnai1, cild1, mgc26204, ics	2		bak1 (pp) stx1a	1	1
bdkrb1	bkr1, bradyb1, bdkrb1, b1r, b1bkr	14		cxcl11 (pp) ccr5	3	3										tlr8	tlr8	1		slc2a4 (pp) akt1	2	2
bcr	d22s662, bcr1, d22s11, bcr, all, cml, phl	22		ahr (pp) stat6	1	1										adra1d	adra1, adra1d, adra1r, gd:adra1d, dar, alpha1	1		slc2a4 (pp) pten	1	1
bcl6	bcl6, zbtb27, znf51, laz3, bcl6a	12		ppyr1 (pp) traf6	1	1										runx1	runx1, pebp2ab, cbfa2, amlcr1, aml1	2		cav3 (pp) pias4	1	1
bcl3	bcl4, bcl3, d19s37	10		txnl6 (pp) myd88	1	1										ap2-alhpa	ap2-alhpa, ap2 alpha, ap-2alpha	2		irs2 (pp) bcl2	2	2
bcl2l11	bimel, biml, bcl2l11, bim, bod	13		nfatc1 (pp) nfatc2	1	1										il6r	il6r, cd126, il-6r-1, il-6r, il-6r-alpha	6		syt1 (pp) cxcl10	1	1
bcl2l1	bclx, bcl-xl/s, bcl-x, bcl2l1, bcl2l, bcl-xl, bcl-xs	72		icam1 (pp) irf6	8	9										ccl5	tcp228, ccl5, scya5, rantes, mgc17164, d17s136e, sisd	8		npr2 (pp) mect1	1	2
bcl2a1	hbpa1, bfl1, grs, bcl2l5, bcl2a1	17		pacap (pp) ifna1	1	1										mesdc2	mesd, kiaa0081, mesdc2	2		cshl1 (pp) tcf7	1	1
bcl2	bcl2, bcl-2	105		ikbkb (pp) il13	1	1										gys1	gsy, gys, gys1	8		sumo3 (pp) cpt1b	1	1
bcl10	clap, me10, c-e10, carmen, bcl10, ciper	35		lyn (pp) ros1	1	1										adar	drada, adar1, adar, dsrad	1		il23a (pp) cyp1a1	1	1
bckdhb	bckdhb, e1b	5		tnfrsf10a (pp) bcl10	1	1										aurka	aurora2, aurka, stk7	1		syn1 (pp) atp8a2	2	10
bcatenin	beta-catenin, bcatenin, beta catenin	23		ccl11 (pp) c5r1	1	1										nr3c2	mr, nr3c2, mlr	2		mapk14 (pp) mapk8	19	25
bcar1	crkas, p130cas, bcar1	5		map3k14 (pp) ikka	8	10										lat	lat	3		kras2 (pp) pten	3	6
bbc3	bbc3, jfy1, puma/jfy1, puma	13		malt1 (pp) traf2	1	1										mmp1	mmp-1, mmp1, clg	2		myc (pp) mss	1	1
bax	bax	98		ercc8 (pp) irak1	1	1										lgals4	gal4, lgals4	2		frap1 (pp) tsc2	2	3
bat2	d6s51e, bat2, d6s51	12		lsm1 (pp) il18	1	1										gp6	gp6, gpvi	1		thrb (pp) ucp3	1	1
banf1	banf1, baf, d14s1460, bcrp1	6		sdf1 (pp) tnfa	1	1										fhl1	ba535k18.1, slim1, fhl1, kyo-t	1		tcf7 (pp) ets1	2	2
bak1	cdn1, bak1, bak, bcl2l7	22		cd34 (pp) mapk14	1	1										neurog3	neurog3, atoh5, ngn3, ngn-3, math4b	5		add1 (pp) nos3	1	1
bag4	bag4, sodd, bag-4	2		tnfa (pp) tra1	1	1										tp73l	tp73l, shfm4, p73h, p73l, tp63, ket, p63, p51, eec3	3		cxcl10 (pp) tlr2	1	1
bad	bbc2, bad, bcl2l8	4		pah (pp) ros1	1	1										abca3	est111653, lbm180, abc3, abca3, abc-c	6		lef1 (pp) pou1f1	1	1
bace1	hspc104, bace, bace1, asp2, kiaa1149	5		2.7.7.48 (pp) tert	2	2										hrmt1l3	hrmt1l3, prmt3	2		tp53 (pp) dnmt3b	1	1
b7h3	b7h3	2		mapk8 (pp) igf1	1	4										cdc23	cdc23, apc8	3		vdr (pp) tjp1	1	1
b7-h4	flj22418, b7x, b7s1, b7-h4	2		6.2.1.7 (pp) ccr7	1	1										cic	kiaa0306, cic	1		ddit3 (pp) bcl2	1	1
b7	b7	1		il5 (pp) il5ra	5	6										atp1a1	mgc51750, mgc3285, atp1a1	2		bcatenin (pp) ppard	1	1
b4galt1	b4gal-t1, ggtb2, beta4gal-t1, b4galt1, gt1, gtb	7		csf2 (pp) jak2	3	3										atr	sckl1, sckl, atr, frp1	2		tfe3 (pp) dct	1	1
b3gnt3	hp10328, beta3gn-t3, b3gnt-3, b3gal-t8, tmem3, b3gn-t3, b3gnt3	12		ephb2 (pp) mcp	2	2										snf1lk	sik, snf1lk, msk	3		ppara (pp) exosc4	1	1
b1	b1, pthb1	7		irf6 (pp) tlr12	1	1										map2k2	map2k2, mek2, mkk2, prkmk2, mapkk2	3		trpc1 (pp) trpc3	1	1
axpc1	axpc1, pca	4		etv5 (pp) irf6	1	1										ncr3	nkp30, 1c7, ncr3, ly117	1		rage (pp) ros1	2	2
axl	axl, ufo	8		adam11 (pp) cd8a	1	1										lipe	hsl, lhs, lipe	40		stx1a (pp) prkr	1	1
atp8a2	ib, ml-1, atpib, dkfzp434b1913, atp8a2, atp	44		irak3 (pp) il10	1	1										dst	catx-15, bp240, flj21489, kiaa0728, flj13425, flj32235, bpa, macf2, flj30627, bpag1, dst	1		atic (pp) aprt	2	2
atp6ap1	vatps1, atp6ap1, 16a, ac45, atp6ip1, cf2, xap-3, orf, atp6s1, xap3	2		bcr (pp) clecsf12	1	1										carm1	prmt4, carm1	5		parp1 (pp) casp7	1	1
atm	atdc, ata, atm, ate, atc	11		npc1 (pp) stat3	1	3										il22	il22, il-d110, zcyto18, iltif, tifil-23, il-tif, il-22	6		ipf1 (pp) foxa2	2	3
atic	aicarft, atic, purh, impchase, aicar	5		jun (pp) defb103a	2	4										btg4	btg4, pc3b, mgc33003	2		serpine1 (pp) agt	1	1
atf6	atf6	9		il17 (pp) tlr2	1	1										arpc1b	arpc1b, p41-arc, arc41, p40-arc	7		ifna1 (pp) tnf	2	2
atf4	txreb, taxreb67, creb-2, atf4, creb2	6		ppy (pp) mapk3	1	1										prkcdbp	mgc20400, hsrbc, prkcdbp	7		bcatenin (pp) fgf2	1	1
atf3	atf3	6		nf-kappab (pp) sma@	1	1										etv6	etv6, tel	2		ptk2 (pp) src	2	2
atf2	cre-bp1, atf2, treb7, hb16	16		tnfaip3 (pp) traf6	2	2										tfpi	tfpi, epi, laci	2		abcb1 (pp) abcc2	2	2
asip	agtil, gd:asip, agti, agsw, asip, asp	2		myc (pp) cdkn1b	1	1										ifnar2	ifnabr, ifnarb, ifnar2, ifn-r	2		spi1 (pp) gata3	1	1
asf1a	asf1a, cia, dkfzp547e2110	20		cnr2 (pp) ccl2	1	1										acadm	mcad, acadm, acad1, mcadh	6		card15 (pp) npdc1	1	1
arl1	arl1, arfl1	2		jak2 (pp) defb103a	1	1										pik3r1	pik3r1, p85-alpha, grb1	1		becn1 (pp) cryab	1	1
arhgef7	cool1, dkfzp761k1021, arhgef7, kiaa0142, p85cool1, p85spr, pixb, p85, beta-pix, p50bp	8		ccr2 (pp) ccr3	2	2										txn	tr-x, txn, trx	2		ptgs2 (pp) mapk14	3	7
arhgef5	arhgef5, gef5, tim1, tim	3		il8 (pp) ccl2	38	47										s100a12	s100a12, enrage, caaf1	10		ucp2 (pp) irs2	1	1
arhgef2	arhgef2, gefh1, kiaa0651, dkfzp547l106, gef-h1, gef, lfp40	13		ddx58 (pp) irf7	6	8										cd36	scarb3, cd36, gp3b, pasiv, gp4, gpiv	12		foxo1a (pp) pik3ca	2	4
arhgef12	kiaa0382, arhgef12, pro2792, larg	4		mmp13 (pp) ccl2	1	1										nrg1	smdf, nrg1, ggf2, aria, hgl, hrga, ggf, ndf	12		tnf (pp) ccl5	1	1
arhgap15	bm046, arhgap15	4		klk3 (pp) cxcr3	2	3										mapk9	jnk-55, prkm9, jnk2, mapk9, jnk2alpha, p54asapk, jnk2a, jnk2b, jnk2beta	9		pparg (pp) aqp9	1	1
arf1	arf1	2		bcl2 (pp) vegf	6	7										son	bass1, flj21099, dbp-5, son3, kiaa1019, nrebp, son, c21orf50	4		ppargc1a (pp) scd	1	1
areg	sdgf, areg, mgc13647, crdgf	3		ccl5 (pp) nf-kappab	12	14										lap	lap	1		wnt1 (pp) tap1	1	1
aps	aps	1		il9 (pp) mmp7	1	1										il9	il-9, il9, hp40, p40	2		tcf2 (pp) fxyd2	2	2
aprt	aprt, amp	32		ppbp (pp) pbp	1	2										bhlhb5	beta3, tnrc20, cagl85, bhlhb5	4		ifna1 (pp) ifng	2	2
appl1	appl1	5		tnfa (pp) bcl2	5	5										hmox1	ho-1, hmox1, bk286b10	2		cshl1 (pp) myb	1	1
app	cvap, prea4, abpp, appi, ad1, aaa, app, pn2, abeta	22		il18 (pp) irf1	1	2										cish	cish, socs, g18, cis, cis-1	6		cd4 (pp) foxp3	8	10
apoe	mgc1571, apolipoprotein e, apoe, ad2	23		il19 (pp) il22	1	1										ncam1	msk39, cd56, ncam, ncam1	3		pou5f1 (pp) nanog	3	3
apobec3g	apobec3g, dj494g10.1, mds019, flj12740, arp9, bk150c2.7, cem15	5		ccl8 (pp) ccr8	1	1										fgf7	hbgf-7, fgf7, kgf	2		cd8a (pp) cd28	3	3
apex1	ref-1, ref1, apex1, apex, apen, ape1, ape, apx	6		il1b (pp) c6orf4	1	1										notch2	notch-2, notch2, hn2	1		tap1 (pp) map3k7ip1	1	1
apcs	apcs, sap	37		nr1i2 (pp) cyp3a4	1	1										trnp	mttp, trnp	10		mapk8 (pp) tp53	2	2
apc2	apcl, apc2	1		crx (pp) sftpa1	1	1										evl	rnb6, evl	5		ewsr1 (pp) fli1	1	7
apc	gs, dp2.5, apc, fpc, dp3, dp2	45		soat1 (pp) il13	6	7										par1	par1, d15s227e	2		tcf4 (pp) bcatenin	4	4
apaf1	ced4, apaf1	19		ighe (pp) il6	1	1										tas1r3	t1r3, tas1r3	4		aga (pp) socs2	1	2
aom	aom	2		aprt (pp) il4	1	1										rbm14	coaa, sytip1, rbm14, sip	1		bmp2 (pp) alk	1	1
aoc3	vap1, aoc3, vap-1, hpao	2		ncr2 (pp) cd226	1	1										lox	lox	1		nor1 (pp) nr5a1	1	1
aoah	aoah	4		rara (pp) il10	1	1										grip1	grip-1, grip1, grip	1		cyp1a2 (pp) cyp1b1	2	2
anxa1	anx1, anxa1, lpc1	7		il2 (pp) il16	1	1										slc27a4	fatp4, slc27a4	6		gsk3b (pp) tcf1	1	1
anpep	cd13, gp150, pepn, anpep, lap1	14		il8 (pp) ccl8	4	4										mst1	mst1, nf15s2, hgfl	1		tp53 (pp) dnmt3a	1	1
angpt2	ang2, angpt2	15		pik3ca (pp) tnfsf12	1	1										map3k10	mlk2, mst, map3k10	12		zmpste24 (pp) cryab	1	1
angpt1	kiaa0003, agp1, agpt, ang1, angpt1	12		ccl5 (pp) nppa	1	1										stx16	hsyn16, syn16, stx16	1		serpine1 (pp) shfm1	1	1
ang	ang, rnase5	34		il3 (pp) mapk14	1	1										actn3	actn3	8		ewsr1 (pp) hnf4a	1	5
amh	amh, mis	2		il1r1 (pp) map3k14	1	1										hes6	hes6	5		tnfrsf6 (pp) abcg1	1	1
amd1	adometdc, amd1, amd	5		tlr2 (pp) ccr5	1	2										lamr1	lambr, lamr1, 37lrp, rpsa, 67lr, lrp	2		cox5a (pp) ptgs2	4	4
ambp	itil, ambp, iti, hcp, uti	7		gpr41 (pp) gpr	1	1										rap1a	rap1, krev1, krev-1, smgp21, rap1a	2		jun (pp) lef1	1	1
amac1l2	amac1l2, amac	4		tbk1 (pp) traf2	1	1										if	fi, if, factor i	1		myc (pp) hnf4a	3	3
alpi	alpi, iap	21		cd4 (pp) ctla4	4	4										rev1l	rev1, rev1l	3		ifi27 (pp) cdkn1a	2	3
alox5ap	alox5ap, flap	1		syt1 (pp) cd4	1	1										nme2	ndpkb, nm23b, nm23-h2, nme2, puf	1		sod1 (pp) cybb	1	2
alox5	alox5, log5	2		rnase2 (pp) rnase3	1	1										ugt2b7	ugt2b9, ugt2b7	6		nf-kappab (pp) tcf7	1	1
alox15	alox15	2		tlr8 (pp) tlr9	6	6										hlxb9	scra1, hoxhb9, hlxb9, hb9	2		srf (pp) e2f1	1	1
allc	allc, alc	3		tlr4 (pp) mapk8	7	8										hk2	hxk2, hk2, hkii, hk-2	1		e2f1 (pp) tcf7	1	1
akt1	rac-alpha, prkba, akt1, rac	47		mapk14 (pp) nr0b1	1	1										spop	spop, tef2	2		usf2 (pp) hk2	1	2
aire	aire, apsi, aps1, pga1, apeced	1		irf3 (pp) il1b	1	1										npc1	npca1, npc1, np-c, npc	1		cyp11b2 (pp) cyp19a1	2	2
aip	ara9, aip, xap2, fkbp37	1		tslp (pp) il13	1	2										sfrp4	frp-4, frphe, sfrp4	18		cd80 (pp) cd83	1	1
aim2	aim2	11		tnf (pp) syt1	20	24										birc7	birc7, ml-iap, rnf50, livin, kiap, mliap	1		sox2 (pp) tcf1	1	1
aif1	iba1, aif1, irt-1, aif-1	18		ctla4 (pp) il4	2	2										bard1	bard1	2		apoc3 (pp) ppara	3	3
aicda	cda2, aid, aicda, higm2	13		tcf7l2 (pp) hdac5	1	1										st13	hspabp1, st-13, pro0786, fam10a1, snc6, st13, p48, hspabp	1		iapp (pp) prnp	1	1
ahr	ahr	40		rps6ka5 (pp) il17f	2	3										ucp2	slc25a8, ucph, ucp2, ucp-2	21		igf1r (pp) zmpste24	1	1
agtr1	agtr1, hat1r, ag2s, at2r1b, at2r1a, agtr1b, agtr1a, at1b, at1, at2r1	7		pdc (pp) tnf	1	1										cul3	cul3	4		igf1r (pp) lmna	1	1
agt	serpina8, anhu, agt, angiotensinogen	4		mip (pp) parc	1	1										kit	cd117, scfr, kit	1		cd36 (pp) il6	2	2
agrp	agrt, agrp, asip2, art	7		il1rap (pp) il1a	1	1										ogg1	mutm, hogg1, ogh1, ogg1, hmmh	12		ucp3 (pp) igf1r	1	1
afa	afa	1		birc2 (pp) mapk14	1	1										pim1	pim-1, pim1, pim	1		klk2 (pp) mss	1	1
aes	esp1, aes, grg, aes-2, aes-1	3		nf2 (pp) nf-kappab	1	5										4.1.2.13	4.1.2.13, fructoaldolase, fructose 1-monophosphate aldolase, ketose 1-phosphate aldolase, 1,6-diphosphofructose aldolase, fructose 1-phosphate aldolase, fructose-1,6-bisphosphate triosephosphate-lyase, smaldo, fructose-bisphosphate aldolase, zymohexase, fructose diphosphate aldolase, aldolase, fructose 1,6-diphosphate aldolase, diphosphofructose aldolase, phosphofructoaldolase	1		bmp2 (pp) bmp4	1	2
adrbk1	beta-ark1, bark1, adrbk1, grk2	2		nf-kappab (pp) tnip2	2	5										add3	addl, add3	1		ccl2 (pp) nos2a	1	1
adrb2	beta2ar, adrb2, adrbr, adrb2r, bar, b2ar	5		hspca (pp) map3k7	1	4										eef1b3	beta-3, beta, eef1b3, eef-1beta5a, gamma	1		bst1 (pp) pik3ca	1	1
adra1d	adra1, adra1d, adra1r, gd:adra1d, dar, alpha1	15		lyn (pp) ptpn6	2	7										slc1a5	rdrc, aaat, m7v1, m7vs1, asct2, atbo, r16, r1-6, slc1a5	1		nf-kappab (pp) pparg	2	2
adora3	a3ar, adora3	1		ccl5 (pp) ccl13	11	12										rnu2	u2, rnu2, u-2	4		gys1 (pp) gsk3b	1	1
adar	drada, adar1, adar, dsrad	4		il22 (pp) tnf	1	1										mx1	mx, ifi-78k, ifi78, mxa, mx1	4		bmp2 (pp) mgp	1	1
adamts13	vwfcp, adamts13, dkfzp434c2322, vwf-cp, c9orf8	1		traf1 (pp) birc3	3	3										egr1	ngfi-a, g0s30, egr-1, krox-24, tis8, egr1, at225, zif-268	1		pcnp (pp) npr2	1	1
adam33	dkfzp434k0521, flj36751, dj964f7.1, flj35308, adam33	14		ccl16 (pp) ccl21	1	2										rgs4	rgs4, rgp4, mgc60244, mgc2124	17		klrk1 (pp) cd28	1	2
adam17	csvp, tace, cd156b, adam17	9		ifnb1 (pp) syt1	1	1										cdkn1c	cdkn1c, bwcr, bws, kip2, p57, wbs	3		map2k1 (pp) iapp	1	1
adam11	mdc, adam11	46		nf-kappab (pp) wnt10b	1	3										itgam	cr3a, cd11b, mo1a, mac-1, mac1a, itgam	1		dusp1 (pp) tnf	1	1
adam10	madm, kuzbanian, hst18717, kuz, adam10	1		tnfrsf6 (pp) cdkn2c	1	1										pou2f2	oct2, otf2, pou2f2	7		cd44 (pp) tcf7	2	2
ad8	ad8	3		hmgb1 (pp) icam1	1	1										dsipi	gilz, tsc-22r, dsipi, dip, hdip	3		hat (pp) dgat1	1	1
ad5	alzheimer disease, familial, type 5, ad5	7		xpo1 (pp) syt1	1	2										tnfrsf11b	tnfrsf11b, mgc29565, tr1	8		mapk3 (pp) edn1	2	4
acvr1b	acvrlk4, skr2, alk4, actrib, acvr1b	3		itgb2 (pp) il1b	1	1										fshr	odg1, fshr, lgr1, fshro	3		cpe (pp) mmp9	1	1
actn4	actn4, fsgs	1		cd19 (pp) cxcl9	1	1										ebp	cpxd, cho2, cdpx2, ebp	4		tp53 (pp) bcl2	2	2
actin	actin	56		cxcl1 (pp) xcl1	1	1										mtb	flj20311, mtb	3		pkb (pp) mapk3	3	3
acta2	acta2, actsa	3		cx3cl1 (pp) psmc6	1	1										cpe	cpe	25		ksr (pp) ephb2	3	3
acp5	acp5, trap	10		ca2 (pp) cr2	1	1										ltb	tnfsf3, tnfc, p33, ltb	4		gnb3 (pp) cyp11b2	1	1
ace	cd143, dcp1, ace1, mgc26566, ace, dcp	1		lcs1 (pp) cd86	1	1										tf	tf, pro1557, transferrin, pro2086	1		igf2r (pp) mest	3	3
acat1	t2, acat1, acat, thil, mat	1		gng11 (pp) cxcr4	1	1										accn2	accn2, hbnac2, bnac2, asic1a, asic	2		ebp (pp) bcl2	1	1
acaca	acaca, acac, acc1, acca, acc	1		aprt (pp) ep300	1	1										ccl7	nc28, ccl7, scya7, marc, mcp3, mcp-3, fic	3		ucp3 (pp) cdkn2a	1	1
acaa1	pthio, acaa1, acaa, thio	5		tec (pp) btk	4	4										eno1	mpb1, mbp-1, eno1, pph, nne, eno1l1	6		cyp2b6 (pp) ppig	11	11
abo	abo	6		lat (pp) ptk2b	1	2										ptger2	ptger2, ep2	1		pkc (pp) iapp	1	2
abl2	abl2, abll, arg	12		elk1 (pp) jun	1	1										adam11	mdc, adam11	6		prkaa2 (pp) nucb2	1	1
abl1	jtk7, v-abl, c-abl, p150, abl1, abl	26		tnfrsf10b (pp) ccl20	1	1										pdzk1	pdzd1, pdzk1, clamp, cap70	1		ddit3 (pp) stx1a	2	2
abcg2	mxr1, bmdp, bcrp, abcp, est157481, mxr, abcg2, abc15	1		cd1d (pp) gtpbp1	1	1										has2	has2	1		sirt1 (pp) ppara	1	1
abcd1	aldp, ald, abcd1, abc42	1		calcr (pp) oscar	1	1										rab31	rab22b, rab31	2		nfe2 (pp) ebp	1	1
abcc6	mrp6, mlp1, moate, est349056, ara, abcc6, abc34	1		ifna1 (pp) ccl18	1	1										lhx9	lhx9	3		tcf7 (pp) il4	1	5
abcb1	clcs, mdr1, cd243, p-gp, gp170, pgy1, abcb1, abc20	2		cd4 (pp) iv	3	5										smarca4	snf2-beta, brg1, hsnf2b, snf2l4, smarca4	3		irs1 (pp) bad	2	2
abca1	cerp, hdldt1, tgd, abca1	19		mif (pp) jun	1	1										hmga1	mgc12816, mgc4854, mgc4242, hmgiy, hmg-r, hmga1	1		stat5a (pp) soat1	2	2
aavs1	aav, aavs1	1		tnfsf10 (pp) tnfrsf10c	4	4										cxcr4	npy3r, cxcr4, d2s201e, whim, hsy3rr, npyy3r, hm89, lestr	1		cxcl12 (pp) sdf1	1	1
aatf	che-1, aatf, ded	2		il17 (pp) clecsf12	1	1										akt1	rac-alpha, prkba, akt1, rac	1		asip (pp) dgat2	1	1
6.2.1.7	choloyl-coa synthetase, thca-coa ligase, cholyl-coa synthetase, cholate thiokinase, 3alpha,7alpha,12alpha-trihydroxy-5beta-cholestanoate-coa ligase, cholate-coa ligase, bile acid coa ligase, 3alpha,7alpha,12alpha-trihydroxy-5beta-cholestanoyl coenzyme asynthetase, bile acid coenzyme a ligase, trihydroxycoprostanoyl-coa synthetase, bal, cholic thiokinase, 3alpha,7alpha,12alpha-trihydroxy-5beta-cho…	34		osm (pp) tnfsf10	1	1										polh	rad30a, polh, xp-v, xpv	4		pparg (pp) sirt1	1	1
4.2.3.21	vetispiradiene synthase, pemnaspirodiene synthase, vetispiradiene-forming farnesyl pyrophosphate cyclase, vetispiradiene cyclase, 4.2.3.21, hvs	1		il5 (pp) il13	13	13										rbpsuh	mgc61669, rbpsuh, cbf1, igkjrb, igkjrb1, kbf2, rbp-j, rbpjk	2		lpl (pp) apoc3	3	3
4.1.1.49	pepck (atp), phosphoenolpyruvate carboxykinase (atp), 4.1.1.49, pepck, phosphoenolpyruvate carboxylase (atp), pepk, phosphopyruvate carboxykinase (adenosine triphosphate), phosphopyruvate carboxylase (atp)	1		tnfsf11 (pp) pik3ca	1	2										mef2c	mef2c	8		il4 (pp) stat6	6	10
3.6.1.8	atp diphosphohydrolase [ambiguous], 3.6.1.8, adenosine triphosphate pyrophosphatase, atpase, atp diphosphatase, atp pyrophosphatase	6		cx3cl1 (pp) il8	1	1										psen1	s182, psen1, ad3, ps1, ps-1	6		decr1 (pp) nox4	2	2
3.5.1.4	acylamidase, amidase, acylase, 3.5.1.4, deaminase, amidohydrolase, n-acetylaminohydrolase, fatty acylamidase	4		nf-kappab (pp) pkca	2	4										cftr	cf, mrp7, cftr, abcc7, abc35	7		pax5 (pp) ms4a1	1	1
3.1.4.3	alpha-toxin, clostridium welchii alpha-toxin, phosphatidase c, clostridium oedematiens beta- and gamma-toxins, 3.1.4.3, lecithinase c, phospholipase c, lipophosphodiesterase i, lipophosphodiesterase c, heat-labile hemolysin	43		socs3 (pp) il1b	1	3										clcn5	clc5, nphl2, clck2, dents, clcn5, xlrh, hclc-k2, xrn, hcic-k2	1		tcf7 (pp) cd3z	1	2
2.7.7.48	rna-directed rna polymerase, rdrp, pb1 proteins, ribonucleic synthetase, ribonucleic acid-dependent ribonucleic acid polymerase, rna-dependent rna polymerase, 3d polymerase, ribonucleic replicase, ribonucleic acid replicase, q-beta replicase, rna transcriptase, polymerase l, transcriptase, ribonucleic acid-dependent ribonucleate nucleotidyltransferase, rna-dependent rna replicase, rna replicase, …	14		th1l (pp) irf7	1	1										tsc1	kiaa0243, hamartin, tsc1, lam	2		pparg (pp) rxra	1	1
2.7.1.64	inositol-1-kinase (phosphorylating), myo-inositol 1-kinase, myoinositol kinase, 2.7.1.64, inositol 3-kinase	3		tnfsf11 (pp) irf6	3	3										atf3	atf-3, atf3	1		ccl3 (pp) cxcl10	1	1
2.7.1.19	phosphoribulokinase, phosphoribulokinase (phosphorylating), ribulose-5-phosphate kinase, 2.7.1.19, phosphopentokinase, pruk, pkk, prk, ribulose phosphate kinase, 5-phosphoribulose kinase	2		il6 (pp) ccl5	19	21										add1	mgc44427, mgc3339, adda, add1	28		ces1 (pp) pparg	1	1
2.6.1.77	taurine-pyruvate aminotransferase, 2.6.1.77, tpa	24		il3 (pp) ccl5	1	1										ctgf	ccn2, ctgf, nov2, igfbp8	13		ccl3 (pp) cxcl9	1	1
2.4.1.5	sucrose-1,6-alpha-glucan glucosyltransferase, dextransucrase, sucrose 6-glucosyltransferase, 2.4.1.5, cep, sge	2		psmb8 (pp) tnfrsf6	1	1										pkc	dyt10, pkc	1		mapk8 (pp) map2k4	7	10
2.4.1.14	sucrosephosphate-udp glucosyltransferase, uridine diphosphoglucose-fructose phosphate glucosyltransferase, 2.4.1.14, sucrose phosphate synthetase, sucrose-phosphate synthase, sucrose phosphate-uridine diphosphate glucosyltransferase, sps, udp-glucose-fructose-phosphate glucosyltransferase, sucrose 6-phosphate synthase	2		cxcl5 (pp) socs2	1	1										pbx2	pbx2mhc, hox12, g-17, pbx2, g17	2		tnfsf5 (pp) cd4	2	3
2.3.1.149	paf acetyltransferase, platelet-activating factor acetyltransferase, 2.3.1.149	1		ptgs2 (pp) hmox1	2	4										pcsk2	pcsk2, spc2, nec2	3		agt (pp) ace	7	7
1.5.1.19	d-nopaline dehydrogenase, nopaline synthase, d-nopaline synthase, 1.5.1.19, nopaline dehydrogenase, nos	11		1.13.11.17 (pp) rnase2	1	1										sms	mrsr, spmsy, sms	1		abcc8 (pp) atp8a2	11	15
1.21.3.3	reticuline oxidase, berberine-bridge-forming enzyme, berberine bridge enzyme, tetrahydroprotoberberine synthase, bbe, 1.21.3.3	1		traf6 (pp) psmc6	1	1										slc16a2	slc16a2, mct8, dxs128, dxs128e, xpct	6		hat (pp) fabp1	1	1
1.2.2.2	pyruvic (cytochrome b1) dehydrogenase, pyruvic dehydrogenase, pyruvate dehydrogenase (cytochrome), pyruvate oxidase, 1.2.2.2, pyruvate:ubiquinone-8-oxidoreductase, pyruvate dehydrogenase	4		cse1l (pp) cd4	1	1										vpreb1	vpreb, igi, vpreb1	3		gla (pp) alk	1	1
1.2.1.13	nadp-dependent glyceraldehyde phosphate dehydrogenase, glyceraldehyde phosphate dehydrogenase (nicotinamide adeninedinucleotide phosphate) (phosphorylating), dehydrogenase, glyceraldehyde phosphate (nicotinamide adeninedinucleotide phosphate) (phosphorylating), nadp-triose phosphate dehydrogenase, nadp-glyceraldehyde-3-phosphate dehydrogenase, 1.2.1.13, glyceraldehyde-3-phosphate dehydrogenase (n…	1		gpi (pp) mapk14	1	1										nedd9	nedd9, casl, hef1, cas-l	1		ppargc1a (pp) ing1	1	1
1.13.11.17	indole 2,3-dioxygenase, 1.13.11.17, indole-oxygen 2,3-oxidoreductase (decyclizing), indoleamine 2,3-dioxygenase, ido, indole oxidase, indole:o2 oxidoreductase	28		defa5 (pp) defa6	1	1										mpz	p0, cmt1, cmtdi3, cmt2j, cmt2i, cmt1b, hmsnib, mpp, mpz	1		scd (pp) tp53	1	1
				syk (pp) actin	5	5										tnnt2	ctnt, tnnt2, tntc, mgc3889	4		cyp11a1 (pp) cyp17a1	3	3
				rab6ip2 (pp) nfkbia	1	2										lrp6	lrp6	5		pparg (pp) tp53	1	1
				mip (pp) cxcl10	1	1										lcat	lcat	8		cat (pp) 1.5.1.19	1	1
				ikbke (pp) tnfa	1	2										arid4b	brcaa1, sap180, bcaa, rbp1l1, rbbp1l1, arid4b	3		sirt1 (pp) ucp2	1	1
				ptgs2 (pp) pi3	1	1										kitlg	kitlg, kitl, kl-1, scf, mgf	1		ifng (pp) th1l	1	2
				rac2 (pp) vav3	1	1										socs2	cis2, stati2, ssi2, socs2, ssi-2, cish2, socs-2	3		nanog (pp) hnf4a	2	4
				il9 (pp) tirap	1	1										ptbp1	hnrpi, ptbp1, hnrnpi, ptb-1, ptb-t, ptb2, ptb3, ptb4, ptb, pptb, mgc10830, mgc8461	3		hsd11b1 (pp) aih2	1	1
				pik3ca (pp) vcam1	2	2										cul4a	cul4a	3		ddit3 (pp) tnfrsf10b	1	2
				lck (pp) nfatc2	1	1										neo1	neo1, hst17534, ngn	2		slc29a1 (pp) slc29a2	1	1
				ppp1r14a (pp) ppp1r12a	1	1										rngtt	rngtt, hce, hce1, hcap, cap1a	4		ing1 (pp) hspb2	1	1
				th1l (pp) il1rn	1	1										flt3	cd135, flt-3, flt3, flk2	6		nf-kappab (pp) pik3ca	2	5
				pim1 (pp) il6	1	1										pdcd4	pdcd4, h731, mgc33046, mgc33047	2		sry (pp) sox9	2	3
				ifng (pp) stat6	3	3										adfp	adfp, adrp, mgc10598	3		sox2 (pp) onecut1	1	1
				ccl2 (pp) ccl12	1	1										elf4	elf4, elfr, mef	2		igf2r (pp) igf2	4	4
				tlr4 (pp) ighe	1	1										mpn	mpn, caph2	1		th1l (pp) ccl2	1	1
				flt3 (pp) jak2	1	1										hnt	mgc60329, hnt, ntm, n-tm	2		ogt (pp) irs1	2	3
				cxcl13 (pp) cxcl14	1	1										lrp1	a2mr, apoer, cd91, lrp-1, apr, lrp1	3		bcatenin (pp) tcf7	10	10
				tlr2 (pp) casp12p1	1	1										gch1	gtpch-1, gtpch1, gch1, gch, dyt5	17		sirt3 (pp) dnmt3a	1	1
				fxyd1 (pp) il6	1	1										ube2i	ube2i, ubc9, c358b7.1	2		igf1r (pp) igf1	6	8
				sdf1 (pp) il6	1	1										ptx3	ptx3, tsg-14	2		sod1 (pp) plek	1	1
				slamf1 (pp) il13	1	1										pygo2	pygo2, 1190004m21rik, flj33226	4		ets1 (pp) znfn1a1	1	1
				il15 (pp) jak2	1	1										hcrt	ox, hcrt	8		cd38 (pp) tfrc	2	2
				nat2 (pp) ctla4	1	1										dscam	dscam, chd2-42, chd2-52	2		nos2a (pp) nos3	1	1
				il4 (pp) lox	1	1										gh1	gh, hgh-n, gh-n, ghn, gh1	2		cyp4a11 (pp) abca1	1	1
				mapk14 (pp) defb4	3	6										creb3l3	creb3l3, hyst1481, creb-h	6		prkr (pp) irs1	1	2
				tsc1 (pp) tsc2	1	1										sparc	on, sparc	8		runx3 (pp) scgb3a1	2	2
				traf5 (pp) hlf	1	1										ets1	ets-1, ewsr2, ets1	5		apob (pp) lmna	1	1
				mapk8 (pp) tlr2	9	12										gnb3	gnb3	8		slc16a2 (pp) rxrg	1	1
				thbs1 (pp) ptpns1	1	1										shfm1	shfd1, shfm1, shsf1, shfdg1, sem1, ecd, dss1	3		gch1 (pp) cd4	1	1
				socs3 (pp) tnf	1	1										mbd2	ny-co-41, mbd2, dmtase	1		dusp1 (pp) mapk14	1	2
				il19 (pp) ifng	1	1										brca2	fancd, brca2, facd, fad1, fad, fancd1	3		lef1 (pp) cdx1	1	1
				esr1 (pp) serpine1	1	1										srebf2	srebf-2, srebp-2, srebf2, srebp2	1		ang (pp) creb1	2	4
				tnf (pp) map3k14	9	9										plat	t-pa, plat	3		aprt (pp) bcl2	1	1
				cxcl14 (pp) il8	1	1										ipmk	ipmk	1		abcb1 (pp) cyp3a4	3	5
				galt (pp) cd22	1	1										appbp2	kiaa0228, pat-1, appbp2, pat1, hs.84084	1		abl1 (pp) slamf1	1	1
				ifna1 (pp) il8	2	4										hk1	hxk1, hk1, hki	1		il1b (pp) il6	8	8
				pparg (pp) irak3	1	1										fbn2	fbn2, cca	6		il8 (pp) mapk14	4	6
				irf6 (pp) pdgfa	1	1										sox9	cmd1, sox9, sox-9	5		apoe (pp) lrp8	1	1
				mapk8 (pp) sftpd	1	1										1.6.5.4	semidehydroascorbate reductase, mdha, ascorbate free radical reductase, mdasa reductase (nadph), nadh:afr oxidoreductase, nadh:ascorbate radical oxidoreductase, nadh:semidehydroascorbic acid oxidoreductase, ascorbic free radical reductase, monodehydroascorbate reductase (nadh2), ascorbate free-radical reductase, 1.6.5.4, sda reductase, afr-reductase, afr, monodehydroascorbate reductase (nadh), so…	2		lipg (pp) apoe	1	1
				il15 (pp) il1r1	1	1										psmd8	hypf, psmd8, nin1p, mgc1660, s14, hip6	3		prkaa2 (pp) 4.1.1.49	2	2
				ros1 (pp) tnfrsf6	1	1										npc1l1	npc1l1	2		ang (pp) ephb2	2	3
				asf1a (pp) syk	1	1										itpka	itpka	3		nr0b2 (pp) prkaa2	1	2
				il1b (pp) ccl13	2	3										serpinf1	serpinf1, epc-1, pedf	4		il6 (pp) th1l	1	1
				tlr6 (pp) card15	1	1										sox13	ica12, sox-13, sox13	15		ets1 (pp) gata3	1	1
				mip (pp) cxcl2	1	1										il7r	il7r, cd127, cdw127, il-7r-alpha	8		spi1 (pp) tcf7	1	2
				cd4 (pp) entpd1	1	1										cntn1	gp135, cntn1	4		tnfa (pp) mapk8	2	8
				cxcl1 (pp) tlr2	1	1										kcnd2	kcnd2, kiaa1044, rk5, kv4.2	2		mcp (pp) nr3c2	1	1
				cxcl12 (pp) cx3cl1	2	2										ddah1	ddah1, ddah	1		il6 (pp) aga	1	1
				trif (pp) tlr1	1	1										cdx1	cdx1	3		ppara (pp) ccl2	1	1
				snap23 (pp) irf7	1	1										apoa4	apoa4	5		fasn (pp) fabp1	1	1
				zfp91 (pp) map3k14	1	3										hdac9	mitr, kiaa0744, hdac9b, hdac7b, hdac9, hdac7, hd7, hdrp, hdac, hdac9fl	1		ppara (pp) slc2a4	1	1
				pgds (pp) hmox1	1	1										trpc1	htrp-1, trpc1	4		socs3 (pp) prkaa2	1	1
				bcl2 (pp) mcl1	6	6										c19orf10	c19orf10, il25, sf20, il27w, euroimage1875335, il-25, r33729_1	2		ucp3 (pp) cryab	1	1
				tlr7 (pp) irf1	1	1										dpt	dpt, tramp	3		apob (pp) mtp	2	2
				ccl8 (pp) mmp9	1	1										hdac11	flj22237, hdac11	3		myc (pp) e2f1	1	1
				malat1 (pp) tlr4	1	1										adrb3	beta3ar, adrb3	6		ppara (pp) cyp4a11	1	1
				cxcl10 (pp) il24	1	1										pdcd1	pdcd1, hpd-l, pd-1, pd1	3		tnfrsf5 (pp) il10	2	2
				nr1h4 (pp) nr1i2	2	2										spag9	flj34602, flj14006, kiaa0516, flj13450, spag9, phet, jlp, mgc14967	1		apoa1 (pp) tcf1	1	1
				ptp4a3 (pp) nf-kappab	1	1										park7	park7, dj1, dj-1	3		cd36 (pp) pparg	1	1
				ephb2 (pp) tlr2	2	2										golga4	p230, golga4, golg	5		ros1 (pp) ephb2	2	3
				il7 (pp) cd4	2	4										znf282	hub1, znf282	2		cish (pp) tre	1	1
				tlr8 (pp) irf7	1	1										adrbk1	beta-ark1, bark1, adrbk1, grk2	2		prkr (pp) irs2	1	1
				tlr4 (pp) mapk14	16	17										slc6a4	slc6a4, 5-htt, sert	17		hspa5 (pp) hsp40	1	1
				tlr4 (pp) map2k1	1	1										ahr	ahr	9		cxcl10 (pp) ccl2	4	8
				ccl5 (pp) dspp	2	2										prex1	prex1, kiaa1415	4		ada (pp) bcatenin	1	1
				sigirr (pp) irf6	1	1										jak2	jak2, jak-2	4		cxcl10 (pp) il6	3	3
				tlr1 (pp) card15	1	1										map3k7ip1	map3k7ip1, mgc57664, tab1	3		asip (pp) pparg	1	1
				tbk1 (pp) ccl5	1	2										cox1	cox1, cox-1, mtco1	5		sfrs1 (pp) arsf	2	4
				alox5 (pp) lta4h	1	1										hsrg1	hsrg1	1		cxadr (pp) gabpa	1	1
				ccl20 (pp) il1b	1	1										mms	mms	3		nrcam (pp) cd44	1	1
				tnf (pp) igf1	1	1										kcnj10	kcnj13-pen, kir4.1, kir1.2, birk-10, kcnj10	1		ednra (pp) ednrb	2	2
				usp7 (pp) traf6	1	1										ptges	ptges, pp1294, mgst1l1, mgst-iv, pig12, pp102, pges, tp53i12, mgst1-l1, mgc10317	10		plg (pp) vegf	1	1
				tnfsf5 (pp) tnfrsf5	19	21										il3	il-3, mcgf, multi-csf, il3	2		nr5a1 (pp) cyp11b2	1	1
				ly96 (pp) ccl2	1	1										pou5f1	oct4, oct3, mgc22487, otf4, otf3, pou5f1	1		igf1 (pp) pcsk1	2	2
				osmr (pp) il6r	2	2										lipc	htgl, lipc	3		cd86 (pp) il10	1	1
				mapk8 (pp) tp53	1	2										mmrn1	mmrn, mmrn1, ecm, gpia*, emilin4	10		frap1 (pp) cdkn2a	1	1
				vwf (pp) il8	1	1										ccl11	ccl11, mgc22554, scya11	1		tcf7 (pp) card15	1	1
				serpine1 (pp) ccl2	2	3										parc	h7ap1, kiaa0708, parc	2		tcf7 (pp) lck	1	1
				nf-kappab (pp) il16	1	1										map3k5	map3k5, mekk5, ask1, mapkkk5	8		nos2a (pp) mapk14	3	4
				mmp2 (pp) mt1a	1	1										chek1	chk1, chek1	15		gcg (pp) dpp4	4	6
				par1 (pp) pkc	1	1										psmb9	psmb9, ring12, lmp2	6		nr2f2 (pp) nr5a1	1	1
				plac8 (pp) actin	1	1										mir16	mir16, mir-16	1		plg (pp) 2.6.1.77	2	3
				cxcr3 (pp) foxp3	1	1										il17	il17, ctla8, il-17, il-17a	13		cd3z (pp) card15	1	1
				prb1 (pp) il8	1	1										mafg	mgc20149, mafg, mgc13090	5		syt1 (pp) tnfsf11	2	2
				il1r1 (pp) lifr	1	1										foxo3a	af6q21, fkhrl1p2, mgc31925, fkhrl1, mgc12739, foxo3a	3		grb2 (pp) vegf	1	2
				cr1 (pp) c4b	1	1										calcr	ctr1, ctr, crt, calcr	2		cog2 (pp) il6	1	1
				tlr7 (pp) nf-kappab	6	7										ipp	ipp	1		pik3ca (pp) igf1	4	6
				irak1 (pp) pik3ca	1	1										srf	srf	9		gata3 (pp) myb	1	1
				pf4 (pp) cx3cl1	1	1										csf1r	csfr, cd115, c-fms, fim2, csf1r, fms	3		mapk14 (pp) prkaa2	2	2
				trif (pp) ikbke	1	1										dynamin	dynamin-1, dynamin, dynamin1	1		plg (pp) hpt	1	1
				stat5a (pp) ighe	1	1										hsd11b1	11-dh, 11-beta-hsd1, hsd11b1, hsd11l, mgc13539, hdl	2		hnf4a (pp) onecut1	1	1
				birc2 (pp) casp8	1	1										sell	lam-1, plnhr, cd62l, lecam1, lyam1, sell, lyam-1, hlhrc, lnhr, lsel, leu-8, lam1, tq1	8		ccl2 (pp) mapk3	1	1
				smg1 (pp) cebpb	2	2										cxcr3	ip10, cd183, mig-r, migr, cxcr3, ckr-l2, ip10-r, gpr9, cmkar3	1		fabp3 (pp) pparg	2	2
				kitlg (pp) tnfa	1	4										gbe1	gbe1, gbe	1		cybb (pp) abca1	1	1
				stat5a (pp) rela	1	1										akt1s1	mgc2865, lobe, pras40, akt1s1	3		il2 (pp) pik3ca	1	1
				map3k7ip1 (pp) mapk14	2	2										serpinb2	serpinb2, pai-2, hst1201, pai2, planh2	2		hsd11b1 (pp) lpl	4	4
				apcs (pp) mapk8	1	1										hgf	hgf, hpta	7		cish (pp) ucp1	1	1
				igf1 (pp) il1b	1	1										u2af2	u2af2, u2af65	1		creb1 (pp) cutl1	1	1
				pi3 (pp) nf-kappab	1	2										tfe3	tfe-3, tfe3	3		plg (pp) timp1	1	1
				nr3c2 (pp) tnf	1	1										baiap2	bap2, baiap2, irsp53	2		hdac1 (pp) ogg1	1	1
				tgfb (pp) ccl17	2	2										pa2g4	pa2g4, ebp1	4		nr0b2 (pp) 4.1.1.49	1	2
				tlr1 (pp) tlr5	4	5										klf6	cpbp, copeb, bcd1, klf6, st12, pac1, gbf, zf9	3		mapk3 (pp) irf6	1	1
				eif2a (pp) ebp	1	1										arhe	memb, rnd3, rhoe, rho8, arhe	1		syn1 (pp) abcc8	2	5
				bmp4 (pp) tlr4	1	1										ewsr1	ewsr1, ews	5		nr1i2 (pp) cyp3a4	4	10
				fpr1 (pp) mapk14	1	1										kars	kiaa0070, kars	4		pparg (pp) becn1	1	1
				sftpb (pp) stat3	1	2										pou2f1	oct1, otf1, pou2f1	1		ptk2 (pp) pik3ca	3	4
				adam11 (pp) syk	1	1										ranbp2	nup358, ranbp2	5		tcf1 (pp) trnp	1	3
				cd4 (pp) tnfrsf7	3	4										hla-g	hla-g, hla60, tca, hla-6.0	2		eif4e (pp) cpt1b	1	1
				pgd (pp) ephb2	1	1										grb10	irbp, grb-ir, meg1, kiaa0207, grb10	1		ptk2 (pp) rac1	1	1
				csf1r (pp) ctgf	1	1										ucp3	slc25a9, ucp3, ucp-3	21		scd (pp) hspb2	1	1
				tnf (pp) gadd45b	1	1										cln3	cln3, bts	1		notch1 (pp) dnmt3b	1	1
				cd4 (pp) cd8a	33	38										sdf1	sdf-1alpha, sdf-1a, sdf-1, sdf1, sdf1-alpha	1		tcf1 (pp) pkd1	1	1
				stat2 (pp) ifih1	1	1										baat	baat, bacat, bat	8		akr1c2 (pp) hnf4a	1	2
				lilrb4 (pp) ighe	1	1										kiaa1199	kiaa1199, ir2155535	3		abca1 (pp) pltp	1	1
				map3k14 (pp) map3k1	1	1										gnai2	gnai2, gnai2b	2		lcat (pp) cetp	1	1
				irf4 (pp) irf3	1	1										ca9	mn, ca9	1		tcf7l1 (pp) bcatenin	1	1
				rngtt (pp) jak2	1	1										snrpb	gd:snrpb, cod, snrnp-b, snrpb, smb/smb'	1		pltp (pp) stat3	1	2
				psmd12 (pp) tnfrsf1b	1	1										sorl1	sorla-1, gp250, sorl1, sorla, lr11, lrp9	1		igf2 (pp) ins	1	1
				il17 (pp) vegfc	1	1										edn3	mgc61498, mgc15067, gd:edn3, et3, edn3	3		tcf7 (pp) gata3	5	5
				vegf (pp) sparc	1	1										cpm	cpm	3		ifi27 (pp) cdkn1b	5	7
				mkks (pp) kcna2	1	1										igf1	igf1, igfi, igf-1, igf-i	4		hdac1 (pp) tff1	1	1
				icam1 (pp) serpine1	1	1										il8rb	cdw128b, cxcr2, il8rb, il8r2, cmkar2	5		apob (pp) ing1	1	1
				akt1 (pp) tiam1	1	2										itgb3	cd61, gpiiia, gp3a, itgb3	2		igf1r (pp) irs2	1	1
				map3k7 (pp) irak1	2	2										eb-1	aida, mgc26087, eb-1	1		nkx6-1 (pp) ipf1	2	4
				1.13.11.17 (pp) il8	2	2										stat1	stat 1, stat-1, isgf-3, stat91, stat1	5		sry (pp) tcf7	2	3
				malt1 (pp) il8	2	3										irs1	irs1, hirs-1, irs-1	2		abca1 (pp) tcf1	1	1
				ifn-alpha (pp) tyr	1	1										ppia	cypa, cyph, mgc12404, ppia	6		frap1 (pp) tp53	2	2
				tnfrsf5 (pp) il13	2	2										icr1	icr1	2		mitf (pp) tfe3	2	2
				itk (pp) cd28	1	1										vip	phm27, mgc13587, vip	3		mapk8 (pp) frap1	2	3
				il3 (pp) kitlg	2	2										dhodh	dhodh, dhodehase	1		gng11 (pp) iapp	1	1
				rapgef3 (pp) nppa	1	3										cd79a	mb-1, cd79a, iga	1		mest (pp) igf2	2	2
				map3k7 (pp) ube2v1	2	2										pfc	properdin, bfd, pfd, pfc	1		ppargc1a (pp) becn1	1	1
				grb10 (pp) foxp3	1	1										bgn	slrr1a, pg-s1, dspg1, bgn, pgi	2		cd44 (pp) nbs1	1	1
				mmp2 (pp) ccl7	1	1										ttc11	ttc11, fis1, cgi-135	2		il2 (pp) bcl2	1	1
				traf1 (pp) map3k5	1	1										grlf1	p190-a, grf-1, kiaa1722, grlf1, p190rhogap, p190a, mgc10745	2		grpr (pp) ntrk1	1	1
				myd88 (pp) fap	1	1										cyp24a1	cyp24a1, cp24, cyp24, p450-cc24	8		nppa (pp) nppb	6	7
				itgae (pp) ccr7	1	1										s100a6	5b10, s100a6, cabp, cacy, 2a9, pra	5		ppara (pp) tas2r13	1	1
				il23a (pp) klrb1	1	2										cort	cort, cst-14, cst-17, cst-29	1		nptxr (pp) npr2	1	2
				rps6ka3 (pp) prkr	1	1										dct	tyrp2, dct	5		soat1 (pp) igf1	1	1
				tnfsf10 (pp) tnfrsf10a	8	9										bag3	dkfzp434e0610, bag3, bag-3, cair-1, bis	1		il8 (pp) pgs	1	1
				tnfrsf4 (pp) apcs	1	1										nfe2	nfe2, nf-e2	2		epha3 (pp) mapk3	1	1
				rip (pp) traf2	2	2										dkk1	sk, dkk-1, dkk1	4		frap1 (pp) rps6kb1	3	3
				rela (pp) gtf3a	1	1										wnt1	int1, wnt1, wnt-1	6		tnfa (pp) adam17	2	2
				nfkbia (pp) bmp4	1	1										ccr6	gpr-cy4, ckr6, ckrl3, ccr6, dcr2, bn-1, dry-6, ckr-l3, gprcy4, gpr29, strl-22, ckrl-3, strl22, cmkbr6	3		nor1 (pp) nr2f1	1	1
				tnfsf6 (pp) tnfsf10	8	8										tfp	tfp	4		cdkn2a (pp) st13	1	1
				nfe2l2 (pp) il10	1	2										rest	rest, nrsf, xbr	1		apoa1 (pp) cetp	1	1
				ifng (pp) mcl1	1	2										asip	agtil, gd:asip, agti, agsw, asip, asp	12		ucp1 (pp) atp2a2	1	1
				mapk8 (pp) ros1	9	13										ceacam6	ceacam6, ceal, cd66c, nca	5		slc16a2 (pp) thra	1	1
				ccl4 (pp) hsd11b1	2	2										dnaja2	cpr3, dnaja2, hirip4, dnj3, dnaj, pro3015	2		fabp4 (pp) pparg	1	1
				il13ra2 (pp) egfr	1	1										matp	matp, 1a1	10		apoe (pp) ahr	1	2
				cd1b (pp) fcgr1a	1	1										prg1	mgc9289, serglycin, prg1, ppg	1		apoe (pp) reln	1	1
				il1b (pp) cias1	8	8										akr1c4	chdr, hakra, akr1c4, mgc22581, 3-alpha-hsd, c-11, c11, dd4	1		ucp2 (pp) hspb2	1	1
				ikbke (pp) rela	1	2										hpgd	15-pgdh, hpgd, pgdh1	1		map2k1 (pp) mapk3	3	3
				ppara (pp) syt1	1	1										gnrhr	lhrhr, gnrh-r, gnrhr, grhr	6		vegf (pp) kdr	1	1
				irf3 (pp) slc6a3	1	1										figf	vegf-d, figf, vegfd	3		bmp3 (pp) fzd9	1	1
				cd44 (pp) tlr2	1	1										gzmm	met1, lmet1, gzmm	1		trpc3 (pp) trpc4	1	1
				tank (pp) il1b	2	2										grem1	ihg-2, cktsf1b1, gremlin, grem1, drm	8		il6 (pp) vcam1	1	1
				mif (pp) il8rb	3	5										msp	msp	3		fasn (pp) lpl	2	2
				csf2 (pp) ddx58	1	1										col4a3bp	cert, col4a3bp, certl, gpbp, stard11	2		pik3ca (pp) myc	2	2
				atp6ap1 (pp) bak1	1	1										il4	il-4, bsf1, il4	8		osr2 (pp) pax8	1	1
				ptgs2 (pp) mmp2	1	1										syn1	syn1a, syn1b, syn-1a, syni, syn1	3		apoe (pp) apoa1	2	3
				nr1i2 (pp) gabpa	1	1										cdkn2b	cdkn2b, mts2, ink4b, tp15, p15	1		ppara (pp) cxcl10	1	1
				ralbp1 (pp) sp1	1	4										nudt6	fgf-as, fgf2as, asfgf2, nudt6, fgf-2, gfg-1, gfg	1		dgat1 (pp) fabp1	1	1
				bcl2l11 (pp) fpr1	1	2										pltp	pltp	2		qrsl1 (pp) ets1	2	2
				atf2 (pp) stat1	1	2										cst6	cst6	5		mapk8 (pp) ptgs2	1	2
				mcp (pp) ifna1	1	1										psip1	psip1, psip2, paip, dfs70, ledgf	1		cyp11b2 (pp) cyp11a1	2	2
				cd163 (pp) cd33	1	1										ivd	acad2, ivd	2		frap1 (pp) stx1a	1	1
				myd88 (pp) rnf36	1	1										cse1l	cse1, cse1l, cas, xpo2, gd:cse1l	1		dll1 (pp) cdkn2a	1	1
				tnf (pp) fzd4	1	1										sla	sla1, slap, sla	4		frizzled (pp) bcatenin	1	1
				flt1 (pp) ccl2	1	1										apob	apob, fldb	21		frap1 (pp) dnmt3a	1	1
				tff2 (pp) il6st	1	1										tra1	gp96, grp94, tra1, ecgp	1		prkaa2 (pp) ucp1	3	3
				nr1i2 (pp) nfe2	1	1										smarca3	rnf80, zbu1, hltf1, hip116, hltf, snf2l3, smarca3, hip116a	5		cdkn2a (pp) zmpste24	1	1
				ptgs2 (pp) tlr4	3	6										cyld	cyld1, cdmt, hspc057, cyld, kiaa0849, eac	2		ets1 (pp) cish	1	1
				ighe (pp) il13	4	4										gli	gli1, gli	33		ucp1 (pp) slc2a4	1	1
				aim2 (pp) mhc2ta	1	1										cdt1	cdt1, dup	2		tyr (pp) mapk3	2	4
				drpla (pp) fstl1	1	1										flrt2	flrt2, kiaa0405	7		osr1 (pp) osr2	1	1
				ifnb1 (pp) il23r	1	1										esam	w117m, esam	7		rhoa (pp) rac1	2	2
				rela (pp) fgf10	1	1										pscd2	pscd2, arno, sec7p-l	6		ipf1 (pp) neurod1	7	14
				sdf1 (pp) dpp4	1	1										abcc1	mrp1, abcc, mrp, gs-x, abcc1, abc29	11		sirt3 (pp) zmpste24	1	1
				cd4 (pp) sms	1	3										ccl17	abcd-2, ccl17, a-152e5.3, tarc, scya17	3		hdac1 (pp) hnf4a	2	2
				ripk3 (pp) b3gnt3	1	1										lin28	lin-28, lin28, flj12457, zcchc1	3		jun (pp) bcatenin	1	1
				tlr2 (pp) csk	5	7										casp3	sca-1, cpp32, cpp32b, apopain, casp3	1		gsk3b (pp) hnf4a	1	4
				plg (pp) serpine1	16	17										il13	il13, p600, il-13	2		dynamin-2 (pp) 1.5.1.19	1	1
				nat2 (pp) cd14	1	1										ramp2	ramp2	3		sirt1 (pp) dll1	1	1
				il1b (pp) sox9	1	1										igfbp4	ibp4, igfbp-4, igfbp4	1		fasn (pp) ces1	1	1
				il17b (pp) casp12p1	1	1										c1qbp	habp1, c1qbp, gc1qr, sf2p32, gc1q-r, p32, gc1qbp	7		slc5a1 (pp) cdx2	1	3
				sftpd (pp) tlr5	1	1										decr1	nadph, decr, decr1	5		tcf7 (pp) mbp	1	1
				tlr7 (pp) tnfa	3	3										vcam1	vcam-1, vcam1, incam-100	1		il8 (pp) ccl2	3	3
				irf6 (pp) cd86	2	2										tlr5	tlr5, til3, tlr-5	2		myb (pp) tcf3	1	1
				il6 (pp) ptgs2	8	14										ercc5	ercm2, ercc5, xpgc, xpg, uvdr	2		map3k7 (pp) tap1	1	1
				crs (pp) il1b	1	1										dgat1	dgat1, dgat, argp1	14		ephb2 (pp) jun	3	4
				ly96 (pp) il6	1	4										na	na, nac	1		cxcl10 (pp) tnf	1	1
				ptgs2 (pp) cox1	3	3										tbl2	wbscr13, ws-betatrp, tbl2, dkfzp43n024	2		cxcl10 (pp) tlr9	1	1
				ccl3 (pp) ccr8	1	1										tbx21	tblym, tbx21, t-bet, t-pet	4		ogg1 (pp) hoxa11	1	1
				irf6 (pp) pik3ca	4	8										plp1	mmpl, spg2, plp/dm20, plp, pmd, plp1	1		cd4 (pp) nr3c2	2	2
				cd58 (pp) il2	1	1										h2afx	h2a/x, h2a.x, h2afx, h2ax	4		srf (pp) hnf4a	1	1
				il23a (pp) apcs	1	1										inhbc	ihbc, inhbc	15		sfn (pp) bcl2	2	3
				pdcd1 (pp) cd38	1	1										pkp1	b6p, pkp1	7		pparg (pp) aqp3	1	3
				cd4 (pp) itgax	2	2										cd14	cd14	8		fabp4 (pp) cd36	1	1
				ccl21 (pp) ccl19	3	3										gpr30	cmkrl2, gpcr-br, gpr30, feg-1	1		atp8a2 (pp) frap1	1	2
				btf3l1 (pp) stat3	1	1										vrk2	vrk2	5		ptn (pp) pparg	1	1
				cflar (pp) bcl2l1	4	4										numbl	numbl, numbr, tnrc23, ctg3a, numb-r, cag3a, nbl	2		cxcl10 (pp) ifna1	1	1
				mmp1 (pp) tlr2	3	5										grp	grp	1		ephb2 (pp) bcatenin	2	2
				tyrobp (pp) mapk14	1	1										sphk2	sphk2	2		ace (pp) cyp11b2	1	1
				cxcl10 (pp) tlr9	1	1										cyp11b1	cyp11b1, fhi, cyp11b, p450c11	8		qrsl1 (pp) gata5	1	1
				map3k7ip2 (pp) tnfa	1	2										prlr	prlr	4		pgf (pp) bgn	2	2
				tnfa (pp) nos2a	6	6										sulf2	hsulf-2, sulf2, kiaa1247	1		bcl2 (pp) pdcd8	2	2
				cxcr4 (pp) vil2	1	1										thra	mgc43240, nr1a1, c-erba-alpha-2, erba, erba1, tr-alpha-1, ear-7.2, ear-7.1, c-erba-1, thra, mgc000261, ar7, erba-alpha, ear7, thra3, thra2, thra1, erb-t-1	6		nr2f1 (pp) cyp11b2	1	1
				psmc1 (pp) syk	1	1										pttg1	pttg1, securin, tutr1, hpttg, pttg, eap1	1		mapk14 (pp) mapk3	12	15
				tri (pp) ly96	1	1										tlr9	tlr9	9		sirt1 (pp) cryab	1	1
				apoe (pp) ppyr1	1	1										mect1	flj14027, kiaa0616, torc1, mect1, wamtp1	4		cxcl9 (pp) il6	3	3
				nos2a (pp) traf1	1	1										ntsr2	ntsr2, ntr2	3		bst1 (pp) mapk3	1	1
				il1rn (pp) slc22a4	1	1										rel	c-rel, rel	1		ucp1 (pp) acaca	1	1
				myd88 (pp) dsp	1	1										dusp2	pac-1, dusp2	1		apob (pp) dnmt3b	1	1
				akt1 (pp) cdkn1a	1	3										grin2b	nr2b, grin2b, nmdar2b, hnr3	12		agt (pp) ace2	1	1
				ly64 (pp) tnfsf5	1	1										raf1	raf1, raf-1	1		map2k1 (pp) egf	2	4
				mdm (pp) nf-kappab	1	1										rorc	nr1f3, rzrg, rorg, rorc	1		tnfrsf10b (pp) tnfsf10	3	3
				map3k14 (pp) ikbkg	1	1										slc38a3	sn-1, slc38a3, sn1	1		3.5.1.4 (pp) ada	3	3
				tom1 (pp) tollip	1	2										mt1g	mt1g, mgc12386	14		atp2c1 (pp) g6pc2	1	1
[truncated: 12,296 more rows]
