# Supplementary material for: Effects of Psychological Stress on Innate Immunity and Metabolism in Humans: A Systematic Analysis
Source: PLoS One. 2012 Sep 19;7(9):e43232. doi: 10.1371/journal.pone.0043232 (PMC3446986; doi:10.1371/journal.pone.0043232)
Supplement: Table S10 — Reference IDs for data statistics presented in Table S9. (XLS) [file pone.0043232.s013.xls]

## Sheet: Ref_ Data_stats
Innate Immunity							Innate Immunity & Psychological stress							Metabolism							Metabolism & Psychological stress
Total number of IDs	11411	Total number of edges	14288	Total number of nodes	1773		Total number of IDs	1155	Total number of nodes	51	Total number of edges	96		Total number of IDs	7765	total number of nodes	2194	Total number of edges	10038		Total number of IDs	328	Total number of nodes	112	Total number of edges	275
Unique Ids	8153						Unique Ids	1038						Unique Ids	7052						Unique Ids	217
Redundant Ids	3258						Redundant Ids	117						Redundant Ids	713						Redundant Ids	111
Redundant Ids	Number of times ID is repeated	EDGE Ids	nbr Sentences	Node ID	nbr Connections		Redundant Ids	Number of times ID is repeated	Node ID	nbr Connections	Edge ID	nbr sentences		Redundant Ids	Number of times ID is repeated	Node ID	nbr Connections	Edge ID	nbr sentences		Redundant Ids	Number of times ID is repeated	Node ID	nbr Connections	Edge ID	nbr sentences
uids=21801248	8	tnfa (pp) nf-kappab	178	nf-kappab	491		uids=12009688	2	nf-kappab	8	serpine1 (pp) plg	20		uids=21749608	5	foxa2	100	atp8a2 (pp) abca1	45		uids=17433555	2	il6	14	serpine1 (pp) plg	17
uids=21183682	8	tlr2 (pp) tlr4	177	il6	340		uids=21565206	2	il6	8	tnfa (pp) il6	17		uids=19440859	4	tcf7	60	aprt (pp) prkaa2	33		uids=16419564	2	avp	14	ptgs2 (pp) nos2a	16
uids=20940366	7	nf-kappab (pp) tnf	149	tnfa	329		uids=17018181	2	crh	8	ptgs2 (pp) nos2a	16		uids=19521719	4	pten	54	mapk8 (pp) mapk8ip1	33		uids=20881945	2	il10	10	il1b (pp) il6	15
uids=20592251	7	irf6 (pp) tlr4	140	irf6	313		uids=17041771	2	il5	6	il1b (pp) il6	16		uids=21513769	4	cxcl10	42	irs1 (pp) irs2	30		uids=16204423	2	htr2c	9	tnfa (pp) il6	15
uids=20682587	7	nf-kappab (pp) syt1	138	il8	312		uids=19469104	2	ifng	6	crh (pp) pomc	11		uids=21694775	4	bcl2	41	abca1 (pp) abcg1	29		uids=18955128	2	htr1a	9	mapk14 (pp) mapk3	15
uids=21138416	7	il1b (pp) nf-kappab	128	mapk14	276		uids=16204423	2	nos2a	6	il1b (pp) tnfa	11		uids=21471100	4	isl1	40	hnf4a (pp) bcatenin	28		uids=16781084	2	htr4	8	il6 (pp) il8	14
uids=20161788	7	mapk14 (pp) mapk8	128	il1b	276		uids=21644493	2	il10	5	irf6 (pp) il6	10		uids=18828733	4	lipe	40	mapk14 (pp) mapk8	25		uids=17617770	2	ifng	8	cd4 (pp) cd8a	13
uids=21726898	7	il6 (pp) il8	124	tnf	268		uids=16781084	2	egf	4	ifng (pp) il10	10		uids=21447747	4	bcatenin	39	pik3ca (pp) pten	25		uids=18644679	2	htr2a	8	agtr1 (pp) ang	11
uids=21518761	7	il8 (pp) nf-kappab	123	mapk8	223		uids=20638630	2	cyp27b1	4	il6 (pp) il10	9		uids=21410186	3	ucp1	37	hsd11b1 (pp) scarb1	25		uids=20638630	2	htr7	8	irf6 (pp) il6	10
uids=20118223	7	nf-kappab (pp) nfkbia	116	tlr4	220		uids=20203070	2	pparg	4	crp (pp) il6	8		uids=21668942	3	il6	36	abca1 (pp) hsd11b1	23		uids=11207455	2	irf6	7	ifng (pp) il10	10
uids=21213104	6	il6 (pp) stat3	103	ephb2	219		uids=14499493	2	cyp2e1	4	tnf (pp) irf6	7		uids=21880216	3	npr1	35	jun (pp) mapk8	23		uids=19272441	2	il1r1	7	cox1 (pp) ptgs2	9
uids=21804016	6	nf-kappab (pp) irf6	99	ifng	203		uids=18644432	2	traf3	4	ptgs2 (pp) tnfa	6		uids=21735695	3	lmna	33	nppa (pp) npr1	23		uids=16996240	2	htr1b	7	il1b (pp) tnfa	9
uids=19479062	6	tnfa (pp) il1b	91	ccl2	202		uids=20680430	2	ptgs2	4	nf-kappab (pp) jun	6		uids=21452774	3	gli	33	mapk8 (pp) ephb2	21		uids=18316176	2	il1a	6	irf6 (pp) il10	9
uids=21802664	6	nf-kappab (pp) mapk14	87	pik3ca	175		uids=16996240	2	cyp1a1	4	ifng (pp) tnfa	6		uids=21702858	3	thrb	32	tap1 (pp) tap2	20		uids=17475444	2	cd8a	6	crh (pp) pomc	9
uids=17047224	6	nf-kappab (pp) mapk8	86	cd4	175		uids=18316176	2	il2	4	il6 (pp) tnf	6		uids=21793802	3	saa1	32	lef1 (pp) tcf7	20		uids=17649601	2	lypla3	6	il6 (pp) il10	8
uids=21455181	6	il4 (pp) il13	84	il10	170		uids=19157710	2	apc	4	tnfa (pp) nf-kappab	5		uids=21454668	3	tap2	30	cyp1a1 (pp) ahr	20		uids=17845840	2	cd4	6	crp (pp) il6	8
uids=18950617	6	tnfa (pp) il6	83	syt1	167		uids=17845840	2	cyp3a7	4	nos2a (pp) nf-kappab	5		uids=21520076	3	sorbs1	29	cyp11b2 (pp) cyp11b1	19		uids=20190126	2	cd14	6	ccl2 (pp) il6	8
uids=21913390	6	mapk14 (pp) ephb2	81	ccl5	163		uids=11769314	2	il1b	4	ifng (pp) il5	4		uids=19228875	3	iapp	29	frap1 (pp) pik3ca	18		uids=20580919	2	htr5a	6	tnf (pp) irf6	7
uids=21889313	6	myd88 (pp) nf-kappab	79	stat3	161		uids=17881186	2	tnfa	4	il6 (pp) nos2a	4		uids=21514279	3	ptgis	29	ephb2 (pp) mapk14	18		uids=12433005	2	ccl2	6	ifng (pp) il2	7
uids=21919080	6	il1b (pp) il6	77	ifna1	160		uids=18391107	2	irf6	3	tnfa (pp) il10	4		uids=21681689	3	add1	28	scarb1 (pp) abca1	18		uids=17349776	2	ace	5	nf-kappab (pp) jun	6
uids=20595247	6	nf-kappab (pp) tlr4	77	mapk3	155		uids=20647018	2	jun	3	il6 (pp) plg	4		uids=21565206	3	avp	27	bcl2 (pp) bax	17		uids=18368033	2	cnr1	5	avp (pp) pomc	6
uids=21549006	6	tlr4 (pp) myd88	75	tnfrsf5	152		uids=11438363	2	cd69	3	s100a8 (pp) s100a9	3		uids=21824668	3	apc	27	egfr (pp) ephb2	17		uids=19047802	2	crh	5	ifng (pp) tnfa	6
uids=20714117	6	ly96 (pp) tlr4	70	myd88	150		uids=17112600	2	il4	3	nf-kappab (pp) ptgs2	3		uids=21935471	3	mapk8ip1	27	egf (pp) ephb2	16		uids=11020087	2	il8	5	ptgs2 (pp) tnfa	6
uids=21835140	6	il6 (pp) nf-kappab	69	tlr2	150		uids=15231501	2	il13	3	apc (pp) tnfa	3		uids=21562063	3	hnf4a	27	scarb1 (pp) abcg1	16		uids=19615827	2	tnf	5	il6 (pp) tnf	6
uids=21765962	6	stat1 (pp) ifng	66	stat1	147		uids=12877068	2	il8	2	tnfa (pp) pparg	3		uids=21209036	3	frap1	27	kcnj11 (pp) atp8a2	16		uids=20105692	2	sod1	5	ptgs2 (pp) mmp9	5
uids=20525168	6	nf-kappab (pp) tlr2	64	il4	143		uids=20496079	2	gnpta	2	hpse (pp) crh	3		uids=21469214	3	hsd3b1	27	abcc8 (pp) atp8a2	15		uids=19520518	2	atr	5	irf6 (pp) ifng	5
uids=21488180	6	ephb2 (pp) mapk8	64	jun	141		uids=16997391	2	app	2	vegf (pp) il8	3		uids=21593423	3	slit2	27	irs1 (pp) pik3ca	15		uids=9374270	2	prkcb1	5	htr1a (pp) htr2a	5
uids=20185725	6	tnfa (pp) irf6	61	ptgs2	136		uids=20472303	2	vegf	2	il4 (pp) il5	3		uids=21590629	3	twist1	26	mapk14 (pp) mapk3	15		uids=17956468	2	prl	5	tnfa (pp) nf-kappab	5
uids=21098228	6	mapk3 (pp) mapk14	60	cxcl10	132		uids=16046378	2	mdm	2	nf-kappab (pp) pparg	3		uids=21694443	3	pdlim4	26	bdkrb1 (pp) bdkrb2	15		uids=20102949	2	il1b	5	avp (pp) son	5
uids=21670437	6	tlr2 (pp) myd88	56	th1l	129		uids=12094190	2	hpse	1	il6 (pp) nf-kappab	3		uids=21549100	3	gstp1	26	serpine1 (pp) plg	15		uids=20846471	2	timp1	5	avp (pp) crh	5
uids=15549108	5	tnfa (pp) ifng	56	src	129		uids=20472148	2	fgfr3	1	app (pp) nos2a	2		uids=21080910	3	dpys	26	atp8a2 (pp) hsd11b1	15		uids=19898767	2	cyp27b1	4	htr1a (pp) htr2c	5
uids=15710601	5	nf-kappab (pp) jun	55	il13	125		uids=11488255	2	plg	1	ifng (pp) il4	2		uids=21305025	3	ccnd2	26	cxadr (pp) nr1i2	15		uids=19883751	2	vip	4	ptgs2 (pp) vegf	5
uids=21810240	5	il1b (pp) il8	55	icam1	123		uids=18986442	2	ifn-alpha	1	il6 (pp) serpine1	2		uids=21642542	3	nkx2-5	26	ipf1 (pp) neurod1	14		uids=16137956	2	lbr	4	nos2a (pp) nf-kappab	5
uids=18389480	5	nf-kappab (pp) traf6	55	il1r1	123		uids=20102949	2	lrp1	1	mif (pp) hpse	2		uids=21343293	3	ednrb	26	hnf4a (pp) lef1	14		uids=17172317	2	il2	4	bdnf (pp) creb1	5
uids=15090542	5	il6 (pp) ccl2	55	tnfrsf6	120		uids=18445216	2	tnf	1	il2 (pp) il1b	2		uids=19131502	3	axpc1	26	ucp2 (pp) ucp3	14		uids=16288846	2	tnfb	4	plg (pp) 2.6.1.77	4
uids=21829730	5	stat1 (pp) stat3	54	nfkbia	114		uids=21148804	2	mif	1	il6 (pp) gata1	2		uids=21487074	3	rassf1	26	il6 (pp) il8	13		uids=16298101	2	tnfa	4	htr2a (pp) htr2c	4
uids=21531730	5	il8 (pp) tnfa	52	il2	112		uids=16545318	2	s100a8	1	ifng (pp) il6	2		uids=21614168	3	hshin1	26	kcnj11 (pp) abcc8	13		uids=15752067	2	cck	4	il8 (pp) ccl2	4
uids=19434100	5	myd88 (pp) trif	51	il17	111		uids=19099975	2	krthbp1	1	ptgs2 (pp) pparg	2		uids=19029685	3	cdh13	26	atp8a2 (pp) abcg1	13		uids=17706915	2	pparg	4	1.5.1.19 (pp) nos2a	4
uids=21716324	5	tnfsf6 (pp) tnfrsf6	49	irf3	107		uids=16388115	2	s100a9	1	il10 (pp) il1b	2		uids=21743287	3	rarb	26	hsd11b1 (pp) abcg1	13		uids=18639628	2	nf-kappab	4	lbr (pp) irf6	4
uids=21693690	5	tnfrsf5 (pp) nf-kappab	49	ifnb1	106		uids=19062524	2	ctsb	1	il6 (pp) il5	2		uids=21919778	3	mal	26	irs2 (pp) pik3ca	12		uids=18383559	2	il5	4	il4 (pp) il10	4
uids=21704361	5	il4 (pp) stat6	49	ros1	105		uids=20447567	2	ptprc	1	il5 (pp) il10	2		uids=21845926	3	sfn	26	igf1r (pp) insr	12		uids=18582612	2	cyp2e1	4	il6 (pp) nos2a	4
uids=21646795	5	tnf (pp) il1b	48	bcl2	105		uids=16288846	2	crp	1	tnf (pp) crh	2		uids=21780542	3	serpinb5	26	gip (pp) gipr	12		uids=20431405	2	traf3	4	irf6 (pp) cd14	4
uids=21935477	5	il8 (pp) ccl2	47	cxcl9	104		uids=20686907	2	f2	1	app (pp) ptgs2	2		uids=21419856	3	dapk1	26	frap1 (pp) pten	12		uids=10807964	2	il4	4	apc (pp) tnfa	3
uids=18941247	5	tlr4 (pp) cd14	47	il18	104		uids=18639628	2	bdnf	1	il6 (pp) app	1		uids=21619669	3	mcam	26	egfr (pp) egf	12		uids=20800268	2	ptgs2	4	htr1a (pp) htr4	3
uids=20505309	5	irf3 (pp) irf7	47	traf6	103		uids=18601712	2	rage	1	tnfa (pp) gnpta	1		uids=21246843	3	cdh1	26	jak2 (pp) stat5a	12		uids=16675327	2	cyp1a1	4	ifng (pp) il5	3
uids=21646792	5	il1b (pp) irf6	45	csf2	103		uids=17412556	2	pomc	1	tnf (pp) il10	1		uids=21797106	3	esr1	26	cd4 (pp) il2ra	12		uids=17724255	2	fos	4	lbr (pp) ifng	3
uids=20434986	5	nf-kappab (pp) tnfaip3	45	tgfb	102		uids=18383559	2	serpine1	1	traf3 (pp) nf-kappab	1		uids=21103350	3	rarres1	26	il6 (pp) stat3	12		uids=19073750	2	nos2a	4	lbr (pp) il10	3
uids=21373269	5	irf3 (pp) nf-kappab	44	tlr3	102		uids=19571595	2	rodh	1	cyp1a1 (pp) cyp2e1	1		uids=21514307	3	scnn1a	26	igf1 (pp) irs1	12		uids=14988310	2	agtr1	4	htr2c (pp) htr4	3
uids=20663192	5	irf6 (pp) il6	44	bax	98		uids=18051738	2	th1l	1	tnfa (pp) app	1		uids=21245338	3	cpe	25	cd4 (pp) cd8a	11		uids=16244024	2	apc	4	nos2a (pp) cox1	3
uids=15337758	5	ly96 (pp) irf6	44	mmp9	96		uids=9710295	2	gata1	1	crh (pp) vegf	1		uids=21565188	3	bdkrb2	25	cyp2b6 (pp) ppig	11		uids=19047808	2	cyp3a7	4	il6 (pp) il2	3
uids=21310030	5	mapk14 (pp) il8	43	soat1	96		uids=10807964	2			ifn-alpha (pp) bdnf	1		uids=21918574	3	wfs1	25	foxo1a (pp) foxa2	11		uids=20600815	2	cox1	4	htr2c (pp) htr7	3
uids=21660957	5	nfkbia (pp) syt1	43	syk	93		uids=20800268	2			il2 (pp) egf	1		uids=20842437	3	tp53	24	atic (pp) prkaa2	11		uids=19909544	2	npy	4	ifng (pp) stat1	3
uids=21684616	5	nf-kappab (pp) ephb2	43	vegf	91		uids=20932703	2			apc (pp) jun	1		uids=21712180	3	il8	24	agtr1 (pp) ang	11		uids=19822203	2	plg	3	il2 (pp) il10	3
uids=21447281	5	tnfrsf5 (pp) syt1	42	ifn-alpha	91		uids=9564441	2			apc (pp) nf-kappab	1		uids=21458418	3	jag2	24	lef1 (pp) tcf4	11		uids=20431047	2	2.6.1.77	3	nf-kappab (pp) pparg	3
uids=21692201	5	icam1 (pp) vcam1	41	card15	91		uids=17724255	2			ptprc (pp) rodh	1		uids=21482467	3	rxrg	24	cetp (pp) hsd11b1	11		uids=16946190	2	il13	3	nf-kappab (pp) ptgs2	3
uids=21813778	5	nf-kappab (pp) ptgs2	41	cd14	91		uids=16557037	2			traf3 (pp) nos2a	1		uids=21644469	3	saa@	23	avp (pp) aqp2	11		uids=17384473	2	cxcl10	3	htr1a (pp) htr7	3
uids=20680033	5	bcl2 (pp) bax	41	vcam1	90		uids=17571663	2			il10 (pp) crh	1		uids=21082232	3	ace	22	sp1 (pp) sp3	11		uids=2906518	2	hpse	3	il6 (pp) nf-kappab	3
uids=21160041	5	cxcl9 (pp) cxcl10	41	map3k7	89		uids=17172222	2			crh (pp) tnfa	1		uids=21082287	3	pparg	22	lef1 (pp) bcatenin	11		uids=12171386	2	jun	3	ifng (pp) th1l	3
uids=21693591	5	nf-kappab (pp) irak1	40	stat6	85		uids=19177163	2			crh (pp) th1l	1		uids=21295852	3	il1b	22	isl1 (pp) lim	10		uids=20021334	2	sc	3	htr4 (pp) htr7	3
uids=20555314	5	map3k7 (pp) nf-kappab	40	tnfsf6	84		uids=17428549	2			nf-kappab (pp) cyp27b1	1		uids=21790722	3	sirt3	21	syn1 (pp) atp8a2	10		uids=20841563	2	s100a6	3	tnfa (pp) pparg	3
uids=19158675	5	cd4 (pp) cd8a	38	tnfsf10	82		uids=17412426	2			nos2a (pp) pparg	1		uids=21215450	3	igf1r	21	avp (pp) avpr2	10		uids=16376518	2	vwf	3	il2 (pp) cd4	3
uids=19540595	5	syt1 (pp) rela	38	ccl17	80		uids=10588814	2			crh (pp) il8	1		uids=21324713	3	scd	21	il4 (pp) il13	10		uids=18835437	2	serpine1	3	tnfa (pp) il10	3
uids=17332487	5	mapk14 (pp) irf6	37	rela	79		uids=1450881	2			il13 (pp) irf6	1		uids=21533139	3	cdkn2a	21	bcatenin (pp) tcf7	10		uids=16890594	2	stat1	3	vegf (pp) mmp9	3
uids=21030664	5	tlr4 (pp) tnfa	37	il5	78		uids=19631685	2			il1b (pp) egf	1		uids=21726807	3	dll1	21	cd4 (pp) foxp3	10		uids=11544468	2	gnrh1	2	htr1b (pp) htr4	2
uids=20657822	5	irf3 (pp) ifna1	37	nos2a	78		uids=19822203	2			il13 (pp) il6	1		uids=21494638	3	ucp2	21	ptgs2 (pp) nos2a	10		uids=19070658	2	prb4	2	app (pp) nos2a	2
uids=21441854	5	tlr3 (pp) tlr4	36	pkc	77		uids=20306666	2			apc (pp) f2	1		uids=21613201	3	cryab	21	mapk8 (pp) map2k4	10		uids=18835662	2	son	2	pomc (pp) htr2c	2
uids=15265936	5	il6 (pp) il10	36	cxcl12	76		uids=12171386	2			tnfa (pp) jun	1		uids=21658316	3	apob	21	il4 (pp) stat6	10		uids=18328837	2	vegf	2	lypla3 (pp) ccl2	2
uids=21191074	5	il6st (pp) il6	36	irf1	76		uids=20841563	2			nf-kappab (pp) cyp2e1	1		uids=21308737	3	hspb2	21	nr1i2 (pp) cyp3a4	10		uids=14507541	2	mmp9	2	ccl2 (pp) il1b	2
uids=21902812	5	tlr2 (pp) tlr3	36	cd8a	75		uids=18402983	2			tnfa (pp) il5	1		uids=19346236	3	zmpste24	21	irf6 (pp) stat1	9		uids=15861661	2	ntrk3	2	cd4 (pp) cd14	2
uids=21112365	5	cd14 (pp) ly96	36	cxcr4	74		uids=19782896	2			nos2a (pp) tnfa	1		uids=21521713	3	sirt1	21	scarb1 (pp) atp8a2	9		uids=18666024	2	mdm	2	aprt (pp) adrb2	2
uids=20167598	5	mapk14 (pp) il6	35	irf7	74		uids=21180242	2			tnfa (pp) egf	1		uids=21511917	3	dnmt3b	21	tcf2 (pp) tcf1	9		uids=16937592	2	ifn-alpha	2	htr1b (pp) htr7	2
uids=21669040	5	nf-kappab (pp) ripk2	35	irak1	74		uids=16890594	2			crh (pp) egf	1		uids=21273388	3	foxc2	21	igf1 (pp) igfbp3	9		uids=20599495	2	il18	2	htr1b (pp) htr2a	2
uids=21852578	5	stat3 (pp) jak2	35	ccl3	74		uids=15754848	2			nf-kappab (pp) app	1		uids=21454579	2	ing1	21	saa1 (pp) saa2	9		uids=12432803	2	ptgir	2	tnf (pp) crh	2
uids=21798256	5	tbk1 (pp) irf3	35	tp53	73		uids=18849121	2			lrp1 (pp) ctsb	1		uids=18997620	2	ppargc1a	21	isl1 (pp) neurod1	9		uids=19365148	2	app	2	ccl2 (pp) tnfa	2
uids=21429584	5	nf-kappab (pp) rela	35	bcl2l1	72		uids=19827305	2			il6 (pp) gnpta	1		uids=20833658	2	notch1	21	apoc3 (pp) apoe	9		uids=15272094	2	edn1	2	ifng (pp) cd4	2
uids=21321205	5	cxcl10 (pp) cxcl11	35	jak2	72		uids=18951244	2			il13 (pp) tnf	1		uids=21802577	2	aqp2	21	nf-kappab (pp) syt1	9		uids=19955705	2	creb1	1	defa1 (pp) bcl2a1	2
uids=21455173	5	tlr2 (pp) tnfa	34	decr1	72		uids=17173936	2			il1b (pp) nos2a	1		uids=18525454	2	ucp3	21	cd4 (pp) cd38	9		uids=12840146	2	hla-drb4	1	ifng (pp) il1b	2
uids=20419158	5	irf6 (pp) il8	34	tnfsf5	67		uids=19070658	2			cyp1a1 (pp) cyp3a7	1		uids=21498701	2	dnmt3a	21	flnb (pp) tap1	9		uids=20183904	2	bcl2a1	1	il1b (pp) il8	2
uids=21900177	5	tnfa (pp) mapk8	34	ccl20	67		uids=14507541	2			traf3 (pp) ptgs2	1		uids=21220511	2	becn1	21	irs1 (pp) mapk8	9		uids=12738402	2	mapk3	1	il2 (pp) cd8a	2
uids=20659889	5	tlr4 (pp) il6	34	tnfaip3	67		uids=12237162	2			cyp2e1 (pp) cyp3a7	1		uids=16713999	2	syk	20	apoe (pp) abca1	9		uids=11961173	2	mapk14	1	ptgs2 (pp) pparg	2
uids=21822296	5	ccl2 (pp) ccl5	34	cxcl11	67		uids=15677393	2			mdm (pp) tnfa	1		uids=20733583	2	arhi	20	scarb1 (pp) cd36	9		uids=17206962	2	cpp	1	avp (pp) hpse	2
uids=21830450	5	tlr2 (pp) il8	33	cd86	66		uids=18702710	2			cd69 (pp) il5	1		uids=18654008	2	tspy1	20	nppa (pp) npr3	9		uids=10225545	2	dst	1	prl (pp) htr2c	2
uids=21191086	5	il8 (pp) ccl5	33	cxcr3	66		uids=11473494	2			traf3 (pp) app	1		uids=19435525	2	ccnd1	20	ephb2 (pp) pik3ca	9		uids=15320513	2	crhr1	1	il5 (pp) il10	2
uids=21469104	5	cxcl9 (pp) cxcl11	33	sdf1	66		uids=20599495	2			cyp2e1 (pp) cyp27b1	1		uids=21861396	2	bdnf	20	map2k7 (pp) mapk8	9		uids=19888340	2	ang	1	irf6 (pp) il2	2
uids=19380580	5	il13 (pp) stat6	33	il2ra	65		uids=11801262	2			cyp1a1 (pp) cyp27b1	1		uids=21282198	2	gadd45a	20	tnfa (pp) il6	9		uids=17959355	2	crp	1	htr1a (pp) htr1b	2
uids=19038554	5	mapk3 (pp) mapk8	33	il23a	64		uids=15471616	2			cd69 (pp) ifng	1		uids=21046484	2	fat	20	map2k1 (pp) ephb2	9		uids=17242319	2	f2	1	agtr1 (pp) hpse	2
uids=21831620	5	irak1 (pp) il1b	32	tlr7	64		uids=19365148	2			fgfr3 (pp) crh	1		uids=21461557	2	cdkn2c	20	ace (pp) ang	9		uids=19181373	2	adrb2	1	pomc (pp) htr2a	2
uids=20813038	5	irf6 (pp) cd14	32	ccl8	64		uids=10100694	2			rage (pp) krthbp1	1		uids=21774406	2	mtap	20	tcdd (pp) ahr	9		uids=20408448	2	1.5.1.19	1	htr2a (pp) htr7	2
uids=20981241	5	tlr1 (pp) tlr2	32	tlr9	63		uids=18558470	2			mdm (pp) nf-kappab	1		uids=21546879	2	wit-1	20	pax6 (pp) neurod1	9		uids=19251872	2	rodh	1	prl (pp) htr1a	2
uids=21658316	5	nf-kappab (pp) ikbkg	32	creb1	63		uids=19332027	2			crh (pp) il2	1		uids=20108040	2	pax4	19	bgn (pp) ptgis	9		uids=12946657	2	th1l	1	vwf (pp) serpine1	2
uids=18786256	5	stat1 (pp) ifna1	32	crp	63		uids=15272094	2			il2 (pp) tnfa	1		uids=21376097	2	stx1a	19	ghr (pp) jak2	9		uids=16551309	2	phex	1	pomc (pp) htr1a	2
uids=21703540	5	tnfsf12 (pp) tnfrsf12a	31	traf2	63		uids=18308474	2			crh (pp) il1b	1		uids=18328349	2	gli2	19	irs2 (pp) sp1	8		uids=10949106	2	nt3	1	htr1b (pp) htr2c	2
uids=20361957	4	irf7 (pp) ifna1	31	tbk1	63		uids=17981009	2			nf-kappab (pp) cyp1a1	1		uids=19922611	2	sfrp4	18	il1b (pp) il6	8		uids=16401550	2	ros1	1	vwf (pp) plg	2
uids=20876367	4	ifnb1 (pp) irf3	31	stat5a	62		uids=12480506	2			nf-kappab (pp) cyp3a7	1		uids=21463987	2	wnt4	18	bhlhb5 (pp) gnb3	8		uids=20679216	2	avpr1b	1	app (pp) ptgs2	2
uids=20034529	4	il1b (pp) il1r1	31	itgam	61		uids=9617578	2			cd69 (pp) il4	1		uids=21721351	2	irf6	17	tnfa (pp) mapk8	8		uids=17029703	2	hspca	1	prl (pp) htr2a	2
uids=21473903	4	tnfa (pp) tnf	30	trif	61		uids=10340296	2			cyp3a7 (pp) cyp27b1	1		uids=21445789	2	hip1r	17	cd8a (pp) cd38	8		uids=18838227	2	hspa4	1	tnfa (pp) il8	2
uids=20400975	4	ddx58 (pp) ifih1	30	tnfrsf1a	60		uids=15703163	2						uids=21281489	2	dpysl2	17	igf1 (pp) ghr	8		uids=11888843	2	acaca	1	cxcl10 (pp) stat1	2
uids=21540234	4	il1r1 (pp) myd88	30	plg	60		uids=16289758	2						uids=21527738	2	rgs4	17	angptl3 (pp) lpl	8		uids=19433690	2	ptprc	1	hpse (pp) crh	2
uids=21709158	4	nf-kappab (pp) ifna1	29	ddx58	60		uids=11961173	2						uids=20219981	2	dusp6	17	mapk8 (pp) lmna	8		uids=19365147	2	2.4.1.14	1	crh (pp) gnrh1	2
uids=15546391	4	bcl2 (pp) bcl2l1	29	cd28	59		uids=11467765	2						uids=21598253	2	slc6a4	17	rac1 (pp) cdc42	8		uids=19148364	2	tnpo	1	ifng (pp) il6	2
uids=18722665	4	bcl10 (pp) nf-kappab	29	il6st	59		uids=19658066	2						uids=21388435	2	drd3	17	atp8a2 (pp) flnb	8		uids=19125209	2	bdnf	1	ptgs2 (pp) 1.5.1.19	2
uids=21865417	4	tnf (pp) irf6	29	il1a	58		uids=12414088	2						uids=21300347	2	nos3	17	cd34 (pp) cd38	8		uids=18240230	2	aprt	1	htr2a (pp) htr4	2
uids=21518757	4	card4 (pp) card15	29	il15	58		uids=10674279	2						uids=21177833	2	g6pd	17	cxcl10 (pp) ccl2	8		uids=20064902	2	defa1	1	il6 (pp) il5	2
uids=17369706	4	nf-kappab (pp) ikbkb	28	itgal	58		uids=11084220	2						uids=21624620	2	gch1	17	siat8b (pp) cfh	8		uids=20117167	2	cse1l	1	serpine1 (pp) 2.6.1.77	2
uids=20874832	4	cd4 (pp) il2ra	28	ctla4	57		uids=18474888	2						uids=21237210	2	flnb	17	hsd11b1 (pp) pon1	8		uids=19275931	2	pomc	1	il6 (pp) vegf	2
uids=20497023	4	irf6 (pp) myd88	28	egfr	57		uids=10949106	2						uids=18421280	2	timeless	17	flnb (pp) tap2	8		uids=20888901	2	1.13.11.17	1	ifng (pp) cd14	1
uids=20932942	4	nf-kappab (pp) traf2	27	actin	56		uids=12883107	2						uids=21042750	2	slc6a3	17	cyp11b2 (pp) ang	8		uids=21148804	2	igf1	1	igf1 (pp) lpl	1
uids=21490675	4	tbk1 (pp) tank	27	foxp3	55		uids=16401550	2						uids=21837981	2	gnaz	17	abca1 (pp) s100b	8		uids=16960028	2	cad	1	traf3 (pp) nf-kappab	1
uids=15063762	4	jun (pp) mapk8	27	lyn	55		uids=20616574	2						uids=21254360	2	bcr	17	igf1r (pp) igf1	8		uids=20665427	2	tyrp1	1	ifng (pp) il4	1
uids=19120450	4	cxcl10 (pp) ccl5	27	ighe	55		uids=20232574	2						uids=21646797	2	sst	17	cxcl9 (pp) cxcl10	8		uids=20052593	2	iqgap1	1	prl (pp) pomc	1
uids=21872224	4	tlr6 (pp) tlr2	26	ripk2	54		uids=15177698	2						uids=21684256	2	ccl2	17	gng11 (pp) gnb3	8		uids=20176930	2	cox5a	1	cox1 (pp) 1.5.1.19	1
uids=19494289	4	irf6 (pp) tlr2	26	ccl4	54		uids=17984936	2						uids=21660957	2	kcnq2	17	agtr1 (pp) ace	8				lpl	1	apc (pp) jun	1
uids=15634933	4	tlr2 (pp) il6	26	il17d	53		uids=11888843	2						uids=21606259	2	gad1	17	baat (pp) ucp1	8						ptprc (pp) rodh	1
uids=21778165	4	il1r1 (pp) nf-kappab	26	cxcl2	53		uids=19148364	2						uids=21474827	2	hpt	16	tlr4 (pp) irf6	8						traf3 (pp) nos2a	1
uids=19421322	4	il6st (pp) stat3	26	mcp	52		uids=9824837	2						uids=21670230	2	tmeff2	16	foxo1a (pp) ipf1	8						sod1 (pp) atr	1
uids=21780151	4	irf6 (pp) ccl2	26	hla-drb4	52		uids=10080859	2						uids=20346239	2	msx1	16	ipf1 (pp) pax6	7						s100a6 (pp) pomc	1
uids=21900239	4	nf-kappab (pp) map3k14	26	map2k1	51		uids=21148804	2						uids=15758553	2	dlec1	16	foxo1a (pp) sirt1	7						hpse (pp) pomc	1
uids=21467242	4	ccl2 (pp) nf-kappab	26	il16	51		uids=20052593	2						uids=21535169	2	foxl1	16	crebbp (pp) ep300	7						il10 (pp) crh	1
uids=19372141	4	ifng (pp) il6	26	map3k14	51									uids=19130414	2	foxf1	16	tap2 (pp) atp8a2	7						htr1b (pp) htr5a	1
uids=21189227	4	card15 (pp) nf-kappab	26	ikbkg	51									uids=20650961	2	hoxa1	16	hsd11b1 (pp) saa@	7						irf6 (pp) cd4	1
uids=19153595	4	tnf (pp) il6	26	cd80	50									uids=21561340	2	f2	16	vcam1 (pp) icam1	7						sc (pp) pomc	1
uids=21656672	4	il4 (pp) ifng	25	cxcl1	50									uids=19642599	2	serpine1	16	gng11 (pp) bhlhb5	7						il2 (pp) il1b	1
uids=21937453	4	tlr4 (pp) il8	25	sts	49									uids=21482446	2	drd1	16	cox1 (pp) ptgs2	7						il4 (pp) il1b	1
uids=19423540	4	ikka (pp) nf-kappab	25	il9	49									uids=21352809	2	foxe1	16	ewsr1 (pp) fli1	7						il10 (pp) il1r1	1
uids=18990758	4	ddx58 (pp) ifna1	25	c5r1	49									uids=19924231	2	gipr	15	il4 (pp) cyp2e1	7						ifng (pp) cd8a	1
uids=10657935	4	trim63 (pp) ifna1	25	mip1a	49									uids=21084850	2	slc27a2	15	atp8a2 (pp) ros1	7						tnfa (pp) il5	1
uids=21909876	4	ccl2 (pp) tnfa	25	card4	49									uids=18196612	2	hoxa10	15	nos2a (pp) irf6	7						nos2a (pp) tnfa	1
uids=21548449	4	tnfa (pp) icam1	25	socs3	49									uids=18446183	2	pou3f1	15	ang (pp) bdnf	7						hpse (pp) cpp	1
uids=21436313	4	il1b (pp) tlr2	25	socs1	49									uids=21521130	2	igfbp1	15	cyp1a1 (pp) cyp2b6	7						ptgir (pp) pomc	1
uids=16248966	4	cd4 (pp) foxp3	25	cd36	47									uids=21698299	2	avpr2	15	tnfsf5 (pp) ctla4	7						phex (pp) aprt	1
uids=21813768	4	icam1 (pp) nf-kappab	25	psmc6	47									uids=21793383	2	cxcl9	15	isl1 (pp) lhx3	7						ifng (pp) tnfb	1
uids=21804607	4	il1b (pp) il18	24	akt1	47									uids=19244276	2	inhbe	15	ccl2 (pp) il6	7						pomc (pp) htr4	1
uids=21884514	4	tlr4 (pp) tlr9	24	osm	47									uids=20682686	2	chek1	15	il13 (pp) stat6	7						ifng (pp) cxcl10	1
uids=21760880	4	nf-kappab (pp) card4	24	itgb2	47									uids=19708984	2	pkib	15	ptgs2 (pp) mapk14	7						hpse (pp) ntrk3	1
uids=19203252	4	ifnb1 (pp) ifna1	24	raf1	46									uids=21251282	2	ak2	15	avpr2 (pp) aqp2	7						mapk14 (pp) il18	1
uids=21789261	4	irf6 (pp) syt1	24	igf1	46									uids=21282361	2	igfbp3	15	ptgis (pp) tbxas1	7						sc (pp) ptgir	1
uids=20529823	4	cd80 (pp) cd86	24	cxcl5	46									uids=21634238	2	crp	15	ifi27 (pp) cdkn1b	7						agtr1 (pp) ptgir	1
uids=21624620	4	itgb2 (pp) itgam	24	myc	46									uids=21782034	2	tbx3	15	agtr1 (pp) agtr2	7						mdm (pp) nf-kappab	1
uids=21056031	4	irf6 (pp) il10	24	adam11	46									uids=21365529	2	mgmt	15	il8 (pp) cxcl10	7						lypla3 (pp) il8	1
uids=21278256	4	myd88 (pp) irak1	24	vav1	46									uids=14737067	2	met	15	apoe (pp) hsd11b1	7						npy (pp) il4	1
uids=21909504	4	tnf (pp) syt1	24	tnfsf11	46									uids=21130994	2	tbx2	15	tcf1 (pp) hnf4a	7						vip (pp) il4	1
uids=20837477	4	myd88 (pp) il1b	24	ccr5	46									uids=21753171	2	sf1	15	decr1 (pp) ros1	7						il2 (pp) cd14	1
uids=20479117	4	tlr2 (pp) tlr9	23	jak1	46									uids=21673635	2	dyrk1a	15	plg (pp) plau	7						tnf (pp) il10	1
uids=17387141	4	mapk14 (pp) tnfa	23	ly96	45									uids=21385937	2	sox13	15	ucp1 (pp) ucp2	7						htr4 (pp) htr5a	1
uids=21383241	4	tlr3 (pp) nf-kappab	23	tnfsf12	45									uids=19043735	2	tgfb2	15	il1b (pp) tnfa	7						pomc (pp) htr1b	1
uids=19955181	4	pik3ca (pp) nf-kappab	23	nr1i2	45									uids=20131064	2	znf198	15	cyp1a1 (pp) cyp1a2	7						ifng (pp) nos2a	1
uids=20672293	4	il1b (pp) tlr4	23	apc	45									uids=19900242	2	meis2	15	prkaa2 (pp) igf1	7						irf6 (pp) il1b	1
uids=18490012	4	stat3 (pp) nf-kappab	23	tnpo1	45									uids=21793305	2	lrp5	15	prkaa2 (pp) tsc2	7						dst (pp) pomc	1
uids=21810606	4	il17 (pp) il6	23	atp8a2	44									uids=21342755	2	actn2	15	cyp1b1 (pp) cyp1a1	7						2.4.1.14 (pp) npy	1
uids=21508508	4	tnf (pp) tnfrsf1a	23	ebp	44									uids=21232181	2	gamt	15	nppa (pp) nppb	7						il2 (pp) tnfb	1
uids=20625511	4	irf6 (pp) ifng	23	cish	44									uids=21658305	2	gata3	15	ptgs2 (pp) bgn	7						irf6 (pp) cd8a	1
uids=21269273	4	il6 (pp) il6r	22	ccl11	44									uids=21480623	2	inhbc	15	gip (pp) bax	7						ifn-alpha (pp) bdnf	1
uids=21515788	4	pik3ca (pp) mapk14	22	ptpn11	44									uids=21477042	2	lpl	14	nr1i2 (pp) vdr	7						cd8a (pp) cd14	1
uids=21482732	4	tnfa (pp) il10	22	il7	44									uids=21524919	2	atp2a3	14	mapk3 (pp) mapk8	7						nt3 (pp) ntrk3	1
uids=21349590	4	traf6 (pp) myd88	22	ikbkb	44									uids=21710810	2	jun	14	agt (pp) ace	7						il6 (pp) tnpo1	1
uids=19682278	4	mapk14 (pp) tlr2	22	pi3	44									uids=21653577	2	mt1g	14	gip (pp) pkb	7						nos2a (pp) pparg	1
uids=21453321	4	ifn-alpha (pp) ifna1	22	csf3	43									uids=18325516	2	fus	14	csf2 (pp) lcp1	6						il13 (pp) il6	1
uids=16377638	4	ccl2 (pp) il1b	22	3.1.4.3	43									uids=19454585	2	dgat1	14	ephb2 (pp) irs2	6						htr2a (pp) htr5a	1
uids=21189258	4	tnfa (pp) syt1	22	ccr3	43									uids=21527759	2	fabp3	14	igfbp3 (pp) sox9	6						vip (pp) tnfa	1
uids=19454722	4	ccl2 (pp) ccr2	22	drpla	42									uids=21520053	2	ces1	13	nr0b1 (pp) nr5a2	6						ptgs2 (pp) fos	1
uids=20403326	4	stat1 (pp) nf-kappab	22	btk	42									uids=21209077	2	dyrk2	13	lim (pp) ldb1	6						il6 (pp) cad	1
uids=21102427	4	irf6 (pp) ephb2	21	gng11	42									uids=21884834	2	tnf	13	gip (pp) foxo1a	6						sc (pp) crh	1
uids=21854541	4	il1b (pp) il10	21	ccl13	42									uids=20685959	2	ctgf	13	pik3ca (pp) pkb	6						ros1 (pp) phex	1
uids=21270162	4	tnfsf5 (pp) tnfrsf5	21	ccl7	42									uids=21325746	2	map2k4	13	tnfsf6 (pp) tnfrsf6	6						avp (pp) htr7	1
uids=20604932	4	tnf (pp) nfkbia	21	trim63	42									uids=16921545	2	usf1	13	pknox1 (pp) nr0b2	6						ace (pp) atr	1
uids=18299127	4	il8 (pp) mapk8	21	serpine1	41									uids=21830450	2	il17	13	sox9 (pp) col2a1	6						htr5a (pp) htr7	1
uids=20971099	4	il6 (pp) ccl5	21	cutl1	41									uids=21624953	2	wnt5a	13	il1b (pp) mapk8	6						avp (pp) htr1a	1
uids=16582588	4	cxcr3 (pp) cxcl11	21	rel	41									uids=21441311	2	hsd3b2	13	angptl4 (pp) lpl	6						il2 (pp) il1r1	1
uids=21852947	4	tlr2 (pp) cd14	21	traf1	41									uids=21576463	2	dcn	13	il2ra (pp) foxp3	6						lypla3 (pp) tnfa	1
uids=21451109	4	tlr2 (pp) tlr5	21	ahr	40									uids=21646740	2	lim	13	mapk3 (pp) nf-kappab	6						crh (pp) ptgir	1
uids=21544984	4	traf6 (pp) map3k7	21	ptpn6	40									uids=21882476	2	sod2	13	vdr (pp) cyp27b1	6						il1b (pp) il1r1	1
uids=19656161	4	tnfrsf1a (pp) nf-kappab	20	tlr6	40									uids=21254741	2	cox5a	13	ephb2 (pp) hk2	6						hla-drb4 (pp) il2	1
uids=20211864	4	il10 (pp) il4	20	egf	40									uids=21431524	2	grin2b	12	frap1 (pp) nos2a	6						prkcb1 (pp) timp1	1
uids=16199137	4	csf2 (pp) il8	20	tradd	39									uids=20518698	2	tcf1	12	lypla3 (pp) fabp3	6						atr (pp) timp1	1
uids=21362440	4	il8 (pp) nfkbia	20	ikka	39									uids=21106941	2	gsk3b	12	tnnt2 (pp) fabp3	6						1.5.1.19 (pp) fos	1
uids=21490291	4	tlr3 (pp) myd88	20	il22	39									uids=21789850	2	fasn	12	ipf1 (pp) mafa	6						tnfb (pp) il10	1
uids=20649582	4	ifng (pp) th1l	20	map3k1	38									uids=19799532	2	grin1	12	insr (pp) igf1	6						cd8a (pp) il1a	1
uids=20845109	4	map3k7 (pp) il1b	20	pparg	38									uids=18697801	2	ephb2	12	pscd2 (pp) arf6	6						irf6 (pp) il1a	1
uids=17541284	4	trif (pp) tlr3	20	stat4	38									uids=21533167	2	prima1	12	foxa2 (pp) foxa3	6						cyp1a1 (pp) cyp2e1	1
uids=21483851	4	irak1 (pp) il1r1	20	mmp2	38									uids=19848317	2	gpr77	12	sgk (pp) scnn1a	6						edn1 (pp) lypla3	1
uids=21573074	4	il8 (pp) ephb2	20	hmox1	38									uids=21646800	2	impa2	12	foxo1a (pp) runx2	6						cck (pp) vip	1
uids=21381021	4	cxcr3 (pp) cxcl10	20	ccl18	38									uids=19183337	2	peg3	12	lcat (pp) hsd11b1	6						pomc (pp) htr7	1
uids=21778271	4	tnf (pp) mapk8	19	ppyr1	38									uids=21839801	2	asip	12	cd80 (pp) cd86	6						ifng (pp) il1r1	1
uids=21593151	4	tlr2 (pp) spg7	19	flna	38									uids=21622858	2	synj1	12	tp53 (pp) cdkn1a	6						cnr1 (pp) prkcb1	1
uids=21929599	4	irf6 (pp) ptgs2	19	f2	37									uids=21609439	2	pip5k2a	12	ctla4 (pp) foxp3	6						atr (pp) cnr1	1
uids=21762123	4	nf-kappab (pp) tnfsf12	19	jak3	37									uids=21814277	2	cyp19a1	12	jak2 (pp) stat3	6						npy (pp) tnfa	1
uids=21903865	4	tlr7 (pp) tlr9	19	mmp1	37									uids=21627015	2	nrg1	12	igf1 (pp) sox9	6						sod1 (pp) ace	1
uids=21807047	4	mapk3 (pp) nf-kappab	19	rac1	37									uids=21549104	2	fabp1	12	igfbp3 (pp) col2a1	6						1.13.11.17 (pp) tyrp1	1
uids=20395558	4	tnf (pp) tnfaip3	19	ccl1	37									uids=21296066	2	pik3c3	12	irf6 (pp) il10	6						cck (pp) il4	1
uids=21922249	4	il17 (pp) cd4	19	apcs	37									uids=19760394	2	map3k10	12	igf1 (pp) col2a1	6						sod1 (pp) timp1	1
uids=21177920	4	il6 (pp) mapk8	19	itk	36									uids=21326111	2	cd36	12	il6 (pp) il10	6						lbr (pp) il4	1
uids=20100199	4	il1b (pp) mapk14	19	il17c	36									uids=21438872	2	fea	12	map2k1 (pp) scarb1	6						nf-kappab (pp) cyp27b1	1
uids=21552281	4	cxcr4 (pp) cxcl12	19	fyn	36									uids=19074981	2	plcg1	12	nr1h4 (pp) nr1i2	6						lbr (pp) il1b	1
uids=21924707	4	jak2 (pp) jak1	19	psma5	36									uids=20979575	2	nanog	12	kras2 (pp) pten	6						cck (pp) npy	1
uids=21470575	4	tlr6 (pp) tlr1	19	tnfrsf10a	36									uids=21514282	2	grin2a	12	ptgs2 (pp) ptgis	6						il13 (pp) irf6	1
uids=21684348	4	stat1 (pp) stat2	19	cd44	35									uids=19247279	2	gcgr	12	psip1 (pp) cutl1	6						lypla3 (pp) il6	1
uids=21249125	4	cxcl10 (pp) ccl2	19	birc3	35									uids=15174896	2	onecut1	12	parp1 (pp) bax	6						apc (pp) f2	1
uids=21797104	4	ifnb1 (pp) nf-kappab	19	map3k8	35									uids=21362625	2	svil	12	il8 (pp) mapk14	6						il18 (pp) pomc	1
uids=21931678	4	csf2 (pp) il5	19	bcl10	35									uids=21714457	2	saa2	12	siat8b (pp) stx1a	6						nf-kappab (pp) cyp2e1	1
uids=21354862	4	ptgs2 (pp) nos2a	19	tslp	35									uids=20339098	2	sufu	12	irs1 (pp) ephb2	6						nos2a (pp) fos	1
uids=21855683	4	irak1 (pp) traf6	19	ep300	34									uids=20306473	2	hat	12	gcg (pp) dpp4	6						ace (pp) timp1	1
uids=21463376	4	il1b (pp) ifng	19	lck	34									uids=21060974	2	foxq1	12	cxcl10 (pp) ccl5	6						tnfb (pp) il6	1
uids=19453248	4	irf6 (pp) stat1	18	6.2.1.7	34									uids=21718910	2	dgat2	12	prkaa2 (pp) frap1	6						hpse (pp) bdnf	1
uids=21195789	4	myd88 (pp) ifnb1	18	mapk1	34									uids=21621562	2	stat3	12	foxo1a (pp) bax	6						il2 (pp) ifn-alpha	1
uids=21646297	4	il6 (pp) jak2	18	spg7	34									uids=21439968	2	ogg1	12	pik3ca (pp) igf1	6						lypla3 (pp) il1b	1
uids=21900162	4	tlr7 (pp) tlr8	18	ang	34									uids=20814220	2	abcc1	11	irs1 (pp) mapk3	6						lbr (pp) il1r1	1
uids=21916608	4	itgal (pp) icam1	18	mcl1	34									uids=21564534	2	tlr4	11	mapk3 (pp) pik3ca	6						ptgir (pp) cse1l	1
uids=15907913	4	ephb2 (pp) il6	18	rip	34									uids=20435848	2	runx3	11	ewsr1 (pp) hnf4a	5						il2 (pp) il1a	1
uids=19737142	4	ccl2 (pp) ccl8	18	il11	34									uids=21168390	2	psen2	11	nox4 (pp) ros1	5						cyp1a1 (pp) cyp3a7	1
uids=21881121	4	stat3 (pp) socs3	18	ptk2b	34									uids=21810240	2	tbxas1	11	gip (pp) lpl	5						cyp2e1 (pp) cyp3a7	1
uids=21454965	4	decr1 (pp) ros1	18	casp8	34									uids=21507644	2	hoxb5	11	tlr4 (pp) tlr3	5						ptgir (pp) prb4	1
uids=21197447	4	tlr7 (pp) tlr4	18	plek	34									uids=21602791	2	shh	11	cyp17a1 (pp) cyp11b1	5						htr2c (pp) htr5a	1
uids=21035858	4	trif (pp) tlr4	18	tlr1	33									uids=16291870	2	pik3ca	11	edn1 (pp) flj20071	5						agtr1 (pp) iqgap1	1
uids=21876553	4	il8 (pp) il10	17	tlr8	33									uids=21713302	2	cyp2c9	11	mapk8 (pp) akt1	5						cox1 (pp) fos	1
uids=19114913	4	il8 (pp) syt1	17	cse	33									uids=21554134	2	emx2	11	jak1 (pp) stat3	5						avp (pp) gnrh1	1
uids=21628665	4	tnfa (pp) ephb2	17	ccr2	33									uids=19521502	2	cd80	11	mapk8 (pp) pik3ca	5						avp (pp) htr2c	1
uids=17982103	4	ccl11 (pp) ccl24	17	csf1r	33									uids=21487230	2	cd34	11	lpl (pp) apoa5	5						hpse (pp) ptgir	1
uids=20629663	4	il10 (pp) ifng	17	il8rb	33									uids=21419339	2	1.1.1.51	11	il1b (pp) saa@	5						cyp2e1 (pp) cyp27b1	1
uids=20538593	4	ifng (pp) cxcl10	17	mmp3	33									uids=21525510	2	gck	10	ephb2 (pp) lmna	5						crh (pp) crhr1	1
uids=21263462	4	plg (pp) serpine1	17	zap70	33									uids=21403843	2	tu3a	10	nr4a1 (pp) nr4a2	5						il2 (pp) il4	1
uids=20628368	4	mapk14 (pp) map3k7	17	ppbp	32									uids=18753313	2	nedd5	10	lef1 (pp) tcf3	5						cyp1a1 (pp) cyp27b1	1
uids=20452988	4	tbk1 (pp) nf-kappab	17	aprt	32									uids=20798097	2	hmgb1	10	nf-kappab (pp) irf1	5						htr1a (pp) htr5a	1
uids=15498850	4	mapk14 (pp) stat1	17	fadd	32									uids=20105310	2	smad2	10	foxa2 (pp) 4.1.1.49	5						il4 (pp) il1r1	1
uids=20500518	4	tnf (pp) tnfsf10	17	csk	32									uids=21071880	2	kiaa1210	10	abcb1 (pp) cyp3a4	5						s100a6 (pp) avp	1
uids=21224721	4	tlr4 (pp) mapk14	17	mif	32									uids=21463621	2	glo1	10	tcf7 (pp) gata3	5						hpse (pp) creb1	1
uids=19073967	4	lta (pp) tlr2	17	tyk2	31									uids=21514273	2	csrp3	10	fli1 (pp) hnf4a	5						sod1 (pp) cnr1	1
uids=20557877	4	irak1 (pp) irak4	16	ccl24	31									uids=21518928	2	lyn	10	ifitm3 (pp) spp1	5						ace (pp) prkcb1	1
uids=20538476	4	mapk14 (pp) jun	16	grb2	31									uids=20440469	2	spp1	10	il6 (pp) saa1	5						creb1 (pp) crh	1
uids=20576605	4	tlr4 (pp) tlr5	16	frap1	31									uids=21628386	2	fabp5	10	wfs1 (pp) smurf1	5						il6 (pp) app	1
uids=20848566	4	tnf (pp) tnfsf12	16	cyld	31									uids=21786509	2	mmrn1	10	foxa2 (pp) nr1i2	5						sod1 (pp) prkcb1	1
uids=21757719	4	nf-kappab (pp) ifng	16	plaur	31									uids=21543026	2	psmb10	10	hk2 (pp) itk	5						vwf (pp) 2.6.1.77	1
uids=11865024	4	bcl10 (pp) malt1	16	pf4	31									uids=21441140	2	ptges	10	npr2 (pp) npr1	5						tnfa (pp) app	1
uids=11056083	4	myd88 (pp) mal	16	pdc	31									uids=21566214	2	vwf	10	foxa2 (pp) tnfa	5						son (pp) pomc	1
uids=20439986	4	tnfa (pp) nfkbia	16	cdkn1a	31									uids=20579950	2	trnp	10	ros1 (pp) mapk14	5						atr (pp) prkcb1	1
uids=20498074	4	tnfa (pp) csf2	16	cox5a	31									uids=20388655	2	tcf3	10	ptgs2 (pp) mmp9	5						npy (pp) vip	1
uids=20304918	4	tnf (pp) traf2	16	il3	31									uids=19048126	2	gata4	10	pik3ca (pp) prkaa2	5						prl (pp) avp	1
uids=18781962	4	stat3 (pp) mapk14	16	birc4	30									uids=21786539	2	meg3	10	ptgs2 (pp) syt1	5						pomc (pp) il1b	1
uids=11319609	4	adam11 (pp) ccl17	16	s100a8	30									uids=21818335	2	plagl1	10	ptk2b (pp) ctla4	5						apc (pp) nf-kappab	1
uids=21835002	4	cd4 (pp) th1l	16	ralbp1	30									uids=18637714	2	ack1	10	atf2 (pp) mafa	5						hspa4 (pp) hspca	1
uids=20677943	4	myd88 (pp) il6	16	ddx41	30									uids=19572994	2	rage	10	slc5a1 (pp) slc2a2	5						cck (pp) tnfa	1
uids=21637773	4	soat1 (pp) stat1	15	tlr5	30									uids=21473290	2	s100a8	10	ptgs2 (pp) vegf	5						crh (pp) th1l	1
uids=21440530	4	il8 (pp) tnf	15	ppara	30									uids=21302401	2	fhl3	10	gng11 (pp) fzd4	5						il5 (pp) th1l	1
uids=20856938	4	bcl10 (pp) il8	15	cxcl3	30									uids=19188682	2	bcar1	10	parp1 (pp) bcl2	5						avpr1b (pp) avp	1
uids=21762126	4	tgfb (pp) map3k7	15	irf8	29									uids=21435438	2	matp	10	nr4a2 (pp) cyp11b2	5						tnfa (pp) jun	1
uids=20546116	4	il6 (pp) cd4	15	ccl22	29									uids=21467029	2	tmem35	10	pparg (pp) add1	5						lbr (pp) il2	1
uids=21454254	4	tnfrsf6 (pp) cflar	15	ifih1	29									uids=21600887	2	c21orf63	10	foxl2 (pp) nr5a1	5						nf-kappab (pp) app	1
uids=20844241	4	ccr1 (pp) ccr5	15	gabpa	29									uids=20158571	2	s100a12	10	nf-kappab (pp) jun	5						avp (pp) ptgir	1
uids=21923738	4	cxcl9 (pp) cxcr3	15	tirap	29									uids=20950568	2	xpc	9	lpl (pp) ppara	5						il10 (pp) il1b	1
uids=21129206	4	il8 (pp) vegf	15	pkb	29									uids=21282639	2	wisp1	9	mapk8 (pp) 2.6.1.77	5						il13 (pp) tnf	1
uids=15591054	4	ikbke (pp) tbk1	15	xcl1	29									uids=21217060	2	tcf2	9	abcb1 (pp) atp8a2	5						lbr (pp) tnfa	1
uids=19589364	4	ifna1 (pp) ifng	15	lta	29									uids=21298017	2	cyp3a5	9	fea (pp) avp	5						il1b (pp) nos2a	1
uids=20957152	4	myd88 (pp) tirap	15	cflar	29									uids=21830421	2	nf-kappab	9	tnf (pp) irf6	5						ccl2 (pp) edn1	1
uids=20976174	4	ephb2 (pp) jun	15	kitlg	29									uids=21606464	2	mapk9	9	il8 (pp) irf6	5						il1a (pp) cd14	1
uids=21335025	4	il8 (pp) cxcl10	15	epha3	29									uids=21532596	2	copd	9	atp8a2 (pp) tap1	5						traf3 (pp) ptgs2	1
uids=19865101	4	ifng (pp) cxcl9	15	ikbke	29									uids=19247266	2	ahr	9	il10 (pp) th1l	5						mdm (pp) tnfa	1
uids=20200541	4	ifn-alpha (pp) ifng	15	lat	29									uids=21293192	2	agrp	9	saa1 (pp) ahr	5						s100a6 (pp) crh	1
uids=15258597	4	myd88 (pp) irf3	15	irak4	28									uids=19487809	2	rea	9	il8 (pp) ptgs2	5						nos2a (pp) cxcl10	1
uids=21690387	4	nf-kappab (pp) tnfsf11	15	ccr7	28									uids=20930167	2	srf	9	f2 (pp) mark2	5						avp (pp) htr4	1
uids=21593768	4	ifnb1 (pp) trif	15	cxcl13	28									uids=21423728	2	plg	9	ctla4 (pp) il2ra	5						traf3 (pp) app	1
uids=15367631	4	rela (pp) tnfa	15	birc2	28									uids=19833385	2	rrbp1	9	hsd3b1 (pp) hsd3b2	5						avp (pp) prb4	1
uids=17554134	4	mapk3 (pp) irf6	15	gas	28									uids=21275461	2	il5	9	cyp11b2 (pp) camk2g	5						ace (pp) cnr1	1
uids=15575979	3	il18 (pp) nf-kappab	15	1.13.11.17	28									uids=21410061	2	neurod1	9	gata4 (pp) nkx2-5	5						irf6 (pp) il1r1	1
uids=19696895	3	mapk8 (pp) irf6	15	irak3	28									uids=21751588	2	tlr9	9	mapk8 (pp) pkc	5						cd4 (pp) il1a	1
uids=21221121	3	ros1 (pp) nf-kappab	15	relb	28									uids=20112301	2	egfr	9	ptgs2 (pp) tnfa	5						stat1 (pp) nos2a	1
uids=19166926	3	syk (pp) src	14	cx3cl1	28									uids=20812049	2	pkd1	9	ephb2 (pp) frap1	5						pomc (pp) acaca	1
uids=21864947	3	ccl3 (pp) ccl4	14	lpa	28									uids=20584115	2	lhcgr	9	src (pp) npy6r	5						ifng (pp) il1a	1
uids=21282379	3	tnfa (pp) ccl5	14	map3k5	28									uids=20426789	2	prkaa2	8	ang (pp) ace2	5						tnfa (pp) il4	1
uids=20542134	3	tlr4 (pp) tnf	14	itgax	28									uids=21421339	2	tgfb1	8	syn1 (pp) abcc8	5						cox5a (pp) 1.5.1.19	1
uids=21698299	3	tnfa (pp) ifnb1	14	tek	28									uids=21541288	2	ampd1	8	slc2a4 (pp) irs1	5						cnr1 (pp) timp1	1
uids=21928330	3	soat1 (pp) stat3	14	fut1	28									uids=20357200	2	thbs1	8	pcsk9 (pp) ldlr	5						nf-kappab (pp) cyp1a1	1
uids=21658305	3	clecsf12 (pp) syk	14	defb4	27									uids=20300528	2	nfkbia	8	arf6 (pp) rac1	5						irf6 (pp) il4	1
uids=21354589	3	icam1 (pp) il6	14	hgf	27									uids=21455199	2	cyp21a2	8	ppara (pp) pparg	5						nf-kappab (pp) cyp3a7	1
uids=16039990	3	nf-kappab (pp) bcl2	14	na	27									uids=20980261	2	cdc2	8	stard7 (pp) nr5a1	5						cyp3a7 (pp) cyp27b1	1
uids=21547259	3	trif (pp) nf-kappab	14	cxcl6	27									uids=21388714	2	hoxa9	8	foxo1a (pp) irs1	5						irf6 (pp) tnfa	1
uids=16841392	3	irf7 (pp) ifn-alpha	14	tank	27									uids=19262583	2	tnfsf5	8	vdr (pp) nr1h4	5
uids=21042276	3	ptgs2 (pp) mapk14	14	ptprc	26									uids=21469126	2	mmp2	8	tcf7 (pp) il4	5
uids=20452301	3	ccl5 (pp) nf-kappab	14	csf1	26									uids=21605560	2	slc2a5	8	pik3ca (pp) kras2	5
uids=21618506	3	il6 (pp) ptgs2	14	hmgb1	26									uids=21636572	2	sp1	8	nfat5 (pp) jun	5
uids=21074454	3	ccl5 (pp) ccl7	14	il23r	26									uids=20464037	2	il4	8	tcf7 (pp) tcf4	5
uids=18316998	3	tlr3 (pp) tlr5	14	plau	26									uids=21658317	2	rbp4	8	pcna (pp) fus	5
uids=21415385	3	nos2a (pp) nf-kappab	14	abl1	26									uids=20628259	2	tnfrsf4	8	gcgr (pp) tp53	5
uids=11739559	3	stat3 (pp) jak1	14	cd69	26									uids=18422175	2	nr1h2	8	ghr (pp) stat5a	5
uids=19563810	3	syt1 (pp) tlr4	14	il17f	26									uids=20082598	2	slc2a1	8	crp (pp) il6	5
uids=21616437	3	nf-kappab (pp) traf1	14	fkbp4	26									uids=21495793	2	ccl5	8	fli1 (pp) bcatenin	5
uids=21593200	3	stat1 (pp) cxcl10	14	prkaa2	25									uids=21729002	2	cyp11b1	8	il1b (pp) cxcl10	5
uids=21440050	3	ddx58 (pp) irf3	14	map2k7	25									uids=21905198	2	ang	8	irs2 (pp) igf1	5
uids=21654621	3	irf8 (pp) spi1	14	hspca	25									uids=20383279	2	baat	8	tcf3 (pp) hipk2	5
uids=21333626	3	nfkbia (pp) irf6	14	map2k4	25									uids=21616119	2	adrb1	8	gsk3b (pp) bcatenin	5
uids=19265171	3	stat1 (pp) il6	14	timp1	25									uids=11952097	2	cyp17a1	8	gab1 (pp) vegf	5
uids=21669872	3	irf6 (pp) lbp	14	msc	25									uids=21818997	2	cyp1a1	8	apoe (pp) atp8a2	5
uids=19787220	3	il6 (pp) soat1	14	c6orf4	25									uids=21119571	2	map3k5	8	nf-kappab (pp) sumo4	5
uids=15125833	3	ccr3 (pp) ccl11	14	mmp13	25									uids=21780656	2	gnb3	8	arf6 (pp) cdc42	5
uids=20388956	3	nf-kappab (pp) tlr1	13	ccl26	25									uids=21797105	2	npr2	8	cd4 (pp) hla-drb4	5
uids=20470259	3	ifng (pp) il2	13	mal	25									uids=21425878	2	tgfb	8	abcb1 (pp) nr1i2	5
uids=19274438	3	card15 (pp) ripk2	13	cxcl16	25									uids=19389850	2	ppig	8	jip (pp) mapk8	5
uids=20571165	3	hmgb1 (pp) rage	13	pkca	24									uids=21493670	2	tnfrsf11b	8	irf6 (pp) il6	5
uids=21383699	3	tlr4 (pp) irak1	13	smad2	24									uids=20065546	2	cd14	8	fabp3 (pp) fabp4	5
uids=19175798	3	icam1 (pp) il8	13	2.6.1.77	24									uids=21568875	2	jip	8	irs1 (pp) arhgef7	5
uids=21781990	3	fyn (pp) lyn	13	hsd11b1	24									uids=19639497	2	3.6.1.8	8	xpc (pp) nr1h2	5
uids=9850849	3	ifng (pp) stat3	13	prkr	24									uids=21482686	2	nr1h4	8	ptk2b (pp) tnfsf5	5
uids=21471287	3	il1b (pp) mapk8	13	rhoa	24									uids=21663732	2	aicda	8	kcnd2 (pp) stx1a	5
uids=21113407	3	nf-kappab (pp) bcl2l1	13	lif	24									uids=21196376	2	adamts5	8	ewsr1 (pp) bcatenin	5
uids=19029086	3	tgfb (pp) nf-kappab	13	mip3a	24									uids=21258964	2	edn2	8	nf-kappab (pp) pik3ca	5
uids=21373990	3	ifn-alpha (pp) stat1	13	rage	24									uids=21464033	2	pdcd1lg1	8	myc (pp) skp2	5
uids=20570944	3	ifng (pp) il17	13	flj20071	24									uids=21423269	2	sell	8	hnf4a (pp) tcf4	5
uids=18380907	3	tlr9 (pp) myd88	13	cdc42	24									uids=21297000	2	cd68	8	nppb (pp) npr1	5
uids=21171080	3	il2 (pp) il2ra	13	il17r	24									uids=21169132	2	dlx6	8	irs1 (pp) akt1	5
uids=21074600	3	il18 (pp) ifng	13	ccr1	24									uids=21797104	2	sparc	8	cxcr4 (pp) pten	5
uids=11551959	3	ccl2 (pp) il10	13	il1rn	24									uids=21632707	2	cd86	8	gip (pp) pik3ca	5
uids=21924184	3	ccl2 (pp) ccl3	13	mapk9	23									uids=20442368	2	map2k7	8	hk2 (pp) tnf	4
uids=21494202	3	icam1 (pp) ccl2	13	tnfsf13b	23									uids=21625432	2	grem1	8	opcml (pp) fbn2	4
uids=18942021	3	il6st (pp) il6r	13	tnfrsf10b	23									uids=21688658	2	hcrt	8	frap1 (pp) igf1	4
uids=20510741	3	ccl3 (pp) ccl5	13	copd	23									uids=18953043	2	il7r	8	inppl1 (pp) mapk8	4
uids=21072676	3	nf-kappab (pp) irf7	13	cd83	23									uids=19381781	2	agtr2	8	tcf4 (pp) tcf3	4
uids=21573018	3	il4 (pp) il5	13	ccr6	23									uids=21658310	2	nr2f1	8	egfr (pp) irs1	4
uids=20112371	3	bcl2l1 (pp) bax	13	ifi27	23									uids=21445266	2	cd83	8	tcf1 (pp) bcatenin	4
uids=21895511	3	ripk2 (pp) card4	13	ctgf	23									uids=21514434	2	sox2	8	ipf1 (pp) neurog3	4
uids=21745758	3	tnfa (pp) tnfrsf1a	13	stat2	23									uids=20810407	2	wnt2b	8	jph3 (pp) abcg1	4
uids=20930110	3	mapk8 (pp) ros1	13	edn1	23									uids=21447718	2	scgb3a1	8	edn1 (pp) ctgf	4
uids=19348927	3	il3 (pp) csf2	13	parp1	23									uids=21163946	2	lcat	8	bdnf (pp) ntrk2	4
uids=21115010	3	il4 (pp) tnfa	13	ptk2	23									uids=21217075	2	esr2	8	bgn (pp) cox1	4
uids=21216561	3	il4 (pp) il2	13	apoe	23									uids=19074951	2	htr2a	8	nppa (pp) snap25	4
uids=21454686	3	cd4 (pp) ifng	13	clecsf12	23									uids=21490434	2	tfpi2	8	nkx2-5 (pp) mef2c	4
uids=21935932	3	nf-kappab (pp) fkbp4	13	mip	23									uids=18446452	2	tnfsf6	8	ccl5 (pp) il8	4
uids=18678732	3	tnfrsf6 (pp) fadd	13	bcatenin	23									uids=20720449	2	mapk8	8	creb1 (pp) atf2	4
uids=20584749	3	il1b (pp) nfkbia	13	gata3	23									uids=20733266	2	acaca	8	myc (pp) tcf7	4
uids=21654748	3	ccl24 (pp) ccl26	13	nr0b1	22									uids=17986277	2	cd81	8	frap1 (pp) kras2	4
uids=19793902	3	il23a (pp) il17	13	map3k7ip2	22									uids=21396575	2	nr2f2	8	il1b (pp) nf-kappab	4
uids=18925930	3	ifna1 (pp) stat2	13	nox4	22									uids=21813245	2	cd44	8	lef1 (pp) nanog	4
uids=20660063	3	il5 (pp) il13	13	bak1	22									uids=18710903	2	cd69	8	tnfrsf5 (pp) irf1	4
uids=18491294	3	mapk3 (pp) il8	13	traf3	22									uids=20868204	2	timp3	8	fos (pp) cyp17a1	4
uids=12209092	3	ccl2 (pp) tnf	13	spp1	22									uids=19727657	2	cyp11b2	8	igf1 (pp) egfr	4
uids=20412081	3	il6 (pp) il23a	13	app	22									uids=21212404	2	cyp24a1	8	syp (pp) nr0b2	4
uids=21504381	3	irf7 (pp) tbk1	12	f2rl1	22									uids=21525165	2	tnc	8	tp53 (pp) nr1h2	4
uids=20420915	3	il17 (pp) tnfa	12	tyr	22									uids=20215779	2	mef2c	8	pscd2 (pp) cdc42	4
uids=21273420	3	bax (pp) tp53	12	hspb1	22									uids=21736809	2	gys1	8	olr1 (pp) scarb1	4
uids=17785851	3	nf-kappab (pp) cutl1	12	bcr	22									uids=21292829	2	lhx3	8	saa@ (pp) saa1	4
uids=21376175	3	il6 (pp) csf2	12	saa@	22									uids=21678253	2	nr2f6	8	nkx6-1 (pp) ipf1	4
uids=8898208	3	tnfsf10 (pp) nf-kappab	12	cd74	21									uids=19038974	2	wnt11	8	pten (pp) myc	4
uids=20541026	3	il3 (pp) il5	12	nfkb1	21									uids=21546969	2	procr	8	xrcc1 (pp) tam	4
uids=16364194	3	bax (pp) bak1	12	tnfrsf11a	21									uids=21442412	2	ccl3	8	frap1 (pp) rnf128	4
uids=21274885	3	ifnb1 (pp) tlr3	12	fcgr1a	21									uids=15699455	2	actn3	8	ctla4 (pp) cd80	4
uids=21793950	3	cd83 (pp) cd86	12	sod1	21									uids=21233449	2	pcsk5	7	tnfsf10 (pp) cdkn1a	4
uids=20067962	3	il2ra (pp) foxp3	12	alpi	21									uids=21882481	2	gata6	7	vegf (pp) mapk8	4
uids=20430889	3	ccl5 (pp) ccl13	12	cxcl14	21									uids=21627609	2	ugt1a6	7	nos2a (pp) mapk14	4
uids=20975039	3	itgal (pp) itgam	12	pdcd1	21									uids=21710709	2	alox15	7	nr1h2 (pp) gcgr	4
uids=21634221	3	map3k7ip2 (pp) nf-kappab	12	camp	21									uids=20213808	2	atp2a2	7	mitf (pp) dct	4
uids=21283640	3	tnfa (pp) cxcl10	12	mmp14	20									uids=21842588	2	titf1	7	mapk8 (pp) app	4
uids=20555352	3	trim63 (pp) nf-kappab	12	cfh	20									uids=21532146	2	dusp23	7	ptgs2 (pp) mmp2	4
uids=19121317	3	ccl11 (pp) ccl26	12	nox1	20									uids=21547253	2	rad51ap1	7	1.1.1.51 (pp) hsd3b1	4
uids=21151098	3	trif (pp) irf3	12	spi1	20									uids=18711464	2	mckd1	7	daxx (pp) mst1	4
uids=20495091	3	il10 (pp) il2	12	tram1	20									uids=21482803	2	npr3	7	ptgs2 (pp) kdr	4
uids=20345734	3	tlr3 (pp) tlr7	12	asf1a	20									uids=21612145	2	reln	7	ghr (pp) sox9	4
uids=14630924	3	il6 (pp) syt1	12	jag1	20									uids=21212030	2	scnn1b	7	mapk8 (pp) atf2	4
uids=11877450	3	ccl2 (pp) mip1a	12	selplg	20									uids=21673076	2	znfn1a1	7	nr1h4 (pp) scarb1	4
uids=21555486	3	tnfrsf5 (pp) traf2	12	fpr1	20									uids=21880210	2	esam	7	igf2r (pp) igf2	4
uids=20936392	3	tnfa (pp) ifn-alpha	12	ngfb	20									uids=20346233	2	grb2	7	mapk3 (pp) bcl2	4
uids=19318420	3	il1b (pp) cxcl10	12	mx1	20									uids=21705062	2	eln	7	rea (pp) ahr	4
uids=21060793	3	irf6 (pp) traf6	12	sts-1	20									uids=18829017	2	pak6	7	cox5a (pp) ptgs2	4
uids=21923737	3	il11 (pp) stat3	12	fcgr3a	20									uids=21704731	2	slc2a4	7	il17 (pp) il10	4
uids=17805202	3	pik3ca (pp) akt1	12	cmrf-35h	20									uids=21417768	2	ier5l	7	gfer (pp) il6	4
uids=19166933	3	mapk8 (pp) tlr2	12	card12	19									uids=20888662	2	lefty2	7	nf-kappab (pp) mapk8	4
uids=21338484	3	ccl5 (pp) ccl4	12	il7r	19									uids=21467033	2	tlx3	7	irs2 (pp) nfic	4
uids=21752694	3	il8 (pp) tlr3	12	hspa4	19									uids=19666697	2	alox12	7	pscd2 (pp) rac1	4
uids=21795064	3	il17 (pp) nf-kappab	12	cias1	19									uids=21332392	2	abca2	7	nr0b1 (pp) pou5f1	4
uids=18715339	3	lbp (pp) cd14	12	il18r1	19									uids=21328466	2	il17c	7	tnfa (pp) prkd1	4
uids=21247641	3	traf2 (pp) traf6	12	fzd4	19									uids=21515302	2	spock	7	hln2 (pp) hsd11b1	4
uids=21474346	3	tnf (pp) tradd	12	klrk1	19									uids=21511722	2	dnah9	7	nfe2 (pp) gabpa	4
uids=21703981	3	ifng (pp) gas	12	padi4	19									uids=21644402	2	eif4e	7	mc2r (pp) foxl2	4
uids=19561104	3	cyld (pp) nf-kappab	11	flt3	19									uids=21293001	2	abca1	7	creb1 (pp) crebbp	4
uids=20056792	3	nf-kappab (pp) mmp9	11	neurod1	19									uids=21471513	2	il7	7	pten (pp) ephb2	4
uids=17621545	3	tlr5 (pp) nf-kappab	11	abca1	19									uids=21376263	2	nucb2	7	ucp2 (pp) prkaa2	4
uids=21898480	3	il17 (pp) stat3	11	apaf1	19									uids=21236342	2	cyp1b1	7	fgfr3 (pp) cse	4
uids=20728594	3	ccl3 (pp) il8	11	btf3l1	19									uids=21456921	2	pou2f2	7	gip (pp) torc2	4
uids=21419294	3	il4 (pp) il6	11	ppig	19									uids=21633637	2	nbs1	7	ptk2 (pp) cdk5	4
uids=17927969	3	trim63 (pp) irf7	11	pvrl1	19									uids=21527747	2	ngfb	7	edn2 (pp) hsd11b1	4
uids=18250466	3	myd88 (pp) mapk8	11	cybb	19									uids=21836066	2	axin2	7	foxp3 (pp) il10	4
uids=16299303	3	tradd (pp) nf-kappab	11	mbtps1	19									uids=21569236	2	abca5	7	grem1 (pp) mmrn1	4
uids=21684332	3	tnfsf11 (pp) btf3l1	11	scyl1	19									uids=21464970	2	ddb2	7	nr1h4 (pp) cxadr	4
uids=21814735	3	mmp1 (pp) mmp3	11	map3k7ip1	19									uids=21764849	2	src	7	mapk3 (pp) edn1	4
uids=20182451	3	tlr2 (pp) ccl2	11	nalp1	18									uids=21745271	2	ccr5	7	il8 (pp) nf-kappab	4
uids=16127146	3	stat5a (pp) stat3	11	sqstm1	18									uids=21557540	2	nrcam	7	sp1 (pp) nfic	4
uids=21329968	3	il1b (pp) stat1	11	pim1	18									uids=21637825	2	htr3a	7	mapk3 (pp) irs2	4
uids=19535630	3	ccl5 (pp) il1b	11	s100a9	18									uids=21434492	2	abca8	7	prkcabp (pp) adrb2	4
uids=20476668	3	irf6 (pp) irak1	11	traf5	18									uids=21586573	2	hdac1	7	ghr (pp) col2a1	4
uids=21738617	3	tnfrsf5 (pp) cd86	11	aif1	18									uids=7858888	2	cspg2	7	sfrs1 (pp) arsf	4
uids=15932506	3	il10 (pp) tlr4	11	fos	18									uids=21108535	2	duox1	7	wnt5a (pp) ror2	4
uids=19258923	3	tlr3 (pp) tlr9	11	egr1	18									uids=21739698	2	dhrs3	7	topk (pp) mapk8	4
uids=21307288	3	ifna1 (pp) soat1	11	malt1	18									uids=21598199	2	col1a2	7	pcsk7 (pp) il8	4
uids=21762495	3	src (pp) lyn	11	sell	17									uids=20394740	2	scnn1g	7	igfbp3 (pp) ghr	4
uids=21789526	3	cd4 (pp) il10	11	slc22a4	17									uids=20836881	2	krt19	7	mapk8 (pp) mapk9	4
uids=21777376	3	il18 (pp) th1l	11	igf1r	17									uids=21094679	2	tagln	7	mapk8 (pp) bcl2	4
uids=20036577	3	ifna1 (pp) trif	11	mark2	17									uids=20156767	2	ugt1a1	7	il6 (pp) saa@	4
uids=19152963	3	vcam1 (pp) nf-kappab	11	cd19	17									uids=21683832	2	tgfbi	7	nr5a2 (pp) ilf3	4
uids=20049410	3	trif (pp) tlr5	11	itgb3	17									uids=21565892	2	cyp1a2	7	rarb (pp) sfn	4
uids=21803599	3	tnf (pp) map3k7	11	il21r	17									uids=21774360	2	smad4	7	ly96 (pp) stat1	4
uids=21241317	3	myd88 (pp) tlr5	11	cr2	17									uids=21490289	2	ilk	7	gstp1 (pp) rarb	4
uids=21111629	3	tlr2 (pp) mal	11	lbp	17									uids=21544240	2	aprt	7	il2ra (pp) cd38	4
uids=21705332	3	map3k7 (pp) mapk8	11	tnfrsf8	17									uids=21234858	2	hgf	7	tcf4 (pp) bcatenin	4
uids=19956106	3	stat1 (pp) jak2	11	bcl2a1	17									uids=19039234	2	pkp1	7	irs2 (pp) pten	4
uids=11529675	3	mapk14 (pp) psmc6	11	cdkn1b	17									uids=21577143	2	prkcdbp	7	foxa1 (pp) foxa3	4
uids=20436273	3	tlr1 (pp) tlr4	11	dpep1	17									uids=21751621	2	mycn	7	ucp1 (pp) ucp3	4
uids=21489792	3	nf-kappab (pp) src	11	il1rap	17									uids=21605119	2	c1qbp	7	pkb (pp) foxo1a	4
uids=21722754	3	ccl5 (pp) ccr5	11	cbl	17									uids=21464025	2	furin	7	3.6.1.8 (pp) atp2a3	4
uids=21916893	3	tlr7 (pp) tlr2	11	il4r	17									uids=21700710	2	c1qr1	7	akr1c2 (pp) bcatenin	4
uids=21719482	3	ddx58 (pp) ifnb1	11	cd34	17									uids=21292265	2	tgfbr1	7	pten (pp) bmp4	4
uids=18286571	3	il17 (pp) il22	11	elk1	17									uids=21641350	2	cftr	7	btf3l1 (pp) tnfsf10	4
uids=21079774	3	pkc (pp) il8	11	xbp1	17									uids=21612756	2	fbn1	7	src (pp) mapk3	4
uids=21430300	3	jak3 (pp) jak2	11	sod2	17									uids=21244363	2	arpc1b	7	pkc (pp) cyp17a1	4
uids=21743006	3	irf6 (pp) nos2a	11	cd163	17									uids=21531337	2	actg2	7	pax3 (pp) foxo1a	4
uids=18566231	3	plau (pp) plaur	10	cox2	17									uids=20597806	2	acta2	7	ptk2 (pp) pik3ca	4
uids=16260493	3	ccl4 (pp) ccl2	10	cdk9	17									uids=20208458	2	1.13.11.17	7	ucp3 (pp) hk2	4
uids=19250666	3	tnf (pp) mapk14	10	dtr	16									uids=21538912	2	pon1	7	vegf (pp) ephb2	4
uids=21714853	3	mapk14 (pp) ifng	10	tnfaip2	16									uids=21331985	2	wnt16	7	il7r (pp) cd38	4
uids=21778414	3	ccl22 (pp) ccl17	10	atf2	16									uids=21396573	2	arf6	7	ros1 (pp) mapk8	4
uids=19403222	3	map3k7ip2 (pp) map3k7	10	hdac9	16									uids=21422926	2	map2k5	7	sts-1 (pp) rps6kb1	4
uids=21677137	3	pik3ca (pp) il8	10	cd68	16									uids=21308878	2	actn4	7	ephb2 (pp) prl	4
uids=20169992	3	ifnb1 (pp) ifn-alpha	10	setbp1	16									uids=21508507	2	flrt2	7	nos2a (pp) nfe2l1	4
uids=21106245	3	ccl5 (pp) cxcl9	10	icos	16									uids=21176145	2	alpi	7	pkc (pp) ephb2	4
uids=21490402	3	pik3ca (pp) mapk8	10	kdr	16									uids=21528816	2	rad18	7	lipe (pp) pparg	4
uids=21087109	3	map3k7ip2 (pp) il1b	10	ifnar1	16									uids=21900394	2	agr2	7	icam1 (pp) mapk8	4
uids=21283748	3	tnfa (pp) myd88	10	map3k3	16									uids=21487070	2	cd3z	7	cd8a (pp) il2ra	4
uids=21211655	3	relb (pp) fkbp4	10	crebbp	16									uids=21457357	2	plvap	7	ogg1 (pp) prkaa2	4
uids=21200404	3	nf-kappab (pp) rip	10	ccl16	16									uids=21793269	2	rad50	7	ephb2 (pp) jun	4
uids=21659765	3	ptgs2 (pp) ephb2	10	npy6r	16									uids=21478289	2	hoxc5	7	kcnj8 (pp) atp8a2	4
uids=21403403	3	syk (pp) pik3ca	10	card8	16									uids=21364910	2	torc2	7	yy1 (pp) hsd3b2	4
uids=21881205	3	stat3 (pp) il17d	10	nfe2	16									uids=21237282	2	mbd4	7	socs3 (pp) irs1	4
uids=19843944	3	casp8 (pp) cflar	10	ccr4	16									uids=21621527	2	ascl1	7	foxo1a (pp) pik3ca	4
uids=9119400	3	lyn (pp) syk	10	cd38	16									uids=21254359	2	nptxr	7	slamf1 (pp) mcp	4
uids=19904525	3	nf-kappab (pp) tnfsf6	10	par1	16									uids=21676908	2	g0s2	7	pin1 (pp) irs1	4
uids=21511722	3	lbp (pp) ly96	10	dusp1	16									uids=21183731	2	ptgs1	7	stat3 (pp) socs3	4
uids=17683114	3	card4 (pp) il8	10	cebpb	16									uids=20599713	2	tnfaip8	7	abca1 (pp) mapk8	4
uids=21236705	3	csf2 (pp) ccl2	10	hspa5	16									uids=21638934	2	muc5ac	7	ldb1 (pp) lhx3	4
uids=21438005	3	socs1 (pp) socs3	10	casp12p1	16									uids=21532595	2	alox5ap	7	foxa2 (pp) apom	4
uids=20004081	3	il6 (pp) vegf	10	adra1d	15									uids=21154263	2	gal	7	irs1 (pp) pkb	4
uids=21135123	3	stat1 (pp) il17d	10	hspg2	15									uids=21524400	2	casp7	6	cpe (pp) slc6a3	4
uids=15877920	3	il10 (pp) th1l	10	tgfb1	15									uids=21316358	2	cyp2e1	6	jak2 (pp) stat1	4
uids=21497117	3	il2 (pp) il15	10	irf4	15									uids=21448362	2	mapk8ip3	6	f2 (pp) tfpi2	4
uids=20861596	3	cxcr4 (pp) sdf1	10	sphk1	15									uids=18442634	2	ugt2b4	6	tyr (pp) mapk3	4
uids=21350196	3	jak1 (pp) jak3	10	nfatc1	15									uids=21698796	2	abcb8	6	hk2 (pp) hypb	4
uids=18029230	3uids=21904615	stat1 (pp) isgf3g	10	il6r	15									uids=18940387	2	wnt1	6	cyp2b6 (pp) matp	4
uids=21917897	3	tlr4 (pp) irf3	10	il-12rbeta2	15									uids=15824464	2	tnfrsf10b	6	prkaa2 (pp) irs1	4
uids=21087472	3	tlr2 (pp) pik3ca	10	il8ra	15									uids=21601190	2	ncstn	6	neurod1 (pp) mafa	4
uids=20943999	3	socs3 (pp) il6	10	ube2n	15									uids=21658270	2	slc35a2	6	braf (pp) bcl2l11	4
uids=18064631	3	ikbke (pp) nf-kappab	10	sp1	15									uids=21315355	2	capn10	6	nr5a2 (pp) pou5f1	4
uids=21909370	3	icam1 (pp) itgb2	10	cad	15									uids=21683069	2	psmb8	6	bgn (pp) ppara	4
uids=15308637	3	syt1 (pp) ptgs2	10	mcs	15									uids=21163363	2	il6r	6	irs2 (pp) akt1	4
uids=19672303	3	sts (pp) nf-kappab	10	angpt2	15									uids=21483855	2	abcb9	6	il6 (pp) tnf	4
uids=21478400	3	irak1 (pp) mapk14	10	il18rap	15									uids=21354306	2	sat	6	cd4 (pp) ctla4	4
uids=21753150	3	pkc (pp) nf-kappab	10	isgf3g	15									uids=18514140	2	pcsk1	6	foxa2 (pp) titf1	4
uids=18971287	3	tnfrsf5 (pp) il6	10	nr0b2	15									uids=21703539	2	stat6	6	btf3l1 (pp) tnfsf11	4
uids=21930116	3	nf-kappab (pp) tp53	10	tnfrsf1b	15									uids=21261471	2	acadm	6	tnfsf5 (pp) ptgis	4
uids=21220698	3	ifnb1 (pp) il1b	10	mmrn1	15									uids=21291422	2	pols	6	ace (pp) bdkrb1	4
uids=19198566	3	il10 (pp) nf-kappab	10	cd2	15									uids=21285352	2	3.5.1.4	6	ick (pp) fbxo9	4
uids=15322087	3	cxcl10 (pp) nf-kappab	10	cd22	15									uids=20331631	2	4.1.1.49	6	map2k1 (pp) egf	4
uids=21940721	3	plg (pp) plaur	10	hck	15									uids=21659963	2	foxa3	6	cd38 (pp) hla-drb4	4
uids=21572994	3	tnfa (pp) ptgs2	10	pdcd1lg1	15									uids=20670944	2	gng11	6	arhgef2 (pp) ddef1	4
uids=16936197	3	ifng (pp) cxcl11	10	ccl19	14									uids=21325637	2	lss	6	tnfrsf5 (pp) nf-kappab	4
uids=21098640	3	map3k14 (pp) ikka	10	rnase3	14									uids=20560104	2	f8	6	lpl (pp) pparg	4
uids=20449949	3	tlr4 (pp) traf6	10	runx1	14									uids=21536015	2	abcg1	6	gfer (pp) foxa2	4
uids=21239608	3	malt1 (pp) nf-kappab	10	il2rb	14									uids=21597006	2	hes1	6	stat1 (pp) tlr4	4
uids=21483755	3	map2k1 (pp) mapk8	10	sirt1	14									uids=16731781	2	ugt2b7	6	ptgs2 (pp) prkd1	4
uids=21688524	3	ccl7 (pp) ccl13	10	ilk	14									uids=19408175	2	fto	6	ang (pp) creb1	4
uids=21618526	3	il1b (pp) il23a	10	met	14									uids=20739208	2	cshl1	6	cyp11a1 (pp) hsd3b1	4
uids=20448200	3	stat3 (pp) mapk8	10	lag3	14									uids=21530248	2	id2	6	foxa1 (pp) foxa2	4
uids=20816488	3	vcam1 (pp) tnfa	10	ms4a2	14									uids=14596636	2	mapk10	6	igf1r (pp) irs1	4
uids=20855887	3	myd88 (pp) tnf	10	socs2	14									uids=20543550	2	angpt2	6	creb1 (pp) cyp11b2	4
uids=20503474	3	ifih1 (pp) ifna1	9	slc9a3r1	14									uids=21376048	2	nedd4l	6	gsk3b (pp) hnf4a	4
uids=21561479	3	tlr3 (pp) ddx58	9	phgdh	14									uids=21427703	2	psme2	6	cxadr (pp) vdr	4
uids=19786094	3	ifna1 (pp) isgf3g	9	2.7.7.48	14									uids=15709752	2	myod1	6	nanog (pp) hnf4a	4
uids=20164300	3	ccl5 (pp) ccl8	9	il19	14									uids=21867723	2	flt3	6	bdkrb1 (pp) cpm	4
uids=19912257	3	myd88 (pp) mapk14	9	adam33	14									uids=21468088	2	usp2	6	agtr2 (pp) ang	4
uids=19994902	3	syt1 (pp) mapk14	9	irf5	14									uids=20930063	2	cyp4a11	6	pknox1 (pp) syp	4
uids=20570727	3	ccr5 (pp) ccr2	9	anpep	14									uids=21535266	2	app	6	tcf7 (pp) stat6	4
uids=20580385	3	jak1 (pp) stat1	9	lilrb4	14									uids=21900125	2	bad	6	ins (pp) syt8	4
uids=11160844	3	ifng (pp) il8	9	trem1	14									uids=21621574	2	angptl3	6	atp8a2 (pp) tnf	4
uids=19545618	3	cias1 (pp) sts	9	ibd5	14									uids=21640344	2	cish	6	il23a (pp) il17	4
uids=21333732	3	il10 (pp) stat3	9	ccl3l1	14									uids=21840193	2	igf2	6	nfe2l1 (pp) mafg	4
uids=20978115	3	tnfsf10 (pp) tnfrsf10a	9	spink5	14									uids=19657401	2	pkb	6	ros1 (pp) src	4
uids=21801971	3	stat3 (pp) tyk2	9	ctf1	14									uids=21241768	2	psmb9	6	cd28 (pp) ctla4	4
uids=21878622	3	ccl2 (pp) mapk14	9	casp1	14									uids=21325757	2	myb	6	hsd11b1 (pp) lpl	4
uids=21734241	3	ccl5 (pp) mip1a	9	rtel1	14									uids=21454487	2	tcf12	6	mckd1 (pp) actn4	4
uids=19553531	3	nf-kappab (pp) rel	9	bdkrb1	14									uids=21456600	2	hey2	6	tnfsf11 (pp) tnfrsf11a	4
uids=21062959	3	ccl8 (pp) ccl7	9	vav2	14									uids=21473847	2	a2m	6	gcg (pp) glp1r	4
uids=21199533	3	irf6 (pp) cxcl10	9	ripk3	13									uids=21300153	2	cybb	6	lmcd1 (pp) gata6	4
uids=21572044	3	cd8a (pp) ifng	9	irf2	13									uids=17616136	2	eno1	6	slc5a1 (pp) gata5	4
uids=21402950	3	il8 (pp) ifnb1	9	chuk	13									uids=20850486	2	atic	6	pax4 (pp) pax6	4
uids=19996325	3	mcl1 (pp) bcl2l1	9	rnasel	13									uids=21706844	2	tek	6	irf7 (pp) tap2	4
uids=20339519	3	il13 (pp) il13ra2	9	tam	13									uids=20876845	2	acat1	6	ugt1a1 (pp) tcf1	3
uids=21554873	3	tlr2 (pp) irak1	9	bbc3	13									uids=21677406	2	uchl1	6	tgfb (pp) actin	3
uids=20010814	3	cd4 (pp) cd28	9	cxadr	13									uids=21345288	2	abcb10	6	hln2 (pp) f2	3
uids=17568778	3	tlr4 (pp) hmgb1	9	ltb	13									uids=21368853	2	id3	6	agrp (pp) cd4	3
uids=17599041	3	ddx58 (pp) drpla	9	pak1	13									uids=19590232	2	cyp2d6	6	irs2 (pp) prkaa2	3
uids=20701804	3	tlr4 (pp) ifng	9	arhgef2	13									uids=19126543	2	acox1	6	pparg (pp) aqp3	3
uids=20570250	3	tlr4 (pp) ifnb1	9	dsp	13									uids=21637955	2	siat8b	6	nr5a2 (pp) me1	3
uids=21274737	3	rela (pp) relb	9	lgals3	13									uids=21717870	2	tnfrsf10c	6	msx2 (pp) bmp2	3
uids=21155887	3	tlr2 (pp) il10	9	il24	13									uids=21535886	2	pbx1	6	bcatenin (pp) nkx2-5	3
uids=20220849	3	il16 (pp) cd4	9	bcl2l11	13									uids=21212400	2	ndfip2	6	ifng (pp) il2	3
uids=21356202	3	tnf (pp) traf6	9	cd81	13									uids=21277185	2	icam1	6	cxcl10 (pp) il6	3
uids=19710097	3	tnf (pp) jun	9	irs1	13									uids=16450155	2	lepr	6	mapk3 (pp) pkc	3
uids=20957750	3	il4 (pp) mapk14	9	flt1	13									uids=21545619	2	gnrhr	6	crp (pp) ccl2	3
uids=21914218	3	tlr2 (pp) hmgb1	9	ifi16	13									uids=19754671	2	fbn2	6	nppa (pp) vegf	3
uids=20333651	3	jak2 (pp) stat5a	9	tsc1	13									uids=21646795	2	psfl	6	apc (pp) rarb	3
uids=10224136	3	nfkbia (pp) il6	9	cd79a	13									uids=21632719	2	slc27a4	6	ifng (pp) tnfa	3
uids=21899564	3	syt1 (pp) rel	9	cd58	13									uids=21525997	2	cse	6	pkc (pp) jun	3
uids=21252346	3	tnfrsf5 (pp) tnfa	9	aicda	13									uids=21506921	2	opcml	6	hmgb1 (pp) rage	3
uids=21360722	3	il17 (pp) il17f	9	il31	13									uids=21184654	2	casp9	6	aatf (pp) akt1	3
uids=20605429	3	il1b (pp) jun	9	ncf1	13									uids=21554247	2	pnck	6	slc2a4 (pp) aprt	3
uids=18786322	3	il8 (pp) myd88	9	ccl12	12									uids=19445973	2	ugt1a8	6	akt1 (pp) map2k4	3
uids=17947684	3	irf6 (pp) tnfrsf5	9	pias1	12									uids=21458460	2	kcnj9	6	il6 (pp) nos2a	3
uids=21203561	3	icam1 (pp) mapk14	9	vwf	12									uids=21510869	2	slc16a2	6	mbtps1 (pp) ephb2	3
uids=15180535	3	th1l (pp) il4	9	hlcs	12									uids=21598168	2	creb3l3	6	apc (pp) bcatenin	3
uids=21820428	3	th1l (pp) tnfa	9	rig	12									uids=21659650	2	slc2a2	6g6pc2	kdr (pp) dcn	3
uids=21925233	3	mif (pp) cd74	9	defb103a	12									uids=21809732	2	tat	6	krt19 (pp) prkcdbp	3
uids=16517750	3	cutl1 (pp) fkbp4	9	smpd1	12									uids=21631498	2	adam11	6	il8 (pp) ccl2	3
uids=20673241	3	il13 (pp) il4ra	9	klf2	12									uids=21664268	2	dio1	6	f2 (pp) tgfb	3
uids=18715799	3	ccl5 (pp) ccl17	9	b3gnt3	12									uids=21367423	2	tert	6	mapk14 (pp) jun	3
uids=10609783	3	stat1 (pp) socs1	9	cdkn2a	12									uids=21508362	2	hey1	6	foxm1 (pp) ifi27	3
uids=21765824	3	foxp3 (pp) il17	9	pdcd1lg2	12									uids=21396571	2	pscd2	6	crh (pp) pkc	3
uids=20046016	3	tlr4 (pp) mal	9	pdgfb	12									uids=21697825	2	thra	6	cd36 (pp) atp8a2	3
uids=15215253	3	ephb2 (pp) pik3ca	9	eif2ak3	12									uids=19682537	2	fancb	6	ros1 (pp) na	3
uids=20345905	3	birc2 (pp) birc3	9	mmp8	12									uids=21633034	2	gpx1	6	il2ra (pp) tnfsf5	3
uids=21633802	3	trif (pp) tirap	9	smad3	12									uids=20422438	2	snai2	6	plau (pp) serpine1	3
uids=21212282	3	crp (pp) il6	9	lsp1	12									uids=20979532	2	birc6	6	nfatc1 (pp) il4	3
uids=18182252	3	mapk8 (pp) tnfsf6	9	psmc1	12									uids=21863590	2	ipf1	6	tcf2 (pp) lhx1	3
uids=21169129	3	il1b (pp) traf6	9	bcl6	12									uids=21592994	2	nr0b2	6	foxa2 (pp) g6pc2	3
uids=21289206	3	map2k1 (pp) mapk14	9	pdgfa	12									uids=21682039	2	nqo1	6	hsd3b1 (pp) cyp19a1	3
uids=20682767	3	il8 (pp) jun	9	extl3	12									uids=21807015	2	mc4r	6	tnfsf10 (pp) birc4	3
uids=21305677	3	tlr7 (pp) ifn-alpha	9	map2k3	12									uids=21574030	2	adrb3	6	hmox1 (pp) gabpa	3
uids=21102550	3	aprt (pp) prkaa2	9	dusp2	12									uids=21526194	2	tnfa	6	plg (pp) 2.6.1.77	3
uids=21670316	3	ccl2 (pp) ifng	9	fgg	12									uids=21478481	2	id1	6	mef2c (pp) f8	3
uids=21402152	3	il10 (pp) il2ra	9	bat2	12									uids=21712364	2	pen2	6	abhd5 (pp) lipe	3
uids=21537349	3	tnf (pp) map3k14	9	ptpn1	12									uids=21778351	2	eos	6	apoe (pp) apoa1	3
uids=20117335	3	birc3 (pp) nf-kappab	9	olr1	12									uids=21741058	2	irs2	6	mapk8 (pp) dusp1	3
uids=20078425	3	nf-kappab (pp) cd14	9	angpt1	12									uids=21270186	2	mapk14	6	cyp1a1 (pp) ptgs2	3
uids=21488898	3	decr1 (pp) tlr4	9	ifit1	12									uids=21322770	2	hes5	6	tnf (pp) egfr	3
uids=15636613	3	tnfsf10 (pp) tnfrsf10b	9	abl2	12									uids=21228217	2	fabp2	6	saa@ (pp) abcg1	3
uids=19627345	3	ephb2 (pp) il1b	9	tlr10	12									uids=18595130	2	il22	6	opcml (pp) tnfrsf10c	3
uids=20473890	3	nf-kappab (pp) stat6	9	lifr	11									uids=21856466	2	pdk4	6	foxa2 (pp) gata6	3
uids=19514131	3	icam1 (pp) irf6	9	erbb2	11									uids=21062411	2	heyl	6	sp1 (pp) tfap2a	3
uids=20483758	3	tgfb (pp) il6	9	aim2	11									uids=21029429	2	cnksr1	6	tcf7 (pp) hnf4a	3
uids=21170083	3	cd4 (pp) il4	9	cd57	11									uids=20921627	2	ncor2	6	mckd1 (pp) mapk14	3
uids=20441518	3	clecsf12 (pp) tlr2	9	nat2	11									uids=21490707	2	nos2a	6	3.1.4.3 (pp) pkc	3
uids=19013233	3	il1r1 (pp) tlr4	9	pten	11									uids=21486801	2	pgam1	6	apoc3 (pp) il6	3
uids=20855622	3	csf2 (pp) il1b	9	thbs1	11									uids=21514270	2	psen1	6	ceacam1 (pp) igf1	3
uids=20354190	3	sts (pp) il1b	9	stat5b	11									uids=21525989	2	mmp3	6	mbtps1 (pp) hspa4	3
uids=21155807	3	bcl2 (pp) tp53	9	rps6ka5	11									uids=21224043	2	lep	6	atp8a2 (pp) abcc1	3
uids=21611183	3	nf-kappab (pp) card8	9	ncr1	11									uids=21239532	2	stub1	6	foxa2 (pp) il6	3
uids=21426778	3	traf6 (pp) il1r1	9	kcna2	11									uids=21502326	2	ppia	6	vcam1 (pp) itgal	3
uids=21457584	3	ptgs2 (pp) il1b	8	shc1	11									uids=20419449	2	olr1	6	nf-kappab (pp) map3k7	3
uids=21645924	3	defb4 (pp) nf-kappab	8	hla-drb1	11									uids=21652769	2	akr1c1	6	cd36 (pp) ppara	3
uids=21723254	3	mapk14 (pp) ros1	8	cd47	11									uids=21586939	2	plek	6	mapk8 (pp) atp8a2	3
uids=21438871	3	bcl10 (pp) irf6	8	nfatc2	11									uids=20543551	2	ddef1	6	ebp (pp) pparg	3
uids=20537930	3	ddx58 (pp) irf7	8	parc	11									uids=21816162	2	usf2	6	map3k5 (pp) map2k4	3
uids=15619605	3	tlr4 (pp) nfkbia	8	card6	11									uids=19758361	2	map3k7	6	tnfsf10 (pp) pcsk1	3
uids=20493977	3	nf-kappab (pp) vegf	8	dpp4	11									uids=21661448	2	abca3	6	prkaa2 (pp) hsd11b1	3
uids=21209364	3	il2 (pp) il17	8	uts2r	11									uids=21378178	2	golga4	5	ets1 (pp) sp1	3
uids=20418897	3	tlr4 (pp) mapk8	8	tnfrsf7	11									uids=21688524	2	nfya	5	rgs2 (pp) rgs5	3
uids=21896049	3	stat3 (pp) mapk3	8	map2k6	11									uids=21444150	2	gype	5	nos2a (pp) tnf	3
uids=21221132	3	trif (pp) tram1	8	crs	11									uids=21435140	2	hspg2	5	tnfrsf10c (pp) fbn2	3
uids=21869759	3	ptk2 (pp) ephb2	8	smpd2	11									uids=21429964	2	lch	5	s100a8 (pp) s100a12	3
uids=21603642	3	nf-kappab (pp) 2.6.1.77	8	esr1	11									uids=20186155	2	map3k1	5	cyp3a4 (pp) cyp3a5	3
uids=21850315	3	hmox1 (pp) gabpa	8	crh	11									uids=21040498	2	tag	5	mapk14 (pp) kdr	3
uids=21807818	3	nf-kappab (pp) relb	8	s100b	11									uids=19326473	2	bid	5	atf1 (pp) atf2	3
uids=21461352	3	il6 (pp) cxcl10	8	il4ra	11									uids=19505629	2	ada	5	foxa2 (pp) itk	3
uids=15701651	3	rip (pp) tnf	8	1.5.1.19	11									uids=21742788	2	hes6	5	ipf1 (pp) hipk2	3
uids=20800061	3	nf-kappab (pp) decr1	8	rara	11									uids=20827661	2	otub1	5	atp2a2 (pp) atp2a3	3
uids=19193783	3	il6 (pp) il11	8	atm	11									uids=21067307	2	fzd9	5	sirt1 (pp) foxp3	3
uids=19349689	3	tnfsf10 (pp) tnfrsf6	8	lasp1	11									uids=20854100	2	vrk2	5	hnf4a (pp) dkk1	3
uids=20980503	3	irf6 (pp) stat3	8	gata6	10									uids=19046020	2	nfat5	5	prkr (pp) il8	3
uids=21603213	3	tlr4 (pp) tirap	8	muc2	10									uids=21300955	2	ewsr1	5	rbp4 (pp) edn1	3
uids=20599782	3	ifng (pp) tlr2	8	f12	10									uids=21533120	2	pdcd8	5	axpc1 (pp) sfn	3
uids=21525357	3	tnfrsf1a (pp) tradd	8	gadd45b	10									uids=18656622	2	apbb1	5	pkb (pp) ephb2	3
uids=15657077	3	mapk14 (pp) tnfrsf6	8	sparc	10									uids=21477302	2	dag1	5	smad1 (pp) bmp2	3
uids=21923202	3	rela (pp) tnfrsf5	8	cd33	10									uids=21540184	2	sag	5	decr1 (pp) rac1	3
uids=21198355	3	il8 (pp) il8rb	8	nfkb2	10									uids=21421555	2	jmjd1a	5	timp1 (pp) timp2	3
uids=21088407	3	tnfrsf1a (pp) traf2	8	birc1	10									uids=21646792	2	apoa4	5	pparg (pp) baat	3
uids=21798559	3	il6 (pp) osm	8	npr1	10									uids=21742104	2	stat1	5	rps6kb2 (pp) rps6kb1	3
uids=20959443	3	irf6 (pp) pik3ca	8	cox1	10									uids=18328350	2	tpr	5	bax (pp) bak1	3
uids=21533209	3	cse (pp) il8	8	ptx3	10									uids=19888587	2	mip1a	5	cish (pp) pin1	3
uids=17608743	3	tlr4 (pp) epha3	8	serping1	10									uids=19770005	2	arl1	5	pole3 (pp) pten	3
uids=20937806	3	ccr1 (pp) ccr2	8	il1r2	10									uids=19249901	2	lrp6	5	tnfsf6 (pp) il18	3
uids=21752263	3	il10 (pp) tnf	8	smad7	10									uids=18710472	2	aqp9	5	prkaa2 (pp) ucp1	3
uids=20953353	3	il17 (pp) il8	8	bcl3	10									uids=21451128	2	kir2ds4	5	map2k1 (pp) mapk3	3
uids=21530496	3	nf-kappab (pp) ly96	8	epo	10									uids=21346176	2	ns	5	bcatenin (pp) myc	3
uids=20371626	3	tlr4 (pp) card4	8	wnt10b	10									uids=21823539	2	birc2	5	tlr4 (pp) myd88	3
uids=20299514	3	stat1 (pp) gas	8	hif1a	10									uids=21463618	2	fgfr3	5	ang (pp) ephb2	3
uids=21547849	3	frap1 (pp) pik3ca	8	cyp3a4	10									uids=21737013	2	cetp	5	pon1 (pp) scarb1	3
uids=20639251	3	traf2 (pp) syt1	8	rac2	10									uids=21441316	2	klrk1	5	cxcl9 (pp) il6	3
uids=19956107	3	ros1 (pp) irf6	8	acp5	10									uids=21730029	2	hic1	5	nr4a1 (pp) cyp11b2	3
uids=21364927	3	il1b (pp) il1rap	8	cd59	10									uids=21300668	2	spdef	5	aqp2 (pp) nppa	3
uids=21481475	3	myd88 (pp) pik3ca	8	kir2dl1	10									uids=19684036	2	trpm7	5	tcf1 (pp) trnp	3
uids=20864681	3	cgn (pp) bcl10	8	psma7	10									uids=21130072	2	pcs	5	irf6 (pp) cxcl10	3
uids=20298930	3	itgal (pp) itgb2	8	eng	10									uids=20947509	2	arhgef7	5	hla-drb4 (pp) irf6	3
uids=12819136	3	il4 (pp) ighe	8	vegfc	10									uids=21645153	2	letmd1	5	cd4 (pp) il7r	3
uids=21526194	3	csf1 (pp) csf1r	8	iapp	10									uids=21558316	2	rac1	5	nr1i2 (pp) egfr	3
uids=21405989	3	tnfrsf5 (pp) rel	8	mls	10									uids=8735599	2	ranbp2	5	pou5f1 (pp) nanog	3
uids=21474709	3	mapk14 (pp) dusp1	8	ccr8	10									uids=21620794	2	s100a6	5	f2rl2 (pp) elavl1	3
uids=19171355	3	tslp (pp) il4	8	tnfrsf9	10									uids=20081858	2	etv5	5	isl1 (pp) stat3	3
uids=19332534	3	il8 (pp) traf6	8	tcf4	10									uids=21683712	2	il8rb	5	slit2 (pp) sfn	3
uids=15179321	3	tnfsf6 (pp) tnfa	8	saa3p	10									uids=21518407	2	dct	5	hsd11b1 (pp) mapk3	3
uids=21445026	3	nf-kappab (pp) tlr9	8	ncam1	10									uids=21482872	2	dhh	5	f2rl2 (pp) f2	3
uids=21328381	3	map3k8 (pp) ephb2	8	prb1	10									uids=20653983	2	gtf3c1	5	mmp1 (pp) mmp3	3
uids=19136071	3	il8 (pp) irak1	8	g1p2	10									uids=21563652	2	hoxa11	5	mapk14 (pp) irf6	3
uids=21829393	3	tnf (pp) tnfrsf5	8	mapkap1	10									uids=18492747	2	lipg	5	hnf4a (pp) cxadr	3
uids=21862015	3	mmp9 (pp) mmp2	8	ctsb	10									uids=21277149	2	trhr	5	bcl2 (pp) abcb1	3
uids=19160540	3	tnf (pp) tnfrsf6	8	kras2	10									uids=21548985	2	cyp3a	5	tnfsf11 (pp) nfatc1	3
uids=21324712	3	irf7 (pp) traf6	8	crygc	10									uids=19408174	2	golga1	5	smad2 (pp) ctgf	3
uids=19764067	3	il6 (pp) mmp9	8	klrd1	10									uids=20980462	2	cd4	5	cyp1a2 (pp) ahr	3
uids=19220835	3	tnfsf6 (pp) tnfsf10	8	ifi30	10									uids=19753129	2	neurog3	5	tlr2 (pp) ccl2	3
uids=20688330	3	tlr4 (pp) lbp	8	eif2a	10									uids=21644119	2	tfap2a	5	cxcl10 (pp) tlr4	3
uids=20825284	3	ifna1 (pp) stat3	8	card9	10									uids=18460562	2	mapt	5	ccl5 (pp) il6	3
uids=21143460	3	jak2 (pp) il5	8	ddit3	10									uids=20034366	2	serpinf2	5	siat8b (pp) nf-kappab	3
uids=21357939	3	traf2 (pp) map3k14	8	klrc1	10									uids=21670344	2	nr1i3	5	ephb2 (pp) hspa4	3
uids=21439786	3	ccl5 (pp) ccr3	8	tnfsf14	10									uids=21658307	2	sh3bp2	5	il4 (pp) il10	3
uids=21849907	3	tbk1 (pp) ifna1	8	lypla3	10									uids=21516833	2	mitf	5	fus (pp) pols	3
uids=19740627	3	mip1a (pp) ccl3	8	scgb1a1	10									uids=21628466	2	qrsl1	5	npr3 (pp) npr1	3
uids=15944798	3	ros1 (pp) tnfa	8	cyp2b6	10									uids=21685357	2	decr1	5	icam1 (pp) tnfrsf5	3
uids=21464065	3	csf2 (pp) il10	8	procr	10									uids=21443859	2	cox2	5	stat6 (pp) spdef	3
uids=16440290	3	csf2 (pp) il4	8	ccl21	10									uids=21565670	2	pcsk7	5	jph3 (pp) scarb1	3
uids=21476879	3	ifi16 (pp) tp53	8	prdx2	10									uids=21531159	2	mpo	5	apoc3 (pp) ccl2	3
uids=21208208	3	tlr3 (pp) tlr1	8	mkks	10									uids=21477798	2	bmp3	5	gip (pp) creb1	3
uids=20559676	3	ccl7 (pp) ccl2	8	casp8ap2	10									uids=21596821	2	f2rl2	5	il1b (pp) tnf	3
uids=21810608	3	tlr3 (pp) tnfa	8	tollip	10									uids=19664840	2	rnf128	5	hk2 (pp) mapk14	3
uids=21906443	3	ros1 (pp) il8	8	nppa	9									uids=18622895	2	lhx1	5	tcdd (pp) cyp1a1	3
uids=21126355	3	ccl17 (pp) ccr4	8	s100a7	9									uids=21350707	2	maz	5	creb1 (pp) snf1lk	3
uids=21911414	3	stat3 (pp) ephb2	8	gab2	9									uids=20177966	2	xrcc1	5	mapk8 (pp) map3k5	3
uids=14711835	3	syt1 (pp) il1b	8	rarg	9									uids=17909097	2	sumo4	5	atp2a3 (pp) sp1	3
uids=20848514	3	il1b (pp) cd8a	8	mmp7	9									uids=21703540	2	col2a1	5	atp2a3 (pp) atp2a1	3
uids=21680528	3	il6st (pp) il11	8	bmx	9									uids=15604203	2	sfrp2	5	ghr (pp) prlr	3
uids=21576463	3	tlr2 (pp) card4	8	top2b	9									uids=21488135	2	evl	5	ctgf (pp) lrp6	3
uids=18086890	3	irak1 (pp) nfkbia	8	adam17	9									uids=18443034	2	cox1	5	rel (pp) ptgs2	3
uids=20502939	3	il1b (pp) cias1	8	rap1a	9											nr1h3	5	gata5 (pp) cdx2	3
uids=19690337	3	tnfsf11 (pp) tnfrsf11a	8	ctbs	9											fli1	5	lef1 (pp) hipk2	3
uids=19805069	3	camp (pp) irf6	8	npc1	9											traf6	5	mapk14 (pp) cyp1a1	3
uids=21038470	3	il1a (pp) il1b	8	map2k2	9											limk1	5	apoc3 (pp) ppara	3
uids=15967069	3	il23a (pp) il17d	8	atf6	9											smarca3	5	fat (pp) cd36	3
uids=21873375	3	stat2 (pp) ifn-alpha	8	tyrp1	9											myc	5	ilf3 (pp) hrmt1l2	3
uids=18521924	3	tlr2 (pp) mmp9	8	gfap	9											th1l	5	ucp3 (pp) ros1	3
uids=21833453	3	tank (pp) nf-kappab	8	rxra	9											ins	5	hnf4a (pp) nr1i2	3
uids=21406403	3	ccl26 (pp) ccr3	7	il13ra2	9											nt5c2	5	f8 (pp) isl1	3
uids=20731692	3	sdf1 (pp) cxcl12	7	gata4	9											pawr	5	il13 (pp) muc5ac	3
uids=21676922	3	ccl4 (pp) il8	7	tec	9											tam	5	ros1 (pp) atic	3
uids=21203785	3	btk (pp) itk	7	fancb	9											cidec	5	ptgs2 (pp) lta	3
uids=21040358	3	stat1 (pp) cxcl9	7	hrb2	9											spi1	5	rassf1 (pp) scgb3a1	3
uids=18296610	3	nf-kappab (pp) bcatenin	7	il17b	9											tes	5	il8 (pp) cxcl9	3
uids=21097505	3	adam11 (pp) ccl22	7	hdac2	9											nr5a2	5	serpinb5 (pp) slit2	3
uids=21811575	3	rela (pp) irf6	7	hrk	9											boc	5	cd8a (pp) cd28	3
uids=19450885	3	syt1 (pp) mmp9	7	tnfsf15	9											gsta1	5	irs1 (pp) frap1	3
uids=21505304	3	il17 (pp) c6orf4	7	lpl	9											sox9	5	ace (pp) bdkrb2	3
uids=20231411	3	traf6 (pp) tnfrsf5	7	psmd12	9											ets1	5	lipe (pp) prkaa2	3
uids=19428326	3	src (pp) fyn	7	numb	9											comp	5	vdr (pp) cyp24a1	3
uids=21647406	3	cdkn1a (pp) ifi27	7	vip	9											cst6	5	casr (pp) pth	3
uids=20304950	3	il6 (pp) th1l	7	gab1	9											carm1	5	tnfrsf10b (pp) tnfsf10	3
uids=19084927	3	ccl5 (pp) irf6	7	card11	9											pacap	5	myd88 (pp) trif	3
uids=21779525	3	bcl2 (pp) cflar	7	daf	9											arhgef2	5	ddef1 (pp) adrb2	3
uids=20472554	3	ddx58 (pp) nf-kappab	7	rnase2	9											syt1	5	hla-drb4 (pp) cd8a	3
uids=17562858	3	tlr7 (pp) nf-kappab	7	bmp4	9											leprot	5	h19 (pp) igf2	3
uids=20072942	3	ccl5 (pp) ifng	7	kcng1	9											fos	5	frap1 (pp) otub1	3
uids=20431259	3	foxp3 (pp) il6	7	smg1	9											tbx20	5	ddit4 (pp) frap1	3
uids=15039421	3	card10 (pp) bcl10	7	cr1	9											ifnb1	5	egf (pp) il6	3
uids=21487043	3	ralbp1 (pp) egfr	7	iv	9											cr1	5	ros1 (pp) ptgs2	3
uids=21920200	3	myd88 (pp) irak4	7	tyrobp	9											cbl	5	nox4 (pp) atic	3
uids=20924205	3	src (pp) ppyr1	7	foxo1a	9											nfe2l1	5	nppa (pp) mapk1	3
uids=20348425	3	vegf (pp) kdr	7	tnfrsf11b	9											gas1	5	itk (pp) mapk8	3
uids=20345847	3	tnfa (pp) traf2	7	fabp1	9											sfrp1	5	tnfrsf6 (pp) acaca	3
uids=21113163	3	map3k7 (pp) nfkbia	7	ctd	9											ikbkb	5	foxa2 (pp) cyp3a4	3
uids=21784459	3	bcl2l1 (pp) birc4	7	rtn4rl2	9											abcc3	5	pkb (pp) mapk3	3
uids=20878353	3	il17 (pp) il17r	7	muc5ac	9											hps1	5	acaca (pp) ucp3	3
uids=20812965	3	ccl3 (pp) cxcl10	7	rarb	9											sumo3	5	map2k4 (pp) mapk8ip1	3
uids=15485837	3	il1a (pp) il8	7	hdac1	9											apoc2	5	foxa2 (pp) egf	3
uids=18353649	3	tnf (pp) vcam1	7	tnfrsf12a	9											dkk3	5	nkx2-5 (pp) isl1	3
uids=19915063	3	soat1 (pp) il4	7	ly64	9											shprh	5	rarb (pp) bcl2	3
uids=21617187	3	ifng (pp) myd88	7	dnah5	9											mafg	5	ctgf (pp) grem1	3
uids=21513986	3	irf6 (pp) mmp9	7	gal	9											ppp2r4	5	glp1r (pp) ipf1	3
uids=12664076	3	ifng (pp) csf2	7	clathrin	8											cflar	5	fea (pp) cmd1a	3
uids=21646798	3	tnfrsf6 (pp) nf-kappab	7	lilrb3	8											smurf1	5	ogt (pp) irs1	3
uids=20921527	3	card10 (pp) malt1	7	cntf	8											ceacam6	5	prdx2 (pp) cyp24a1	3
uids=21730361	3	il17d (pp) il6st	7	pgp	8											ihh	5	ddah1 (pp) 1.5.1.19	3
uids=18571728	3	syt1 (pp) mapk8	7	gsk3b	8											cdon	5	itgal (pp) icam1	3
uids=21335610	3	th1l (pp) il17	7	pcld	8											ntrk2	5	ros1 (pp) pten	3
uids=21057262	3	ifng (pp) icam1	7	lilrb1	8											klk15	5	atic (pp) abcg1	3
uids=21109515	3	jak1 (pp) tyk2	7	clc	8											sfrp5	5	tcf2 (pp) socs3	3
uids=21780542	3	ifna1 (pp) myd88	7	mlc1	8											adrb2	4	ppara (pp) ucp3	3
uids=19290934	3	card15 (pp) dpep1	7	sat	8											angptl4	4	irf6 (pp) cd14	3
uids=21786007	3	nox4 (pp) nox1	7	trim21	8											set8	4	nf-kappab (pp) icam1	3
uids=10918593	3	c6orf4 (pp) nf-kappab	7	sftpa1	8											ep300	4	ctgf (pp) mmrn1	3
uids=15590671	3	ifn-alpha (pp) tlr9	7	mmp10	8											ctnnbl1	4	il2 (pp) il2ra	3
uids=20410489	3	lta (pp) irf6	7	tsc2	8											igf1	4	ifi27 (pp) cdkn1a	3
uids=21664961	3	il17 (pp) il10	7	axl	8											osr2	4	atp8a2 (pp) nos2a	3
uids=21445298	3	il15 (pp) il2ra	7	tcirg1	8											prex1	4	il1b (pp) saa1	3
uids=21737619	3	il1a (pp) il6	7	tnfaip6	8											igfbp2	4	3.5.1.4 (pp) ada	3
uids=21178007	3	mapk8 (pp) mif	7	mhc2ta	8											mark2	4	apoe (pp) cr1	3
uids=21378537	3	il1b (pp) card15	7	cdk4	8											stk11	4	topk (pp) hras	3
uids=20703156	3	irf6 (pp) trif	7	ifit2	8											ctsc	4	bcatenin (pp) gata4	3
uids=20299457	3	irf1 (pp) ifng	7	c21orf64	8											mmp9	4	extl3 (pp) il2ra	3
uids=21841823	3	il4 (pp) il8	7	kir2dl2	8											tas1r3	4	tgfb (pp) mark2	3
uids=21185594	3	irf3 (pp) tank	7	rapgef3	8											csf3	4	foxa2 (pp) sox14	3
uids=21533162	3	ros1 (pp) ptgs2	7	lbr	8											alk	4	ccl2 (pp) il10	3
uids=12207328	3	il8 (pp) rela	7	tfpi2	8											tbx21	4	src (pp) ccl2	3
uids=21478439	3	lyn (pp) ptpn6	7	tnfrsf4	8											klhl2	4	rarb (pp) axpc1	3
uids=21079690	3	jun (pp) tnfa	7	il2rg	8											trpc6	4	tnfsf5 (pp) cd4	3
uids=17291719	3	irf8 (pp) irf1	7	scye1	8											sla	4	ndufa3 (pp) add1	3
uids=19835594	3	ep300 (pp) crebbp	7	muc1	8											serpinf1	4	irs2 (pp) foxo1a	3
uids=21051079	3	cd14 (pp) cd4	7	pacap	8											npy6r	4	foxa2 (pp) foxc2	3
uids=21572963	3	fkbp4 (pp) rel	7	dicer1	8											bst1	4	tnfa (pp) cd36	3
uids=18706831	3	tbk1 (pp) ralb	7	znf300	8											trpc3	4	tcf1 (pp) hps1	3
uids=21806984	3	il1b (pp) il4	7	arhgef7	8											pgc	4	axpc1 (pp) slit2	3
uids=21737883	3	soat1 (pp) nf-kappab	7	lcp2	8											2.6.1.77	4	tnfrsf5 (pp) syt1	3
uids=20728343	3	nf-kappab (pp) tnip1	7	sdc2	8											irak2	4	foxm1 (pp) tcf1	3
uids=20797985	3	il17d (pp) th1l	7	diablo	8											polh	4	mpo (pp) cpp	3
uids=20705940	3	casp8 (pp) tnfrsf6	7	gbp1	8											hspca	4	nf-kappab (pp) wnt5a	3
uids=21419051	3	tbk1 (pp) trim63	7	vav3	8											trpm3	4	il8 (pp) ccl20	3
uids=19041426	3	il4 (pp) il17	7	cyp1a1	8											kcnj6	4	decr1 (pp) plek	3
uids=20817876	3	tlr7 (pp) ifna1	7	ifit5	8											pth	4	sp1 (pp) mmp2	3
uids=21307292	3	birc3 (pp) birc4	7	ephb6	8											il10	4	pkc (pp) fos	3
uids=19689798	3	il6 (pp) il1r1	7	dspp	8											cpt1a	4	il6 (pp) plg	3
uids=21576383	3	tlr2 (pp) ly96	7	ucp3	8											gem	4	ang (pp) agt	3
uids=21898270	3	il17 (pp) mapk14	7	slc17a5	8											mig-6	4	cyp2b6 (pp) cyp1b1	3
uids=18793367	3	cd4 (pp) il2	7	mtx1	8											cad	4	krt19 (pp) scnn1a	3
uids=20610653	3	il2 (pp) il7	7	il27ra	8											edn1	4	il17 (pp) il6	3
uids=19801678	3	il8 (pp) ikbkb	7	il3ra	8											gla	4	nts (pp) iapp	3
uids=12009564	3	syt1 (pp) tnfrsf1a	7	ppp2r4	8											axin1	4	arhgef7 (pp) pik3ca	3
uids=21726671	3	birc2 (pp) nf-kappab	7	mtb	8											parp1	4	alpi (pp) kcnj11	3
uids=21414346	3	vegf (pp) mmp9	7	ube2v1	8											atp6v0a1	4	spdef (pp) il13	3
uids=20739519	3	ifna1 (pp) tlr3	7	vdr	8											tnnt2	4	il17 (pp) foxp3	3
uids=17643099	3	il13 (pp) tnfa	7	rngtt	8											cpp	4	fus (pp) pip	3
uids=19596984	3	nf-kappab (pp) fadd	7	ifit3	8											soat1	4	cd4 (pp) il10	3
uids=20930173	3	cd4 (pp) tnfa	7	s100a1	8											snai1	4	tp53 (pp) ephb2	3
uids=19642876	3	il8 (pp) cxcl1	7	zfp36	8											gclc	4	vdr (pp) bcatenin	3
uids=19840932	3	ifnb1 (pp) tbk1	7	osmr	8											dr1	4	pparg (pp) acdc	3
uids=21039435	3	nf-kappab (pp) card6	7	mapkapk2	8											mllt3	4	irs2 (pp) slc2a4	3
uids=20124101	3	tnfa (pp) il2	7	itgae	8											pcsk6	4	cd28 (pp) il2	3
uids=19833736	3	il15 (pp) il17c	7	ednra	8											cpd	4	nos2a (pp) mafg	3
uids=18941174	3	th1l (pp) il1b	7	tab3	8											gab1	4	rnf128 (pp) otub1	3
uids=17032165	3	ppig (pp) irf6	7	nox5	8											ebp	4	ctla4 (pp) cd86	3
uids=21881584	3	soat1 (pp) il13	7	klk3	8											trpc4	4	cd28 (pp) cd80	3
uids=16621030	3	ifi27 (pp) cdkn1b	7	ercc8	8											cebpd	4	nck1 (pp) lcp2	3
uids=15475568	2	il4 (pp) ccl26	7	spn	8											cpsf3	4	apc (pp) rassf1	3
uids=10919658	2	myd88 (pp) tram1	7	serp1	8											leprotl1	4	mapk14 (pp) tnf	3
uids=20629184	2	th1l (pp) cd8a	7	ca2	8											cdk5	4	tal1 (pp) lmo2	3
uids=18851874	2	tlr2 (pp) csk	7	tnfrsf10d	7											btf3l1	4	gnrhr (pp) lhx3	3
uids=20403105	2	stat1 (pp) irf7	7	itga2b	7											mss	4	nr5a1 (pp) cyp11a1	3
uids=19391261	2	jun (pp) irf3	7	fut5	7											cdipt	4	pax4 (pp) bcl2l1	3
uids=21525379	2	ccl13 (pp) ccl2	7	bid	7											brca1	4	pa2g4 (pp) agr2	3
uids=20955240	2	tnfrsf6 (pp) bcl2	7	galt	7											sgcb	4	slc5a1 (pp) cdx2	3
uids=21540105	2	tnfrsf10a (pp) tnfrsf10b	7	bdkrb2	7											dusp16	4	hdac9 (pp) frap1	3
uids=16286919	2	il1b (pp) trif	7	muc4	7											rnu1a3	4	tnf (pp) saa@	3
uids=19819937	2	plg (pp) plau	7	pmaip1	7											ugt1a7	4	myc (pp) notch1	3
uids=21478105	2	src (pp) mapk8	7	trr	7											canp	4	cyp11a1 (pp) cyp17a1	3
uids=19961891	2	nf-kappab (pp) ccl17	7	mirnlet7d	7											ogt	4	tes (pp) evl	3
uids=20591056	2	ikbkb (pp) il6	7	nnat	7											mx1	4	ephb2 (pp) nos2a	3
uids=12546137	2	ifna1 (pp) tnf	7	pias3	7											trpm2	4	dio1 (pp) tert	3
uids=21311042	2	bcl2 (pp) vegf	7	crlf2	7											tlr3	4	vegf (pp) mmp9	3
uids=20682181	2	tslp (pp) crlf2	7	kcnh2	7											foxo1a	4	akt1s1 (pp) mect1	3
uids=19139286	2	src (pp) mapk14	7	cdk2	7											foxa1	4	pdgfrb (pp) atm	3
uids=21837981	2	il6 (pp) cd8a	7	sst	7											cul3	4	cyp11b2 (pp) ephb2	3
uids=20532218	2	stat1 (pp) irf1	7	tnfrsf18	7											nag	4	cyp7a1 (pp) foxo1a	3
uids=20812962	2	il1r1 (pp) tlr2	7	malat1	7											fbxo25	4	rps6kb1 (pp) pten	3
uids=21383009	2	tnfrsf5 (pp) stat3	7	fut4	7											hand1	4	il8 (pp) ahr	3
uids=18062932	2	th1l (pp) cxcl10	7	mknk1	7											lrig1	4	2.6.1.77 (pp) jun	3
uids=10395690	2	tgfb (pp) foxp3	7	agrp	7											dnase1l1	4	egfr (pp) map2k1	3
uids=21902690	2	myd88 (pp) th1l	7	fpf	7											traf2	4	angptl4 (pp) pcs	3
uids=20638129	2	tlr4 (pp) mapk3	7	mybbp1a	7											flna	4	mbtps1 (pp) hk2	3
uids=21249128	2	ccl2 (pp) tnpo1	7	ad5	7											rela	4	atp8a2 (pp) lcat	3
uids=21633096	2	stat1 (pp) tlr4	7	sardh	7											h2afx	4	carm1 (pp) hrmt1l2	3
uids=21389984	2	il6 (pp) il18	7	cx3cr1	7											pthr1	4	foxa2 (pp) stat1	3
uids=20519457	2	tnfa (pp) mmp9	7	irak2	7											eif4ebp1	4	gnas (pp) mapk3	3
uids=21917559	2	traf2 (pp) tradd	7	mertk	7											tfp	4	agtr1 (pp) rgs2	3
uids=19381284	2	pik3ca (pp) mmp9	7	sod3	7											hspb1	4	raptor (pp) rheb	3
uids=10888928	2	il1r1 (pp) irak4	7	numbl	7											vdr	4	rnf128 (pp) cd4	3
uids=20395431	2	f2rl1 (pp) nf-kappab	7	nsmaf	7											rngtt	4	cox1 (pp) ptgis	3
uids=18334162	2	tlr4 (pp) mmp9	7	c4b	7											cog2	4	il6 (pp) ptgs2	3
uids=19446722	2	nf-kappab (pp) tlr6	7	dhx36	7											grik2	4	tcf1 (pp) lef1	3
uids=21530739	2	pkc (pp) pik3ca	7	bgn	7											rab22a	4	drpla (pp) ace	3
uids=20935172	2	map3k7ip2 (pp) tnf	7	btla	7											mbtps1	4	sp1 (pp) ephb2	3
uids=19383900	2	il1b (pp) tgfb	7	casp4	7											cntn1	4	skp2 (pp) ifi27	3
uids=21855149	2	map3k7 (pp) map3k7ip1	7	rorc	7											chx10	4	cyp17a1 (pp) cyp19a1	3
uids=21239715	2	jun (pp) tnfsf6	7	cetp	7											pax8	4	nr5a1 (pp) lipe	3
uids=17218811	2	tnfa (pp) il1a	7	b1	7											son	4	cd36 (pp) abca1	3
uids=21251967	2	dtr (pp) nf-kappab	7	tep1	7											il18	4	igf2r (pp) mest	3
uids=20363976	2	il2ra (pp) cd69	7	ambp	7											osr1	4	cetp (pp) ppara	3
uids=21187013	2	cxcr4 (pp) ccr5	7	odf1	7											socs1	4	akt1 (pp) pten	3
uids=19770396	2	tnfsf14 (pp) stat3	7	elavl1	7											gpr74	4	nf-kappab (pp) irs1	3
uids=19671544	2	tlr4 (pp) icam1	7	lcs1	7											tcf8	4	il8 (pp) ephb2	3
uids=17785789	2	stat1 (pp) il6st	7	gpx1	7											cat	4	tp53 (pp) bax	3
uids=21377916	2	il8 (pp) tnfsf6	7	sth	7											prl	4	npr2 (pp) npr3	3
uids=20038977	2	ifna1 (pp) cxcl10	7	tiam1	7											ldlr	4	ksr (pp) ephb2	3
uids=20980627	2	il2 (pp) il6	7	mll	7											csf1	4	tcf1 (pp) crp	3
uids=21316589	2	tnfaip3 (pp) tnip1	7	psmd10	7											picalm	4	npr1 (pp) gca	3
uids=21129405	2	tnfsf10 (pp) tnfa	7	sncg	7											cntf	4	nf-kappab (pp) hk2	3
uids=20719949	2	mapk3 (pp) pik3ca	7	hk2	7											slc31a2	4	sry (pp) tcf7	3
uids=21685887	2	irf6 (pp) il1r1	7	trip6	7											fbxw11	4	tnfa (pp) 4.1.1.49	3
uids=20800785	2	tnfa (pp) stat1	6	mdm	7											dvl1	4	itk (pp) mapk3	3
uids=20940109	2	agrp (pp) cd4	6	prkaa1	7											smad1	4	vcam1 (pp) ssfa2	3
uids=11390377	2	tnf (pp) rela	6	nf2	7											sh3bp5	4	lef1 (pp) dct	3
uids=19405031	2	tlr2 (pp) tirap	6	lgals12	7											tnfrsf18	4	avp (pp) cmd1a	3
uids=19057665	2	il17 (pp) traf6	6	itga4	7											crebbp	4	ipf1 (pp) foxa2	3
uids=20491901	2	extl3 (pp) stat3	6	pycard	7											cyp27b1	4	map3k7 (pp) hnf4a	3
uids=16186791	2	csf2 (pp) lcp1	6	b4galt1	7											syp	4	ctaa1 (pp) cbl	3
uids=20102413	2	tlr2 (pp) syt1	6	agtr1	7											il2	4	prkcdbp (pp) scnn1a	3
uids=21182979	2	il1b (pp) tnfrsf6	6	etv5	7											pygo2	4	drd2 (pp) drd1	3
uids=21435232	2	tlr4 (pp) card15	6	if	7											aom	4	il6 (pp) saa2	3
uids=21714457	2	jak2 (pp) tyk2	6	flnb	7											eya1	4	irs2 (pp) frap1	3
uids=21764762	2	bdkrb2 (pp) bdkrb1	6	pepd	7											cp	4	lpl (pp) apoc3	3
uids=21737014	2	il6 (pp) tlr3	6	ccl25	7											pdlim2	4	fgf23 (pp) vdr	3
uids=21576089	2	mapk14 (pp) hspb1	6	snf1lk	7											prb3	4	ifnb1 (pp) tap2	3
uids=19543380	2	f2rl1 (pp) il8	6	fut3	7											saa4	4	irf7 (pp) ifnb1	3
uids=20351694	2	lta (pp) myd88	6	sra1	7											prlr	4	tnfrsf5 (pp) tnfsf5	3
uids=20067533	2	ptgs2 (pp) jun	6	hdac3	7											bmp2	4	nr5a2 (pp) hrmt1l2	3
uids=18481979	2	ripk2 (pp) mapk14	6	dhx9	7											rgs2	4	stat5a (pp) igf1	3
uids=15557152	2	stat3 (pp) jun	6	trex1	7											lsm11	4	socs3 (pp) jun	3
uids=19022344	2	il6 (pp) pik3ca	6	fut2	7											nox4	4	xpc (pp) gcgr	3
uids=21375554	2	map3k14 (pp) fkbp4	6	prkag2	7											klk2	4	agrp (pp) mest	3
uids=20595462	2	irf6 (pp) tlr1	6	lcn2	7											fabp4	4	tgfb (pp) dcn	3
uids=21792935	2	tp53 (pp) bbc3	6	qrsl1	7											smad7	4	sf1 (pp) sox9	3
uids=21873312	2	ptgs2 (pp) mapk8	6	ccl23	7											dkk1	4	jak2 (pp) irs2	3
uids=21651720	2	il16 (pp) il1b	6	yy1	7											lgals3bp	4	lox (pp) hsd11b2	3
uids=20483718	2	icam1 (pp) itgam	6	hres1	7											mir	4	ccl5 (pp) ccl2	3
uids=19657978	2	trif (pp) ddx58	6	anxa1	7											hln2	4	fabp3 (pp) tnfrsf5	3
uids=20890200	2	bcl2 (pp) mcl1	6	ebf	7											ltb	4	igf1 (pp) egf	3
uids=21219959	2	map3k8 (pp) nf-kappab	6	pbef1	7											abhd5	4	nos2a (pp) nf-kappab	3
uids=21190116	2	mapk14 (pp) rela	6	mpo	7											tas1r2	4	nfic (pp) ephb2	3
uids=12725873	2	ifih1 (pp) tlr3	6	gstt1	7											foxl2	4	abca1 (pp) mapk3	3
uids=21334391	2	tnfa (pp) cd14	6	nr1h4	7											ccl20	4	1.1.1.51 (pp) hsd3b2	3
uids=20613770	2	il17d (pp) il1b	6	duox1	7											stx1b2	4	actn4 (pp) mapk3	3
uids=20170964	2	ccl5 (pp) cxcl11	6	tnfrsf10c	7											socs4	4	ros1 (pp) cxcr4	3
uids=19297473	2	il5 (pp) il5ra	6	nfatc4	7											mll2	4	lpl (pp) torc2	3
uids=12464958	2	tgfb (pp) il4	6	grb10	7											dntt	4	app (pp) sst	3
uids=21252049	2	tbk1 (pp) tlr4	6	junb	7											mgp	4	ptgs2 (pp) hln2	3
uids=21098108	2	irak1 (pp) tnf	6	fcn2	7											mect1	4	cyp2b6 (pp) cyp2c9	3
uids=17569614	2	pparg (pp) nf-kappab	6	eec1	6											ugt1a10	4	hk2 (pp) atp8a2	3
uids=19726537	2	syt1 (pp) ikbkb	6	cd200	6											ick	4	lipe (pp) ces1	3
uids=21620684	2	il8 (pp) tlr1	6	tfpi	6											kcnj3	4	mckd1 (pp) mapk3	3
uids=10925264	2	src (pp) il8	6	cmd1a	6											kcnn1	4	pcsk9 (pp) tcf1	3
uids=21321192	2	psmc6 (pp) mapk8	6	rps6ka3	6											csnk1a1	4	tlr4 (pp) trif	3
uids=21399635	2	il6st (pp) lif	6	ccl6	6											vhl	4	agt (pp) agtr1	3
uids=16784758	2	stat3 (pp) th1l	6	ube2d3	6											ptk2	4	ptgis (pp) cyp2b6	3
uids=21640105	2	mmp9 (pp) mapk14	6	banf1	6											rhoa	4	irs2 (pp) grb2	3
uids=18714036	2	cxcl10 (pp) cxcl12	6	nrf1	6											rnu2	4	cd4 (pp) il6	3
uids=17931198	2	il22 (pp) il23a	6	crk	6											ugt1a@	4	nppa (pp) canp	3
uids=20100929	2	tnfa (pp) tnfrsf6	6	lmna	6											cfhl1	4	gli (pp) foxa2	3
uids=16343886	2	csf1 (pp) tnfsf11	6	atf4	6											kars	4	cd28 (pp) frap1	3
uids=21761148	2	nf-kappab (pp) ifn-alpha	6	cyp1a2	6											apoa1	4	rarb (pp) serpinb5	3
uids=21249428	2	cox5a (pp) ptgs2	6	mas1	6											jak2	4	cyp1a1 (pp) il8	3
uids=21296109	2	il5 (pp) ifng	6	sumo1	6											pf4	4	1.1.1.51 (pp) cyp11a1	3
uids=21371129	2	ifn-alpha (pp) tnfsf10	6	nudt6	6											tyr	4	frap1 (pp) tsc2	3
uids=17334650	2	il6 (pp) pkc	6	kcnn4	6											diablo	4	tap1 (pp) tmd	3
uids=17413040	2	tlr5 (pp) mapk14	6	nfe2l2	6											abcg5	4	stat3 (pp) saa1	3
uids=20921924	2	mapk14 (pp) ccl17	6	mbl2	6											adhd	4	gcg (pp) gip	3
uids=21435392	2	tlr5 (pp) tlr9	6	ghr	6											tre	4	rad18 (pp) fus	3
uids=21352397	2	cd8a (pp) cd28	6	rock1	6											atp2a1	4	mapk8 (pp) hras	3
uids=20724539	2	icam1 (pp) ptgs2	6	slc16a2	6											dusp1	4	ace2 (pp) mas1	3
uids=21719787	2	myd88 (pp) tbk1	6	pcaf	6											maoa	4	map3k7 (pp) mapk8	3
uids=21206085	2	tnfrsf1a (pp) tnfrsf1b	6	scd	6											abcb4	4	gata3 (pp) znfn1a1	3
uids=20201015	2	tlr9 (pp) tnfa	6	il4i1	6											hla-drb4	4	socs1 (pp) irs1	3
uids=21792842	2	il2 (pp) tnfrsf6	6	rxrg	6											nr2e3	4	ptgs2 (pp) egfr	3
uids=21843953	2	tnfa (pp) nos2a	6	bmp2	6											il2ra	4	axpc1 (pp) serpinb5	3
uids=21840590	2	card6 (pp) card4	6	gabrq	6											map3k2	4	pkb (pp) bax	3
uids=21241861	2	ccl3 (pp) ccr5	6	fcgr2a	6											elk1	4	tgfb (pp) smad2	3
uids=20093624	2	irf6 (pp) jun	6	znfn1a1	6											sox17	4	gli (pp) foxc2	3
uids=19184006	2	cxcr3 (pp) th1l	6	ins	6											slc6a1	4	ang (pp) mas1	3
uids=20618976	2	jak3 (pp) stat3	6	mt2a	6											kar	4	actn4 (pp) mapk14	3
uids=19279105	2	card6 (pp) ripk2	6	cdc2	6											pknox1	4	sry (pp) sox9	3
uids=21864268	2	tnf (pp) tlr2	6	furin	6											pop1	4	mapk3 (pp) ros1	3
uids=20136974	2	cd86 (pp) cd4	6	ltb4r	6											kns2	4	tnfa (pp) bcl2	3
uids=20454607	2	tirap (pp) tram1	6	il6ra	6											cugbp1	4	frap1 (pp) il2ra	3
uids=14633987	2	cxcl12 (pp) ccl5	6	map3k4	6											bhlhb5	4	rarb (pp) slit2	3
uids=16406320	2	irak1 (pp) irak2	6	tacr1	6											trpc1	4	tnfrsf6 (pp) add1	3
uids=19325714	2	ifng (pp) soat1	6	il17rc	6											kcna3	4	gli2 (pp) gli	3
uids=21848608	2	il6st (pp) lifr	6	bnip2	6											fut1	4	isl1 (pp) ldb1	3
uids=20044140	2	tnfaip3 (pp) ikbkg	6	mpz	6											sfrs3	4	serpinf1 (pp) mapk14	3
uids=20237413	2	cdkn1a (pp) cdkn1b	6	thra	6											tpi1	4	hla-drb4 (pp) il2ra	3
uids=21053369	2	f2 (pp) par1	6	peli1	6											mylk	4	avp (pp) son	3
uids=16600460	2	nf-kappab (pp) ralbp1	6	f2r	6											pa2g4	4	nr0b1 (pp) me1	3
uids=20594136	2	il8 (pp) ccl20	6	ptpn2	6											dbp	4	cdk4 (pp) cdk6	3
uids=19368819	2	irf3 (pp) trim63	6	nfkbiz	6											pdk1	4	mapk8 (pp) frap1	3
uids=21281802	2	il10 (pp) il13	6	cxcr6	6											casp8ap2	4	sfn (pp) bcl2	3
uids=20525885	2	tnfrsf1a (pp) rip	6	clecsf7	6											slc25a16	4	gnas (pp) apc	3
uids=21899917	2	il13 (pp) ifng	6	ets1	6											mica	4	gnrh1 (pp) edn2	3
uids=21349589	2	ccl5 (pp) il16	6	abo	6											socs5	4	ahr (pp) cyp2b6	3
uids=20485864	2	ifnb1 (pp) irf7	6	c9	6											junb	4	ppara (pp) ros1	3
uids=20163775	2	ccl2 (pp) vegf	6	carm1	6											tnfsf10	3	pkc (pp) pik3ca	3
uids=19734466	2	il8 (pp) csf3	6	orm1	6											slco6a1	3	stat3 (pp) ephb2	3
uids=20408971	2	mapk8 (pp) traf6	6	cfhl1	6											hspb8	3	ramp3 (pp) loxl2	3
uids=10820260	2	tnpo1 (pp) ccl5	6	rock2	6											gata5	3	dusp1 (pp) nos2a	3
uids=19848607	2	irak1 (pp) ptpn6	6	nkrf	6											drpla	3	ucp1 (pp) atp8a2	3
uids=21771657	2	il1b (pp) il17	6	tp73l	6											tap1	3	il10 (pp) hmox1	3
uids=21444764	2	lck (pp) zap70	6	eos	6											hypb	3	map3k10 (pp) sufu	3
uids=21087804	2	stat3 (pp) il2	6	sgk	6											lck	3	pparg (pp) ucp2	3
uids=21538345	2	ephb2 (pp) ifng	6	cyp1b1	6											lin28	3	f2rl1 (pp) ptgs2	3
uids=16449524	2	tp53 (pp) cdkn1a	6	sea	6											ptbp1	3	atf2 (pp) atp8a2	3
uids=20019359	2	tlr2 (pp) card15	6	ifnar2	6											brca2	3	mtss1 (pp) actin	3
uids=20876407	2	tlr8 (pp) tlr9	6	lsm1	6											col12a1	3	adfp (pp) lipe	3
uids=15364863	2	irf6 (pp) tlr9	6	usp52	6											mmp7	3	prkaa2 (pp) stk11	3
uids=21217758	2	il6 (pp) lif	6	tax1bp1	6											cutl1	3	nr1i2 (pp) ahr	3
uids=20112007	2	tradd (pp) rip	6	crx	6											ccl19	3	epo (pp) scarb1	3
uids=19276231	2	tlr9 (pp) tlr1	6	brca1	6											dpt	3	tcf2 (pp) sulf1	3
uids=21122555	2	cflar (pp) nf-kappab	6	ncor2	6											vpreb1	3	mitf (pp) lef1	3
uids=19553637	2	il1b (pp) il2	6	ly86	6											mogat2	3	hln2 (pp) jph3	3
uids=20401456	2	irf8 (pp) irf6	6	cebpa	6											eef1a2	3	tnnt2 (pp) tnfrsf5	3
uids=20937840	2	nf-kappab (pp) tslp	6	psen1	6											abcb1	3	ipf1 (pp) slc2a2	3
uids=17707071	2	ptpn11 (pp) stat3	6	tcf7l2	6											psmd8	3	bid (pp) ephb2	3
uids=20980517	2	il15 (pp) ifng	6	hdac5	6											pdgfrb	3	serpinb5 (pp) sfn	3
uids=20391434	2	cd4 (pp) tgfb	6	matp	6											pgp	3	wnt4 (pp) hnf4a	3
uids=21730058	2	irf8 (pp) stat1	6	klrb1	6											slc7a1	3	prkcabp (pp) accn2	3
uids=20725710	2	tnfa (pp) mapk3	6	atf3	6											ldb1	3	pparg (pp) ucp3	3
uids=19917679	2	myd88 (pp) syt1	6	elf5	6											sels	3	src (pp) ephb2	3
uids=19349211	2	ifna1 (pp) pdc	6	sftpd	6											kcnn4	3	cd38 (pp) stat5a	3
uids=17314257	2	pf4 (pp) ppbp	6	stub1	6											figf	3	frap1 (pp) rps6kb1	3
uids=17277779	2	ccl5 (pp) ccr1	6	smad6	6											flt4	3	map2k4 (pp) mapk9	3
uids=21471444	2	isgf3g (pp) ifn-alpha	6	thrb	6											vsx1	3	tlr4 (pp) tlr2	3
uids=19726994	2	ccl17 (pp) ifng	6	slpi	6											trpm8	3	myc (pp) hnf4a	3
uids=20936708	2	stat1 (pp) erbb2	6	rps6ka1	6											ms4a1	3	creb1 (pp) torc2	3
uids=19505590	2	map3k7ip2 (pp) tab3	6	nalp6	6											itk	3	irs2 (pp) pi3	3
uids=21463602	2	tnfrsf6 (pp) cd4	6	gfi1	6											kcnj11	3	foxa2 (pp) ferd3l	3
uids=17997719	2	tnfrsf1a (pp) mapk8	6	3.6.1.8	6											krt6b	3	f8 (pp) nkx2-5	3
uids=20494738	2	tnip1 (pp) ikbkg	6	apex1	6											1.2.2.2	3	lpl (pp) sorl1	3
uids=20493961	2	irak3 (pp) irf6	6	gtf2i	6											stat4	3	furin (pp) pcsk5	3
uids=21261956	2	tnfrsf5 (pp) sod1	6	ppy	6											ccl16	3	actin (pp) mapk14	3
uids=17548646	2	ifn-alpha (pp) mapk14	6	nalp12	6											abcg2	3	isl1 (pp) mef2c	3
uids=19920214	2	tnfsf6 (pp) tnf	6	lgp2	6											ccl22	3	bdnf (pp) creb1	3
uids=18573338	2	tnfaip3 (pp) kcng1	6	snrpd2	6											atf6	3	2.6.1.77 (pp) pkc	3
uids=21490132	2	tnfsf5 (pp) nf-kappab	6	il1rl1	6											socs2	3	apc (pp) gstp1	3
uids=20508899	2	ifnb1 (pp) trim63	6	pld2	6											phldb1	3	hnf4a (pp) foxa2	3
uids=9865759	2	ccl3 (pp) cxcl9	6	cgn	6											ccr6	3	ang (pp) pik3ca	3
uids=19250325	2	irf1 (pp) irf2	6	bdnf	6											evi1	3	jun (pp) apoe	3
uids=17619071	2	il13 (pp) ccl26	6	hlf	6											bak1	3	hsd11b2 (pp) mapk8	3
uids=20406964	2	ccl8 (pp) il1b	6	calca	5											il6ra	3	ly96 (pp) irf6	3
uids=21797106	2	icam1 (pp) vegf	6	c3ar1	5											ptk6	3	cd69 (pp) il2ra	3
uids=20974977	2	tnf (pp) cutl1	6	il9r	5											epo	3	lipe (pp) pomc	3
uids=20549845	2	irf6 (pp) csf1r	6	adrb2	5											cdk4	3	ros1 (pp) ephb2	3
uids=20978265	2	csf2 (pp) nf-kappab	6	sfn	5											htr1a	3	mapk3 (pp) bdnf	3
uids=21303362	2	il1r1 (pp) tnf	6	gpsn2	5											sc	3	mc2r (pp) nr5a1	3
uids=19850357	2	chuk (pp) ikbkb	6	xpo1	5											lrp1	3	foxp3 (pp) extl3	3
uids=20977362	2	irak1 (pp) syt1	6	hypb	5											bas	3	myc (pp) ifi27	3
uids=21699775	2	osm (pp) stat3	6	ldlr	5											calcrl	3	3.6.1.8 (pp) dio1	2
uids=21900394	2	sftpd (pp) snrpd2	6	lch	5											nppc	3	vegf (pp) gsk3b	2
uids=20483755	2	cxcl10 (pp) ccl4	6	lin9	5											fshr	3	cpt1a (pp) crot	2
uids=20622889	2	mal (pp) tirap	6	f10	5											c6orf18	3	raptor (pp) irs1	2
uids=19199943	2	mapk14 (pp) tlr3	6	fstl1	5											cyp3a4	3	vdr (pp) igfbp3	2
uids=20435369	2	tnfrsf6 (pp) cd28	6	xrcc1	5											tp73	3	tnfrsf7 (pp) ctla4	2
uids=21873267	2	mapk8 (pp) ccl2	6	unc119	5											hdac2	3	il6 (pp) hsd11b2	2
uids=19783681	2	th1l (pp) cxcl9	6	cdk6	5											areg	3	foxa2 (pp) foxf1	2
uids=18296848	2	ifng (pp) il2ra	6	tcrim	5											tlr7	3	vegf (pp) il8	2
uids=19735076	2	myd88 (pp) cd14	6	cd63	5											acdc	3	azgp1 (pp) ucp3	2
uids=21494611	2	ptgs2 (pp) tlr4	6	foxo3a	5											adh1a	3	soat1 (pp) stat1	2
uids=20033811	2	spg7 (pp) irf6	6	phf20	5											prcp	3	hoxa1 (pp) fea	2
uids=20483775	2	tlr5 (pp) mapk8	6	nr1h3	5											park7	3	foxc2 (pp) foxp3	2
uids=10358752	2	ppbp (pp) th1l	6	tyro3	5											cldn3	3	nucb2 (pp) slc27a4	2
uids=20620676	2	il4 (pp) irf6	6	oscar	5											kcnq1ot1	3	runx1 (pp) evi1	2
uids=21389902	2	decr1 (pp) nox1	6	bckdhb	5											vip	3	dusp16 (pp) mapk8ip1	2
uids=20034855	2	sftpd (pp) irf6	6	prdm1	5											pparbp	3	wisp1 (pp) igfbp2	2
uids=21656222	2	trif (pp) tlr2	6	paep	5											bcl2l11	3	eya1 (pp) ugt1a10	2
uids=21375705	2	myd88 (pp) ephb2	6	ntsr1	5											gtf3a	3	tcf2 (pp) slc22a12	2
uids=20656924	2	cxcr4 (pp) vegf	6	bhlhb4	5											apoe	3	hsd11b2 (pp) mapk14	2
uids=20822478	2	irak4 (pp) il1b	6	gadd45a	5											siat4c	3	nr1i2 (pp) mpo	2
uids=18428149	2	ifna1 (pp) il6	6	plcg1	5											tp73l	3	cd36 (pp) fabp3	2
uids=21470488	2	ptgs2 (pp) tlr2	6	nfkbib	5											f2rl1	3	cd34 (pp) jak2	2
uids=19846869	2	ifnb1 (pp) stat1	6	fbxo8	5											cul4a	3	dusp1 (pp) mapk14	2
uids=17156728	2	il1b (pp) tlr3	6	lims1	5											timp1	3	pomc (pp) gipr	2
uids=21881590	2	mapk1 (pp) mapk14	6	tat	5											prkcabp	3	sirt1 (pp) irs1	2
uids=18951297	2	il8 (pp) tlr5	6	blr1	5											slc39a14	3	abcc1 (pp) abcc8	2
uids=21524887	2	mapk14 (pp) defb4	6	mut	5											aatf	3	pak6 (pp) map2k5	2
uids=21537846	2	ifna1 (pp) th1l	6	jund	5											saa3p	3	brd2 (pp) irs1	2
uids=19773294	2	stat1 (pp) stat6	6	c1qbp	5											atbf1	3	vdr (pp) mbd4	2
uids=14718669	2	socs1 (pp) stat3	6	neu4	5											phip	3	esr1 (pp) bcl2	2
uids=21865055	2	ros1 (pp) src	6	tnfsf13	5											tlr2	3	arf6 (pp) ins	2
uids=15674657	2	ccr3 (pp) ccl24	6	tert	5											mapk3	3	foxa3 (pp) nr1i2	2
uids=20118277	2	ppbp (pp) ccl5	6	il18bp	5											il6st	3	etv1 (pp) cop1	2
uids=21765931	2	tgfb (pp) tnfa	6	gpr41	5											shbg	3	stat6 (pp) foxa2	2
uids=20872576	2	map3k8 (pp) irf6	6	nr5a2	5											tfe3	3	tlx3 (pp) insr	2
uids=19155487	2	nr1i2 (pp) irf6	6	dsc3	5											rtn4	3	neurog3 (pp) isl1	2
uids=17919920	2	serp1 (pp) plaur	6	duox2	5											cxcl12	3	rage (pp) ros1	2
uids=21789480	2	nf-kappab (pp) il2	6	ns	5											sfrs1	3	rbp4 (pp) pik3ca	2
uids=20505719	2	icam1 (pp) mapk3	6	s100a10	5											opn1mw	3	il4 (pp) soat1	2
uids=20878190	2	syk (pp) ighe	6	icam2	5											hspa5	3	cga (pp) abcg1	2
uids=21329883	2	jak2 (pp) mapk3	6	nova2	5											lipc	3	spdef (pp) muc5ac	2
uids=21498716	2	kitlg (pp) ephb2	6	dynamin	5											itgax	3	pik3ca (pp) pfkfb2	2
uids=19740321	2	mal (pp) nf-kappab	6	upk3a	5											egf	3	il9 (pp) il13	2
uids=19553003	2	ccl1 (pp) cxcl10	6	slit3	5											kcnj5	3	tnfrsf5 (pp) cd38	2
uids=19818776	2	tnfrsf6 (pp) ralbp1	6	yme1l1	5											dapk3	3	gstp1 (pp) ptgs2	2
uids=19805227	2	irf5 (pp) irf7	6	st2	5											arsf	3	abca1 (pp) nf-kappab	2
uids=21108646	2	psmc1 (pp) lck	6	sult1a3	5											tcdd	3	il2 (pp) il17	2
uids=20028769	2	bcl2 (pp) birc4	5	cic	5											card15	3	map3k7 (pp) ikbkg	2
uids=20523058	2	abca1 (pp) stat3	5	lrp8	5											kcnq1	3	plau (pp) plaur	2
uids=21041719	2	ifng (pp) irf8	5	tp73	5											fcgr3a	3	foxm1 (pp) glp1r	2
uids=20883313	2	il8 (pp) tlr9	5	mmp12	5											ptn	3	hk2 (pp) pfkfb2	2
uids=20688930	2	il10 (pp) foxp3	5	snap23	5											pole3	3	il2ra (pp) tfrc	2
uids=21677406	2	tnfrsf6 (pp) mapk8	5	acaa1	5											kcnj4	3	eif2ak3 (pp) atf6	2
uids=21233210	2	il6 (pp) irf3	5	ngfr	5											azgp1	3	tp53 (pp) cdkn2a	2
uids=21091907	2	bax (pp) parp1	5	rest	5											cacna1h	3	jun (pp) glo1	2
uids=20053934	2	fadd (pp) tnfsf6	5	ccl27	5											ager	3	klk3 (pp) myc	2
uids=19636293	2	tlr6 (pp) tlr4	5	nr1h2	5											ren	3	ang (pp) plek	2
uids=21253648	2	map3k7ip1 (pp) nf-kappab	5	cd1a	5											lypla3	3	nucb2 (pp) fabp1	2
uids=17676990	2	s100a8 (pp) il8	5	ucp2	5											mtb	3	isl1 (pp) actin	2
uids=21435270	2	zap70 (pp) src	5	runx2	5											snrpn	3	myc (pp) nbs1	2
uids=19630858	2	tlr3 (pp) tlr8	5	mt1a	5											apcs	3	fgfr4 (pp) fgf19	2
uids=21406501	2	il10 (pp) pik3ca	5	traf7	5											pcsk2	3	irf1 (pp) tap1	2
uids=21794115	2	ifna1 (pp) cxcl9	5	ncr2	5											parg	3	bcatenin (pp) dkk1	2
uids=15972689	2	mapk8 (pp) irs1	5	tnfsf8	5											msp	3	cd4 (pp) epd	2
uids=12065326	2	tnf (pp) tnfrsf1b	5	epd	5											socs3	3	mapk8ip1 (pp) 2.6.1.77	2
uids=21245898	2	il6 (pp) irak1	5	pstpip1	5											sah	3	apoe (pp) ahr	2
uids=14739003	2	tnpo1 (pp) il8	5	fgf9	5											pgs	3	atp8a2 (pp) syt1	2
uids=18809833	2	ifna1 (pp) tlr4	5	irs2	5											ide	3	fgfr3 (pp) ltb	2
uids=18249132	2	tnfrsf5 (pp) nfkbia	5	usp18	5											cecr	3	otor (pp) nos2a	2
uids=19527294	2	myd88 (pp) irf7	5	eed	5											rps6	3	itk (pp) bmp7	2
uids=19689377	2	mmp1 (pp) tlr2	5	sma@	5											hrmt1l2	3	hsd11b2 (pp) frap1	2
uids=19498957	2	jun (pp) il6	5	gli3	5											mif	3	pten (pp) vegf	2
uids=21917895	2	il17c (pp) ifng	5	appl1	5											cdkn1c	3	bdkrb1 (pp) fzd4	2
uids=10865077	2	il2 (pp) il8	5	gnb2l1	5											dcx	3	hsd11b2 (pp) ros1	2
uids=17889640	2	prb1 (pp) flt3	5	map3k2	5											dsipi	3	pik3ca (pp) myc	2
uids=21148792	2	ifnb1 (pp) isgf3g	5	ptgir	5											pax5	3	cpb2 (pp) bdkrb1	2
uids=19657390	2	ikka (pp) nfkbia	5	oas1	5											smarca4	3	casp8ap2 (pp) cpsf3	2
uids=20089935	2	pik3ca (pp) icam1	5	bcar1	5											ppara	3	cr1 (pp) picalm	2
uids=19914718	2	atp8a2 (pp) raf1	5	amd1	5											lat	3	hoxa1 (pp) gstp1	2
uids=19052874	2	tnfaip3 (pp) traf2	5	sac	5											cdx1	3	il17 (pp) hk2	2
uids=21174212	2	il8rb (pp) lasp1	5	upk2	5											cdc23	3	acat1 (pp) abca1	2
uids=18498809	2	lpa (pp) nf-kappab	5	pip	5											zap70	3	dmt1 (pp) il6	2
uids=20627191	2	birc2 (pp) bcl2	5	upk1a	5											mds1	3	dlk1 (pp) pttg1	2
uids=21859345	2	traf6 (pp) il6	5	calml3	5											camk1	3	hk2 (pp) mmp2	2
uids=21609661	2	sirt1 (pp) syt1	5	foxa1	5											dmt1	3	gstp1 (pp) rassf1	2
uids=19279330	2	dock2 (pp) akt1	5	cord1	5											clca1	3	sp1 (pp) hsd11b2	2
uids=21131967	2	ccl13 (pp) ccl8	5	klra1	5											kiaa1199	3	myd88 (pp) nos2a	2
uids=19358092	2	ccl2 (pp) ephb2	5	apobec3g	5											ctsl	3	rad51ap1 (pp) tnfaip8	2
uids=15911702	2	map3k7 (pp) jun	5	ccl28	5											sox6	3	tlx3 (pp) fbn1	2
uids=17134490	2	osm (pp) stat1	5	gpx3	5											hca	3	pscd2 (pp) ins	2
uids=21175585	2	nf-kappab (pp) creb1	5	pin1	5											cnp	3	nf-kappab (pp) stat3	2
uids=19556617	2	osm (pp) soat1	5	calcr	5											myd88	3	creb1 (pp) ddit3	2
uids=12637514	2	tlr1 (pp) tlr5	5	kcna3	5											pgrmc1	3	furin (pp) pcsk6	2
uids=20854864	2	tlr3 (pp) irf3	5	ptp4a3	5											cxcl2	3	atp8a2 (pp) ucp3	2
uids=20531985	2	nos2a (pp) tnf	5	hnrpd	5											cd33	3	apoc3 (pp) hsd11b1	2
uids=21412439	2	cd28 (pp) pdcd1	5	atic	5											sele	3	creb1 (pp) pkb	2
uids=21447101	2	cd4 (pp) tnfsf5	5	krthbp1	5											cnr1	3	gng11 (pp) mapk3	2
uids=21335520	2	th1l (pp) cxcl11	5	rps19	5											rev1l	3	nppa (pp) nt5c2	2
uids=18292582	2	il16 (pp) ighe	5	ece1	5											slco1a2	3	lap (pp) smg1	2
uids=19592695	2	mmp3 (pp) il6	5	esm1	5											cdk6	3	hsd3b1 (pp) cyp17a1	2
uids=21146504	2	cxcl5 (pp) il8	5	uchl1	5											lhx5	3	prkaa2 (pp) rab4a	2
uids=21889405	2	nfkbia (pp) mapk14	5	pitx1	5											pcsk9	3	tlx3 (pp) rad51ap1	2
uids=14757365	2	ros1 (pp) mapk3	5	crhr1	5											abcc2	3	dlec1 (pp) hoxa1	2
uids=21764664	2	nf-kappab (pp) scyl1	5	p2ry1	5											cyp2b	3	myc (pp) mycn	2
uids=21344383	2	ccl5 (pp) irf3	5	slc26a3	5											foxo3a	3	mmp2 (pp) pten	2
uids=15480318	2	cd4 (pp) tlr4	5	p2ry6	5											ddb1	3	gch1 (pp) nos3	2
uids=18502398	2	ikka (pp) ikbkb	5	tac1	5											hsd11b2	3	insr (pp) fbn1	2
uids=21070867	2	tab3 (pp) map3k7	5	fcer2	5											slc6a7	3	mapk3 (pp) hk2	2
uids=20808962	2	il4 (pp) il4r	5	ccna2	5											ccl24	3	npr1 (pp) mapk1	2
uids=21227887	2	f2 (pp) nr1i2	5	pcna	5											skp2	3	trhr (pp) trh	2
uids=18207484	2	tlr2 (pp) decr1	5	plekhm1	5											b2m	3	abca1 (pp) cetp	2
uids=20930504	2	traf6 (pp) malt1	5	gja1	5											xpa	3	atp8a2 (pp) atr	2
uids=19430480	2	2.6.1.77 (pp) ptgs2	5	znf9	5											srm	3	egf (pp) prl	2
uids=20948191	2	birc2 (pp) birc4	5	vldlr	5											ilf3	3	sst (pp) gal3st1	2
uids=9743343	2	il6 (pp) mmp1	5	igfals	5											timp2	3	pak6 (pp) insr	2
uids=15226292	2	akt1 (pp) vav2	5	smpd3	5											cd19	3	pik3ca (pp) mapk14	2
uids=21451128	2	csf1 (pp) csf2	5	txnip	5											elovl6	3	hsd3b1 (pp) yy1	2
uids=14751757	2	il5 (pp) il10	5	myog	5											adh1b	3	atic (pp) ucp2	2
uids=21469099	2	mal (pp) traf6	5	bace1	5											ccl17	3	rad51ap1 (pp) map2k5	2
uids=21494550	2	il17c (pp) il23a	5	tnfsf7	4											f11r	3	flj20071 (pp) mapk3	2
uids=16618793	2	card10 (pp) nf-kappab	5	mapk7	4											4.4.1.22	3	gata6 (pp) nfatc3	2
uids=20739522	2	anpep (pp) hspca	5	slco6a1	4											edn3	3	apc (pp) slit2	2
uids=21913915	2	socs3 (pp) ccl26	5	sh2d1a	4											col6a1	3	edn2 (pp) ednra	2
uids=19913487	2	ptpn11 (pp) stat1	5	tnip1	4											kcnj8	3	rheb (pp) irs1	2
uids=19065673	2	ifih1 (pp) irf3	5	prl	4											tff1	3	axpc1 (pp) cdh1	2
uids=19637197	2	hlf (pp) nf-kappab	5	hras	4											klf6	3	stat6 (pp) muc5ac	2
uids=12445828	2	nf-kappab (pp) irak4	5	mdm2	4											map2k2	3	retn (pp) ebp	2
uids=11034404	2	s100a8 (pp) pik3ca	5	zfp91	4											adfp	3	foxp3 (pp) runx2	2
uids=16056267	2	icam1 (pp) jun	5	icam3	4											pcnp	3	atf2 (pp) neurod1	2
uids=20072849	2	tlr8 (pp) nf-kappab	5	prnp	4											lsm2	3	il17 (pp) il4	2
uids=17472813	2	ccl1 (pp) ccr8	5	tfrc	4											atp8a2	3	nos2a (pp) syt1	2
uids=20670615	2	tlr9 (pp) ifna1	5	spib	4											ddit4	3	mapk8 (pp) ppyr1	2
uids=19785053	2	f2 (pp) pkc	5	pou5f1	4											shc1	3	mapk14 (pp) il6	2
uids=20506307	2	ccr5 (pp) cxcl12	5	gpr109b	4											mms	3	casp12p1 (pp) ccat	2
uids=21909988	2	irak3 (pp) nf-kappab	5	pou2f1	4											mmp10	3	bmp2 (pp) bmp4	2
uids=21143158	2	birc4 (pp) nf-kappab	5	rbm9	4											arf1	3	dhs (pp) tcf1	2
uids=20581823	2	nfkbia (pp) myd88	5	prkdc	4											ntsr2	3	stx1a (pp) atf6	2
uids=18413798	2	f2rl1 (pp) mapk14	5	hla-dqa1	4											ramp2	3	pten (pp) tnfsf10	2
uids=19851315	2	mapk3 (pp) jun	5	flt4	4											me1	3	grin2b (pp) rarb	2
uids=17805211	2	nf-kappab (pp) bax	5	serpinb3	4											ppat	3	torc2 (pp) prkaa2	2
uids=21493317	2	cias1 (pp) nalp1	5	kir2ds2	4											hdac11	3	tnfrsf5 (pp) ifng	2
uids=17275324	2	ifng (pp) jak2	5	aoah	4											wnt3a	3	fus (pp) ednra	2
uids=21438704	2	il8 (pp) mmp9	5	dlg5	4											ctla4	3	gli (pp) fbxw11	2
uids=21744073	2	stat1 (pp) cxcl11	5	edar	4											ifna1	3	ccl11 (pp) ephb2	2
uids=11101869	2	tnpo1 (pp) tnfa	5	klk6	4											hdac6	3	npr1 (pp) axpc1	2
uids=21454544	2	abca1 (pp) jak2	5	trpc6	4											apoc3	3	atp8a2 (pp) egf	2
uids=21700275	2	tnf (pp) tnfsf11	5	tnfrsf13b	4											rb1	3	dmt1 (pp) cd4	2
uids=18954286	2	ccl3l1 (pp) ccr5	5	1.2.2.2	4											nfatc2	3	cpt1a (pp) hadhb	2
uids=18508731	2	traf6 (pp) tgfb	5	bst2	4											trif	3	mapk3 (pp) bdkrb2	2
uids=21832277	2	nf-kappab (pp) fpr1	5	fnbp1	4											star	3	myc (pp) cd44	2
uids=17456769	2	mapk8 (pp) tlr3	5	txk	4											camk2g	3	rhoa (pp) rock2	2
uids=21133840	2	syt1 (pp) ep300	5	fgb	4											ros1	3	mest (pp) igf2	2
uids=19811805	2	drpla (pp) card15	5	tnfrsf21	4											dpp4	3	creb1 (pp) hnf4a	2
uids=20564184	2	il1b (pp) card4	5	hivep3	4											elavl1	3	adcy8 (pp) gcg	2
uids=18662305	2	stat1 (pp) stat4	5	preb	4											gba	3	foxe1 (pp) foxl1	2
uids=20062084	2	stat3 (pp) map3k14	5	mtss1	4											scarb1	3	edn1 (pp) ednra	2
uids=20200310	2	csf2 (pp) il7	5	trpc3	4											npdc1	3	cd14 (pp) cd68	2
uids=19432955	2	tlr4 (pp) cd44	5	nedd9	4											lrp8	3	gcg (pp) iapp	2
uids=19234180	2	mapk8 (pp) icam1	5	il12a	4											dusp4	3	pomc (pp) cpe	2
uids=21831449	2	traf2 (pp) ralbp1	5	dock2	4											acp5	3	adam17 (pp) cd163	2
uids=14644094	2	il1rap (pp) nf-kappab	5	cblb	4											eif2ak3	3	tp53 (pp) gli2	2
uids=20693187	2	ccl11 (pp) ccl13	5	pawr	4											tmd	3	nr4a2 (pp) ang	2
uids=21168266	2	il8 (pp) ly96	5	dkk1	4											psma5	3	f2rl2 (pp) nfatc1	2
uids=21898357	2	il10 (pp) cxcl10	5	p2rx7	4											snurf	3	procr (pp) mark2	2
uids=20886104	2	il10 (pp) il9	5	ddx3x	4											apba1	3	glo1 (pp) nf-kappab	2
uids=21640790	2	mif (pp) cxcr4	5	ing4	4											cnr2	3	furin (pp) lpl	2
uids=19236470	2	tnfa (pp) pik3ca	5	cit	4											aif1	3	rhbdl1 (pp) il2	2
uids=19954896	2	cxcl10 (pp) il18	5	sec5l1	4											abcc8	3	grk4 (pp) hk2	2
uids=20348427	2	c5r1 (pp) il8	5	prom1	4											pak1	3	hspca (pp) fkbp4	2
uids=21357534	2	il1b (pp) csf3	5	tnfrsf6b	4											sas	3	syt1 (pp) scyl1	2
uids=16479523	2	syt1 (pp) relb	5	faah	4											trpv4	3	avpr2 (pp) aqp3	2
uids=20533094	2	tnfaip3 (pp) tnip2	5	ssfa2	4											aqp10	3	igf1r (pp) abcg2	2
uids=21061916	2	sftpd (pp) ly96	5	3.5.1.4	4											ctbp1	3	pygo2 (pp) hat	2
uids=20971923	2	il4 (pp) il4ra	5	plk1	4											glis1	3	rad50 (pp) tlx3	2
uids=20089705	2	cd4 (pp) iv	5	lrp1	4											4.1.1.38	3	saa@ (pp) hpt	2
uids=21674587	2	mapk8 (pp) map3k8	5	defa1	4											vegfc	3	runx2 (pp) mbd4	2
uids=21793383	2	il18 (pp) mapk14	5	ndufb6	4											mip3a	3	il4 (pp) serpine1	2
uids=19117515	2	tlr5 (pp) pik3ca	5	nr4a2	4											aga	3	akt1 (pp) akt2	2
uids=21108840	2	ifng (pp) tgfb	5	card10	4											nfic	3	cd68 (pp) cd38	2
uids=19170126	2	ifn-alpha (pp) cxcl10	5	ifnw1	4											rab4a	3	tcf2 (pp) hnf4a	2
uids=10837206	2	tnf (pp) icam1	5	sox9	4											fyb	3	il6 (pp) tam	2
uids=21674704	2	ccl20 (pp) cxcl10	5	sumo2	4											lcp2	3	gli3 (pp) fbxw11	2
uids=18691762	2	s100a8 (pp) akt1	5	mapk10	4											jag1	3	cd86 (pp) cd28	2
uids=20668705	2	irak1 (pp) mapk8	5	cd7	4											tjp2	3	foxo1a (pp) nr0b2	2
uids=20375568	2	il2 (pp) il18	5	zbp1	4											adh4	3	cd8a (pp) il10	2
uids=21854986	2	cxcl5 (pp) ccl5	5	tmd	4											syn1	3	ace (pp) ddr1	2
uids=20220094	2	mal (pp) tram1	5	myod1	4											tnfaip1	3	actin (pp) csf2	2
uids=21734629	2	ddx58 (pp) il6	5	chi3l1	4											irf7	3	hk2 (pp) tgfb	2
uids=21281743	2	mapk8 (pp) mapk9	5	pgds	4											was	3	neurog3 (pp) onecut1	2
uids=17804836	2	anpep (pp) smg1	5	lta4h	4											kcnk3	3	il1b (pp) irs1	2
uids=18248671	2	mmp3 (pp) il8	5	rbpsuh	4											relb	3	irf6 (pp) ephb2	2
uids=20828827	2	ikbke (pp) irf3	5	siglec8	4											csf1r	3	kcnj2 (pp) kcnj4	2
uids=21390214	2	jun (pp) card4	5	rhoh	4											insr	3	mmp9 (pp) scarb1	2
uids=20627924	2	tlr4 (pp) ccl2	5	agt	4											arid4b	3	prkaa2 (pp) 4.1.1.49	2
uids=21048961	2	syk (pp) actin	5	ncf2	4											flt1	3	atbf1 (pp) atm	2
uids=16474425	2	atp8a2 (pp) abca1	5	fxr1	4											cpm	3	adcy8 (pp) glp1r	2
uids=15457448	2	pvrl1 (pp) card15	5	eif4e	4											casr	3	jph3 (pp) hsd11b1	2
uids=21509198	2	myd88 (pp) src	5	amac1l2	4											arg1	3	bcl2 (pp) gstp1	2
uids=17709401	2	gsk3b (pp) tnfa	5	grap2	4											ncam1	3	hoxb5 (pp) runx3	2
uids=19104650	2	stat1 (pp) stat5a	5	ndufab1	4											ccl7	3	cd34 (pp) pik3ca	2
uids=21489226	2	il6 (pp) map2k1	5	map3k11	4											agtr1	3	hoxb5 (pp) msx1	2
uids=20800829	2	ccr6 (pp) cd4	5	gtf3a	4											nkx6-1	3	il7 (pp) il7r	2
uids=20487305	2	trif (pp) tbk1	5	serpina1	4											creb1	3	irf6 (pp) cd86	2
uids=18471895	2	cse (pp) nf-kappab	5	eda	4											gpr55	3	tsc2 (pp) ogg1	2
uids=20522956	2	tnfa (pp) tnfaip3	5	krt14	4											nts	3	atp2c1 (pp) ins	2
uids=15879091	2	tnfrsf1a (pp) map3k14	5	trpc4	4											slc15a1	3	tag (pp) apoc3	2
uids=19160404	2	ros1 (pp) nox4	5	bad	4											grpr	3	frap1 (pp) cd4	2
uids=21778049	2	spi1 (pp) ly96	5	tgm1	4											snf1lk	3	sirt1 (pp) pkb	2
uids=19820695	2	tradd (pp) fadd	5	tnfrsf13c	4											arhgef12	3	ogg1 (pp) frap1	2
uids=19515019	2	th1l (pp) ahr	5	ifitm1	4											mtp	3	atp8a2 (pp) ephb2	2
uids=20479222	2	jun (pp) tnfrsf6	5	axpc1	4											cd2	3	nf-kappab (pp) pparg	2
uids=21483827	2	tnfrsf5 (pp) il8	5	gpr	4											zfp42	3	pole3 (pp) pik3ca	2
uids=20308556	2	mapk14 (pp) decr1	5	dffa	4											ddit3	3	trif (pp) nos2a	2
uids=18617513	2	tnfrsf6 (pp) bax	5	tubb3	4											hmgcr	3	nf-kappab (pp) psmb9	2
uids=20955203	2	irf8 (pp) trim63	5	pax7	4											pdcd1	3	pten (pp) runx2	2
uids=21121962	2	dpp4 (pp) ccl11	5	oxt	4											lcn2	3	gli (pp) foxl1	2
uids=19824106	2	dpp4 (pp) dspp	5	pgd	4											bucs1	3	slc5a2 (pp) farp2	2
uids=19675677	2	ikbkb (pp) tnfa	5	sgcb	4											stard7	3	ccl5 (pp) cxcl9	2
uids=10831901	2	tyk2 (pp) stat1	5	arhgef12	4											nfatc3	3	dlg1 (pp) apc	2
uids=21439068	2	ephb2 (pp) tnf	5	hspa12b	4											ikbkg	3	il4 (pp) th1l	2
uids=21163330	2	ang (pp) nf-kappab	5	egln3	4											shfm1	3	abca1 (pp) star	2
uids=20079667	2	soat1 (pp) cish	5	rpe	4											rev3l	3	apln (pp) aprt	2
uids=18514095	2	procr (pp) apc	5	selp	4											slc5a1	3	il13 (pp) foxa2	2
uids=21220755	2	src (pp) npy6r	5	havcr2	4											cxcl11	3	ang (pp) pkc	2
uids=21533215	2	tlr3 (pp) ifn-alpha	5	sumo3	4											xbp1	3	tat (pp) mapk8ip1	2
uids=20603212	2	kitlg (pp) il4	5	arhgap15	4											cdc45l	3	plat (pp) serpine1	2
uids=20357484	2	syk (pp) lat	5	fgf7	4											trim22	3	cyp3a4 (pp) atp8a2	2
uids=21102437	2	nf-kappab (pp) drpla	5	ccr10	4											ern1	3	gsk3b (pp) eif4ebp1	2
uids=21381070	2	traf6 (pp) mapk14	5	toso	4											akt1s1	3	vwf (pp) adamts13	2
uids=20485865	2	il2 (pp) stat5a	5	hsf1	4											fgf21	3	crp (pp) ccl5	2
uids=18506843	2	tnfaip3 (pp) tax1bp1	5	pecam1	4											itgb2	3	lhx1 (pp) hnf4a	2
uids=21490053	2	nos2a (pp) jun	5	ylpm1	4											smad6	3	gnrhr (pp) isl1	2
uids=21512573	2	tnfa (pp) il18	5	trem2	4											cd163	3	wisp1 (pp) spp1	2
uids=20596954	2	ifnb1 (pp) cxcl9	5	tjp1	4											lhx9	3	snai2 (pp) lef1	2
uids=21366921	2	ddx58 (pp) c1qbp	5	trpc1	4											pitx1	3	tcf1 (pp) cxadr	2
uids=21310819	2	tlr4 (pp) src	5	rnf36	4											raptor	3	rage (pp) s100a8	2
uids=18613833	2	cd34 (pp) ccr5	5	ern1	4											rps6ka1	3	npr2 (pp) mect1	2
uids=20702412	2	stat1 (pp) ephb2	5	adar	4											s100a1	3	torc2 (pp) pik3ca	2
uids=20370570	2	mapk14 (pp) pkc	5	gca	4											bsg	3	rbs (pp) saa4	2
uids=20018671	2	ccl17 (pp) cxcl10	5	inhba	4											gfi1	3	pik3ca (pp) bax	2
uids=20517890	2	osm (pp) ctf1	5	hla-dpa1	4											ace2	3	pten (pp) notch1	2
uids=20711431	2	mmp1 (pp) mmp9	5	serpinb2	4											top2a	3	timp1 (pp) scd	2
uids=21831781	2	pak1 (pp) map3k14	5	c19orf10	4											pcna	3	socs3 (pp) ephb2	2
uids=20509569	2	rel (pp) relb	5	ifngr1	4											glp1r	3	ang (pp) decr1	2
uids=18473901	2	jun (pp) ifng	5	znf42	4											igf2r	3	foxo1a (pp) slc2a4	2
uids=21685955	2	il2ra (pp) cd8a	5	pcsk7	4											plat	3	hnf4a (pp) usf1	2
uids=21586626	2	psmc6 (pp) nf-kappab	5	samhd1	4											ccl21	3	sod2 (pp) cybb	2
uids=21651961	2	src (pp) lck	5	rarres3	4											cpn2	3	igf1 (pp) igf2	2
uids=20452758	2	tbk1 (pp) tnfa	5	siat8b	4											vldlr	3	gsk3b (pp) epha3	2
uids=18413258	2	mif (pp) il8rb	5	sms	4											jak1	3	foxa2 (pp) jag2	2
uids=21402899	2	socs1 (pp) ccl26	5	sr-a1	4											map3k7ip1	3	spp1 (pp) mbd4	2
uids=20696859	2	ifng (pp) ccl3	5	cspg2	4											eomes	3	jun (pp) klk3	2
uids=15644118	2	stat2 (pp) soat1	5	polk	4											cldn4	3	hgf (pp) ephb2	2
uids=21827134	2	bcl2 (pp) parp1	5	ralb	4											itpka	3	pak6 (pp) fbn1	2
uids=11167129	2	csf2 (pp) raf1	5	slc22a5	4											chek2	3	park7 (pp) mect1	2
uids=21917526	2	mcl1 (pp) bax	5	ctsl	3											pc	2	arhgef12 (pp) irf6	2
uids=12149192	2	osm (pp) il6st	5	rusc1	3											dtr	2	lpl (pp) creb1	2
uids=21911941	2	il6 (pp) card4	5	efs	3											igkv2d-19	2	insr (pp) irs1	2
uids=17704000	2	mmp3 (pp) mmp13	5	pcsk5	3											calca	2	cpsf3 (pp) lsm11	2
uids=18716132	2	csf2 (pp) irf6	5	pfc	3											atf2	2	gstp1 (pp) axpc1	2
uids=18707898	2	myd88 (pp) map3k7	5	aes	3											ramp3	2	ctla4 (pp) tnfrsf18	2
uids=20700129	2	icam2 (pp) icam1	5	rnp	3											fgf23	2	cd38 (pp) fut1	2
uids=21803870	2	il13 (pp) cd4	5	hdac4	3											dhs	2	cd4 (pp) nr3c2	2
uids=19841752	2	tlr7 (pp) tlr1	5	slc11a1	3											nme1	2	angptl3 (pp) furin	2
uids=21532597	2	il1b (pp) defb4	5	emp1	3											yars	2	hnf4a (pp) hipk2	2
uids=15316530	2	irak3 (pp) casp6	5	tag	3											hrmt1l6	2	ephb2 (pp) bcatenin	2
uids=17178797	2	trif (pp) mal	5	sphk2	3											sox14	2	creb1 (pp) prkaa2	2
uids=19535621	2	apcs (pp) th1l	5	twist1	3											erbb2	2	kcnj2 (pp) kcnj11	2
uids=20929679	2	app (pp) bace1	5	lnk	3											hla-g	2	hsd11b2 (pp) stat3	2
uids=20137825	2	ccl2 (pp) vcam1	5	tm9sf2	3											hras	2	pak6 (pp) tnfaip8	2
uids=21729563	2	ifna1 (pp) cxcl11	5	mlh1	3											tnfrsf5	2	npy6r (pp) frap1	2
uids=20522789	2	ikbkb (pp) mapk14	5	cd1b	3											ppp1r1b	2	il2ra (pp) rnf128	2
uids=20805562	2	ccl7 (pp) il8	5	fy	3											slc25a4	2	foxa2 (pp) creb1	2
uids=20807707	2	il23a (pp) il23r	5	gpi	3											c1qtnf4	2	cd69 (pp) hla-drb4	2
uids=21787753	2	ccl5 (pp) tlr3	5	pbp	3											ibd2	2	il6 (pp) il2	2
uids=20425167	2	neurod1 (pp) itgb2	5	zbtb17	3											mbp	2	rab8a (pp) ar	2
uids=21106736	2	mapk14 (pp) adam11	5	wbscr5	3											otor	2	isl1 (pp) limk1	2
uids=20980978	2	osm (pp) osmr	5	pcsk9	3											fbxw7	2	tlr7 (pp) tlr9	2
uids=20466000	2	ifng (pp) socs1	5	smad1	3											ptgs2	2	rad51ap1 (pp) insr	2
uids=19812191	2	sec5l1 (pp) ralb	5	hars	3											akt2	2	hk2 (pp) pik3ca	2
uids=18774776	2	tlr4 (pp) lmna	5	il15ra	3											s100a2	2	pkc (pp) iapp	2
uids=21326202	2	tnfrsf5 (pp) ccl2	5	serpind1	3											nrf1	2	mapk14 (pp) nf-kappab	2
uids=21115733	2	il17d (pp) psmd10	5	gnpda1	3											mcp	2	ppp2r4 (pp) set	2
uids=21160040	2	map3k7 (pp) tlr4	5	wisp3	3											cd9	2	dkk1 (pp) ewsr1	2
uids=20384440	2	ifng (pp) nos2a	5	fprl1	3											sphk1	2	na (pp) mapk3	2
uids=19019853	2	rela (pp) nfkbia	5	2.7.1.64	3											s100a9	2	frap1 (pp) foxm1	2
uids=20958311	2	il17 (pp) tlr4	5	arhgef5	3											mas1	2	hshin1 (pp) bcl2	2
uids=20113495	2	tlr2 (pp) rage	5	dynamin-2	3											bax	2	tnfrsf5 (pp) th1l	2
uids=15861687	2	lcn2 (pp) nf-kappab	5	ptprv	3											tle1	2	h19 (pp) icr1	2
uids=17972100	2	bcl2 (pp) bak1	5	psmb8	3											suv39h1	2	e2f1 (pp) pdk4	2
uids=21830213	2	ccl17 (pp) tnfa	5	trib3	3											cdk2	2	abcg1 (pp) cyp2b6	2
uids=20412746	2	tnfrsf1a (pp) nsmaf	5	il1f9	3											hspa8	2	cd44 (pp) tcf7	2
uids=21768398	2	hspca (pp) smg1	5	tbx21	3											rap1a	2	igfbp2 (pp) pten	2
uids=21166594	2	irf6 (pp) hmox1	5	ptafr	3											mesdc2	2	kcnj9 (pp) ntrk2	2
uids=21911445	2	il1b (pp) icam1	5	timp2	3											six6	2	cd36 (pp) hln2	2
uids=18329614	2	cd69 (pp) cd4	5	msr1	3											alcam	2	egf (pp) smpd1	2
uids=19504613	2	itgam (pp) irf6	5	wdr10	3											fbxo9	2	stat5a (pp) soat1	2
uids=19181383	2	il1a (pp) ifng	5	tnip3	3											dnai1	2	shh (pp) ihh	2
uids=20149511	2	ifna1 (pp) tnfsf10	5	psma2	3											pxe	2	ctsl (pp) bcl2	2
uids=19546225	2	ptgs2 (pp) myd88	5	krt6b	3											ptx3	2	jun (pp) sp1	2
uids=20486911	2	tnfrsf5 (pp) il1b	5	dag1	3											mbl2	2	mapk8 (pp) xpc	2
uids=20728206	2	ifng (pp) socs3	5	vil2	3											itgb3	2	il1b (pp) mapk8ip1	2
uids=21239155	2	tnfa (pp) tnfrsf1b	5	gal3st1	3											gnaq	2	neurog3 (pp) insm1	2
uids=19651524	2	fcer2 (pp) ighe	5	cklf	3											gria1	2	gnas (pp) pth	2
uids=20132174	2	tlr2 (pp) nfkbia	5	map4k4	3											irf8	2	hoxa1 (pp) tmeff2	2
uids=21747710	2	ifih1 (pp) irf7	5	tff1	3											il8ra	2	apc (pp) serpinb5	2
uids=17487427	2	cxcr3 (pp) ccl5	5	serpinf1	3											adrbk1	2	iapp (pp) stat3	2
uids=17973226	2	irf6 (pp) tnfaip3	5	tnip2	3											gdf15	2	mapk3 (pp) frap1	2
uids=19886735	2	tgfb (pp) il10	5	allc	3											c20orf67	2	pdcd8 (pp) hk2	2
uids=17088249	2	nf-kappab (pp) tnip2	5	inpp5d	3											gal3st1	2	mapk8 (pp) bmp2	2
uids=19812202	2	tnfa (pp) bcl2	5	defa5	3											asl	2	nr2e3 (pp) lif	2
uids=18691624	2	tnfrsf5 (pp) fkbp4	5	pcsk1	3											hsp40	2	crp (pp) plg	2
uids=21076058	2	pdc (pp) irf7	5	rag1	3											map4k4	2	arrb1 (pp) agtr1	2
uids=20193010	2	lyn (pp) stat5a	5	cdc37	3											git2	2	ppara (pp) nf-kappab	2
uids=20195368	2	atp8a2 (pp) p2rx7	5	tra1	3											loxl2	2	ptgs2 (pp) tnf	2
uids=19536297	2	myd88 (pp) decr1	5	neu1	3											pde4d	2	ifng (pp) mapk8ip1	2
uids=20100861	2	myc (pp) bcl2	5	p2ry2	3											cpeb1	2	ipf1 (pp) c20orf67	2
uids=11086065	2	pf4 (pp) cpb2	5	chia	3											lcp1	2	lmna (pp) tnfrsf6	2
uids=20042498	2	mapk8 (pp) traf2	5	slc25a10	3											cga	2	bad (pp) bcl2	2
uids=19231596	2	syt1 (pp) map3k14	5	tnfsf18	3											pax3	2	emx2 (pp) msx1	2
uids=16543409	2	mapk3 (pp) il6	5	c1qtnf3	3											ror2	2	hshin1 (pp) apc	2
uids=20339530	2	dtr (pp) pik3ca	5	defa6	3											gabrq	2	th1l (pp) il17	2
uids=18752500	2	pkc (pp) pkca	5	nr3c2	3											ptf1a	2	nppb (pp) fabp3	2
uids=19086264	2	cxcr3 (pp) cd4	5	il1rl2	3											lmo2	2	cse (pp) tlr4	2
uids=17652175	2	map3k8 (pp) apoe	5	acvr1b	3											me3	2	hoxa10 (pp) sfrp1	2
uids=20138987	2	ifn-alpha (pp) pdc	5	cop	3											ppard	2	s100a8 (pp) s100a9	2
uids=15128820	2	flna (pp) crp	5	slc25a13	3											ryr1	2	syt1 (pp) tnfsf11	2
uids=21292331	2	fkbp4 (pp) syt1	5	mig-6	3											neo1	2	tlr2 (pp) il6	2
uids=21124899	2	mapk14 (pp) tnfsf6	5	scp2	3											ntrk1	2	socs3 (pp) mapk8	2
uids=19333691	2	vegf (pp) ptgs2	5	fgf10	3											nlk	2	rage (pp) ager	2
uids=12975377	2	nfkbia (pp) ephb2	5	dncl2a	3											pdzk3	2	syt1 (pp) glo1	2
uids=21357189	2	kitlg (pp) mapk14	5	ube2d2	3											1.6.1.1	2	fbn1 (pp) tnfaip8	2
uids=15557111	2	il1b (pp) atp8a2	5	cftr	3											akr1c2	2	nptxr (pp) npr1	2
uids=15010224	2	tnfrsf5 (pp) cd80	5	gsta1	3											kfm	2	tcf2 (pp) kcnk3	2
uids=21278344	2	cxcl10 (pp) tlr2	5	ppm1b	3											nfe2	2	map2k4 (pp) mapk10	2
uids=19369408	2	ube2n (pp) ube2v1	5	gta	3											bik	2	1.5.1.19 (pp) agtr2	2
uids=17553793	2	il4 (pp) il2ra	5	itgb8	3											foxp3	2	abca1 (pp) pik3ca	2
uids=20943775	2	ikbke (pp) tank	5	areg	3											pdhx	2	ncam1 (pp) ntrk2	2
uids=20182399	2	mapk14 (pp) soat1	5	acta2	3											ssh1	2	gata6 (pp) titf1	2
uids=21299227	2	cd28 (pp) ctla4	5	casp2	3											kcnd2	2	pax4 (pp) elspbp1	2
uids=19770515	2	tyrobp (pp) syk	5	cd226	3											cd5	2	gnas (pp) mvd	2
uids=17502368	2	stat2 (pp) isgf3g	5	fgf2	3											actin	2	atp8a2 (pp) apob	2
uids=16940043	2	decr1 (pp) nox4	5	erbb4	3											bgn	2	zfyve9 (pp) smad2	2
uids=16890209	2	src (pp) ephb2	5	scap2	3											enpp1	2	accn2 (pp) adrb2	2
uids=19850933	2	tnf (pp) tnfrsf12a	5	pcs	3											igkv2d-29	2	ddit3 (pp) tnfrsf10b	2
uids=21512143	2	il6 (pp) vcam1	5	zbtb16	3											slc25a10	2	stat5a (pp) mapk3	2
uids=21166994	2	ros1 (pp) tnf	5	gclc	3											lamr1	2	il2ra (pp) tnfrsf7	2
uids=19483718	2	irf6 (pp) tlr7	5	muc3a	3											rad51	2	drd1 (pp) uts2r	2
uids=20375350	2	nf2 (pp) nf-kappab	5	rnu83a	3											rxra	2	cd19 (pp) cd38	2
uids=21509843	2	il16 (pp) tnfa	5	rab4a	3											nr3c2	2	gli (pp) ccnd2	2
uids=20578705	2	ccl3l1 (pp) ccl3	5	cdkn2c	3											slc29a2	2	bdnf (pp) bcl2	2
uids=21512023	2	icam1 (pp) csf2	5	siglec10	3											hmox1	2	mapk14 (pp) slc5a1	2
uids=19120479	2	tnfrsf5 (pp) vcam1	5	usp7	3											ggt1	2	lipe (pp) gtf3a	2
uids=15743820	2	il2ra (pp) hla-drb4	5	mx2	3											trh	2	tgfb (pp) procr	2
uids=18832572	2	tnf (pp) hmgb1	5	tbp	3											1.6.5.4	2	cyp2b6 (pp) cyp1a2	2
uids=21763261	2	cd8a (pp) tnfrsf6	5	ebi3	3											abl1	2	dlec1 (pp) apc	2
uids=18067888	2	mapk14 (pp) kcna2	5	inca	3											havcr1	2	ucp3 (pp) myod1	2
uids=20876102	2	map2k1 (pp) map2k2	5	ptger4	3											phgdh	2	col2a1 (pp) comp	2
uids=21268286	2	bcl2 (pp) cd4	5	dnmt1	3											e2f1	2	hk2 (pp) creb1	2
uids=19028691	2	parp1 (pp) nf-kappab	5	was	3											php1b	2	sgk (pp) npr1	2
uids=20651286	2	parc (pp) ccl18	5	bjs	3											nr4a2	2	hrmt1l6 (pp) carm1	2
uids=20929443	2	nfkbia (pp) map3k14	5	mapk8ip1	3											pdcd4	2	ang (pp) irs1	2
uids=18432983	2	il16 (pp) il4	5	ceacam3	3											tndm	2	atp8a2 (pp) vegf	2
uids=21107580	2	socs3 (pp) map3k7	5	napa	3											jph3	2	casp8ap2 (pp) lsm11	2
uids=20724600	2	ifng (pp) tnfrsf5	5	tgfbr2	3											etv1	2	il23a (pp) il22	2
uids=21506333	2	mapk14 (pp) map2k3	5	igan	3											hnmt	2	f2 (pp) mapk8	2
uids=19404954	2	cxcl9 (pp) tnfa	5	kcs	3											pbx2	2	hmgb1 (pp) cd8a	2
uids=19333939	2	soat1 (pp) il6st	5	php	3											per2	2	cyp11a1 (pp) hsd3b2	2
uids=20205697	2	nf-kappab (pp) map2k1	5	lox	3											wwp2	2	cd19 (pp) tnfrsf5	2
uids=20696886	2	traf6 (pp) ikbkg	5	rassf1	3											mapk1	2	lipe (pp) irf6	2
uids=21771721	2	map3k14 (pp) bcl10	5	pdk4	3											hoxa4	2	nr4a2 (pp) nor1	2
uids=21707612	2	nf-kappab (pp) lta	5	celp	3											srebf1	2	prkaa2 (pp) stat3	2
uids=21068089	2	tlr4 (pp) ros1	5	gdnf	3											gses	2	irs2 (pp) arhgef7	2
uids=19841166	2	cxcr3 (pp) cd8a	5	ad8	3											prkcb1	2	slc2a4 (pp) prkaa2	2
uids=21475526	2	il8 (pp) isgf3g	5	cmklr1	3											pgf	2	igfbp3 (pp) met	2
uids=21912567	2	nf-kappab (pp) nfkb2	4	hnf4a	3											cop1	2	ret (pp) adrbk1	2
uids=19892564	2	osm (pp) lif	4	lim	3											arfgap1	2	bax (pp) ephb2	2
uids=21325622	2	ccl2 (pp) syt1	4	bic	3											fadd	2	tcf1 (pp) afm	2
uids=21084214	2	traf5 (pp) nf-kappab	4	slc25a20	3											slc9a2	2	atp8a2 (pp) abcc2	2
uids=21460221	2	mip1a (pp) ccl7	4	waspip	3											bdp1	2	irs1 (pp) bcl2	2
uids=17400552	2	ccl5 (pp) ccl1	4	ptger2	3											icr1	2	ipp (pp) ace	2
uids=18056737	2	tlr10 (pp) tlr1	4	mtp	3											plaur	2	pak6 (pp) tlx3	2
uids=20646875	2	nr1i2 (pp) il10	4	nbs1	3											slc26a4	2	raf1 (pp) ephb2	2
uids=19751476	2	ifn-alpha (pp) il8	4	elk3	3											rbpsuh	2	cpe (pp) cldn4	2
uids=20643110	2	lim (pp) il8rb	4	sfrp1	3											cd1a	2	rad50 (pp) rad51ap1	2
uids=15767399	2	il13 (pp) nf-kappab	4	herc5	3											irf5	2	actin (pp) lim	2
uids=21191067	2	spi1 (pp) il6	4	opa1	3											pgea1	2	dkk1 (pp) fli1	2
uids=20650992	2	pkc (pp) vav1	4	tcdd	3											slc25a14	2	grin2b (pp) sfrp1	2
uids=21865683	2	ifnb1 (pp) il10	4	hat	3											epd	2	crp (pp) icam1	2
uids=21143336	2	sts (pp) jun	4	gzmh	3											dbh	2	slc9a2 (pp) slc9a3	2
uids=20651166	2	tradd (pp) map3k14	4	tspyl2	3											hspd1	2	tap1 (pp) psmb9	2
uids=19217671	2	mip1a (pp) tnfa	4	gsc	3											cdc42	2	hoxa1 (pp) rassf1	2
uids=16227701	2	cdc42 (pp) mapk8	4	gsta2	3											npc1l1	2	cyp2d6 (pp) cyp3a4	2
uids=21917936	2	tnfa (pp) src	4	bhlhb5	3											hrc	2	park7 (pp) akt1s1	2
uids=19270494	2	tlr5 (pp) tlr7	4	pcsk2	3											abcc6	2	mapk3 (pp) jun	2
uids=11297551	2	il9 (pp) il13	4	itga1	3											pdr	2	torc2 (pp) pkb	2
uids=18622013	2	ifnb1 (pp) icam1	4	f9	3											topk	2	csf1 (pp) tnfsf11	2
uids=15202785	2	eif2ak3 (pp) atf6	4	slc6a3	3											mmp1	2	map3k1 (pp) mapk8ip1	2
uids=21481941	2	kitlg (pp) tnfa	4	msp	3											pnpla2	2	dcx (pp) ppyr1	2
uids=19456234	2	lnk (pp) tnf	4	pglyrp1	3											ahrr	2	gli (pp) foxe1	2
uids=20796249	2	cd8a (pp) tnfsf6	4	prkcd	3											bmp4	2	lpl (pp) itgal	2
uids=18625693	2	src (pp) clecsf12	4	fgr	3											bard1	2	irs1 (pp) pi3	2
uids=21335489	2	tnfsf10 (pp) tnfrsf10c	4	crem	3											hrmt1l3	2	nr4a2 (pp) ephb2	2
uids=21852236	2	lck (pp) syk	4	ddr1	3											ndnl2	2	saa1 (pp) cyp1a1	2
uids=20042593	2	csf3 (pp) csf2	4	braf	3											rheb	2	pbx2 (pp) bgn	2
uids=20719000	2	ccl11 (pp) mapk14	4	sp2	3											ibd5	2	f2rl1 (pp) src	2
uids=18941206	2	cxcl12 (pp) ccl3	4	srebf2	3											nor1	2	map3k10 (pp) gli	2
uids=21631495	2	tnf (pp) bax	4	caps	3											aplp1	2	pdlim4 (pp) gstp1	2
uids=17541270	2	tnfrsf5 (pp) relb	4	s100a12	3											aldh3a1	2	cd14 (pp) cd38	2
uids=21113841	2	camp (pp) mapk14	4	cda	3											sma@	2	grb10 (pp) snrpn	2
uids=19843704	2	il6 (pp) extl3	4	ube2d1	3											plunc	2	lcp2 (pp) fyb	2
uids=20848362	2	ikbkb (pp) traf1	4	tm9sf4	3											hccs	2	tgfb (pp) nf-kappab	2
uids=21631498	2	nf-kappab (pp) th1l	4	trpv1	3											rab31	2	fabp2 (pp) apoc3	2
uids=21151103	2	iv (pp) sms	4	tri	3											mcl1	2	grpr (pp) ntrk2	2
uids=10706689	2	vip (pp) pacap	4	edg4	3											nt5e	2	pik3ca (pp) serpinf2	2
uids=20727582	2	tradd (pp) mapk8	4	wdr5	3											apoa5	2	sox2 (pp) hnf4a	2
uids=21545687	2	fkbp4 (pp) ikka	4	eomes	3											crygc	2	atp8a2 (pp) frap1	2
uids=20513440	2	tnfsf12 (pp) tnfsf10	4	dmt1	3											csf2	2	evl (pp) actin	2
uids=15683617	2	il8 (pp) mmp1	4	wnt5a	3											eif2a	2	tfrc (pp) ctla4	2
uids=19494273	2	ros1 (pp) na	4	rala	3											opa1	2	hshin1 (pp) sfn	2
uids=21127133	2	lat (pp) vav1	4	psmc4	3											birc3	2	ros1 (pp) sod2	2
uids=20702728	2	spi1 (pp) irf6	4	reg1a	3											il11	2	itk (pp) hfe	2
uids=21464207	2	csf2 (pp) atp8a2	4	fes	3											rpe	2	saa2 (pp) il1b	2
uids=19632178	2	il10 (pp) cxcl9	4	ccrl2	3											snapap	2	ccl2 (pp) slc2a2	2
uids=21819986	2	cxcl10 (pp) tnfsf10	4	gad2	2											tere1	2	cyp11b1 (pp) ctsc	2
uids=21267444	2	ccl4 (pp) ccr5	4	cd207	2											fgf7	2	smarca4 (pp) trim22	2
uids=17564846	2	irf6 (pp) cd4	4	gcg	2											inppl1	2	tnfrsf6 (pp) cox5a	2
uids=21595736	2	ifi16 (pp) aim2	4	fbp2	2											casp8	2	cd8a (pp) tnfrsf5	2
uids=20215335	2	irf4 (pp) irf8	4	pscd1	2											msmb	2	foxo1a (pp) pten	2
uids=21795740	2	cd86 (pp) il6	4	fkbp5	2											pvrl1	2	bcatenin (pp) nbs1	2
uids=21505873	2	tnfrsf5 (pp) jun	4	cyp2e1	2											gfer	2	cdk5 (pp) pik3ca	2
uids=19505385	2	cd86 (pp) cd28	4	brd4	2											nck1	2	2.6.1.77 (pp) ahr	2
uids=19542021	2	tnfsf6 (pp) ralbp1	4	lin28	2											or6a2	2	il6 (pp) cyp1a1	2
uids=19644151	2	osm (pp) mapk14	4	amh	2											pvr	2	rea (pp) ahrr	2
uids=21762414	2	il10 (pp) cish	4	e2f4	2											atm	2	irf1 (pp) psmb9	2
uids=15107016	2	nf-kappab (pp) hypb	4	pb1	2											pthlh	2	cd34 (pp) serpinf2	2
uids=19843337	2	card12 (pp) cias1	4	saa1	2											btg4	2	tap1 (pp) chek2	2
uids=21627046	2	stat3 (pp) pik3ca	4	fbn2	2											pecam1	2	dynamin (pp) clathrin	2
uids=18953427	2	hspb1 (pp) nf-kappab	4	mmd2	2											gh1	2	slc25a16 (pp) mpo	2
uids=12925536	2	tlr3 (pp) mmp9	4	c1qtnf4	2											fez1	2	src (pp) egfr	2
uids=17878374	2	nf-kappab (pp) chuk	4	alox15	2											tal1	2	cdh1 (pp) esr1	2
uids=14715630	2	il1b (pp) stat3	4	mbp	2											cd8a	2	ghr (pp) mapk3	2
uids=20385141	2	cyld (pp) ephb6	4	ndp52	2											mfn1	2	bsg (pp) ptgs2	2
uids=19508433	2	ccl8 (pp) mcp	4	gmds	2											map3k12	2	socs3 (pp) cntf	2
uids=20053980	2	ahr (pp) ifng	4	sds	2											ctnnb1	2	tcf7 (pp) ada	2
uids=19223160	2	fadd (pp) mapk8	4	c4a	2											tjp1	2	fabp3 (pp) pparg	2
uids=19817673	2	adam11 (pp) ifng	4	ifngr2	2											mllt7	2	mapk14 (pp) irs1	2
uids=20619604	2	irf3 (pp) irf8	4	ncr3	2											krthbp1	2	phgdh (pp) hsd11b1	2
uids=15799341	2	csf3 (pp) il6	4	mdcr	2											ttc11	2	atp8a2 (pp) 3.6.1.8	2
uids=20714186	2	ddx58 (pp) prkr	4	b7h3	2											cyp11a1	2	rxra (pp) rxrg	2
uids=21534884	2	il6st (pp) il27ra	4	ptprj	2											col7a1	2	rrbp1 (pp) gli	2
uids=16574941	2	ccr3 (pp) ccr4	4	abcb1	2											fgr	2	pik3ca (pp) ctgf	2
uids=20498357	2	akt1 (pp) cdc42	4	pdlim4	2											avo3	2	pdlim4 (pp) svil	2
uids=20231901	2	cflar (pp) bcl2l1	4	rab5a	2											cdt1	2	tyr (pp) glp1r	2
uids=20868657	2	mbl2 (pp) spg7	4	pdgfrb	2											ndufa5	2	cxcl2 (pp) pcsk7	2
uids=10586080	2	tnfrsf5 (pp) tnfrsf6	4	hla-dra	2											itgae	2	igf1 (pp) tsc2	2
uids=20594118	2	tnfrsf5 (pp) mapk3	4	slamf7	2											hnt	2	sfrp1 (pp) sfrp4	2
uids=20220144	2	pparg (pp) th1l	4	grk5	2											mafa	2	f2 (pp) flj20071	2
uids=20473875	2	irf6 (pp) syk	4	sels	2											p2ry6	2	atic (pp) aprt	2
uids=17976317	2	il5 (pp) ccl5	4	eif2b5	2											pak1ip1	2	bad (pp) bax	2
uids=21836100	2	tlr4 (pp) bcl10	4	clec2	2											lrdd	2	nos2a (pp) tgfb	2
uids=20014020	2	trip6 (pp) ripk2	4	ier3	2											gys2	2	slc9a1 (pp) hk2	2
uids=20155627	2	map3k7 (pp) card15	4	kir3dl1	2											lgals4	2	tmeff2 (pp) runx3	2
uids=18279179	2	ddx58 (pp) tbk1	4	smad4	2											rxrb	2	mcp (pp) sla	2
uids=20397074	2	xrcc1 (pp) tam	4	dnai1	2											gnpta	2	cxcl10 (pp) icam1	2
uids=21267708	2	mapk3 (pp) ccl2	4	ms4a1	2											dscam	2	irs1 (pp) bad	2
uids=21744278	2	bcl2l1 (pp) bak1	4	gbp2	2											trpv1	2	pten (pp) rps6kb2	2
uids=20939996	2	rela (pp) rel	4	bmp7	2											prdx2	2	nf-kappab (pp) bcl2	2
uids=18703349	2	birc3 (pp) bcl2	4	kcnj11	2											ccat	2	igfbp3 (pp) comp	2
uids=21595635	2	cd69 (pp) hla-drb4	4	cnot8	2											mc2r	2	cxcl2 (pp) il8	2
uids=21408173	2	syt1 (pp) map3k7	4	iceberg	2											fkbp4	2	cyp11a1 (pp) cyp19a1	2
uids=21566404	2	cxcl9 (pp) il6	4	aom	2											klk3	2	ifnb1 (pp) ifna1	2
uids=19783684	2	ccl3 (pp) il6	4	carhsp1	2											il3	2	atf2 (pp) ddit3	2
uids=21228609	2	il5 (pp) il8	4	eya1	2											grlf1	2	gck (pp) tcf2	2
uids=20568106	2	tnfrsf5 (pp) th1l	4	serpina2	2											itln1	2	etv6 (pp) irs1	2
uids=20491766	2	ccl11 (pp) ccl5	4	cd1d	2											igfals	2	sucla2 (pp) iapp	2
uids=20820841	2	gabpa (pp) ros1	4	adrbk1	2											aplp2	2	cd14 (pp) cd19	2
uids=17641031	2	tslp (pp) tnfa	4	fkbp1a	2											ret	2	kcnj8 (pp) kcnj11	2
uids=11964742	2	akt1 (pp) cxcl12	4	prkra	2											slc29a1	2	tmeff2 (pp) sfrp1	2
uids=20697956	2	il18 (pp) il10	4	ncoa3	2											rala	2	gcg (pp) pacap	2
uids=20959532	2	mapk8 (pp) ikbkb	4	il5ra	2											gnai2	2	rad50 (pp) map2k5	2
uids=20109474	2	mtb (pp) tlr2	4	dgkb	2											ramp1	2	ifng (pp) th1l	2
uids=16610707	2	apc (pp) ifng	4	lcp1	2											znf282	2	sox9 (pp) comp	2
uids=19797221	2	ifna1 (pp) il8	4	ptpn22	2											ccl4	2	ccnd2 (pp) foxc2	2
uids=20148189	2	4.1.1.49 (pp) hdac3	4	elf4	2											reg1a	2	runx3 (pp) scgb3a1	2
uids=20125126	2	tradd (pp) syt1	4	usp3	2											cyp2c19	2	cyp2b6 (pp) scarb1	2
uids=21520494	2	il10 (pp) stat1	4	ryr1	2											efs	2	il2ra (pp) il7r	2
uids=20093488	2	tlr3 (pp) tlr6	4	ddit4	2											brd3	2	esr1 (pp) sfn	2
uids=19924133	2	ccl2 (pp) il2	4	rea	2											nppa	2	cyp2e1 (pp) irs1	2
uids=20876821	2	camp (pp) tnfa	4	gzmb	2											cd207	2	creb1 (pp) aprt	2
uids=21244468	2	mmp1 (pp) il1b	4	ptgds	2											gcg	2	gstp1 (pp) sfn	2
uids=20201075	2	tnf (pp) traf1	4	mycn	2											apom	2	cat (pp) hsrg1	2
uids=16968706	2	tlr2 (pp) ccl5	4	fabp4	2											pscd1	2	cish (pp) nr5a1	2
uids=20966071	2	ptgs2 (pp) mmp9	4	arf1	2											ca1	2	nr0b2 (pp) nr5a2	2
uids=20701669	2	daxx (pp) mst1	4	sharpin	2											tnip1	2	pparg (pp) lmna	2
uids=12707335	2	il10 (pp) il1r1	4	2.7.1.19	2											acacb	2	cyp3a4 (pp) cyp2b6	2
uids=16242324	2	il4r (pp) il13	4	shh	2											erbb3	2	mapk14 (pp) prkaa2	2
uids=21432016	2	traf6 (pp) ube2n	4	grp	2											tfpi	2	peg3 (pp) gnas	2
uids=19185927	2	traf6 (pp) syt1	4	pth	2											brd4	2	pgs (pp) ptgs2	2
uids=19776740	2	cd80 (pp) cd4	4	wnt3a	2											amh	2	cxadr (pp) foxa2	2
uids=19622038	2	sqstm1 (pp) nf-kappab	4	gpr43	2											sphk2	2	actin (pp) plg	2
uids=21310790	2	tnfsf10 (pp) cd4	4	ilt10	2											fxyd2	2	stat3 (pp) hpt	2
uids=18631453	2	irf8 (pp) il1b	4	arl1	2											egr2	2	gstp1 (pp) slit2	2
uids=17503328	2	birc2 (pp) bcl2l1	4	celsr3	2											cmd1a	2	dusp16 (pp) mapk8	2
uids=19906920	2	tslp (pp) cd4	4	ca5a	2											sts	2	egfr (pp) kdr	2
uids=20945369	2	il8 (pp) ccl8	4	gstp1	2											klf15	2	igf1r (pp) igf2r	2
uids=21468920	2	icam1 (pp) cxcl9	4	serpina5	2											accn2	2	cd36 (pp) fabp1	2
uids=20971924	2	nox4 (pp) nf-kappab	4	kir2ds1	2											lmnb1	2	tnfsf10 (pp) myc	2
uids=20490358	2	mapk3 (pp) syt1	4	sil	2											klf11	2	vegf (pp) frap1	2
uids=21474651	2	ifnb1 (pp) ifng	4	trim5	2											il23a	2	nr1h3 (pp) abcg1	2
uids=16324217	2	ptpn6 (pp) stat6	4	yap	2											rars	2	lpl (pp) fabp4	2
uids=20887801	2	stat6 (pp) mapk14	4	ccl14	2											prnp	2	pomc (pp) nr5a1	2
uids=21258194	2	cflar (pp) tnfa	4	dusp6	2											dnci2	2	atp8a2 (pp) abca3	2
uids=14527388	2	il6 (pp) jak1	4	cysltr1	2											tfrc	2	tnfa (pp) irs2	2
uids=21235789	2	mcp (pp) il8	4	tbx1	2											pax6	2	nbs1 (pp) mycn	2
uids=21167041	2	fyn (pp) sphk1	4	sftpb	2											runx1	2	itk (pp) mmp2	2
uids=15361868	2	ang (pp) mmp9	4	lap	2											1.1.3.6	2	tnip1 (pp) bcl2	2
uids=21181920	2	sod1 (pp) nf-kappab	4	ptpns1	2											apln	2	tlr4 (pp) nos2a	2
uids=20309696	2	csk (pp) tlr1	4	f8	2											rps6kb2	2	ilf3 (pp) nr0b2	2
uids=20889596	2	stat4 (pp) ifng	4	dntt	2											his1	2	pkb (pp) prkaa2	2
uids=21624938	2	cgn (pp) il8	4	mafd2	2											kcnip2	2	il17 (pp) cd4	2
uids=21452285	2	tnf (pp) nox1	4	slc7a8	2											nt5c	2	nr5a1 (pp) brca1	2
uids=19843090	2	tlr4 (pp) foxp3	4	mft	2											cyp7a1	2	foxa2 (pp) abcb1	2
uids=21454695	2	il8 (pp) atp8a2	4	cbs	2											fprl1	2	il4 (pp) irs2	2
uids=21231951	2	mapk14 (pp) mapk9	4	fgfr1	2											pmps	2	cxadr (pp) ahr	2
uids=20924115	2	src (pp) egfr	4	mib1	2											il9	2	cd28 (pp) il2ra	2
uids=10444392	2	il1b (pp) mmp9	4	ecm1	2											epor	2	il17 (pp) il8	2
uids=17154512	2	tnfrsf5 (pp) cd83	4	ppp1r12a	2											ptpn6	2	2.6.1.77 (pp) dct	2
uids=20155834	2	jak2 (pp) nf-kappab	4	ilt7	2											nr5a1	2	hsd3b2 (pp) cyp17a1	2
uids=20452541	2	card12 (pp) card15	4	enpp3	2											hlxb9	2	irs2 (pp) il13	2
uids=19544485	2	foxp3 (pp) il2	4	pde4b	2											pcld	2	mapk3 (pp) casr	2
uids=16914100	2	il17 (pp) tgfb	4	dusp4	2											bmp7	2	socs1 (pp) socs3	2
uids=10227994	2	nos2a (pp) jag1	4	defb1	2											drd2	2	atp8a2 (pp) slc2a2	2
uids=11298829	2	mapk8 (pp) cd74	4	rab27a	2											slc9a3	2	4.1.1.38 (pp) 4.1.1.49	2
uids=18500358	2	il8 (pp) cxcl9	4	kntc2	2											lmcd1	2	egfr (pp) dcn	2
uids=21901025	2	socs1 (pp) il4	4	cyr61	2											postn	2	brd2 (pp) brd4	2
uids=21245836	2	cxcl10 (pp) icam1	4	nos3	2											mlc1	2	gstp1 (pp) serpinb5	2
uids=20889569	2	syk (pp) btk	4	pgf	2											gpr10	2	ccnd1 (pp) foxp3	2
uids=11451955	2	ctla4 (pp) pdcd1	4	pltp	2											dnaja2	2	gal (pp) sla	2
uids=21076367	2	tgfb (pp) il13	4	cnr2	2											epha4	2	vrk2 (pp) egf	2
uids=21036898	2	mmp2 (pp) mmp3	4	nubp1	2											cd24	2	flt4 (pp) kdr	2
uids=20798608	2	il6 (pp) ifn-alpha	4	dst	2											smpd1	2	rarb (pp) runx3	2
uids=20656777	2	il2ra (pp) il7r	4	sigirr	2											lrpap1	2	bcl2 (pp) slit2	2
uids=18955128	2	itgam (pp) sell	4	prv1	2											bri3	2	sp1 (pp) slc25a20	2
uids=20830289	2	il8 (pp) il3	4	cpb2	2											mtss1	2	mapk8 (pp) cox5a	2
uids=9118946	2	lcs1 (pp) tlr2	4	alox5	2											atp2c1	2	gcg (pp) foxm1	2
uids=21600206	2	il7 (pp) stat5a	4	csn1s1	2											elf4	2	scarb1 (pp) mapk3	2
uids=20470879	2	crp (pp) nf-kappab	4	slc2a1	2											tm4sf1	2	baat (pp) tag	2
uids=21562857	2	ccl5 (pp) icam1	4	2.4.1.14	2											mut	2	klrk1 (pp) cd28	2
uids=17896971	2	il1b (pp) tlr7	4	tm9sf1	2											lbp	2	esr1 (pp) rarb	2
uids=17617619	2	card15 (pp) tnfa	4	pbt	2											numbl	2	app (pp) gal3st1	2
uids=15814739	2	hsd11b1 (pp) il1b	4	rab6ip2	2											tsc2	2	s100a12 (pp) hmgb1	2
uids=17540779	2	cxcl9 (pp) ccl2	4	pts	2											retn	2	map2k5 (pp) tnfaip8	2
uids=19820708	2	vav1 (pp) decr1	4	rhd	2											kpna2	2	slc2a2 (pp) abcc1	2
uids=21517857	2	cxcl12 (pp) vegf	4	nppb	2											klf2	2	prkaa2 (pp) saa@	2
uids=20864151	2	tnfrsf1b (pp) nf-kappab	4	gpr40	2											prss8	2	hsd11b2 (pp) gsk3b	2
uids=20642840	2	il13 (pp) jak2	4	slamf1	2											etv6	2	klf4 (pp) scarb1	2
uids=21738158	2	mdm (pp) stat3	4	pnn	2											rab8a	2	apoe (pp) picalm	2
uids=21515313	2	map3k7 (pp) malt1	4	igkv1-16	2											set	2	cdkn2a (pp) cdc42	2
uids=18377769	2	hif1a (pp) nf-kappab	4	asip	2											vegf	2	cdc42 (pp) actin	2
uids=18423196	2	flna (pp) il6	4	cebpd	2											pgr	2	pparg (pp) srebf1	2
uids=15205454	2	tnfrsf5 (pp) cxcl10	4	camlg	2											plau	2	cxcl10 (pp) il18	2
uids=21343618	2	il8 (pp) cxcl2	4	2.4.1.5	2											xrcc5	2	nr5a1 (pp) fos	2
uids=21484783	2	mapk14 (pp) map2k6	4	ednrb	2											hsd11b1	2	flnb (pp) tmd	2
uids=17337451	2	il6 (pp) psmc6	4	b7-h4	2											sp3	2	cd38 (pp) serpinf2	2
uids=19852543	2	lyn (pp) il5	4	bag4	2											parc	2	cnksr1 (pp) pik3ca	2
uids=19121387	2	tra1 (pp) mapk8	4	cpm	2											cyld	2	cyp3a4 (pp) cyp2c9	2
uids=12832416	2	il6 (pp) ccl8	4	nucb2	2											ube2i	2	pparg (pp) sgk	2
uids=21932059	2	1.13.11.17 (pp) ifng	4	aatf	2											mvd	2	lipe (pp) ppp2r4	2
uids=21269878	2	clecsf12 (pp) tlr4	4	pln	2											corin	2	il6 (pp) nf-kappab	2
uids=21850366	2	ptpn6 (pp) stat5a	4	blm	2											foxm1	2	ccnd2 (pp) foxp3	2
uids=9649570	2	ccl24 (pp) ccl17	4	cd209	2											kcna4	2	rage (pp) s100a12	2
uids=21474032	2	mapk14 (pp) jak2	4	fcgr2b	2											tmprss2	2	apc (pp) sfn	2
uids=20875477	2	cybb (pp) nox4	4	plac8	2											1.1.1.3	2	il6 (pp) il6st	2
uids=21762706	2	cox2 (pp) nos2a	4	its	2											fgf10	2	pth (pp) cftr	2
uids=17477815	2	il1b (pp) cebpb	4	trim40	2											fzd4	2	prkaa2 (pp) hpt	2
uids=20564470	2	ighe (pp) il13	4	irak1bp1	2											prdm16	2	ccnd1 (pp) ccnd2	2
uids=17379480	2	cxcr4 (pp) cd74	4	fap	2											hadhb	2	cdkn2a (pp) cdkn2b	2
uids=21596180	2	tnpo1 (pp) il6	4	kng1	2											por	2	wnt4 (pp) wnt11	2
uids=21784147	2	trip6 (pp) nf-kappab	4	cdc25a	2											ptpn2	2	prkaa2 (pp) acaca	2
uids=19915002	2	mapk3 (pp) nfkbia	4	prss25	2											pitx2	2	klk3 (pp) trpm8	2
uids=20071599	2	myc (pp) bcl2l1	4	slc15a1	2											nodal	2	kcnj3 (pp) kcnj5	2
uids=20392476	2	traf3 (pp) ifna1	4	psmb9	2											cd28	2	ptgs2 (pp) pgf	2
uids=19758167	2	syk (pp) ephb2	4	pla2g1b	2											h19	2	vdr (pp) runx2	2
uids=18045485	2	il6 (pp) serpine1	4	shbg	2											kntc2	2	abcg1 (pp) star	2
uids=21052690	2	tlr4 (pp) snrpd2	4	tom1	2											bcl2l1	2	gcg (pp) src	2
uids=21144599	2	ifnb1 (pp) ccl5	4	sost	2											csf3r	2	postn (pp) itk	2
uids=17400183	2	slpi (pp) irf1	4	mrc1	2											pfkfb2	2	nr1h2 (pp) mapk8	2
uids=12624112	2	cxcr4 (pp) pik3ca	4	cimt	2											pomc	2	bcl2 (pp) serpinb5	2
uids=21077277	2	il13 (pp) il17	4	rps6kb1	2											pltp	2	tcf3 (pp) tcf1	2
uids=19401444	2	mmp9 (pp) mapk8	4	bpi	2											gp2	2	abcb1 (pp) abcg2	2
uids=21626763	2	tnfrsf5 (pp) prkdc	4	pmch	2											nr4a1	2	cetp (pp) apoe	2
uids=21147034	2	copd (pp) mapk14	4	chrm3	2											tnfrsf7	2	nf-kappab (pp) bdnf	2
uids=15004557	2	ros1 (pp) il6	4	lsamp	2											sfrs6	2	tnfa (pp) nf-kappab	2
uids=17573907	2	ep300 (pp) nf-kappab	4	trim16	2											fgf2	2	ahr (pp) ahrr	2
uids=9448048	2	ccl5 (pp) th1l	4	tfap2a	2											stat5a	2	foxa3 (pp) abcb1	2
uids=19635103	2	ifna1 (pp) tlr2	4	emd	2											smad3	2	npr1 (pp) dci	2
uids=21275501	2	il18 (pp) cxcl11	4	cdan1	2											eif2s1	2	siat8b (pp) pik3ca	2
uids=21400500	2	il6 (pp) plg	4	l1cam	2											dlg4	2	stat1 (pp) icam1	2
uids=20456413	2	ripk2 (pp) ephb2	4	vasp	2											rad23b	2	mapk8ip3 (pp) akt1	2
uids=21710691	2	il1r1 (pp) trif	4	nedd8	2											ifn-alpha	2	mapk8ip3 (pp) map2k4	2
uids=16818501	2	cxcl10 (pp) mapk14	4	hdc	2											sncg	2	rrad (pp) ednra	2
uids=19438974	2	il1r1 (pp) mapk14	4	map3k12	2											lif	2	irf6 (pp) ros1	2
uids=15861643	2	irf7 (pp) irf1	4	cck	2											runx2	2	cd68 (pp) cd19	2
uids=21530736	2	tnfa (pp) il23a	4	prim1	2											agt	2	bdnf (pp) grpr	2
uids=11467997	2	mapk8 (pp) bax	4	jip	2											hop	2	rad50 (pp) insr	2
uids=16882714	2	ptpn11 (pp) il6	4	pkd1	2											arntl	2	il4 (pp) hsd3b1	2
uids=21909091	2	prnp (pp) hgf	4	atp6ap1	2											ddc	2	ddef1 (pp) rasa1	2
uids=17711515	2	gpi (pp) myd88	4	ppp1r14a	2											tnt	2	rxra (pp) rxrb	2
uids=21099231	2	stat1 (pp) socs3	4	lgals8	2											sucla2	2	cxcl9 (pp) cxcl11	2
uids=21925107	2	lck (pp) cd4	4	unc13d	2											slamf1	2	irs1 (pp) shc1	2
uids=21940237	2	ncr1 (pp) ifng	4	ifna2	2											pnn	2	pop1 (pp) hnf4a	2
uids=16204629	2	soat1 (pp) jak2	4	krt5	2											map3k11	2	cyp1b1 (pp) ahr	2
uids=18356597	2	muc2 (pp) nf-kappab	4	slc16a1	2											tle2	2	tsc1 (pp) ephb2	2
uids=20301193	2	ly96 (pp) stat1	4	ereg	2											znf185	2	cd8a (pp) klrk1	2
uids=20368800	2	hspca (pp) map3k7	4	pfkfb3	2											flj20071	2	hshin1 (pp) serpinb5	2
uids=18188012	2	stat6 (pp) th1l	4	dsipi	2											nf2	2	abcb1 (pp) abcc1	2
uids=20564190	2	ppara (pp) mll	4	f2rl2	2											atr	2	icam1 (pp) ros1	2
uids=10224059	2	irf3 (pp) tnfa	4	pax5	2											nkrf	2	grb10 (pp) kcnq1ot1	2
uids=15716280	2	mapk8 (pp) card4	4	il12b	2											gabpa	2	kcnj9 (pp) ncam1	2
uids=10733095	2	adam11 (pp) tnfa	4	mpe	2											mapk8ip2	2	src (pp) stat3	2
uids=21423754	2	trim63 (pp) spi1	4	fubp3	2											irf3	2	nr2f2 (pp) ucp3	2
uids=20953899	2	flna (pp) vwf	4	pdk1	2											irs1	2	il23a (pp) foxp3	2
uids=20846165	2	mmp9 (pp) ccl2	4	esx1l	2											par1	2	frap1 (pp) tcf1	2
uids=18769647	2	hdac4 (pp) ptgs2	4	aoc3	2											ccl18	2	ighe (pp) phgdh	2
uids=20665427	2	ifna1 (pp) irf8	4	plat	2											flj12541	2	saa2 (pp) uts2r	2
uids=21104588	2	sphk1 (pp) sphk2	4	g3bp	2											c20orf114	2	tcf7 (pp) cd3z	2
uids=21777697	2	tlr10 (pp) tlr2	4	vipr1	2											ap2-alhpa	2	actin (pp) sma@	2
uids=20124104	2	mmp3 (pp) ccl2	4	ripk1	2											ifnar2	2	glp1r (pp) gipr	2
uids=21642542	2	ifih1 (pp) c1qbp	4	mica	2											actr2	2	foxa2 (pp) foxl1	2
uids=17885930	2	cd86 (pp) tnfa	4	cd3e	2											pstpip2	2	tnt (pp) fabp3	2
uids=21735674	2	il2ra (pp) cd28	4	cpi1	2											rgs5	2	hes1 (pp) gli	2
uids=19022706	2	il1b (pp) bcl2	4	fabp3	2											msc	2	ifna1 (pp) socs3	2
uids=21823020	2	src (pp) mapk3	4	gimap5	1											gli3	2	tbx20 (pp) mef2c	2
uids=21295084	2	tlr2 (pp) mapk3	4	sdhc	1											adcy8	2	nos2a (pp) nfatc1	2
uids=16954502	2	ccl1 (pp) ccl17	4	opn1sw	1											rhbdl1	2	mafg (pp) tgfb	2
uids=15381094	2	tnfa (pp) lif	4	krt19	1											klf4	2	avp (pp) ang	2
uids=18063698	2	traf3 (pp) nf-kappab	4	c14orf32	1											extl3	2	gip (pp) pomc	2
uids=21078560	2	il1r1 (pp) tnfa	4	tac4	1											fpr1	2	ucp2 (pp) atp8a2	2
uids=20822024	2	tnfa (pp) irs1	4	ccr9	1											il4r	2	gli (pp) ccnd1	2
uids=21478181	2	btf3l1 (pp) tgfb	4	nape-pld	1											pgd	2	scarb1 (pp) hln2	2
uids=20941850	2	tnfrsf12a (pp) nf-kappab	4	masp2	1											alpp	2	timp2 (pp) timp3	2
uids=20549906	2	bcl2l1 (pp) tp53	4	dpt	1											comt	2	lpl (pp) lipe	2
uids=19085995	2	src (pp) decr1	4	slc9a1	1											ercc5	2	pde5a (pp) nos3	2
uids=21653234	2	il9 (pp) irf6	4	casp3	1											adra2a	2	pcsk9 (pp) egf	2
uids=19786542	2	il2 (pp) cd8a	4	traf4	1											aavs1	2	hoxa1 (pp) rarb	2
uids=20329551	2	tgfb (pp) map3k7ip1	4	afa	1											kras2	2	tnfa (pp) mapk8ip1	2
uids=21616434	2	tnf (pp) ptgs2	4	mefv	1											c20orf70	2	tjp1 (pp) lipe	2
uids=11086066	2	il22 (pp) stat3	4	ucp1	1											tnfsf11	2	aqp2 (pp) aqp3	2
uids=21575912	2	rage (pp) tlr4	4	psma6	1											brd2	2	map3k7 (pp) bcatenin	2
uids=19186082	2	tnf (pp) ccl4	4	myh11	1											cebpa	2	foxp3 (pp) mlc1	2
uids=18782110	2	il6 (pp) abca1	4	apc2	1											sts-1	2	tshr (pp) gnas	2
uids=20609147	2	ppig (pp) tlr4	4	col2a1	1											ifng	2	ifnb1 (pp) cpe	2
uids=21266669	2	ifng (pp) trim63	4	gzmm	1											tpm1	2	prima1 (pp) svil	2
uids=21894532	2	prkaa2 (pp) gsk3b	4	ptger3	1											fut8	2	cyp11b1 (pp) cyp11a1	2
uids=20585109	2	irf6 (pp) hypb	4	mst1	1											rps6kb1	2	pik3ca (pp) aprt	2
uids=21138840	2	vcam1 (pp) vegf	4	gpr44	1											pou1f1	2	cdkn2a (pp) pscd2	2
uids=21905617	2	gas (pp) irf8	4	rnf11	1											cd97	2	abcb1 (pp) cxadr	2
uids=15500144	2	il2 (pp) csf2	4	mks1	1											dtnbp1	2	nts (pp) cga	2
uids=15853747	2	mip1a (pp) ccr5	4	pmps	1											mtx1	2	fzd4 (pp) egf	2
uids=21378027	2	il2 (pp) tnf	4	srm	1											hmgn3	2	1.5.1.19 (pp) ang	2
uids=19426212	2	3.1.4.3 (pp) hspg2	4	trim56	1											itgal	2	foxa2 (pp) runx2	2
uids=15459191	2	nf-kappab (pp) cd80	4	fscn1	1											l1cam	2	rarb (pp) hshin1	2
uids=18491584	2	traf2 (pp) nfkbia	4	pph1	1											gnrh1	2	tnfrsf5 (pp) ptgs2	2
uids=20719993	2	ifnar1 (pp) ifnar2	4	eif4g1	1											baiap2	2	cd38 (pp) pik3ca	2
uids=21564001	2	ifng (pp) cxcr3	4	csf2ra	1											aqp3	2	grin2b (pp) hoxa1	2
uids=20522786	2	apcs (pp) nf-kappab	4	wsn	1											slco4c1	2	foxp3 (pp) cd8a	2
uids=16472594	2	socs3 (pp) irf6	4	myh9	1											calcr	2	bas (pp) pcsk1	2
uids=10416598	2	ppara (pp) pparg	4	icosl	1											ivd	2	pten (pp) stat3	2
uids=19682527	2	tgfb (pp) smad7	4	cyp27b1	1											rasa1	2	kras2 (pp) dcn	2
uids=19157552	2	ephb2 (pp) cxcl10	4	mt4	1											tpo	2	foxo1a (pp) foxo3a	2
uids=21460123	2	tnf (pp) tgfb	4	nrtn	1											sry	2	1.5.1.19 (pp) nos2a	2
uids=19635926	2	traf1 (pp) tnfrsf8	4	p2ry11	1											casp12p1	2	rest (pp) cyp11b2	2
uids=21307293	2	cyld (pp) bcl3	4	pdcd8	1											gpr39	2	pcna (pp) tp53	2
uids=18315734	2	ddx58 (pp) lgp2	4	grin1	1											gca	2	slc2a4 (pp) ucp3	2
uids=20729386	2	jun (pp) defb103a	4	dpm1	1											tsc1	2	kcnj11 (pp) birc2	2
uids=21809634	2	socs3 (pp) il4	4	f11r	1											mog	2	glp1r (pp) serpine1	2
uids=21442673	2	jag1 (pp) nf-kappab	4	pdf	1											yy1	2	emx2 (pp) runx3	2
uids=21840384	2	adam11 (pp) pdcd1lg2	4	nid	1											serpinb2	2	nos2a (pp) il2	2
uids=20229526	2	tlr9 (pp) il6	4	rcbtb1	1											crot	2	dlec1 (pp) rassf1	2
uids=18492752	2	nf-kappab (pp) apoe	4	postn	1											c19orf10	2	ccnd2 (pp) foxa2	2
uids=16339911	2	trif (pp) mapk8	4	p2ry5	1											cav1	2	syt1 (pp) jun	2
uids=21625457	2	cd14 (pp) cd8a	4	hbe1	1											ae2	2	cdkn2a (pp) brca1	2
uids=21375496	2	psmd12 (pp) cutl1	4	cdh1	1											zfp36	2	cyp11b2 (pp) ctsc	2
uids=20497296	2	traf1 (pp) tnfa	4	abcg2	1											il13	2	cyp3a4 (pp) cyp1a2	2
uids=21830856	2	gal (pp) irf6	4	sf1	1											atp1a1	2	smad1 (pp) msx2	2
uids=21411730	2	mapk14 (pp) syk	4	c14orf10	1											braf	2	creb1 (pp) tcf1	2
uids=21933882	2	stat5a (pp) trr	4	sh2d3a	1											scyl1	2	lcat (pp) abca1	2
uids=18299187	2	ptprv (pp) f10	4	ntrk1	1											spop	2	pcna (pp) pols	2
uids=21914624	2	cd28 (pp) icos	4	cse1l	1											ccr3	2	brd2 (pp) etv6	2
uids=21741936	2	il7 (pp) cd4	4	rapgef5	1											bok	2	foxl2 (pp) or6a2	2
uids=20664949	2	icam1 (pp) cd58	4	4.2.3.21	1											tlr5	2	slc25a16 (pp) cpp	2
uids=21393509	2	stat3 (pp) bcl2l1	4	scap1	1											g22p1	2	rbp4 (pp) fabp4	2
uids=20304584	2	syk (pp) bcr	4	c1qr1	1											ednra	2	jun (pp) iapp	2
uids=14993593	2	cxcl12 (pp) ccl2	4	hoxa9	1											tbl2	2	lef1 (pp) ada	2
uids=21900165	2	nr1i2 (pp) tnfa	4	esr2	1											ctaa1	2	ets1 (pp) tfap2a	2
uids=21377269	2	il1r1 (pp) il6r	4	ppp5c	1											kcnj2	2	nptxr (pp) npr2	2
uids=15527169	2	th1l (pp) il2	4	ids	1											il12b	2	bas (pp) elk1	2
uids=19120480	2	tnfaip3 (pp) ralbp1	4	ltc4s	1											mpe	2	ifna1 (pp) ifng	2
uids=19412184	2	tnfrsf11a (pp) csf1	4	cd5	1											pld2	2	itgam (pp) itgb2	2
uids=16306773	2	il1b (pp) irak3	4	eif4a1	1											col4a3bp	2	ccnd2 (pp) runx2	2
uids=20153439	2	bax (pp) cdkn1a	4	dnmt3b	1											txn	2	tnfrsf7 (pp) tfrc	2
uids=20814219	2	cybb (pp) ros1	4	hcst	1											tshr	2	atp8a2 (pp) s100b	2
uids=19666608	2	tab3 (pp) tnf	4	pes1	1											dnajb7	2	nfatc1 (pp) cyp2e1	2
uids=21515798	2	tp53 (pp) tnfrsf6	4	cenpj	1											fcn2	2	titf1 (pp) nfatc3	2
uids=20536507	2	irak3 (pp) irak1	4	runx3	1											ervk2	2	eif4ebp1 (pp) foxo1a	2
uids=18854126	2	il2ra (pp) ctla4	4	4.1.1.49	1											arrb1	2	tcf4 (pp) hipk2	2
uids=20696083	2	birc3 (pp) bcl2l1	4	gas6	1											ighv@	2	igf1 (pp) socs3	2
uids=21102570	2	f2 (pp) tfpi2	4	cct	1											zfyve9	2	icam1 (pp) mapk14	2
uids=21492269	2	3.5.1.4 (pp) aicda	4	e2f1	1											ccrl2	2	ccnd1 (pp) runx2	2
uids=21248167	2	myd88 (pp) ly96	4	tnfrsf14	1											plin	2	jun (pp) tcf7	2
uids=21844139	2	vegf (pp) vegfc	4	s100a4	1											krt7	2	ifng (pp) kntc2	2
uids=19629358	2	il17d (pp) nf-kappab	4	lms	1											clathrin	1	mapk3 (pp) ephb2	2
uids=21617041	2	map3k7 (pp) map2k3	4	wbscr22	1											arx	1	cse (pp) nf-kappab	2
uids=16239509	2	syk (pp) zap70	4	usf1	1											lrpprc	1	saa1 (pp) sas	2
uids=21851604	2	cxcl1 (pp) ccl5	4	pdgfra	1											pfc	1	hnf4a (pp) lrp6	2
uids=20722535	2	mcp (pp) ccl5	4	rnf31	1											hdac9	1	prkaa2 (pp) il6	2
uids=19794067	2	mip1a (pp) ccl8	4	mpn	1											aes	1	edn1 (pp) ephb2	2
uids=21426407	2	tnfrsf6 (pp) lyn	4	pvrl2	1											thy1	1	vegf (pp) 1.5.1.19	2
uids=19461045	2	ccr5 (pp) cxcr3	4	timm8a	1											arhe	1	igf1 (pp) foxo1a	2
uids=21572958	2	cd80 (pp) cd83	4	itgb1bp3	1											gpsn2	1	diablo (pp) birc2	2
uids=16331273	2	il1b (pp) soat1	4	2.3.1.149	1											fkbp5	1	abcb1 (pp) abcc3	2
uids=21937707	2	ptgs2 (pp) jag1	4	csf3r	1											ipp	1	nfya (pp) ogg1	2
uids=18362948	2	stat6 (pp) tnfa	4	rbp4	1											tead1	1	ptk2 (pp) cdc42	2
uids=21750230	2	scyl1 (pp) tnfrsf5	4	pomc	1											maf	1	4.1.1.49 (pp) ppara	2
uids=21239721	2	nf-kappab (pp) aprt	4	comp	1											c8orf4	1	src (pp) itk	2
uids=20576468	2	nf-kappab (pp) socs1	4	lu	1											kdr	1	cish (pp) cyp11a1	2
uids=19525930	2	il13 (pp) ccl16	4	nhs	1											slc9a1	1	atic (pp) mapk14	2
uids=21036709	2	ifng (pp) jak1	4	1.21.3.3	1											casp3	1	crp (pp) olr1	2
uids=21092943	2	il8 (pp) jag1	4	fgf19	1											cxcr4	1	sox14 (pp) shh	2
uids=19587753	2	ikbkg (pp) ikbkb	4	pgea1	1											jak3	1	nr1i2 (pp) ppara	2
uids=21365880	2	ephb2 (pp) ccl5	4	calr	1											dlk1	1	egfr (pp) smpd1	2
uids=15644410	2	itgal (pp) cblb	4	tff2	1											tgfbr3	1	atf2 (pp) ipf1	2
uids=15970430	2	il17d (pp) il27ra	4	actn4	1											tsc	1	pbx2 (pp) dcn	2
uids=19716178	2	il17 (pp) mapk3	4	mia	1											il31ra	1	abcb1 (pp) vdr	2
uids=11104808	2	tlr1 (pp) card4	4	ace	1											tlr8	1	ptpn3 (pp) vdr	2
uids=21632720	2	hsd11b1 (pp) tnfa	4	rfp	1											pttg1	1	hsd11b1 (pp) mapk14	2
uids=21048113	2	coro1a (pp) tlr2	4	pah	1											mefv	1	trhr (pp) myb	2
uids=19436703	2	il17f (pp) il17r	4	fyb	1											sorl1	1	ppp2r4 (pp) pik3ca	2
uids=21103345	2	cd4 (pp) ctla4	4	fgfr4	1											cxcl5	1	socs3 (pp) prkcb1	2
uids=21113699	2	ahr (pp) tcdd	4	pparbp	1											trr	1	spi1 (pp) eomes	2
uids=19147815	2	osm (pp) ifn-alpha	4	usp2	1											c4a	1	arsf (pp) ucp3	2
uids=20960373	2	zap70 (pp) itk	4	sarm1	1											ncr3	1	pak6 (pp) rad51ap1	2
uids=20839416	2	pvrl1 (pp) irf3	4	ulbp1	1											renbp	1	abca1 (pp) pcsk1	2
uids=19524512	2	ptpn6 (pp) ptpn11	4	acaca	1											pou5f1	1	hoxa1 (pp) sfrp1	2
uids=16959222	2	tram1 (pp) tlr4	4	lipa	1											ccr2	1	hnf4a (pp) tcf3	2
uids=17932347	2	camp (pp) il8	4	abcc6	1											ptger3	1	pax4 (pp) myc	2
uids=21705839	2	relb (pp) map3k14	4	siat4c	1											tbx15	1	cyp1a1 (pp) cyp2a6	2
uids=20967287	2	spg7 (pp) ptk2	4	igfbp3	1											mst1	1	il4 (pp) il5	2
uids=17181634	2	card9 (pp) nf-kappab	4	sema7a	1											adam17	1	foxp3 (pp) jag2	2
uids=21368235	2	irf6 (pp) ifnb1	4	aip	1											pres	1	pde4d (pp) smpd1	2
uids=1910690	2	tlr2 (pp) ros1	4	dmd	1											stim1	1	sp1 (pp) tcf7	2
uids=18038361	2	sirt1 (pp) rela	4	fancf	1											grk5	1	pcsk5 (pp) lpl	2
uids=19770271	2	relb (pp) tnfa	4	keap1	1											sumo1	1	nck1 (pp) fyb	2
uids=21394384	2	ptgs2 (pp) traf6	4	mpl	1											rod1	1	ace (pp) ace2	2
uids=20935210	2	il13 (pp) il2	4	rtn2	1											hmgcs2	1	nr4a1 (pp) ang	2
uids=21376308	2	anxa1 (pp) nf-kappab	4	dhcr7	1											nudt6	1	vrk2 (pp) erbb2	2
uids=21245135	2	tnf (pp) hypb	4	tf	1											aldh2	1	ppig (pp) cyp1a1	2
uids=19632992	2	ptgs2 (pp) hmox1	4	rbp1	1											pip5k1c	1	irs2 (pp) bcl2	2
uids=19582151	2	traf1 (pp) traf2	4	trim25	1											htatip	1	retn (pp) pparg	2
uids=21635548	2	mmp9 (pp) mbtps1	4	cdk5	1											prkdc	1	uts2r (pp) pten	2
uids=21188584	2	tlr4 (pp) jun	4	ksr	1											hspa4	1	nr2f1 (pp) nr2f2	2
uids=21865207	2	ccr6 (pp) il17	4	s100a6	1											dsh	1	stx1a (pp) kcnip2	2
uids=16750991	2	ccl5 (pp) ccl20	4	daxx	1											ly96	1	foxe1 (pp) foxf1	2
uids=21622562	2	pdcd1lg1 (pp) mapk8	4	proc	1											scp	1	lim (pp) lhx3	2
uids=21852528	2	dhx36 (pp) dhx9	4	faim2	1											nup88	1	irs1 (pp) rps6kb1	2
uids=21105983	2	il7 (pp) tnfa	4	hif1an	1											stat5b	1	msx1 (pp) msx2	2
uids=21181444	2	cd4 (pp) tnfrsf7	4	casp6	1											hesx1	1	il8 (pp) ikbkb	2
uids=19531977	2	cd83 (pp) ccr7	4	aps	1											blmh	1	nf-kappab (pp) ggt1	2
uids=17890055	2	ddx58 (pp) ctd	4	hccs	1											rock1	1	tfpi2 (pp) mapk8	2
uids=16143987	2	ccl2 (pp) mmp1	4	cdipt	1											gpha2	1	ldlr (pp) scarb1	2
uids=20592281	2	tnfa (pp) muc2	4	dct	1											npc1	1	qrsl1 (pp) ets1	2
uids=9005985	2	icos (pp) ctla4	4	1.2.1.13	1											pkc	1	elk1 (pp) pcsk1	2
uids=21701768	2	ccl3l1 (pp) ccr1	4	krt12	1											c2f	1	mapk8 (pp) map3k1	2
uids=20709516	2	ifng (pp) tlr3	4	klf4	1											entpd1	1	igfbp2 (pp) pcsk1	2
uids=21700053	2	il17c (pp) stat3	4	grpr	1											p2rx2	1	gnas (pp) snrpn	2
uids=21391901	2	cxcl10 (pp) irf1	4	dscr1	1											mest	1	nf-kappab (pp) slc2a2	2
uids=18710930	2	ros1 (pp) myd88	4	nthl1	1											preb	1	sp1 (pp) pten	2
uids=19963275	2	csf2 (pp) edn1	4	myb	1											allc	1	ptgs2 (pp) aif1	2
uids=21320537	2	alpi (pp) birc4	4	csf2rb	1											slc6a19	1	nf-kappab (pp) tnfaip1	2
uids=11680634	2	ifng (pp) tnf	4	thbd	1											birc4	1	src (pp) cd4	2
uids=21550598	2	mal (pp) socs1	4	aavs1	1											nedd9	1	ppara (pp) mapk14	2
uids=20944173	2	ccl17 (pp) il4	4	mc1r	1											gcm2	1	ccnd1 (pp) foxa2	2
uids=20502346	2	tlr1 (pp) cd14	4	immt	1											ca9	1	canp (pp) npr3	2
uids=21296061	2	fyn (pp) ighe	4	marcks	1											nr1i2	1	nr0b2 (pp) 4.1.1.49	2
uids=20691200	2	tnfrsf1a (pp) slc17a5	4	tas2r14	1											scarf1	1	hdac1 (pp) hdac11	2
uids=19342679	2	ccl5 (pp) ccl22	4	il29	1											tfcp2	1	irs2 (pp) f2	2
uids=18798334	2	ccl20 (pp) ccr6	4	grip1	1											prkwnk4	1	cdkn1b (pp) cdkn1a	2
uids=21300955	2	jak3 (pp) tnfrsf5	4	meox2	1											ptgds	1	ros1 (pp) ang	2
uids=21881556	2	pbef1 (pp) il1b	4	trd@	1											sulf2	1	aga (pp) socs2	2
uids=21060787	2	nf-kappab (pp) tnfrsf11a	4	frizzled	1											mcf2	1	actin (pp) ephb2	2
uids=21533102	2	cd8a (pp) irf6	4	siglec9	1											cxadr	1	atbf1 (pp) pdgfrb	2
uids=20121698	2	socs3 (pp) il13	4	cysltr2	1											ifi27	1	ppara (pp) fabp4	2
uids=21471541	2	il8 (pp) tbk1	4	slc3a2	1											tnfrsf8	1	vdr (pp) il12b	2
uids=16313340	2	il4 (pp) ccl13	4	gad1	1											acr	1	cxadr (pp) ppara	2
uids=15528373	2	nr1i2 (pp) ccl2	4	gfer	1											hmga1	1	itpka (pp) pnck	2
uids=20172951	2	syt1 (pp) vcam1	4	pole3	1											tcf7l1	1	alpi (pp) diablo	2
uids=21215245	2	map3k7ip2 (pp) traf6	4	stot	1											acat2	1	mcp (pp) gal	2
uids=17360530	2	ptk2b (pp) ccl2	4	tp53bp1	1											btk	1	cd4 (pp) extl3	2
uids=20943998	2	irf6 (pp) irf3	4	shfm1	1											ltc4s	1	pak6 (pp) rad50	2
uids=19703016	2	dpp4 (pp) ccl3l1	4	sh3bp2	1											il18bp	1	tnfa (pp) irs1	2
uids=20580721	2	stat1 (pp) il11	4	tnfrsf25	1											camkk2	1	tam (pp) ctla4	2
uids=16905241	2	tbk1 (pp) sec5l1	4	slc5a1	1											prom1	1	rhoa (pp) rac1	2
uids=20847734	2	bcl2 (pp) mmp9	4	slc15a4	1											epha2	1	jak2 (pp) src	2
uids=18606657	2	syk (pp) nf-kappab	4	chst10	1											scap	1	smad2 (pp) itk	2
uids=20554965	2	map3k7 (pp) tnfa	4	nalp2	1											adra1a	1	cdkn2a (pp) rac1	2
uids=16751391	2	ccl20 (pp) cxcl9	4	smurf1	1											slc5a6	1	tcf7 (pp) znfn1a1	2
uids=18026571	2	il6 (pp) tnfsf11	4	clybl	1											cri1	1	twsg1 (pp) cpe	2
uids=21446979	2	myd88 (pp) ccl2	4	b7	1											rbm14	1	apoe (pp) lpl	2
uids=20153802	2	cgn (pp) ros1	4	gstm1	1											hhat	1	nfe2l1 (pp) tgfb	2
uids=18660381	2	mapk8 (pp) irf3	4	acat1	1											mir16	1	mapk14 (pp) hln2	2
uids=21448133	2	nf-kappab (pp) pkca	4	gtpbp1	1											slc5a2	1	mapk8 (pp) iapp	2
uids=20683900	2	ifnb1 (pp) cxcl10	4	eif2c2	1											psmc6	1	gcg (pp) mapk8	2
uids=20460943	2	il1r1 (pp) cd14	4	ppia	1											lrp1b	1	tnfa (pp) saa1	2
uids=20519900	2	irak1 (pp) il18	4	il10ra	1											nse1	1	abca1 (pp) cyp2b6	2
uids=21873519	2	setbp1 (pp) myd88	4	ide	1											lap	1	scarb1 (pp) nf-kappab	2
uids=20585645	2	mcl1 (pp) bcl2l11	4	pr@	1											ca3	1	smad2 (pp) smad4	2
uids=19923204	2	il9 (pp) hnrpd	4	alox5ap	1											mpz	1	mmp9 (pp) abca1	2
uids=18368052	2	il6 (pp) il7	4	fastk	1											pkd2	1	rrbp1 (pp) wnt2b	2
uids=21282511	2	mapk8 (pp) igf1	4	adora3	1											chga	1	stat5a (pp) ephb2	2
uids=20625972	2	il17 (pp) il-12rbeta2	4	pml	1											cln3	1	mapk3 (pp) pth	2
uids=21255094	2	tlr7 (pp) pdc	4	abcd1	1											alkbh	1	runx3 (pp) sfrp1	2
uids=9653098	2	pten (pp) nf-kappab	4	adamts13	1											defa1	1	mapk3 (pp) mmp9	2
uids=21895629	2	ahr (pp) ros1	4	cd200r1	1											igkv4-1	1	pparg (pp) nr1h3	2
uids=17965022	2	hspca (pp) il1b	4	sirt2	1											ambp	1	ppyr1 (pp) foxm1	2
uids=12947019	2	tnfa (pp) pkca	4	aire	1											qpct	1	foxf1 (pp) foxl1	2
uids=21149496	2	c21orf64 (pp) ptpn11	4	kit	1											pik3r1	1	igf1 (pp) add3	2
uids=21460227	2	il17 (pp) crp	4	smc2l1	1											nfkb1	1	php1b (pp) gnas	2
uids=16624823	2	ifna1 (pp) il17	4	blnk	1											txnl6	1	klk15 (pp) ucp2	2
uids=20219537	2	ptgs2 (pp) tam	4	fcar	1											akt1	1	cd4 (pp) pdcd1	2
uids=19834108	2	il4 (pp) il9	4	mgat3	1											prkd1	1	cd36 (pp) il6	2
uids=21178010	2	ccr3 (pp) ccl13	4	usf2	1											sympk	1	mlc1 (pp) cpp	2
uids=21785693	2	ccl8 (pp) irf6	4	tshr	1											fancd2	1	usf2 (pp) hk2	2
uids=19620301	2	jak2 (pp) ephb2	4	sctr	1											par4	1	apob (pp) mtp	2
uids=12787559	2	stat3 (pp) vegf	4	adam10	1											cic	1	cd69 (pp) sell	2
uids=20868675	2	lta (pp) tnfa	4	plcb3	1											gstt2	1	ptgs2 (pp) tbxas1	2
uids=15597322	2	syt1 (pp) ikka	4													cd38	1	tam (pp) foxp3	2
uids=21081533	2	lif (pp) mapk3	4													rps7	1	hk2 (pp) f2	2
uids=21931968	2	ahr (pp) il6	4													lcs1	1	il2 (pp) frap1	2
uids=20452453	2	tlr4 (pp) il4	4													xrcc3	1	cyp1a1 (pp) cyp3a5	2
uids=19274094	2	tlr3 (pp) card4	4													mpn	1	f2 (pp) mapk3	2
uids=20438785	2	lta (pp) il8	4													ndrg1	1	azgp1 (pp) acaca	2
uids=21400555	2	mmp9 (pp) timp1	4													alad	1	nr0b2 (pp) prkaa2	2
uids=21282107	2	cd4 (pp) sell	4													adrbk2	1	hsd11b2 (pp) icam1	2
uids=21046484	2	map3k14 (pp) cutl1	4													prkr	1	ilk (pp) ctgf	2
uids=20595805	2	nf-kappab (pp) il4	4													ddah1	1	decr1 (pp) cybb	2
uids=21712022	2	camp (pp) tlr2	4													rest	1	ifng (pp) il10	2
uids=21469098	2	cxcl9 (pp) il18	4													dst	1	srf (pp) creb1	2
uids=19812195	2	cxcl12 (pp) cd34	4													plxna2	1	crp (pp) tp53	2
uids=21145125	2	il1b (pp) mal	4													muc5b	1	3.1.4.3 (pp) hspg2	2
uids=20483925	2	psmc6 (pp) il8	4													pyy	1	smad2 (pp) mmrn1	2
uids=20679225	2	cd8a (pp) foxp3	4													twist2	1	qrsl1 (pp) tfap2a	2
uids=18190779	2	ros1 (pp) ccl2	4													cd244	1	cnksr1 (pp) cdkn2a	2
uids=21245317	2	ppara (pp) txnip	4													slc22a12	1	ptgis (pp) nf-kappab	2
uids=20543575	2	adam11 (pp) nf-kappab	4													hrb	1	pbx1 (pp) nr0b2	2
uids=19715394	2	frap1 (pp) irf6	4													na	1	gli2 (pp) gli3	2
uids=20625151	2	ebp (pp) nf-kappab	4													mcr	1	crp (pp) serpine1	2
uids=19497108	2	cse (pp) mapk3	4													fgf19	1	wnt5a (pp) map3k7	2
uids=21617140	2	tlr2 (pp) saa@	4													dicer1	1	insr (pp) pkc	2
uids=15251327	2	cias1 (pp) il18	4													tnfrsf10a	1	igf1r (pp) igkv2d-19	2
uids=20174897	2	s100a8 (pp) nf-kappab	4													dsp	1	ddr1 (pp) ddr2	2
uids=20138156	2	s100a8 (pp) ccl16	4													cenpb	1	tlr2 (pp) apoc3	2
uids=17095622	2	bcl2l1 (pp) bcl2l11	4													ptpn3	1	gng11 (pp) ephb2	2
uids=18765390	2	tnfa (pp) cutl1	4													arsb	1	pgf (pp) bgn	2
uids=20434582	2	mapk14 (pp) tnfsf10	4													slc38a3	1	stat5a (pp) stat6	2
uids=21572393	2	il18 (pp) tnfsf6	4													ppgb	1	ghr (pp) stat5b	2
uids=15674327	2	nf-kappab (pp) egfr	4													rbs	1	irs2 (pp) cdx2	2
uids=21529899	2	stat6 (pp) ccl26	4													gpr40	1	stub1 (pp) nos2a	2
uids=21319975	2	irf1 (pp) ifna1	4													dlx3	1	abcc8 (pp) ros1	2
uids=21373835	2	ikbkg (pp) tnfsf10	4													cdx2	1	crot (pp) hadhb	2
uids=20833839	2	tec (pp) btk	4													eb-1	1	apc (pp) axpc1	2
uids=21498585	2	cxcl9 (pp) nf-kappab	4													rock2	1	psarl (pp) pink1	2
uids=20837746	2	socs1 (pp) il13	4													cxcr3	1	tat (pp) mapk8	2
uids=20863319	2	cxadr (pp) nr1i2	4													dnmt1	1	bcatenin (pp) mycn	2
uids=18664388	2	ctgf (pp) ccl2	4													slc1a5	1	carm1 (pp) sah	2
uids=20181277	2	rhoa (pp) ptk2	4													fgf9	1	ccl2 (pp) ptgs2	2
uids=20812277	2	ccl3 (pp) il1b	4													cbx5	1	ern1 (pp) eif2ak3	2
uids=20483728	2	s100a8 (pp) map3k7	4													aip	1	gab1 (pp) 1.5.1.19	2
uids=20635178	2	il6 (pp) il17d	4													snap25	1	abcg1 (pp) cd36	2
uids=18684954	2	ralbp1 (pp) sp1	4													ighe	1	prkr (pp) irs1	2
uids=19828923	2	relb (pp) tat	4													mos	1	cd38 (pp) jak2	2
uids=21153363	2	ly96 (pp) il6	4													pde5a	1	snapap (pp) aqp2	2
uids=21477673	2	irf1 (pp) nf-kappab	4													fts	1	hdac1 (pp) hnf4a	2
uids=21538043	2	ing4 (pp) rela	4													tf	1	stat5a (pp) il2	2
uids=20702730	2	irf3 (pp) ifn-alpha	4													rbp1	1	3.1.4.3 (pp) src	2
uids=15251990	2	par1 (pp) f2rl1	4													slb	1	ucp2 (pp) ppara	2
uids=15691843	2	soat1 (pp) stat6	4													gpr	1	bcl2 (pp) pdcd8	2
uids=18192028	2	creb1 (pp) il17f	4													lpa	1	otor (pp) il6	2
uids=21278342	2	card12 (pp) card4	4													3.1.4.3	1	cish (pp) saa1	2
uids=20395561	2	tnfsf12 (pp) ccl5	4													php	1	npc1l1 (pp) srebf2	2
uids=21122287	2	il1b (pp) mmp13	4													exosc4	1	wnt1 (pp) hnf4a	2
uids=20600761	2	tnfa (pp) edn1	4													hfe	1	pik3ca (pp) agtr2	2
uids=12110144	2	socs3 (pp) traf6	4													grk4	1	hnf4a (pp) s100a4	2
uids=17694177	2	tlr4 (pp) th1l	4													daxx	1	spi1 (pp) tcf7	2
uids=16630613	2	itgam (pp) il8	4													gyg	1	il4 (pp) irs1	2
uids=14604492	2	spg7 (pp) ephb2	3													if	1	il1b (pp) gcg	2
uids=21397857	2	itk (pp) mapk14	3													cdc25a	1	atp8a2 (pp) abcg2	2
uids=17728323	2	prkaa2 (pp) socs3	3													mbnl1	1	sgk (pp) ndufa5	2
uids=21129777	2	il16 (pp) il5	3													rip	1	tes (pp) actin	2
uids=20358394	2	ccl24 (pp) ccl7	3													gpr83	1	jak2 (pp) ly96	2
uids=19031648	2	cd5 (pp) ptpn6	3													fcer1g	1	tam (pp) il10	2
uids=21365246	2	tnf (pp) ccl5	3													1.5.1.19	1	abca1 (pp) cav1	2
uids=15917399	2	card15 (pp) il1r1	3													ptger2	1	vip (pp) extl3	2
uids=21652674	2	tlr7 (pp) cd14	3													ptgir	1	opn1mw (pp) cyp3a4	2
uids=21448265	2	tnfa (pp) ifna1	3													klrd1	1	slc2a4 (pp) akt1	2
uids=20451243	2	egr1 (pp) il4	3													mcf2l	1	avp (pp) vwf	2
uids=21147091	2	mapk14 (pp) pkb	3													mlph	1	matp (pp) cyp1a1	2
uids=10528176	2	osm (pp) flj20071	3													sac	1	rad50 (pp) tnfaip8	2
uids=20427260	2	irak1 (pp) ephb2	3													vcam1	1	cyp1a2 (pp) cyp1b1	2
uids=20977917	2	il22 (pp) tnfa	3													ldha	1	gli (pp) jag2	2
uids=21892915	2	slc17a5 (pp) smpd2	3													rhod	1	actn4 (pp) itk	2
uids=19544167	2	irf6 (pp) mdm	3													irf1	1	sod2 (pp) bad	2
uids=21843339	2	nfkbia (pp) ikbkb	3													pip	1	ern1 (pp) atf6	2
uids=21241693	2	tnf (pp) tnfrsf10a	3													gip	1	tnfa (pp) adam17	2
uids=21792834	2	tnfrsf5 (pp) jak2	3													spint1	1	insr (pp) tnfaip8	2
uids=19609346	2	irf6 (pp) map3k7	3													ceacam1	1	foxa2 (pp) foxe1	2
uids=18617992	2	tlr2 (pp) icam1	3													gata1	1	nfkbia (pp) mapk3	2
uids=20826750	2	map3k8 (pp) jun	3													tef	1	mapk3 (pp) ctgf	2
uids=20722024	2	amd1 (pp) cfh	3													ptk2b	1	atp8a2 (pp) atp2a3	2
uids=21363931	2	il24 (pp) jak1	3													ptms	1	epd (pp) foxp3	2
uids=19705295	2	cd8a (pp) tlr4	3													rara	1	il1b (pp) ptgs2	2
uids=21728173	2	cxcl1 (pp) cxcl6	3													cpt1b	1	sirt1 (pp) cdkn2a	2
uids=20854823	2	stat6 (pp) jak3	3													wif1	1	tnfa (pp) copd	2
uids=21518785	2	il2 (pp) il9	3													npy	1	egf (pp) erbb2	2
uids=21515303	2	lpa (pp) irf1	3													pi3	1	gng11 (pp) avpr2	2
uids=19752193	2	hmox1 (pp) myd88	3													ugt1a3	1	tam (pp) ccl2	2
uids=20973418	2	ifna1 (pp) g1p2	3													pign	1	ccnd2 (pp) jag2	2
uids=21682897	2	il13 (pp) ccl17	3													pink1	1	foxa2 (pp) foxp3	2
uids=19909373	2	nf-kappab (pp) wnt10b	3													1.4.1.20	1	nck1 (pp) irs1	2
uids=18955562	2	tlr5 (pp) mmp9	3													ercc3	1	tcf2 (pp) fxyd2	2
uids=21601209	2	bcr (pp) tnfsf5	3													ptger1	1	prl (pp) prlr	2
uids=19574577	2	ly96 (pp) irak1	3													atf3	1	il1b (pp) irs2	2
uids=20383942	2	tnfsf14 (pp) map3k14	3													tmem23	1	itgam (pp) itgax	2
uids=20480502	2	il6 (pp) stat5a	3													hipk2	1	aom (pp) gabpa	2
uids=20227410	2	syt1 (pp) ros1	3													cck	1	kcnq1ot1 (pp) snrpn	2
uids=19955831	2	pdcd1lg1 (pp) pdcd1lg2	3													ccl23	1	rad51ap1 (pp) fbn1	2
uids=20730378	2	fyn (pp) syk	3													gsn	1	tcf1 (pp) nr1i2	2
uids=21118671	2	map3k8 (pp) tnfa	3													mrpl28	1	s100a8 (pp) glo1	2
uids=21658842	2	il1b (pp) mmp3	3													cops8	1	ptgs2 (pp) pkc	2
uids=12692549	2	tlr4 (pp) tgfb	3													hsrg1	1	igf1 (pp) comp	2
uids=16487034	2	yy1 (pp) ccl13	3													p2ry1	1	mif (pp) axpc1	2
uids=15278366	2	il3 (pp) sp1	3													ifngr1	1	rage (pp) syt1	2
uids=20363975	2	tlr2 (pp) cspg2	3													pbef1	1	aprt (pp) hsd11b1	2
uids=18212821	2	mapk8 (pp) cyld	3													dhodh	1	usf2 (pp) hnf4a	2
uids=20604962	2	il17d (pp) il10	3													gpbar1	1	cga (pp) hsd3b1	2
uids=21742938	2	il15 (pp) stat5a	3													slc16a1	1	hla-drb4 (pp) flnb	2
uids=20925653	2	rps6ka5 (pp) il11	3													ddr1	1	c2f (pp) snap25	2
uids=21855684	2	tnf (pp) creb1	3													angpt1	1	f2 (pp) procr	2
uids=20224526	2	nf-kappab (pp) cd4	3													mmp13	1	nf-kappab (pp) ros1	2
uids=19405952	2	p2ry6 (pp) mapk14	3													srpk1	1	crh (pp) pomc	2
uids=19375882	2	stat1 (pp) th1l	3													notch2	1	pparg (pp) ppargc1a	2
uids=21041296	2	irak1 (pp) irf3	3													bdkrb1	1	angptl3 (pp) pcsk5	2
uids=21896050	2	mapk8 (pp) lpa	3													crkl	1	tmeff2 (pp) gstp1	2
uids=16470584	2	rel (pp) tbp	3													ferd3l	1	stat3 (pp) aprt	2
uids=19592497	2	ccl18 (pp) il8	3													slc1a1	1	tnfrsf6 (pp) bcl2	2
uids=20732370	2	ddr1 (pp) ace	3													sms	1	parp1 (pp) brca1	2
uids=18368485	2	il6 (pp) il13	3													srebf2	1	rage (pp) glo1	2
uids=21816184	2	il13 (pp) ros1	3													rilp	1	gli (pp) foxp3	2
uids=20412372	2	il1b (pp) ccl13	3													rrad	1	fabp3 (pp) prkaa2	2
uids=20402650	2	ccl24 (pp) ccl13	3													abcd1	1	grin2b (pp) runx3	2
uids=21714724	2	tnf (pp) rel	3													adamts13	1	hk2 (pp) actin	2
uids=21646394	2	jun (pp) spg7	3													nfatc4	1	gstp1 (pp) sfrp1	2
uids=20947169	2	ptpn11 (pp) ephb2	3													grb10	1	ogt (pp) pik3ca	2
uids=19336370	2	stat3 (pp) stat2	3													cplx1	1	vdr (pp) foxo3a	2
uids=20667457	2	tlr4 (pp) nr0b1	3													dnah5	1	nr4a2 (pp) creb1	2
uids=21336280	2	fcgr2a (pp) fcgr1a	3													ctbp2	1	arhgef2 (pp) adrb2	2
uids=21637752	2	il8 (pp) tnfrsf6	3													kit	1	foxa2 (pp) shh	2
uids=19650795	2	napa (pp) ikka	3													psip1	1	arhgef12 (pp) tnf	2
uids=21685942	2	ifn-alpha (pp) cxcl11	3													vhll	1	tnfrsf10a (pp) tnfrsf10b	2
uids=21711324	2	tlr2 (pp) gja1	3													mkks	1	hdac1 (pp) cyp24a1	2
uids=21508263	2	map3k3 (pp) map3k7	3													kcna5	1	fancd2 (pp) brca1	2
uids=20338162	2	spg7 (pp) il6	3													slc5a3	1	cd38 (pp) btg4	2
uids=20673884	2	rbm9 (pp) trif	3													spn	1	hshin1 (pp) slit2	2
uids=20872723	2	tbk1 (pp) ikka	3													farp2	1	il1b (pp) ephb2	2
uids=20962772	2	map2k1 (pp) syt1	3													ramp	1	ppara (pp) hsd11b1	2
uids=19844976	2	rig (pp) traf3	3													abl2	1	plg (pp) plat	2
uids=16755001	2	cxcl5 (pp) ccl8	3													sulf1	1	creb1 (pp) ep300	2
uids=21147106	2	ifna1 (pp) tnfrsf5	3													prss21	1	sod1 (pp) cybb	2
uids=20861477	2	traf2 (pp) il8	3													fgfr2	1	sox17 (pp) cxcr4	2
uids=21111238	2	il8ra (pp) cxcr4	3													ar	1	ptk2b (pp) ephb2	2
uids=21078555	2	mapk8 (pp) vcam1	3													raf1	1	cd14 (pp) tnfrsf5	2
uids=21767590	2	csf2 (pp) nfkbia	3													porcn	1	cdkn2a (pp) pik3ca	2
uids=19781786	2	il13 (pp) th1l	3													adra1d	1	rarb (pp) sfrp1	2
uids=21743871	2	il17d (pp) tnf	3													tjp3	1	hoxa1 (pp) avp	2
uids=20353767	2	cfh (pp) siat8b	3													hk1	1	3.5.1.4 (pp) aicda	2
uids=12772773	2	il2ra (pp) il6	3													map2k1	1	atp8a2 (pp) abcb9	2
uids=15722350	2	syk (pp) cbl	3													wfs2	1	sfrs1 (pp) ucp3	2
uids=20067776	2	il3 (pp) msp	3													slc6a12	1	msmb (pp) extl3	2
uids=19648290	2	lim (pp) lasp1	3													ptprc	1	prdx2 (pp) ipf1	2
uids=20718590	2	irf6 (pp) tra1	3													tnfrsf6	1	cd28 (pp) cd4	2
uids=21853036	2	birc2 (pp) tnfa	3													commd1	1	cd34 (pp) flt3	2
uids=19190531	2	adam11 (pp) cxcl10	3													atp2b1	1	pik3ca (pp) 1.5.1.19	2
uids=16616514	2	cmrf-35h (pp) il5	3													4.1.2.13	1	tcf4 (pp) pop1	2
uids=17316136	2	mtb (pp) clecsf12	3													tas2r13	1	prkaa2 (pp) ppara	2
uids=16497167	2	card4 (pp) na	3													e2f4	1	nf-kappab (pp) stat1	2
uids=21803355	2	il8 (pp) kitlg	3													6.2.1.7	1	mbd4 (pp) pparbp	2
uids=21298317	2	rhoa (pp) rock2	3													dhx16	1	foxa2 (pp) spdef	2
uids=20626850	2	bbc3 (pp) nf-kappab	3													stard4	1	nag (pp) fabp3	2
uids=21751149	2	src (pp) traf6	3													ighd	1	gpi (pp) lpl	2
uids=21493781	2	crp (pp) ebp	3													mdm2	1	srpk1 (pp) slc39a14	2
uids=21842717	2	ebp (pp) irf6	3													pim1	1	smarca3 (pp) shprh	2
uids=12563287	2	sea (pp) setbp1	3													rel	1	npr1 (pp) nf-kappab	2
uids=20200479	2	il6 (pp) ctf1	3													mmp14	1	il2 (pp) cd4	2
uids=21418345	2	cd14 (pp) il1b	3													psarl	1	tbx20 (pp) nkx2-5	2
uids=21437966	2	ccl5 (pp) il4	3													aih2	1	scarb1 (pp) f2	2
uids=20497147	2	lyn (pp) ighe	3													fah	1	pax4 (pp) rest	2
uids=18752252	2	ralbp1 (pp) mapk14	3													cdkn2b	1	stat3 (pp) sas	2
uids=17202382	2	map3k1 (pp) nf-kappab	3													has2	1	mmp1 (pp) saa@	2
uids=21044138	2	pik3ca (pp) bcatenin	3													sds	1	otub1 (pp) cd4	2
uids=21272259	2	syt1 (pp) scyl1	3													gpi	1	frizzled (pp) hnf4a	2
uids=18056395	2	ccl2 (pp) il4	3													pbp	1	atp8a2 (pp) cetp	2
uids=21236478	2	pdc (pp) cd4	3													ifngr2	1	egfr (pp) il6	2
uids=21277849	2	ang (pp) ptgs2	3													nr0b1	1	ifna1 (pp) tnf	2
uids=19799079	2	pik3ca (pp) decr1	3													gpr30	1	spp1 (pp) igfbp2	2
uids=21570715	2	ptx3 (pp) ccl2	3													igfbp4	1	tap2 (pp) psmb10	2
uids=19264502	2	itk (pp) nf-kappab	3													rab5a	1	slc27a4 (pp) fabp1	2
uids=21760535	2	apoc3 (pp) il6	3													gzmm	1	hnf4a (pp) agt	2
uids=21576324	2	flj20071 (pp) mmp9	3													hars	1	ctla4 (pp) cd8a	2
uids=21467220	2	cd8a (pp) il10	3													cfh	1	saa@ (pp) saa4	2
uids=21314234	2	ros1 (pp) traf6	3													snrpf	1	ace (pp) crp	2
uids=16585540	2	vegf (pp) pik3ca	3													tead3	1	xrcc1 (pp) il10	2
uids=20686034	2	ppbp (pp) il8	3													dlg1	1	onecut1 (pp) foxa2	2
uids=21471214	2	irak1 (pp) tnfa	3													syt8	1	cad (pp) padi4	2
uids=20833375	2	irf6 (pp) decr1	3													dynamin-2	1	apoe (pp) ppara	2
uids=20825555	2	il8 (pp) ddx41	3													pou2f1	1	irf6 (pp) hmox1	2
uids=21343177	2	il10 (pp) apc	3													gpsm1	1	mark2 (pp) mmrn1	2
uids=21557752	2	ccl4 (pp) cxcl9	3													nfatc1	1	neurod1 (pp) neurog3	2
uids=21168250	2	foxp3 (pp) ccr6	3													lef1	1	sema7a (pp) il8	2
uids=20974980	2	irf6 (pp) map3k5	3													parn	1	aprt (pp) igf1	2
uids=21217759	2	tslp (pp) ccl17	3													ghr	1	fkbp4 (pp) hop	2
uids=18239193	2	il17 (pp) stat5a	3													mknk1	1	ros1 (pp) tp53	2
uids=21160051	2	ccl2 (pp) nos2a	3													slc3a1	1	egfr (pp) dtr	2
uids=19700678	2	il7 (pp) il7r	3													mcm10	1	plg (pp) plaur	2
uids=21174009	2	tlr2 (pp) tnfrsf5	3													pir	1	ctla4 (pp) il2	2
uids=20961794	2	tnfsf10 (pp) il8	3													ctbs	1	srebf2 (pp) hsd11b1	2
uids=21844165	2	ppp5c (pp) c14orf10	3													arfip2	1	cpe (pp) actin	2
uids=17555806	2	il1b (pp) hspb1	3													rnu1g2	1	ccnd1 (pp) jag2	2
uids=17334647	2	smpd2 (pp) nsmaf	3													cd1d	1	app (pp) pkc	2
uids=21908791	2	ros1 (pp) hmox1	3													1.14.13.12	1	tlx3 (pp) tnfaip8	2
uids=20875145	2	s100a8 (pp) jag1	3													hmbs	1	tp53 (pp) bcl2	2
uids=20610799	2	plg (pp) tnfrsf5	3													zp2	1	ikbkb (pp) prkcb1	2
uids=21442011	2	irf5 (pp) myd88	3													cav3	1	hmox1 (pp) nfe2	2
uids=19380811	2	tlr8 (pp) tlr2	3													cplx2	1	figf (pp) kdr	2
uids=18926762	2	tnfrsf6 (pp) il18	3													zfpm1	1	3.1.4.3 (pp) nf-kappab	2
uids=19483708	2	tnpo1 (pp) il10	3													gstz1	1	rhoa (pp) cav1	2
uids=16323244	2	ifng (pp) vcam1	3													hyou1	1	sry (pp) sf1	2
uids=17911593	2	il8 (pp) tlr7	3													bnip3l	1	emx2 (pp) hoxb5	2
uids=21047923	2	ang (pp) edn1	3													sardh	1	jun (pp) junb	2
uids=19380766	2	akt1 (pp) il8	3													htr2b	1	map2k5 (pp) insr	2
uids=16551868	2	cd83 (pp) il6	3													4.1.3.16	1	apoa1 (pp) cr1	2
uids=21403007	2	il5 (pp) il6	3													mbd2	1	sufu (pp) gli	2
uids=16005178	2	tlr2 (pp) mmp3	3													fcgr2a	1	sod1 (pp) cat	2
uids=20861350	2	hlf (pp) tlr4	3													has1	1	foxc2 (pp) runx2	2
uids=19414804	2	jun (pp) creb1	3													hla-dqb3	1	fasn (pp) lpl	2
uids=21545429	2	myd88 (pp) tgfb	3													cyp2a6	1	akt1 (pp) gsk3b	2
uids=21144017	2	cxcl10 (pp) irf3	3													itgam	1	wnt1 (pp) bcatenin	2
uids=20483789	2	il10 (pp) ifna1	3													tardbp	1	hsd11b1 (pp) pcsk1	2
uids=19630977	2	ddx58 (pp) traf3	3													hnrpc	1	cyp11b2 (pp) cyp19a1	2
[truncated: 12,293 more rows]
